# Supplementary material for: Binary and ternary charge-transfer complexes using 1,3,5-tri­nitro­benzene
Source: Acta Crystallogr E Crystallogr Commun. 2018 Jan 9;74(Pt 2):113–8. doi: 10.1107/S2056989018000245 (PMC5956318; doi:10.1107/S2056989018000245)
Supplement: Supplementary file 1 [file e-74-00113-sup1.cif]

##############################################################################
#                                                                            #
# This CIF contains the data in a paper accepted for publication in          #
# Acta Crystallographica Section E. It conforms to the requirements of       #
# Notes for Authors for Acta Crystallographica Section E, and has been       #
# peer reviewed under the auspices of the IUCr Commission on Journals.       #
#                                                                            #
# Full details of the Crystallographic Information File format               #
# are given in the paper "The Crystallographic Information File (CIF):       #
# a New Standard Archive File for Crystallography" by S. R. Hall, F. H.      #
# Allen and I. D. Brown [Acta Cryst. (1991), A47, 655-685].                  #
#                                                                            #
# The current version of the core CIF dictionary is obtainable from          #
# ftp://ftp.iucr.org/pub/cif_core.dic.                                       #
#                                                                            #
# Software is freely available for graphical display of the structure(s)     #
# in this CIF. For information consult the CIF software page                 #
# http://www.iucr.org/resources/cif/software.                                #
#                                                                            #
# This file may be used for bona fide research purposes within the           #
# scientific community so long as proper attribution is given to the journal # 
# article from which it was obtained.                                        #
#                                                                            #
##############################################################################
data_I
_database_code_depnum_ccdc_archive 'CCDC 1814634'
_audit_creation_method     'WinGX routine CIF_UPDATE'
_audit_conform_dict_name     cif_core.dic
_audit_conform_dict_version     2.4.3
_chemical_name_systematic
;
1,3,5-Trinitrobenzene--1-(naphthalen-2-yl)ethan-1-one (1/1)
;
_chemical_formula_moiety     'C6 H3 N3 O6, C12 H10 O'
_chemical_formula_sum     'C18 H13 N3 O7'
_chemical_formula_iupac     'C6 H3 N3 O6, C12 H10 O'
_chemical_formula_weight     383.31
_symmetry_cell_setting     monoclinic
_symmetry_space_group_name_H-M     'P 21/c'
_symmetry_space_group_name_Hall     '-P 2ybc'
loop_
    _symmetry_equiv_pos_as_xyz
    'x, y, z'
    '-x, y+1/2, -z+1/2'
    '-x, -y, -z'
    'x, -y-1/2, z-1/2'
_cell_length_a     16.6728(10)
_cell_length_b     6.8197(3)
_cell_length_c     15.4419(7)
_cell_angle_alpha     90
_cell_angle_beta     102.217(3)
_cell_angle_gamma     90
_cell_volume     1716.03(15)
_cell_formula_units_Z     4
_cell_measurement_reflns_used     1787
_cell_measurement_theta_min     2.5
_cell_measurement_theta_max     19.94
_cell_measurement_temperature     293(2)
_exptl_crystal_description     plate
_exptl_crystal_colour     yellow
_exptl_crystal_size_max     0.146
_exptl_crystal_size_mid     0.116
_exptl_crystal_size_min     0.068
_exptl_crystal_density_diffrn     1.484
_exptl_crystal_density_method     'not measured'
_exptl_crystal_F_000     792
_exptl_absorpt_coefficient_mu     0.117
_exptl_absorpt_correction_type     multi-scan
_exptl_absorpt_process_details
;
(SADABS; Sheldrick, 1996)
;
_exptl_absorpt_correction_T_min     0.9
_exptl_absorpt_correction_T_max     0.95
_exptl_special_details
;
(SADABS; Sheldrick, 1996)
;
_diffrn_ambient_temperature     293(2)
_diffrn_radiation_type     MoK\a
_diffrn_radiation_wavelength     0.71073
_diffrn_radiation_monochromator     graphite
_diffrn_measurement_device_type     'Bruker D8 Venture Photon CCD area detector'
_diffrn_measurement_method     '\w scans'
_diffrn_reflns_number     15612
_diffrn_reflns_av_R_equivalents     0.0628
_diffrn_reflns_theta_min     2.5
_diffrn_reflns_theta_max     25.499
_diffrn_reflns_theta_full     25.242
_diffrn_measured_fraction_theta_max     1
_diffrn_measured_fraction_theta_full     1
_diffrn_reflns_limit_h_min     -18
_diffrn_reflns_limit_h_max     20
_diffrn_reflns_limit_k_min     -8
_diffrn_reflns_limit_k_max     8
_diffrn_reflns_limit_l_min     -18
_diffrn_reflns_limit_l_max     18
_diffrn_standards_number     0
_diffrn_standards_interval_count     .
_diffrn_standards_interval_time     .
_diffrn_standards_decay_%     ?
_reflns_number_total     3195
_reflns_number_gt     1874
_reflns_threshold_expression     'I > 2\s(I)'
_refine_ls_structure_factor_coef     Fsqd
_refine_ls_matrix_type     full
_refine_ls_R_factor_all     0.1026
_refine_ls_R_factor_gt     0.0533
_refine_ls_wR_factor_gt     0.126
_refine_ls_wR_factor_ref     0.1523
_refine_ls_goodness_of_fit_ref     1.007
_refine_ls_restrained_S_all     1.007
_refine_ls_number_reflns     3195
_refine_ls_number_parameters     254
_refine_ls_number_restraints     0
_refine_ls_number_constraints     0
_refine_ls_hydrogen_treatment     constr
_refine_ls_weighting_scheme     calc
_refine_ls_weighting_details
              'w=1/[\s^2^(Fo^2^)+(0.0652P)^2^+0.4622P] where P=(Fo^2^+2Fc^2^)/3'
_atom_sites_solution_hydrogens     geom
_refine_ls_shift/su_max     0
_refine_ls_shift/su_mean     0
_refine_diff_density_max     0.404
_refine_diff_density_min     -0.285
_refine_ls_extinction_method     none
loop_
    _atom_type_symbol
    _atom_type_description
    _atom_type_scat_dispersion_real
    _atom_type_scat_dispersion_imag
    _atom_type_scat_source
    C C 0.0033 0.0016 'International Tables Vol C Tables 4.2.6.8 and 6.1.1.4'
    H H 0 0 'International Tables Vol C Tables 4.2.6.8 and 6.1.1.4'
    N N 0.0061 0.0033 'International Tables Vol C Tables 4.2.6.8 and 6.1.1.4'
    O O 0.0106 0.006 'International Tables Vol C Tables 4.2.6.8 and 6.1.1.4'
_computing_data_collection
;
APEX3 (Bruker, 2016)
;
_computing_cell_refinement
;
SAINT-Plus (Bruker, 2016)
;
_computing_data_reduction
;
SAINT-Plus and XPREP (Bruker, 2016)
;
_computing_structure_solution
;
SHELXS97 (Sheldrick, 2008)
;
_computing_structure_refinement
;
<i>SHELXL2017/1</i> (Sheldrick, 2015)
;
_computing_molecular_graphics
;
<i>ORTEP-3 for Windows</i> (Farrugia, 2012)
;
_computing_publication_material
;
WinGX publication routines (Farrugia, 2012)
;
loop_
    _atom_site_type_symbol
    _atom_site_label
    _atom_site_fract_x
    _atom_site_fract_y
    _atom_site_fract_z
    _atom_site_U_iso_or_equiv
    _atom_site_adp_type
    _atom_site_calc_flag
    _atom_site_occupancy
    _atom_site_disorder_assembly
    _atom_site_disorder_group
    C C1 0.21511(18) 0.3392(4) 0.53179(17) 0.0389(7) Uani d 1 . .
    C C2 0.29340(17) 0.3382(4) 0.51644(18) 0.0405(7) Uani d 1 . .
    H H2 0.338939 0.313665 0.561495 0.049 Uiso calc 1 . .
    C C3 0.30078(16) 0.3753(4) 0.43143(18) 0.0375(6) Uani d 1 . .
    C C4 0.23515(17) 0.4104(3) 0.36307(17) 0.0380(7) Uani d 1 . .
    H H4 0.242162 0.435636 0.305949 0.046 Uiso calc 1 . .
    C C5 0.15851(17) 0.4066(3) 0.38276(17) 0.0373(6) Uani d 1 . .
    C C6 0.14629(17) 0.3724(3) 0.46663(17) 0.0393(7) Uani d 1 . .
    H H6 0.093996 0.371735 0.478805 0.047 Uiso calc 1 . .
    N N1 0.2053(2) 0.3015(4) 0.62306(17) 0.0552(7) Uani d 1 . .
    N N2 0.38409(17) 0.3748(3) 0.4122(2) 0.0530(7) Uani d 1 . .
    N N3 0.08572(17) 0.4407(4) 0.31102(18) 0.0552(7) Uani d 1 . .
    O O1 0.14078(18) 0.3516(4) 0.64216(16) 0.0780(8) Uani d 1 . .
    O O2 0.26172(18) 0.2195(3) 0.67273(14) 0.0753(8) Uani d 1 . .
    O O3 0.44113(14) 0.3279(3) 0.47247(19) 0.0778(8) Uani d 1 . .
    O O4 0.39003(15) 0.4197(4) 0.33769(17) 0.0748(7) Uani d 1 . .
    O O5 0.09752(15) 0.5061(3) 0.24181(15) 0.0707(7) Uani d 1 . .
    O O6 0.01788(16) 0.4066(4) 0.32863(18) 0.0871(8) Uani d 1 . .
    C C11 0.37425(18) 0.8616(4) 0.44847(17) 0.0416(7) Uani d 1 . .
    H H11 0.431199 0.855588 0.46446 0.05 Uiso calc 1 . .
    C C12 0.33560(17) 0.8871(4) 0.35789(17) 0.0386(6) Uani d 1 . .
    C C13 0.25164(17) 0.9004(4) 0.33542(18) 0.0399(7) Uani d 1 . .
    H H13 0.225873 0.918682 0.276412 0.048 Uiso calc 1 . .
    C C14 0.20357(16) 0.8866(3) 0.40060(17) 0.0355(6) Uani d 1 . .
    C C15 0.11648(17) 0.8960(4) 0.37776(19) 0.0447(7) Uani d 1 . .
    H H15 0.090008 0.917791 0.319232 0.054 Uiso calc 1 . .
    C C16 0.07171(19) 0.8732(4) 0.4412(2) 0.0491(8) Uani d 1 . .
    H H16 0.014733 0.878211 0.425528 0.059 Uiso calc 1 . .
    C C17 0.11022(19) 0.8425(4) 0.5296(2) 0.0490(8) Uani d 1 . .
    H H17 0.078694 0.827225 0.572177 0.059 Uiso calc 1 . .
    C C18 0.19420(19) 0.8348(4) 0.55427(19) 0.0437(7) Uani d 1 . .
    H H18 0.2192 0.815473 0.61345 0.052 Uiso calc 1 . .
    C C19 0.24309(17) 0.8560(3) 0.49009(17) 0.0363(6) Uani d 1 . .
    C C20 0.32950(17) 0.8457(4) 0.51201(18) 0.0402(7) Uani d 1 . .
    H H20 0.356146 0.827898 0.57077 0.048 Uiso calc 1 . .
    C C21 0.3838(2) 0.8968(4) 0.2863(2) 0.0473(7) Uani d 1 . .
    C C22 0.4755(2) 0.9057(5) 0.3127(2) 0.0672(10) Uani d 1 . .
    H H22A 0.498045 0.917132 0.260632 0.101 Uiso calc 1 . .
    H H22B 0.495732 0.788375 0.344169 0.101 Uiso calc 1 . .
    H H22C 0.491439 1.017472 0.350196 0.101 Uiso calc 1 . .
    O O7 0.34871(15) 0.8966(3) 0.20881(14) 0.0650(6) Uani d 1 . .
loop_
    _atom_site_aniso_label
    _atom_site_aniso_U_11
    _atom_site_aniso_U_22
    _atom_site_aniso_U_33
    _atom_site_aniso_U_12
    _atom_site_aniso_U_13
    _atom_site_aniso_U_23
    C1 0.0476(19) 0.0333(14) 0.0369(15) -0.0045(12) 0.0118(14) -0.0014(11)
    C2 0.0381(18) 0.0357(14) 0.0434(16) 0.0008(12) -0.0011(14) -0.0009(12)
    C3 0.0303(16) 0.0325(13) 0.0510(17) 0.0010(11) 0.0114(14) -0.0037(12)
    C4 0.0447(19) 0.0346(14) 0.0363(14) 0.0034(12) 0.0121(14) -0.0028(11)
    C5 0.0352(17) 0.0306(13) 0.0421(15) 0.0039(11) -0.0007(13) -0.0036(11)
    C6 0.0346(17) 0.0345(14) 0.0502(17) -0.0023(12) 0.0121(14) -0.0070(12)
    N1 0.073(2) 0.0471(15) 0.0475(16) -0.0166(14) 0.0164(16) -0.0030(12)
    N2 0.0416(17) 0.0424(14) 0.078(2) 0.0023(12) 0.0204(16) -0.0066(13)
    N3 0.0462(19) 0.0524(15) 0.0570(17) 0.0066(13) -0.0114(14) -0.0043(13)
    O1 0.095(2) 0.0840(17) 0.0698(16) -0.0071(15) 0.0500(16) -0.0035(13)
    O2 0.097(2) 0.0782(16) 0.0457(13) -0.0164(15) 0.0035(14) 0.0144(12)
    O3 0.0317(14) 0.0797(16) 0.118(2) 0.0058(12) 0.0062(15) 0.0163(15)
    O4 0.0642(18) 0.0922(18) 0.0813(17) -0.0031(13) 0.0449(15) -0.0105(14)
    O5 0.0794(19) 0.0802(16) 0.0436(12) 0.0271(13) -0.0073(13) 0.0002(12)
    O6 0.0373(16) 0.101(2) 0.112(2) -0.0084(14) -0.0087(15) 0.0112(16)
    C11 0.0329(16) 0.0417(15) 0.0488(17) 0.0003(12) 0.0056(14) -0.0014(12)
    C12 0.0349(17) 0.0365(14) 0.0451(16) -0.0017(12) 0.0102(13) -0.0027(12)
    C13 0.0406(18) 0.0362(14) 0.0407(15) 0.0010(12) 0.0038(13) -0.0014(12)
    C14 0.0290(16) 0.0292(12) 0.0461(16) 0.0018(11) 0.0032(13) -0.0040(11)
    C15 0.0361(18) 0.0404(15) 0.0538(17) 0.0053(12) 0.0010(15) -0.0034(13)
    C16 0.0349(18) 0.0454(16) 0.068(2) 0.0061(13) 0.0131(16) -0.0054(15)
    C17 0.044(2) 0.0430(16) 0.066(2) 0.0039(13) 0.0249(17) -0.0054(14)
    C18 0.049(2) 0.0382(15) 0.0456(16) 0.0023(13) 0.0137(15) -0.0019(12)
    C19 0.0359(17) 0.0307(14) 0.0413(15) 0.0020(11) 0.0063(13) -0.0026(11)
    C20 0.0381(18) 0.0401(14) 0.0396(15) 0.0016(12) 0.0016(13) 0.0004(12)
    C21 0.052(2) 0.0463(16) 0.0466(18) 0.0000(14) 0.0180(16) -0.0048(14)
    C22 0.046(2) 0.095(3) 0.067(2) -0.0053(19) 0.0274(18) -0.0026(19)
    O7 0.0648(16) 0.0863(16) 0.0466(13) -0.0020(13) 0.0180(12) -0.0060(11)
_geom_special_details
;
All standard uncertainties (s.u.) (except the s.u. in the dihedral angle
 between
 two
 l.s.
 planes)
 are estimated using the full covariance matrix.  The cell s.u. are taken
 into account individually in the estimation of s.u. in distances, angles
 and torsion angles; correlations between s.u. in cell parameters are only
 used when they are defined by crystal symmetry.  An approximate (isotropic)
 treatment of cell s.u. is used for estimating s.u. involving l.s. planes.
;
loop_
    _geom_bond_atom_site_label_1
    _geom_bond_atom_site_label_2
    _geom_bond_site_symmetry_2
    _geom_bond_distance
    _geom_bond_publ_flag
    C1 C2 . 1.375(4) ?
    C1 C6 . 1.375(4) ?
    C1 N1 . 1.475(4) ?
    C2 C3 . 1.368(4) ?
    C2 H2 . 0.93 ?
    C3 C4 . 1.371(4) ?
    C3 N2 . 1.481(4) ?
    C4 C5 . 1.375(4) ?
    C4 H4 . 0.93 ?
    C5 C6 . 1.373(4) ?
    C5 N3 . 1.478(4) ?
    C6 H6 . 0.93 ?
    N1 O2 . 1.217(4) ?
    N1 O1 . 1.222(3) ?
    N2 O4 . 1.214(3) ?
    N2 O3 . 1.224(3) ?
    N3 O5 . 1.212(3) ?
    N3 O6 . 1.240(3) ?
    C11 C20 . 1.357(4) ?
    C11 C12 . 1.422(4) ?
    C11 H11 . 0.93 ?
    C12 C13 . 1.372(4) ?
    C12 C21 . 1.500(4) ?
    C13 C14 . 1.416(4) ?
    C13 H13 . 0.93 ?
    C14 C19 . 1.415(4) ?
    C14 C15 . 1.421(4) ?
    C15 C16 . 1.361(4) ?
    C15 H15 . 0.93 ?
    C16 C17 . 1.396(4) ?
    C16 H16 . 0.93 ?
    C17 C18 . 1.372(4) ?
    C17 H17 . 0.93 ?
    C18 C19 . 1.418(4) ?
    C18 H18 . 0.93 ?
    C19 C20 . 1.410(4) ?
    C20 H20 . 0.93 ?
    C21 O7 . 1.215(3) ?
    C21 C22 . 1.497(4) ?
    C22 H22A . 0.96 ?
    C22 H22B . 0.96 ?
    C22 H22C . 0.96 ?
loop_
    _geom_angle_atom_site_label_1
    _geom_angle_atom_site_label_2
    _geom_angle_atom_site_label_3
    _geom_angle_site_symmetry_1
    _geom_angle_site_symmetry_3
    _geom_angle
    _geom_angle_publ_flag
    C2 C1 C6 . . 123.4(2) ?
    C2 C1 N1 . . 117.7(3) ?
    C6 C1 N1 . . 118.9(3) ?
    C3 C2 C1 . . 116.5(3) ?
    C3 C2 H2 . . 121.8 ?
    C1 C2 H2 . . 121.8 ?
    C2 C3 C4 . . 123.5(2) ?
    C2 C3 N2 . . 118.1(3) ?
    C4 C3 N2 . . 118.4(2) ?
    C3 C4 C5 . . 117.0(2) ?
    C3 C4 H4 . . 121.5 ?
    C5 C4 H4 . . 121.5 ?
    C6 C5 C4 . . 122.8(3) ?
    C6 C5 N3 . . 118.1(3) ?
    C4 C5 N3 . . 119.0(2) ?
    C5 C6 C1 . . 116.8(3) ?
    C5 C6 H6 . . 121.6 ?
    C1 C6 H6 . . 121.6 ?
    O2 N1 O1 . . 125.4(3) ?
    O2 N1 C1 . . 117.0(3) ?
    O1 N1 C1 . . 117.6(3) ?
    O4 N2 O3 . . 125.5(3) ?
    O4 N2 C3 . . 117.2(3) ?
    O3 N2 C3 . . 117.3(3) ?
    O5 N3 O6 . . 126.0(3) ?
    O5 N3 C5 . . 117.3(3) ?
    O6 N3 C5 . . 116.6(3) ?
    C20 C11 C12 . . 121.1(3) ?
    C20 C11 H11 . . 119.4 ?
    C12 C11 H11 . . 119.4 ?
    C13 C12 C11 . . 118.9(2) ?
    C13 C12 C21 . . 119.2(3) ?
    C11 C12 C21 . . 121.9(3) ?
    C12 C13 C14 . . 121.1(3) ?
    C12 C13 H13 . . 119.5 ?
    C14 C13 H13 . . 119.5 ?
    C19 C14 C13 . . 119.2(2) ?
    C19 C14 C15 . . 119.3(2) ?
    C13 C14 C15 . . 121.5(2) ?
    C16 C15 C14 . . 120.2(3) ?
    C16 C15 H15 . . 119.9 ?
    C14 C15 H15 . . 119.9 ?
    C15 C16 C17 . . 120.8(3) ?
    C15 C16 H16 . . 119.6 ?
    C17 C16 H16 . . 119.6 ?
    C18 C17 C16 . . 120.5(3) ?
    C18 C17 H17 . . 119.7 ?
    C16 C17 H17 . . 119.7 ?
    C17 C18 C19 . . 120.4(3) ?
    C17 C18 H18 . . 119.8 ?
    C19 C18 H18 . . 119.8 ?
    C20 C19 C14 . . 118.9(2) ?
    C20 C19 C18 . . 122.4(2) ?
    C14 C19 C18 . . 118.7(3) ?
    C11 C20 C19 . . 120.8(3) ?
    C11 C20 H20 . . 119.6 ?
    C19 C20 H20 . . 119.6 ?
    O7 C21 C22 . . 121.3(3) ?
    O7 C21 C12 . . 120.2(3) ?
    C22 C21 C12 . . 118.4(3) ?
    C21 C22 H22A . . 109.5 ?
    C21 C22 H22B . . 109.5 ?
    H22A C22 H22B . . 109.5 ?
    C21 C22 H22C . . 109.5 ?
    H22A C22 H22C . . 109.5 ?
    H22B C22 H22C . . 109.5 ?
loop_
    _geom_torsion_atom_site_label_1
    _geom_torsion_atom_site_label_2
    _geom_torsion_atom_site_label_3
    _geom_torsion_atom_site_label_4
    _geom_torsion_site_symmetry_1
    _geom_torsion_site_symmetry_2
    _geom_torsion_site_symmetry_3
    _geom_torsion_site_symmetry_4
    _geom_torsion
    _geom_torsion_publ_flag
    C6 C1 C2 C3 . . . . 0.9(4) ?
    N1 C1 C2 C3 . . . . -179.4(2) ?
    C1 C2 C3 C4 . . . . -0.6(4) ?
    C1 C2 C3 N2 . . . . -179.8(2) ?
    C2 C3 C4 C5 . . . . -0.3(4) ?
    N2 C3 C4 C5 . . . . 178.9(2) ?
    C3 C4 C5 C6 . . . . 0.9(4) ?
    C3 C4 C5 N3 . . . . -179.1(2) ?
    C4 C5 C6 C1 . . . . -0.7(4) ?
    N3 C5 C6 C1 . . . . 179.4(2) ?
    C2 C1 C6 C5 . . . . -0.2(4) ?
    N1 C1 C6 C5 . . . . -179.9(2) ?
    C2 C1 N1 O2 . . . . -20.0(4) ?
    C6 C1 N1 O2 . . . . 159.7(3) ?
    C2 C1 N1 O1 . . . . 161.3(3) ?
    C6 C1 N1 O1 . . . . -19.0(4) ?
    C2 C3 N2 O4 . . . . -175.6(2) ?
    C4 C3 N2 O4 . . . . 5.2(4) ?
    C2 C3 N2 O3 . . . . 4.9(4) ?
    C4 C3 N2 O3 . . . . -174.4(2) ?
    C6 C5 N3 O5 . . . . 166.6(2) ?
    C4 C5 N3 O5 . . . . -13.4(3) ?
    C6 C5 N3 O6 . . . . -10.7(4) ?
    C4 C5 N3 O6 . . . . 169.3(3) ?
    C20 C11 C12 C13 . . . . 1.5(4) ?
    C20 C11 C12 C21 . . . . -177.5(2) ?
    C11 C12 C13 C14 . . . . -0.8(4) ?
    C21 C12 C13 C14 . . . . 178.3(2) ?
    C12 C13 C14 C19 . . . . -0.9(3) ?
    C12 C13 C14 C15 . . . . -178.7(2) ?
    C19 C14 C15 C16 . . . . -0.9(4) ?
    C13 C14 C15 C16 . . . . 176.9(2) ?
    C14 C15 C16 C17 . . . . 0.7(4) ?
    C15 C16 C17 C18 . . . . 0.0(4) ?
    C16 C17 C18 C19 . . . . -0.6(4) ?
    C13 C14 C19 C20 . . . . 1.8(3) ?
    C15 C14 C19 C20 . . . . 179.6(2) ?
    C13 C14 C19 C18 . . . . -177.6(2) ?
    C15 C14 C19 C18 . . . . 0.3(3) ?
    C17 C18 C19 C20 . . . . -178.9(2) ?
    C17 C18 C19 C14 . . . . 0.4(4) ?
    C12 C11 C20 C19 . . . . -0.6(4) ?
    C14 C19 C20 C11 . . . . -1.1(3) ?
    C18 C19 C20 C11 . . . . 178.2(2) ?
    C13 C12 C21 O7 . . . . -7.3(4) ?
    C11 C12 C21 O7 . . . . 171.7(3) ?
    C13 C12 C21 C22 . . . . 173.0(3) ?
    C11 C12 C21 C22 . . . . -8.0(4) ?
loop_
    _geom_hbond_atom_site_label_D
    _geom_hbond_atom_site_label_H
    _geom_hbond_atom_site_label_A
    _geom_hbond_site_symmetry_A
    _geom_hbond_distance_DH
    _geom_hbond_distance_HA
    _geom_hbond_distance_DA
    _geom_hbond_angle_DHA
    _geom_hbond_publ_flag
    C4 H4 O2 4_565 0.93 2.4 3.189(3) 143 yes
    C11 H11 O3 3_666 0.93 2.48 3.323(4) 150 yes
    C22 H22A O4 2_655 0.96 2.64 3.554(4) 159 yes
_shelx_hkl_file
;
   0   0  -1    0.00    0.03
   0   0   1   -0.09    0.03
   0   0  -1    0.06    0.04
   0   0   2   47.57    2.66
   0   0  -2   47.04    2.66
   0   0  -2   46.33    2.68
   0   0   3   -0.12    0.03
   0   0   3   -0.22    0.08
   0   0  -3   -0.02    0.07
   0   0  -3   -0.06    0.08
   0   0  -4    4.33    0.33
   0   0  -4    3.86    0.29
   0   0   4    3.86    0.33
   0   0  -4    4.10    0.30
   0   0   5   -0.09    0.11
   0   0  -5    0.07    0.08
   0   0  -5    0.03    0.10
   0   0   5   -0.01    0.04
   0   0  -5   -0.02    0.08
   0   0  -6   81.49    4.55
   0   0  -6   76.68    4.41
   0   0   6   78.79    4.54
   0   0  -7   -0.02    0.08
   0   0  -7   -0.08    0.08
   0   0   7    0.00    0.06
   0   0  -7    0.15    0.10
   0   0   7    0.15    0.13
   0   0   8   -0.11    0.06
   0   0  -8   -0.07    0.09
   0   0  -8   -0.03    0.09
   0   0   8   -0.04    0.13
   0   0  -8   -0.11    0.11
   0   0  -9   -0.05    0.10
   0   0  -9    0.25    0.12
   0   0   9   -0.07    0.13
   0   0  -9    0.26    0.12
   0   0 -10    3.46    0.36
   0   0 -10    3.47    0.34
   0   0 -10    2.81    0.38
   0   0 -11    0.00    0.13
   0   0 -11   -0.09    0.12
   0   0 -11    0.00    0.10
   0   0 -12    0.95    0.20
   0   0 -12    1.00    0.23
   0   0 -12    1.04    0.25
   0   0 -12    1.12    0.21
   0   0 -13    0.22    0.15
   0   0 -13   -0.04    0.18
   0   0 -13    0.06    0.14
   0   0 -13    0.04    0.17
   0   0 -14    0.02    0.17
   0   0 -14    0.45    0.22
   0   0 -14    0.19    0.17
   0   0 -14    0.26    0.16
   0   0 -15    0.10    0.18
   0   0 -15   -0.24    0.16
   0   0 -15   -0.06    0.14
   0   0 -16    0.14    0.21
   0   0 -16    0.21    0.23
   0   0 -16   -0.03    0.15
   0   0 -17   -0.15    0.21
   0   0 -18   -0.09    0.22
   0   0 -19   -0.05    0.24
   0   0 -20    0.51    0.33
   0   1   0    0.05    0.07
   0   1   0   -0.09    0.07
   0   1   0   -0.01    0.07
   0   1   0    0.07    0.06
   0  -1   0   -0.02    0.09
   0  -1   0   -0.15    0.05
   0  -1   0    0.12    0.08
   0  -1   0   -0.02    0.07
   0   1  -1    6.14    0.39
   0   1  -1    6.01    0.40
   0   1  -1    6.08    0.39
   0   1   1    6.47    0.41
   0   1   1    5.86    0.42
   0   1   1    6.54    0.41
   0   1  -1    6.27    0.38
   0  -1   1    5.85    0.39
   0  -1  -1    6.02    0.41
   0  -1   1    5.77    0.37
   0  -1  -1    5.80    0.42
   0  -1   1    5.74    0.38
   0  -1   1    5.81    0.40
   0   1   2   18.62    1.17
   0   1   2   19.75    1.12
   0   1  -2   19.65    1.09
   0   1   2   18.79    1.13
   0   1   2   20.97    1.10
   0   1  -2   18.66    1.11
   0   1  -2   20.21    1.15
   0  -1  -2   18.52    1.10
   0  -1  -2   19.35    1.17
   0  -1   2   20.18    1.15
   0  -1  -2   17.32    1.13
   0  -1   2   18.42    1.09
   0   1  -3   25.51    1.49
   0   1   3   27.18    1.45
   0   1  -3   25.45    1.40
   0   1   3   26.30    1.52
   0   1   3   25.69    1.44
   0  -1   3   25.48    1.49
   0  -1  -3   23.65    1.44
   0  -1   3   24.55    1.41
   0  -1  -3   24.58    1.43
   0  -1  -3   21.91    1.45
   0  -1  -3   24.08    1.50
   0   1  -4   24.32    1.33
   0   1   4   22.05    1.27
   0   1  -4   22.31    1.23
   0   1   4   20.64    1.33
   0   1  -4   20.82    1.24
   0  -1   4   21.29    1.23
   0  -1  -4   20.92    1.33
   0  -1  -4   19.27    1.26
   0  -1  -4   21.65    1.27
   0  -1   4   22.19    1.32
   0  -1  -4   20.40    1.29
   0   1  -5    0.51    0.08
   0   1  -5    0.36    0.10
   0   1   5    0.53    0.15
   0  -1  -5    0.20    0.12
   0  -1  -5    0.43    0.12
   0  -1   5    0.07    0.14
   0  -1  -5    0.32    0.13
   0  -1   5    0.38    0.11
   0  -1  -5    0.40    0.15
   0   1   6   18.46    1.18
   0   1  -6   18.62    1.10
   0   1   6   19.36    1.24
   0   1  -6   18.97    1.12
   0   1  -6   19.28    1.14
   0  -1  -6   19.69    1.20
   0  -1  -6   20.29    1.18
   0  -1   6   18.60    1.23
   0  -1  -6   19.37    1.23
   0  -1   6   17.55    1.13
   0  -1  -6   18.85    1.19
   0  -1  -6   19.79    1.18
   0   1  -7    2.73    0.24
   0   1   7    3.16    0.30
   0   1   7    2.56    0.31
   0   1  -7    3.31    0.27
   0   1  -7    3.09    0.24
   0  -1  -7    2.55    0.29
   0  -1  -7    2.60    0.30
   0  -1  -7    2.16    0.27
   0  -1  -7    2.52    0.29
   0  -1   7    2.50    0.32
   0   1  -8    2.69    0.25
   0   1  -8    2.40    0.35
   0   1  -8    2.80    0.27
   0   1  -8    2.40    0.24
   0   1   8    2.01    0.28
   0   1   8    3.13    0.35
   0  -1  -8    2.75    0.31
   0  -1  -8    2.82    0.31
   0  -1  -8    2.74    0.30
   0  -1   8    3.02    0.36
   0  -1  -8    3.31    0.34
   0   1   9    0.40    0.18
   0   1  -9    0.61    0.14
   0   1  -9    0.54    0.13
   0   1  -9    0.80    0.22
   0  -1  -9    0.41    0.15
   0  -1   9    0.43    0.20
   0  -1  -9    0.39    0.15
   0  -1  -9    0.34    0.16
   0  -1  -9    0.32    0.14
   0   1  10    0.08    0.15
   0   1 -10    0.14    0.11
   0   1 -10    0.07    0.12
   0   1 -10    0.17    0.18
   0  -1 -10    0.10    0.14
   0  -1 -10    0.11    0.15
   0  -1 -10    0.03    0.13
   0  -1 -10    0.19    0.14
   0  -1  10    0.18    0.19
   0   1 -11   -0.05    0.15
   0   1 -11    0.35    0.14
   0   1 -11    0.01    0.11
   0   1  11    0.01    0.16
   0  -1 -11   -0.06    0.12
   0  -1 -11    0.19    0.17
   0  -1 -11    0.04    0.13
   0  -1 -11    0.22    0.16
   0   1 -12    0.03    0.19
   0   1 -12   -0.13    0.12
   0   1 -12   -0.04    0.15
   0   1  12   -0.03    0.17
   0  -1 -12   -0.08    0.14
   0  -1 -12    0.06    0.17
   0  -1 -12    0.29    0.17
   0  -1 -12    0.01    0.14
   0   1 -13    1.25    0.32
   0   1 -13    1.18    0.21
   0   1 -13    0.81    0.22
   0  -1 -13    0.84    0.22
   0  -1 -13    1.17    0.26
   0  -1 -13    1.44    0.28
   0   1 -14    0.20    0.16
   0   1 -14   -0.19    0.18
   0  -1 -14   -0.08    0.15
   0  -1 -14   -0.07    0.17
   0  -1 -14    0.12    0.18
   0   1 -15    0.53    0.19
   0   1 -15    0.33    0.24
   0  -1 -15    0.20    0.19
   0  -1 -15    0.22    0.19
   0  -1 -15    0.05    0.16
   0   1 -16    0.20    0.24
   0  -1 -16    0.21    0.21
   0  -1 -16    0.11    0.18
   0  -1 -16    0.20    0.22
   0   1 -17    1.10    0.36
   0  -1 -17    0.78    0.30
   0  -1 -17    0.87    0.27
   0  -1 -17    0.86    0.29
   0   1 -18    0.19    0.27
   0  -1 -18    0.07    0.23
   0   1 -19    0.47    0.33
   0  -1 -19    0.76    0.31
   0   2   0   -0.15    0.09
   0   2   0   -0.40    0.12
   0   2   0   -0.12    0.12
   0   2   0   -0.10    0.09
   0   2   0   -0.24    0.12
   0  -2   0   -0.21    0.14
   0  -2   0   -0.01    0.16
   0  -2   0   -0.21    0.12
   0   2  -1  418.36   22.81
   0   2   1  440.62   22.13
   0   2  -1  402.56   23.05
   0   2  -1  438.23   22.12
   0   2  -1  413.48   22.79
   0   2  -1  417.21   22.38
   0   2   1  406.25   23.07
   0   2   1  421.56   22.41
   0  -2  -1  383.70   22.40
   0  -2   1  400.11   22.80
   0  -2   1  396.22   22.38
   0  -2   1  392.68   22.10
   0  -2   1  397.24   23.04
   0  -2  -1  404.03   23.07
   0  -2  -1  407.59   22.13
   0   2  -2  129.04    7.42
   0   2   2  134.90    7.49
   0   2  -2  138.66    7.15
   0   2   2  142.61    7.19
   0   2   2  140.20    7.27
   0   2  -2  133.46    7.37
   0   2  -2  130.48    7.20
   0  -2  -2  125.35    7.26
   0  -2   2  127.67    7.14
   0  -2  -2  121.22    7.17
   0  -2   2  125.92    7.37
   0  -2   2  126.61    7.20
   0  -2   2  125.42    7.41
   0  -2  -2  133.70    7.49
   0   2  -3   16.66    0.95
   0   2  -3   16.72    1.00
   0   2  -3   15.61    0.93
   0   2  -3   15.03    0.90
   0   2   3   16.69    1.05
   0  -2   3   15.05    1.00
   0  -2   3   15.36    0.91
   0  -2   3   15.72    0.95
   0  -2  -3   16.30    1.01
   0  -2  -3   14.81    0.99
   0  -2  -3   15.45    1.04
   0   2  -4    1.16    0.16
   0   2   4    0.53    0.16
   0  -2  -4    0.59    0.18
   0  -2  -4    0.77    0.10
   0  -2  -4    0.62    0.16
   0  -2   4    0.71    0.14
   0  -2   4    0.65    0.17
   0  -2  -4    0.59    0.09
   0  -2  -4    0.49    0.16
   0   2  -5    8.42    0.53
   0   2   5    8.31    0.63
   0  -2  -5    7.50    0.51
   0  -2  -5    8.91    0.61
   0  -2  -5    7.34    0.62
   0  -2   5    7.64    0.53
   0  -2  -5    7.20    0.59
   0  -2  -5    7.96    0.51
   0  -2   5    6.60    0.58
   0   2   6    3.27    0.37
   0   2  -6    3.89    0.30
   0   2  -6    3.53    0.38
   0  -2  -6    3.75    0.29
   0  -2   6    3.08    0.36
   0  -2  -6    2.60    0.34
   0  -2  -6    3.18    0.37
   0  -2  -6    2.78    0.34
   0  -2  -6    3.43    0.29
   0  -2   6    3.77    0.30
   0   2   7    5.96    0.57
   0   2  -7    6.67    0.59
   0   2  -7    7.57    0.49
   0  -2  -7    7.16    0.49
   0  -2  -7    5.91    0.53
   0  -2   7    6.77    0.59
   0  -2  -7    6.05    0.55
   0  -2  -7    7.21    0.60
   0  -2  -7    5.99    0.48
   0  -2   7    6.10    0.47
   0   2  -8    0.21    0.18
   0   2  -8   -0.02    0.11
   0   2   8    0.14    0.16
   0  -2   8    0.10    0.10
   0  -2  -8    0.17    0.12
   0  -2  -8   -0.04    0.14
   0  -2  -8   -0.13    0.11
   0  -2  -8    0.21    0.18
   0  -2   8    0.00    0.16
   0   2   9   10.14    0.85
   0   2  -9    9.88    0.85
   0  -2   9    9.72    0.72
   0  -2  -9   12.11    0.88
   0  -2  -9    9.62    0.75
   0  -2   9   10.38    0.86
   0  -2  -9   11.25    0.83
   0  -2  -9   12.50    0.83
   0   2 -10    0.03    0.18
   0   2  10    0.03    0.16
   0  -2 -10   -0.11    0.12
   0  -2 -10    0.06    0.15
   0  -2 -10   -0.02    0.13
   0   2  11    0.12    0.21
   0   2 -11    0.09    0.11
   0   2 -11    0.16    0.21
   0  -2 -11    0.44    0.18
   0  -2 -11    0.18    0.15
   0  -2 -11    0.02    0.16
   0   2 -12    0.17    0.11
   0   2 -12    0.29    0.22
   0   2  12    0.33    0.23
   0   2 -12    0.44    0.13
   0  -2 -12    0.25    0.19
   0  -2 -12    0.05    0.16
   0  -2 -12    0.24    0.17
   0   2  13    0.32    0.23
   0   2 -13    0.14    0.23
   0  -2 -13    0.35    0.21
   0  -2 -13    0.46    0.21
   0  -2 -13    0.44    0.19
   0   2 -14   -0.25    0.19
   0   2  14    0.07    0.20
   0  -2 -14   -0.09    0.16
   0  -2 -14    0.10    0.17
   0  -2 -14    0.09    0.17
   0   2 -15    0.20    0.26
   0  -2 -15   -0.06    0.17
   0  -2 -15    0.03    0.21
   0  -2 -15   -0.11    0.16
   0   2 -16   -0.25    0.21
   0  -2 -16    0.01    0.19
   0  -2 -16    0.11    0.24
   0  -2 -16   -0.02    0.20
   0   2 -17    0.25    0.31
   0  -2 -17    0.24    0.28
   0  -2 -17    0.38    0.24
   0  -2 -17    0.64    0.26
   0   2 -18   -0.11    0.29
   0  -2 -18   -0.02    0.27
   0  -2 -18   -0.38    0.22
   0  -2 -18   -0.02    0.23
   0   2 -19    0.17    0.34
   0   3   0   -0.04    0.11
   0   3   0    0.02    0.12
   0   3   0   -0.08    0.08
   0   3   0   -0.06    0.08
   0  -3   0   -0.06    0.11
   0  -3   0    0.01    0.13
   0  -3   0    0.24    0.15
   0   3   1   -0.02    0.13
   0   3  -1   -0.06    0.09
   0   3  -1    0.12    0.13
   0   3   1    0.00    0.06
   0   3   1    0.07    0.07
   0   3  -1    0.09    0.11
   0   3  -1   -0.05    0.11
   0   3   1   -0.07    0.12
   0  -3   1   -0.14    0.13
   0  -3  -1    0.00    0.13
   0  -3  -1    0.18    0.15
   0  -3  -1   -0.18    0.12
   0  -3   1   -0.30    0.10
   0  -3   1    0.02    0.12
   0   3  -2   14.80    0.96
   0   3  -2   14.66    0.93
   0   3   2   14.22    1.02
   0   3  -2   15.51    0.96
   0  -3   2   14.14    0.96
   0  -3  -2   15.93    1.04
   0  -3   2   15.41    0.97
   0  -3  -2   14.91    1.00
   0  -3   2   15.56    0.94
   0  -3  -2   14.71    1.00
   0   3  -3    0.14    0.13
   0   3   3   -0.09    0.12
   0   3  -3    0.17    0.10
   0   3  -3    0.10    0.09
   0  -3   3   -0.02    0.09
   0  -3   3    0.12    0.10
   0  -3   3    0.01    0.12
   0  -3   3    0.11    0.14
   0  -3  -3    0.26    0.15
   0  -3  -3    0.19    0.14
   0  -3  -3    0.09    0.15
   0   3  -4    8.75    0.57
   0   3  -4    8.16    0.66
   0   3   4    8.50    0.70
   0  -3  -4    8.32    0.67
   0  -3   4    9.03    0.55
   0  -3  -4    9.52    0.72
   0  -3   4    8.52    0.62
   0  -3   4    8.76    0.66
   0  -3  -4    8.06    0.67
   0   3  -5    1.48    0.14
   0   3  -5    0.92    0.23
   0   3   5    1.20    0.25
   0  -3  -5    1.49    0.25
   0  -3   5    1.15    0.19
   0  -3  -5    0.68    0.22
   0  -3  -5    1.35    0.26
   0  -3   5    1.11    0.23
   0   3  -6    0.29    0.17
   0   3   6   -0.02    0.14
   0  -3  -6    0.10    0.17
   0  -3   6    0.32    0.18
   0  -3   6    0.25    0.13
   0  -3  -6    0.04    0.16
   0  -3  -6    0.13    0.16
   0  -3  -6    0.15    0.08
   0   3  -7    0.16    0.18
   0   3   7    0.28    0.18
   0  -3  -7    0.19    0.18
   0  -3  -7    0.24    0.11
   0  -3  -7    0.22    0.18
   0  -3   7    0.24    0.13
   0  -3   7    0.35    0.19
   0  -3  -7    0.47    0.11
   0  -3  -7    0.35    0.18
   0   3  -8    0.69    0.22
   0   3   8    0.19    0.18
   0  -3  -8   -0.03    0.16
   0  -3  -8    0.37    0.18
   0  -3  -8    0.44    0.13
   0  -3  -8    0.30    0.13
   0  -3   8    0.30    0.13
   0   3   9    2.75    0.42
   0   3  -9    2.72    0.41
   0  -3  -9    3.26    0.41
   0  -3  -9    3.41    0.41
   0  -3  -9    2.94    0.30
   0  -3   9    2.63    0.30
   0  -3  -9    3.08    0.30
   0   3 -10    0.39    0.24
   0   3  10    0.31    0.22
   0  -3  10    0.48    0.15
   0  -3 -10    0.64    0.24
   0  -3 -10    0.47    0.16
   0  -3 -10    0.34    0.21
   0   3 -11    1.29    0.33
   0   3  11    1.48    0.34
   0  -3 -11    1.14    0.29
   0  -3 -11    2.00    0.35
   0  -3  11    1.58    0.24
   0  -3 -11    1.99    0.27
   0   3 -12    0.39    0.25
   0   3  12    0.05    0.22
   0  -3 -12    0.64    0.25
   0  -3 -12    0.36    0.21
   0  -3 -12    0.72    0.22
   0   3 -13    0.34    0.26
   0   3  13   -0.09    0.20
   0  -3 -13    0.02    0.17
   0  -3 -13    0.15    0.20
   0  -3 -13   -0.07    0.20
   0   3 -14   -0.42    0.22
   0   3  14   -0.09    0.23
   0  -3 -14   -0.10    0.17
   0  -3 -14   -0.06    0.18
   0  -3 -14   -0.06    0.21
   0   3 -15    0.06    0.24
   0   3  15   -0.08    0.26
   0  -3 -15    0.16    0.24
   0  -3 -15    0.69    0.26
   0  -3 -15    0.32    0.22
   0   3 -16   -0.07    0.23
   0  -3 -16   -0.12    0.21
   0  -3 -16    0.27    0.29
   0   3 -17    1.24    0.40
   0  -3 -17    0.41    0.27
   0  -3 -17    0.68    0.35
   0   3 -18    0.13    0.32
   0  -3 -18    0.65    0.31
   0  -3 -18    0.62    0.36
   0   4   0  268.61   14.64
   0   4   0  265.59   14.62
   0   4   0  256.60   14.89
   0  -4   0  254.60   14.31
   0  -4   0  277.64   14.92
   0  -4   0  248.08   14.46
   0   4   1   51.60    2.95
   0   4   1   50.15    3.13
   0   4  -1   50.85    3.10
   0   4  -1   53.58    3.00
   0   4  -1   50.51    3.02
   0  -4   1   53.77    3.12
   0  -4  -1   51.89    3.05
   0  -4   1   53.56    3.03
   0  -4  -1   54.03    3.16
   0  -4   1   50.82    3.02
   0  -4  -1   51.11    3.05
   0   4   2   36.93    2.49
   0   4  -2   40.48    2.40
   0   4  -2   38.25    2.42
   0  -4   2   40.53    2.44
   0  -4   2   41.34    2.40
   0  -4  -2   39.41    2.44
   0  -4   2   41.92    2.37
   0  -4  -2   40.63    2.45
   0  -4  -2   44.04    2.54
   0   4  -3    7.25    0.53
   0   4   3    6.28    0.61
   0  -4  -3    7.58    0.64
   0  -4   3    6.76    0.57
   0  -4   3    6.56    0.53
   0  -4   3    6.58    0.51
   0  -4  -3    7.18    0.62
   0  -4  -3    7.21    0.64
   0   4   4    1.59    0.29
   0   4  -4    1.16    0.17
   0   4  -4    1.35    0.24
   0  -4  -4    0.75    0.24
   0  -4   4    1.21    0.17
   0  -4   4    1.10    0.22
   0  -4  -4    0.95    0.26
   0  -4  -4    0.59    0.24
   0   4  -5    5.76    0.42
   0   4   5    5.71    0.57
   0   4  -5    5.58    0.52
   0  -4   5    5.55    0.49
   0  -4  -5    4.89    0.53
   0  -4  -5    5.79    0.57
   0  -4   5    5.52    0.40
   0   4   6    1.92    0.35
   0   4  -6    2.90    0.22
   0   4  -6    2.03    0.33
   0  -4  -6    3.27    0.41
   0  -4   6    2.21    0.29
   0  -4  -6    1.77    0.32
   0   4  -7    1.23    0.27
   0   4   7    1.56    0.32
   0  -4  -7    0.89    0.25
   0  -4  -7    1.41    0.31
   0  -4   7    1.44    0.23
   0   4   8   -0.01    0.18
   0   4  -8   -0.01    0.17
   0  -4  -8    0.00    0.18
   0  -4   8   -0.11    0.13
   0  -4  -8   -0.05    0.18
   0   4   9    0.43    0.24
   0   4  -9    0.28    0.23
   0  -4  -9    1.26    0.29
   0  -4  -9    0.17    0.22
   0  -4   9    0.48    0.17
   0   4 -10   -0.24    0.20
   0   4  10    0.25    0.24
   0  -4 -10    0.04    0.12
   0  -4  10   -0.06    0.12
   0  -4 -10    0.16    0.22
   0  -4 -10   -0.03    0.19
   0   4  11    2.07    0.41
   0   4 -11    2.35    0.41
   0  -4 -11    1.62    0.37
   0  -4 -11    1.53    0.36
   0  -4  11    2.35    0.30
   0   4  12    1.71    0.41
   0   4 -12    2.24    0.41
   0  -4 -12    1.25    0.34
   0  -4 -12    1.62    0.37
   0   4  13    0.17    0.27
   0   4 -13    0.14    0.26
   0  -4 -13   -0.01    0.22
   0  -4 -13    0.32    0.26
   0   4 -14    1.14    0.36
   0   4  14    1.27    0.40
   0  -4 -14    0.28    0.26
   0  -4 -14    1.20    0.36
   0   4 -15   -0.09    0.28
   0  -4 -15   -0.09    0.26
   0  -4 -15    0.09    0.23
   0   4 -16    0.65    0.37
   0  -4 -16    0.53    0.34
   0  -4 -16   -0.26    0.22
   0   4 -17    0.56    0.35
   0  -4 -17   -0.19    0.25
   0  -4 -17    0.06    0.34
   0   4 -18    0.44    0.38
   0  -4 -18    0.34    0.30
   0   5   0    0.04    0.10
   0   5   0    0.01    0.11
   0   5   0    0.13    0.17
   0  -5   0    0.07    0.16
   0  -5   0    0.03    0.19
   0  -5   0    0.17    0.20
   0   5  -1    0.04    0.13
   0   5  -1    0.22    0.13
   0   5  -1   -0.07    0.13
   0   5   1   -0.08    0.15
   0   5   1    0.05    0.08
   0  -5   1    0.03    0.18
   0  -5  -1   -0.06    0.18
   0  -5  -1   -0.07    0.17
   0  -5   1   -0.19    0.15
   0  -5  -1    0.16    0.19
   0  -5   1    0.21    0.18
   0   5   2    2.01    0.33
   0   5  -2    2.14    0.27
   0   5  -2    1.63    0.27
   0  -5   2    2.05    0.32
   0  -5   2    1.57    0.31
   0  -5  -2    1.91    0.34
   0  -5   2    1.77    0.27
   0  -5  -2    2.39    0.35
   0   5   3    0.19    0.19
   0   5  -3    0.07    0.15
   0   5  -3    0.40    0.17
   0  -5  -3    0.33    0.23
   0  -5   3    0.37    0.18
   0  -5  -3    0.12    0.17
   0  -5   3    0.28    0.16
   0  -5   3    0.09    0.18
   0   5   4    2.41    0.38
   0   5  -4    1.61    0.28
   0   5  -4    2.87    0.30
   0  -5  -4    1.99    0.37
   0  -5   4    2.21    0.33
   0  -5   4    2.48    0.28
   0  -5  -4    2.80    0.38
   0   5   5   -0.11    0.17
   0   5  -5    0.12    0.13
   0   5  -5    0.05    0.15
   0  -5  -5   -0.10    0.18
   0  -5  -5   -0.13    0.21
   0  -5   5    0.17    0.13
   0  -5   5    0.17    0.16
   0   5  -6    0.50    0.21
   0   5  -6    0.87    0.16
   0   5   6    1.36    0.33
   0  -5   6    0.88    0.16
   0  -5  -6    1.63    0.35
   0  -5   6    0.68    0.21
   0  -5  -6    0.79    0.27
   0   5  -7    0.20    0.20
   0   5   7    0.33    0.24
   0  -5   7    0.72    0.21
   0  -5  -7    0.44    0.23
   0  -5  -7    0.42    0.24
   0   5  -8    0.60    0.24
   0   5   8    0.19    0.23
   0  -5  -8    0.12    0.21
   0  -5   8    0.45    0.19
   0  -5  -8    0.06    0.21
   0   5  -9    0.50    0.24
   0   5   9    0.69    0.30
   0  -5   9    0.47    0.20
   0  -5  -9    0.47    0.29
   0  -5  -9    0.79    0.29
   0   5  10    0.14    0.27
   0   5 -10    0.40    0.24
   0  -5  10    0.24    0.18
   0  -5 -10    0.52    0.27
   0  -5 -10   -0.12    0.21
   0   5 -11   -0.10    0.19
   0   5  11    0.06    0.24
   0  -5 -11   -0.12    0.22
   0  -5 -11   -0.03    0.21
   0   5 -12    0.22    0.25
   0   5  12    0.58    0.32
   0  -5 -12    0.30    0.28
   0  -5 -12    0.07    0.24
   0   5 -13   -0.27    0.22
   0  -5 -13   -0.21    0.22
   0  -5 -13   -0.03    0.27
   0   5 -14    0.02    0.29
   0  -5 -14    0.06    0.27
   0  -5 -14   -0.38    0.24
   0   5 -15    0.07    0.30
   0  -5 -15    0.10    0.31
   0  -5 -15   -0.52    0.22
   0   5 -16    0.16    0.34
   0  -5 -16    0.51    0.34
   0   6   0    0.03    0.11
   0   6   0    0.10    0.18
   0  -6   0    0.08    0.21
   0  -6   0   -0.05    0.18
   0   6  -1    5.34    0.57
   0   6  -1    5.58    0.47
   0   6   1    6.00    0.61
   0  -6  -1    5.46    0.62
   0  -6   1    5.04    0.61
   0  -6   1    5.42    0.56
   0  -6  -1    6.26    0.62
   0   6  -2   17.66    1.21
   0   6   2   17.21    1.35
   0   6  -2   17.71    1.28
   0  -6   2   21.34    1.37
   0  -6   2   18.10    1.26
   0  -6   2   18.00    1.33
   0  -6  -2   18.50    1.35
   0  -6  -2   17.33    1.34
   0   6  -3    8.99    0.72
   0   6  -3    9.56    0.75
   0   6   3    8.57    0.83
   0  -6  -3    8.41    0.81
   0  -6  -3    8.61    0.83
   0  -6   3    8.60    0.72
   0  -6   3    8.46    0.78
   0  -6   3    9.86    0.79
   0   6  -4   15.68    1.11
   0   6   4   14.29    1.22
   0   6  -4   16.07    1.09
   0  -6   4   16.42    1.17
   0  -6  -4   15.78    1.22
   0  -6  -4   14.95    1.22
   0  -6   4   14.50    1.05
   0   6  -5    1.28    0.23
   0   6  -5    0.27    0.16
   0   6   5    0.71    0.29
   0  -6   5    1.06    0.27
   0  -6  -5    1.13    0.34
   0  -6  -5    0.86    0.30
   0  -6   5    0.93    0.21
   0   6   6   -0.09    0.21
   0   6  -6    0.11    0.19
   0  -6   6    0.26    0.20
   0  -6  -6   -0.16    0.22
   0  -6  -6   -0.01    0.22
   0   6   7    0.89    0.32
   0   6  -7    0.81    0.28
   0  -6   7    0.75    0.24
   0  -6  -7    0.84    0.31
   0  -6  -7    1.13    0.34
   0   6  -8    0.10    0.21
   0   6   8    0.19    0.27
   0  -6   8    0.21    0.20
   0  -6  -8    0.15    0.24
   0  -6  -8   -0.09    0.22
   0   6   9    0.13    0.27
   0   6  -9   -0.07    0.21
   0  -6   9    0.18    0.20
   0  -6  -9    0.09    0.26
   0  -6  -9   -0.02    0.24
   0   6 -10    0.26    0.26
   0  -6 -10   -0.08    0.26
   0  -6 -10    0.61    0.32
   0   6 -11   -0.04    0.23
   0  -6 -11   -0.13    0.27
   0  -6 -11    0.01    0.28
   0   6 -12    0.05    0.25
   0  -6 -12    0.22    0.31
   0  -6 -12    0.29    0.33
   0   6 -13    0.33    0.32
   0  -6 -13    0.20    0.33
   0  -6 -13    1.27    0.43
   0   6 -14   -0.08    0.30
   0  -6 -14    0.18    0.32
   0   6 -15    0.43    0.36
   0  -6 -15    0.18    0.33
   0   7   0    0.07    0.22
   0  -7   0   -0.13    0.25
   0  -7   0    0.04    0.22
   0   7  -1    0.79    0.28
   0   7   1    0.46    0.28
   0  -7  -1    1.38    0.36
   0  -7   1    1.34    0.35
   0  -7   1    1.47    0.34
   0  -7  -1    0.61    0.29
   0   7   2    0.24    0.26
   0   7  -2    0.13    0.21
   0  -7  -2    0.35    0.27
   0  -7   2    0.33    0.25
   0  -7  -2    0.36    0.28
   0  -7   2    0.17    0.27
   0   7   3    0.21    0.25
   0   7  -3   -0.06    0.21
   0  -7   3    0.18    0.22
   0  -7   3    0.07    0.22
   0  -7  -3   -0.16    0.23
   0  -7  -3   -0.08    0.25
   0   7   4    0.01    0.25
   0   7  -4    0.11    0.20
   0  -7  -4    0.17    0.27
   0  -7   4   -0.04    0.21
   0  -7  -4    0.32    0.29
   0   7   5    0.21    0.30
   0   7  -5   -0.01    0.19
   0  -7  -5    0.08    0.27
   0  -7   5   -0.05    0.21
   0  -7  -5    0.09    0.27
   0   7  -6    0.08    0.17
   0   7   6   -0.04    0.28
   0  -7  -6   -0.04    0.27
   0  -7  -6    0.70    0.34
   0  -7   6    0.33    0.24
   0   7  -7    0.01    0.22
   0  -7   7    0.41    0.25
   0  -7  -7    0.38    0.34
   0  -7  -7    0.22    0.27
   0   7  -8   -0.13    0.21
   0  -7  -8   -0.20    0.26
   0  -7  -8   -0.10    0.27
   0   7  -9    0.38    0.27
   0  -7  -9    0.22    0.32
   0  -7  -9    0.37    0.31
   0   7 -10    0.32    0.29
   0  -7 -10   -0.18    0.30
   0  -7 -10    0.04    0.32
   0   7 -11    0.15    0.29
   0  -7 -11    0.46    0.34
   0   7 -12    0.00    0.27
   0  -7 -12    0.11    0.36
   0   8   0    2.25    0.45
   0  -8   0    3.25    0.53
   0  -8   0    2.65    0.53
   0   8   1    3.39    0.55
   0  -8   1    3.99    0.62
   0  -8  -1    4.58    0.67
   0  -8  -1    4.44    0.61
   0   8   2    0.83    0.36
   0  -8  -2    0.87    0.38
   0  -8   2    0.67    0.35
   0  -8  -2    0.48    0.34
   0   8   3    0.47    0.36
   0  -8   3    0.51    0.33
   0  -8  -3    0.93    0.39
   0  -8  -3    0.97    0.38
   0  -8  -4   -0.34    0.30
   0  -8  -4    0.30    0.31
   0  -8   4    0.24    0.29
   0  -8  -5    0.15    0.35
   0  -8  -5    0.15    0.33
   0  -8   5    0.18    0.29
   0  -8  -6    0.79    0.38
   0  -8  -6    1.02    0.42
   0  -8   6    0.03    0.26
   0  -8  -7   -0.11    0.30
   0  -8  -7    0.89    0.43
   0  -8  -8    0.45    0.38
   0  -8  -9    0.90    0.42
   0  -9   0    0.16    0.38
   0  -9   1    0.42    0.38
   0  -9  -1   -0.07    0.32
   0  -9   2    0.10    0.33
   0  -9  -2    0.06    0.32
   1   0 -20    0.07    0.31
   1   0 -19    0.05    0.25
   1   0 -18    0.04    0.25
   1   0 -17   -0.04    0.21
   1   0 -16    0.43    0.26
   1   0 -16    0.52    0.22
   1   0 -16    0.28    0.18
   1   0 -15   -0.13    0.13
   1   0 -15   -0.15    0.17
   1   0 -15   -0.24    0.16
   1   0 -14    2.22    0.33
   1   0 -14    2.44    0.35
   1   0 -14    2.06    0.38
   1   0 -14    2.34    0.30
   1   0 -13    0.07    0.17
   1   0 -13    0.23    0.17
   1   0 -13   -0.22    0.14
   1   0 -13   -0.09    0.13
   1   0 -12    0.19    0.16
   1   0 -12    0.19    0.14
   1   0 -12    0.02    0.17
   1   0 -12    0.20    0.16
   1   0 -11    0.03    0.14
  -1   0  11   -0.09    0.13
   1   0 -11   -0.11    0.11
   1   0 -11   -0.02    0.13
   1   0 -11    0.01    0.11
   1   0 -10    0.01    0.14
   1   0 -10   -0.04    0.10
  -1   0  10    0.07    0.13
   1   0 -10   -0.02    0.11
   1   0 -10    0.08    0.13
   1   0  -9   -0.08    0.11
   1   0  -9   -0.18    0.09
  -1   0   9   -0.13    0.10
   1   0  -9   -0.09    0.09
   1   0  -9   -0.01    0.11
   1   0  -8   16.47    0.98
   1   0  -8   14.27    0.94
   1   0  -8   14.49    1.02
   1   0  -8   14.60    0.92
  -1   0   8   13.71    0.97
   1   0  -7    0.12    0.10
  -1   0   7   -0.09    0.09
   1   0  -7    0.06    0.11
   1   0  -7   -0.05    0.08
   1   0  -6    2.84    0.28
   1   0  -6    2.80    0.25
   1   0  -6    2.82    0.29
  -1   0   6    1.91    0.22
   1   0  -6    2.65    0.24
   1   0  -5   -0.07    0.08
  -1   0   5    0.07    0.08
   1   0  -5   -0.03    0.08
   1   0  -5    0.09    0.11
   1   0  -5    0.01    0.10
   1   0  -4   19.03    1.07
   1   0  -4   20.28    1.15
   1   0  -4   18.56    1.12
   1   0  -4   17.01    1.14
   1   0  -4   18.87    1.10
   1   0  -3   -0.05    0.06
  -1   0   3   -0.04    0.03
   1   0  -3    0.03    0.06
  -1   0   3    0.05    0.04
  -1   0   3    0.07    0.10
   1   0  -3   -0.03    0.08
   1   0  -3   -0.10    0.06
   1   0  -2  110.12    6.26
  -1   0   2  112.32    6.19
   1   0  -2  115.07    6.45
   1   0  -2  108.36    6.38
  -1   0   2  123.16    6.39
   1   0  -2  113.72    6.20
  -1   0   1   -0.01    0.03
   1   0  -1    0.07    0.04
  -1   0   1   -0.01    0.04
  -1   0   1    0.04    0.04
   1   0  -1   -0.04    0.03
   1   0  -1    0.00    0.04
  -1   0  -1   -0.16    0.06
  -1   0  -1   -0.09    0.06
   1   0   1   -0.29    0.06
   1   0   1   -0.14    0.06
  -1   0  -2   78.77    4.24
   1   0   2   75.86    4.37
  -1   0  -2   78.20    4.37
  -1   0  -3    0.10    0.10
  -1   0  -3    0.02    0.07
   1   0   3    0.05    0.10
  -1   0  -3    0.00    0.09
  -1   0  -4    4.02    0.31
  -1   0  -4    3.66    0.32
  -1   0  -4    4.12    0.33
   1   0   4    3.96    0.34
  -1   0  -5   -0.07    0.09
  -1   0  -5    0.19    0.10
   1   0   5   -0.18    0.11
  -1   0  -5    0.30    0.12
   1   0   6   27.45    1.70
  -1   0  -6   26.91    1.67
  -1   0  -6   28.66    1.64
   1   0   7    0.00    0.13
  -1   0  -7    0.00    0.09
  -1   0  -8    1.07    0.18
  -1   0  -8    1.40    0.19
   1   0   8    1.13    0.22
   1   0   9   -0.08    0.14
  -1   0  -9   -0.13    0.10
  -1   0  -9    0.09    0.11
  -1   0 -10   12.35    0.83
   1   0  10    9.96    0.87
  -1   0 -10   12.22    0.85
  -1   0 -11    0.02    0.13
   1   0  11    0.01    0.18
  -1   0 -11    0.16    0.14
  -1   0 -11   -0.13    0.12
  -1   0 -12    1.03    0.21
  -1   0 -12    1.53    0.27
  -1   0 -12    1.16    0.28
   1   0  12    1.06    0.29
  -1   0 -13    0.03    0.14
  -1   0 -13   -0.11    0.16
  -1   0 -13    0.11    0.18
  -1   0 -14    3.95    0.48
  -1   0 -14    4.55    0.46
  -1   0 -14    4.11    0.52
  -1   0 -14    3.98    0.43
  -1   0 -15   -0.05    0.17
  -1   0 -15    0.12    0.16
  -1   0 -15    0.03    0.15
  -1   0 -16    0.44    0.26
  -1   0 -16    0.29    0.20
  -1   0 -16    0.61    0.24
  -1   0 -17    0.14    0.22
  -1   0 -18   -0.08    0.22
  -1   0 -19   -0.30    0.21
   1   1 -20    0.74    0.42
   1  -1 -20    1.22    0.40
   1   1 -19    0.21    0.30
   1  -1 -19    0.07    0.25
   1   1 -18    1.27    0.40
   1  -1 -18    0.74    0.30
   1   1 -17    0.21    0.27
   1  -1 -17    0.44    0.25
   1  -1 -17    0.68    0.24
   1  -1 -17    0.90    0.29
   1   1 -16    0.36    0.27
   1  -1 -16    0.13    0.22
   1  -1 -16   -0.17    0.18
   1  -1 -16   -0.07    0.15
   1   1 -15    1.06    0.34
   1  -1 -15    2.01    0.34
   1  -1 -15    1.80    0.34
   1  -1 -15    1.53    0.28
   1   1 -14    2.21    0.29
   1   1 -14    2.25    0.30
  -1   1  14    2.59    0.40
   1   1 -14    1.72    0.37
   1  -1 -14    2.83    0.38
   1  -1 -14    2.75    0.34
   1  -1 -14    1.98    0.35
  -1   1  13    2.60    0.41
   1   1 -13    3.10    0.45
   1   1 -13    2.90    0.32
   1   1 -13    3.09    0.34
   1  -1 -13    2.58    0.39
   1  -1 -13    3.32    0.37
   1  -1 -13    3.37    0.40
   1   1 -12    0.59    0.16
   1   1 -12    0.50    0.16
  -1   1  12    0.20    0.20
   1   1 -12    0.35    0.22
   1  -1 -12    0.15    0.17
   1  -1 -12    0.06    0.14
   1  -1 -12    0.50    0.21
   1  -1 -12    0.47    0.18
   1   1 -11    4.62    0.38
  -1   1  11    4.64    0.49
   1   1 -11    4.03    0.37
   1   1 -11    3.73    0.48
   1  -1 -11    5.24    0.45
   1  -1 -11    4.06    0.45
   1  -1 -11    4.40    0.45
   1  -1 -11    4.68    0.48
   1   1 -10    1.73    0.32
   1   1 -10    2.93    0.26
   1   1 -10    2.59    0.27
  -1   1  10    2.62    0.35
   1  -1 -10    2.38    0.30
   1  -1 -10    2.31    0.31
   1  -1 -10    2.54    0.33
   1  -1 -10    2.42    0.32
   1   1  -9    0.97    0.16
   1   1  -9    0.72    0.22
   1   1  -9    1.04    0.15
   1   1  -9    0.66    0.15
  -1   1   9    0.54    0.19
   1  -1  -9    0.93    0.20
   1  -1  -9    0.74    0.18
   1  -1  -9    0.78    0.18
   1  -1  -9    1.11    0.21
   1   1  -8    2.64    0.25
   1   1  -8    2.69    0.24
  -1   1   8    2.82    0.33
   1   1  -8    2.83    0.36
   1   1  -8    3.09    0.26
   1  -1  -8    3.40    0.34
   1  -1  -8    2.69    0.29
   1  -1  -8    2.68    0.30
   1  -1  -8    3.21    0.33
   1   1  -7    4.69    0.45
   1   1  -7    4.92    0.35
   1   1  -7    5.33    0.35
   1   1  -7    4.61    0.34
  -1   1   7    4.92    0.45
   1  -1  -7    4.53    0.40
   1  -1  -7    4.68    0.42
   1  -1  -7    5.30    0.42
   1  -1  -7    4.38    0.39
   1  -1  -7    4.68    0.43
   1   1  -6   30.53    1.70
   1   1  -6   28.04    1.84
   1   1  -6   29.95    1.75
   1   1  -6   31.79    1.70
  -1   1   6   29.96    1.85
   1  -1  -6   30.24    1.80
   1  -1  -6   28.36    1.75
   1  -1  -6   31.30    1.80
   1  -1  -6   28.13    1.79
   1  -1  -6   32.54    1.86
  -1   1   5    2.43    0.26
  -1   1   5    2.29    0.25
   1   1  -5    2.13    0.26
   1   1  -5    2.16    0.16
   1   1  -5    2.40    0.27
   1   1  -5    1.90    0.18
   1   1  -5    2.36    0.16
   1  -1  -5    2.25    0.23
   1  -1  -5    2.44    0.23
   1  -1  -5    2.35    0.23
   1  -1  -5    1.75    0.24
   1  -1  -5    1.71    0.23
  -1  -1   5    1.69    0.18
   1   1  -4   78.58    4.30
  -1   1   4   80.09    4.15
   1   1  -4   74.98    4.09
  -1   1   4   78.16    4.34
  -1   1   4   79.06    4.22
   1  -1  -4   72.38    4.14
   1  -1  -4   76.36    4.24
   1  -1  -4   76.01    4.34
   1  -1  -4   68.58    4.20
  -1  -1   4   71.64    4.09
   1  -1  -4   71.14    4.24
  -1   1   3   43.22    2.30
   1   1  -3   43.03    2.34
   1   1  -3   41.43    2.21
  -1   1   3   42.12    2.30
  -1   1   3   42.55    2.37
   1   1  -3   39.49    2.34
  -1   1   3   38.76    2.25
   1  -1  -3   35.60    2.29
  -1  -1   3   39.13    2.21
   1  -1  -3   37.74    2.25
   1  -1  -3   39.03    2.29
   1  -1  -3   40.79    2.36
   1   1  -2    3.40    0.22
  -1   1   2    3.30    0.27
  -1   1   2    3.59    0.28
  -1   1   2    3.50    0.27
   1   1  -2    3.34    0.27
  -1   1   2    3.13    0.22
  -1  -1   2    3.25    0.22
   1  -1  -2    2.98    0.26
   1  -1  -2    3.22    0.27
   1  -1  -2    3.25    0.22
  -1  -1   2    3.65    0.28
   1  -1  -2    3.30    0.28
   1   1  -1   -0.04    0.06
  -1   1   1    0.11    0.06
  -1   1   1    0.04    0.09
  -1   1   1   -0.09    0.09
  -1   1   1   -0.01    0.09
   1   1  -1    0.03    0.06
   1   1  -1    0.01    0.07
   1  -1  -1    0.02    0.06
   1  -1  -1   -0.02    0.09
   1  -1  -1   -0.01    0.08
   1  -1  -1    0.08    0.09
  -1  -1   1    0.02    0.06
  -1  -1   1   -0.08    0.06
  -1  -1   1    0.08    0.08
   1   1   0   14.63    0.85
  -1   1   0   12.99    0.82
  -1   1   0   14.99    0.83
  -1   1   0   14.90    0.83
   1   1   0   14.90    0.82
  -1   1   0   13.87    0.85
   1   1   0   13.43    0.82
  -1  -1   0   14.02    0.82
   1  -1   0   13.63    0.83
   1  -1   0   13.30    0.85
   1  -1   0   13.50    0.82
  -1  -1   0   14.23    0.82
  -1  -1   0   14.42    0.85
   1  -1   0   13.88    0.83
   1   1   1    1.62    0.13
  -1   1  -1    1.88    0.17
  -1   1  -1    1.45    0.14
   1   1   1    1.82    0.18
  -1   1  -1    1.82    0.17
   1  -1   1    1.79    0.17
  -1  -1  -1    1.51    0.13
  -1  -1  -1    1.61    0.17
  -1  -1  -1    1.64    0.17
   1  -1   1    1.77    0.15
   1  -1   1    1.70    0.16
   1   1   2    1.45    0.18
  -1   1  -2    1.12    0.12
  -1   1  -2    1.09    0.16
   1   1   2    0.93    0.11
  -1   1  -2    1.09    0.15
  -1  -1  -2    1.01    0.15
   1  -1   2    1.04    0.14
   1  -1   2    1.35    0.16
   1  -1   2    1.19    0.12
  -1  -1  -2    1.33    0.12
  -1  -1  -2    1.16    0.16
  -1   1  -3   20.11    1.21
  -1   1  -3   21.13    1.16
   1   1   3   21.14    1.24
   1   1   3   20.14    1.16
  -1  -1  -3   19.55    1.16
   1  -1   3   20.00    1.21
   1  -1   3   16.88    1.14
  -1  -1  -3   19.62    1.22
   1   1   4    5.75    0.42
   1   1   4    3.29    0.32
  -1   1  -4    4.78    0.35
  -1   1  -4    4.87    0.39
  -1  -1  -4    5.20    0.35
  -1  -1  -4    4.76    0.39
   1  -1   4    4.78    0.40
   1  -1   4    4.79    0.36
   1   1   5   28.05    1.67
  -1   1  -5   27.14    1.55
   1  -1   5   27.64    1.65
  -1  -1  -5   27.62    1.59
  -1  -1  -5   25.37    1.64
   1  -1   5   24.72    1.55
   1   1   6   -0.05    0.11
  -1   1  -6   -0.17    0.08
   1   1   6   -0.27    0.10
  -1   1  -6   -0.01    0.10
   1  -1   6   -0.02    0.10
  -1  -1  -6    0.11    0.10
  -1  -1  -6    0.09    0.11
   1  -1   6   -0.18    0.10
  -1  -1  -6   -0.12    0.09
   1   1   7    2.42    0.31
  -1   1  -7    2.83    0.25
   1   1   7    2.85    0.30
  -1  -1  -7    2.81    0.31
  -1  -1  -7    2.61    0.29
   1  -1   7    2.54    0.33
   1   1   8    0.35    0.15
  -1   1  -8    0.25    0.11
   1   1   8    0.37    0.17
  -1  -1  -8    0.06    0.11
  -1  -1  -8    0.05    0.13
   1  -1   8    0.26    0.17
  -1   1  -9    0.65    0.15
  -1   1  -9    0.79    0.15
   1   1   9    0.76    0.21
   1   1   9    0.95    0.22
  -1  -1  -9    0.92    0.19
  -1  -1  -9    0.74    0.19
  -1  -1  -9    1.19    0.22
   1  -1   9    0.57    0.21
  -1   1 -10    0.22    0.13
   1   1  10    0.35    0.19
  -1   1 -10    0.45    0.14
  -1  -1 -10    0.62    0.19
  -1  -1 -10    0.50    0.17
  -1  -1 -10    0.44    0.17
  -1  -1 -10    0.53    0.18
   1  -1  10    0.33    0.21
  -1   1 -11    0.98    0.28
   1   1  11    1.08    0.24
  -1   1 -11    1.23    0.20
  -1   1 -11    1.32    0.21
  -1  -1 -11    1.20    0.23
   1  -1  11    0.43    0.23
  -1  -1 -11    1.06    0.25
  -1  -1 -11    1.18    0.25
  -1  -1 -11    1.03    0.22
  -1   1 -12    0.62    0.24
  -1   1 -12    0.07    0.15
  -1   1 -12    0.02    0.13
  -1  -1 -12    0.13    0.15
   1  -1  12    0.28    0.22
  -1  -1 -12    0.13    0.16
  -1  -1 -12    0.01    0.14
  -1   1 -13    0.17    0.18
  -1   1 -13   -0.21    0.19
  -1   1 -13    0.23    0.14
  -1  -1 -13    0.35    0.18
  -1  -1 -13    0.29    0.17
  -1  -1 -13    0.20    0.17
  -1   1 -14    0.45    0.24
  -1   1 -14    0.45    0.19
  -1  -1 -14    0.59    0.24
  -1  -1 -14    0.76    0.23
  -1  -1 -14    0.48    0.22
  -1   1 -15    0.43    0.27
  -1  -1 -15    0.03    0.18
  -1  -1 -15    0.18    0.18
  -1  -1 -15    0.41    0.22
  -1   1 -16    0.38    0.27
  -1  -1 -16    0.01    0.19
  -1  -1 -16   -0.16    0.18
  -1  -1 -16    0.06    0.17
  -1   1 -17    0.23    0.28
  -1  -1 -17    0.27    0.22
  -1  -1 -17    0.10    0.22
  -1  -1 -17    0.20    0.23
  -1   1 -18    0.93    0.37
  -1  -1 -18    0.67    0.31
  -1   1 -19    0.40    0.33
  -1  -1 -19   -0.31    0.24
   1   2 -19    0.14    0.34
   1   2 -18    0.03    0.28
   1  -2 -18    0.22    0.25
   1  -2 -18    0.17    0.26
   1   2 -17   -0.07    0.24
   1  -2 -17   -0.01    0.29
   1  -2 -17    0.11    0.20
   1  -2 -17    0.62    0.26
   1   2 -16    0.58    0.30
   1  -2 -16    0.37    0.26
   1  -2 -16    0.35    0.24
   1  -2 -16    0.47    0.23
  -1   2  15    0.15    0.25
   1   2 -15   -0.01    0.23
   1  -2 -15    0.07    0.21
   1  -2 -15    0.33    0.19
   1  -2 -15    0.30    0.21
  -1   2  14    0.11    0.21
   1   2 -14   -0.09    0.19
   1  -2 -14    0.26    0.20
   1  -2 -14    0.18    0.21
   1  -2 -14    0.08    0.17
  -1   2  13    0.51    0.27
   1   2 -13    1.69    0.36
   1  -2 -13    1.07    0.25
   1  -2 -13    0.71    0.25
   1  -2 -13    1.25    0.25
  -1   2  12    0.34    0.22
   1   2 -12   -0.25    0.17
   1  -2 -12   -0.01    0.14
   1  -2 -12   -0.17    0.16
   1  -2 -12   -0.04    0.12
  -1   2  11    1.77    0.33
   1   2 -11    1.27    0.31
   1  -2 -11    1.54    0.29
   1  -2 -11    1.70    0.29
   1  -2 -11    1.59    0.27
  -1   2  10    0.01    0.16
   1   2 -10   -0.11    0.11
   1   2 -10    0.13    0.19
   1  -2 -10   -0.09    0.13
   1  -2 -10   -0.14    0.11
   1  -2 -10    0.14    0.19
   1  -2 -10    0.23    0.18
   1   2  -9    0.32    0.19
   1   2  -9    0.10    0.12
  -1   2   9    0.35    0.18
   1  -2  -9    0.06    0.19
   1  -2  -9    0.17    0.13
   1  -2  -9    0.00    0.15
   1  -2  -9   -0.09    0.14
  -1   2   8    3.52    0.41
   1   2  -8    3.59    0.42
   1   2  -8    3.65    0.31
   1  -2  -8    4.09    0.44
   1  -2  -8    3.22    0.39
  -1  -2   8    3.65    0.32
   1  -2  -8    4.53    0.37
   1  -2  -8    3.33    0.38
   1  -2  -8    4.53    0.37
   1   2  -7   10.16    0.62
   1   2  -7    7.57    0.72
  -1   2   7    9.03    0.75
  -1  -2   7    9.79    0.62
   1  -2  -7    8.69    0.72
   1  -2  -7    9.66    0.76
   1  -2  -7   10.58    0.67
   1  -2  -7   10.82    0.67
   1  -2  -7    9.29    0.71
  -1   2   6   -0.28    0.11
   1   2  -6    0.44    0.11
   1   2  -6   -0.13    0.12
  -1   2   6    0.09    0.14
   1  -2  -6    0.14    0.11
   1  -2  -6   -0.10    0.09
  -1  -2   6    0.13    0.09
   1  -2  -6   -0.07    0.13
   1  -2  -6   -0.02    0.14
   1  -2  -6   -0.07    0.14
  -1   2   5    4.26    0.44
  -1   2   5    5.72    0.47
   1   2  -5    4.64    0.45
   1   2  -5    5.27    0.36
   1  -2  -5    5.28    0.45
   1  -2  -5    5.18    0.36
   1  -2  -5    5.20    0.46
  -1  -2   5    4.88    0.36
   1  -2  -5    5.12    0.36
   1  -2  -5    5.02    0.45
  -1   2   4   22.96    1.31
   1   2  -4   20.15    1.30
   1   2  -4   21.70    1.19
  -1   2   4   20.04    1.32
  -1  -2   4   19.30    1.19
   1  -2  -4   20.21    1.27
   1  -2  -4   21.24    1.19
   1  -2  -4   19.70    1.19
   1  -2  -4   19.50    1.28
   1  -2  -4   21.02    1.33
  -1   2   3    0.29    0.14
   1   2  -3    0.27    0.07
   1   2  -3    0.49    0.13
  -1   2   3    0.25    0.14
   1   2  -3    0.32    0.14
   1   2  -3    0.11    0.13
  -1  -2   3    0.32    0.08
   1  -2  -3    0.44    0.15
  -1  -2   3    0.34    0.08
   1  -2  -3    0.33    0.15
  -1  -2   3    0.44    0.13
   1  -2  -3    0.27    0.14
   1   2  -2  110.73    6.08
  -1   2   2  115.46    6.00
   1   2  -2  110.78    6.08
  -1   2   2  116.28    5.93
  -1   2   2  107.61    6.18
   1   2  -2  105.86    6.11
   1   2  -2  108.71    5.88
   1  -2  -2  106.50    5.93
  -1  -2   2  102.22    6.10
  -1  -2   2  103.16    5.88
   1  -2  -2  109.30    6.18
  -1  -2   2  103.08    5.93
   1  -2  -2  101.07    5.99
   1   2  -1  536.81   27.88
   1   2  -1  531.92   28.77
  -1   2   1  540.65   27.91
   1   2  -1  563.45   28.77
  -1   2   1  516.47   29.10
   1   2  -1  485.58   29.06
  -1   2   1  532.98   28.26
  -1   2   1  514.90   28.78
  -1  -2   1  519.64   28.24
   1  -2  -1  501.57   28.25
   1  -2  -1  482.55   27.89
  -1  -2   1  489.03   27.88
   1  -2  -1  509.54   28.80
   1  -2  -1  498.09   29.09
  -1  -2   1  528.61   29.08
  -1   2   0   11.34    0.66
   1   2   0    9.61    0.64
  -1   2   0    9.38    0.58
  -1   2   0    9.10    0.63
  -1   2   0   10.16    0.62
   1   2   0   10.49    0.63
   1   2   0    8.62    0.58
  -1  -2   0    9.77    0.58
  -1  -2   0    8.31    0.61
  -1  -2   0    8.53    0.61
   1  -2   0    9.54    0.64
  -1  -2   0    9.42    0.64
   1  -2   0    8.81    0.62
   1  -2   0    9.82    0.63
   1  -2   0    8.91    0.58
   1   2   1 1000.00   49.87
  -1   2  -1  985.57   49.86
  -1   2  -1  932.70   52.00
   1   2   1  955.76   52.02
  -1   2  -1  938.37   51.42
  -1   2  -1  971.09   50.64
   1   2   1  903.04   51.61
   1  -2   1  922.48   49.86
  -1  -2  -1  909.18   52.00
   1  -2   1  843.70   50.47
  -1  -2  -1  913.07   51.62
  -1  -2  -1  909.25   49.86
   1  -2   1  946.46   52.00
   1  -2   1  862.05   51.49
  -1  -2  -1  888.74   50.50
   1   2   2   74.85    4.20
  -1   2  -2   71.77    4.00
  -1   2  -2   73.45    4.11
  -1   2  -2   70.66    4.12
  -1   2  -2   77.40    4.00
  -1  -2  -2   70.39    4.02
   1  -2   2   71.63    4.01
   1  -2   2   71.29    4.11
   1  -2   2   72.94    4.00
  -1  -2  -2   69.99    4.07
  -1  -2  -2   69.28    4.18
   1   2   3    0.51    0.17
   1   2   3    0.40    0.07
  -1   2  -3    0.24    0.10
  -1   2  -3    0.40    0.14
  -1   2  -3    0.47    0.10
  -1   2  -3    0.51    0.15
   1  -2   3    0.35    0.13
   1  -2   3    0.21    0.10
  -1  -2  -3    0.63    0.08
  -1  -2  -3    0.43    0.15
   1  -2   3    0.32    0.13
  -1  -2  -3    0.50    0.16
  -1  -2  -3    0.46    0.16
  -1   2  -4   -0.03    0.11
   1   2   4    0.05    0.07
   1   2   4   -0.01    0.13
  -1   2  -4   -0.01    0.08
  -1  -2  -4    0.06    0.09
  -1  -2  -4   -0.15    0.12
  -1  -2  -4   -0.20    0.12
   1  -2   4    0.04    0.11
  -1  -2  -4    0.10    0.14
   1  -2   4    0.06    0.13
   1   2   5    0.95    0.21
   1   2   5    0.77    0.13
  -1   2  -5    1.10    0.18
  -1   2  -5    1.25    0.13
  -1  -2  -5    0.78    0.19
  -1  -2  -5    0.85    0.20
  -1  -2  -5    1.07    0.14
  -1  -2  -5    1.19    0.22
   1  -2   5    0.90    0.18
   1  -2   5    1.11    0.21
   1   2   6    2.91    0.26
  -1   2  -6    2.93    0.22
   1   2   6    2.80    0.35
  -1   2  -6    3.40    0.30
   1  -2   6    2.84    0.29
  -1  -2  -6    3.14    0.34
  -1  -2  -6    2.67    0.32
  -1  -2  -6    2.77    0.26
  -1  -2  -6    3.08    0.35
   1  -2   6    2.26    0.33
   1   2   7   25.68    1.73
  -1   2  -7   26.35    1.55
  -1   2  -7   26.05    1.51
   1   2   7   25.01    1.59
  -1  -2  -7   27.18    1.64
  -1  -2  -7   31.01    1.76
  -1  -2  -7   27.42    1.60
   1  -2   7   24.97    1.70
  -1  -2  -7   26.62    1.67
   1  -2   7   25.31    1.58
  -1   2  -8   10.26    0.64
   1   2   8    9.94    0.81
   1   2   8    9.49    0.70
   1  -2   8   10.27    0.82
  -1  -2  -8    9.80    0.77
   1  -2   8   10.20    0.71
  -1  -2  -8   10.97    0.82
  -1  -2  -8    8.95    0.74
   1   2   9    0.25    0.14
  -1   2  -9    0.25    0.09
  -1   2  -9    0.35    0.10
   1   2   9    0.16    0.18
   1  -2   9   -0.21    0.14
  -1  -2  -9    0.29    0.17
  -1  -2  -9    0.17    0.14
  -1  -2  -9    0.49    0.22
   1  -2   9    0.29    0.13
  -1  -2  -9    0.21    0.17
  -1   2 -10    0.13    0.09
  -1   2 -10   -0.01    0.09
   1   2  10   -0.11    0.15
  -1   2 -10   -0.18    0.15
   1  -2  10    0.04    0.20
  -1  -2 -10   -0.08    0.13
  -1  -2 -10   -0.16    0.13
  -1  -2 -10    0.22    0.17
  -1   2 -11    2.58    0.43
  -1   2 -11    3.47    0.28
  -1   2 -11    2.92    0.28
   1   2  11    2.79    0.42
   1  -2  11    3.34    0.47
  -1  -2 -11    2.28    0.36
  -1  -2 -11    2.99    0.38
  -1  -2 -11    2.92    0.36
  -1   2 -12    2.43    0.23
  -1   2 -12    2.16    0.24
  -1   2 -12    2.10    0.40
   1   2  12    1.56    0.34
  -1  -2 -12    2.01    0.32
  -1  -2 -12    1.44    0.27
  -1  -2 -12    0.68    0.24
   1  -2  12    2.09    0.40
  -1   2 -13    1.47    0.35
  -1  -2 -13    1.05    0.27
  -1  -2 -13    1.19    0.26
  -1  -2 -13    1.31    0.28
  -1   2 -14    0.67    0.29
  -1  -2 -14    0.67    0.24
  -1  -2 -14    0.87    0.27
  -1  -2 -14    0.84    0.25
  -1   2 -15    0.55    0.32
  -1  -2 -15    0.85    0.29
  -1  -2 -15    1.24    0.30
  -1  -2 -15    0.61    0.24
  -1   2 -16    0.18    0.28
  -1  -2 -16    0.01    0.20
  -1  -2 -16    0.02    0.20
  -1  -2 -16    0.28    0.23
  -1   2 -17   -0.27    0.24
  -1  -2 -17    0.50    0.25
  -1  -2 -17    0.40    0.25
  -1  -2 -17   -0.03    0.21
  -1   2 -18   -0.09    0.30
  -1  -2 -18   -0.01    0.24
  -1  -2 -18    0.46    0.30
  -1  -2 -18   -0.22    0.21
  -1   2 -19    0.39    0.38
   1   3 -19   -0.06    0.33
   1  -3 -19    0.21    0.33
   1   3 -18    0.70    0.39
   1  -3 -18    0.69    0.35
   1  -3 -18    0.42    0.27
   1   3 -17    0.55    0.34
   1  -3 -17    0.19    0.24
   1  -3 -17    0.26    0.36
  -1   3  16    0.15    0.27
   1   3 -16   -0.20    0.24
   1  -3 -16   -0.05    0.21
   1  -3 -16   -0.28    0.27
  -1   3  15   -0.11    0.26
   1   3 -15   -0.04    0.25
   1  -3 -15    0.06    0.20
   1  -3 -15    0.11    0.25
   1  -3 -15   -0.13    0.19
  -1   3  14    0.17    0.26
   1   3 -14   -0.04    0.24
   1  -3 -14    0.10    0.20
   1  -3 -14   -0.09    0.17
   1  -3 -14   -0.07    0.21
  -1   3  13   -0.25    0.20
   1   3 -13    0.04    0.23
   1  -3 -13    0.07    0.18
   1  -3 -13    0.03    0.19
   1  -3 -13    0.04    0.20
   1   3 -12    0.43    0.24
  -1   3  12    0.10    0.21
   1  -3 -12    0.13    0.19
   1  -3 -12    0.07    0.17
   1  -3 -12    0.18    0.21
   1   3 -11    0.06    0.19
  -1   3  11    0.06    0.19
   1  -3 -11    0.15    0.19
   1  -3 -11    0.22    0.15
   1  -3 -11    0.27    0.21
   1   3 -10   -0.01    0.21
  -1   3  10   -0.08    0.16
  -1  -3  10    0.15    0.12
   1  -3 -10   -0.07    0.18
   1  -3 -10    0.19    0.18
   1  -3 -10    0.21    0.14
  -1   3   9    4.37    0.53
   1   3  -9    4.47    0.54
   1  -3  -9    5.43    0.53
   1  -3  -9    5.40    0.43
  -1  -3   9    5.56    0.42
   1  -3  -9    5.13    0.54
   1  -3  -9    5.41    0.43
   1   3  -8    1.69    0.21
   1   3  -8    1.49    0.28
  -1   3   8    0.88    0.25
  -1  -3   8    1.28    0.19
   1  -3  -8    1.38    0.18
   1  -3  -8    0.97    0.25
   1  -3  -8    1.32    0.19
   1  -3  -8    1.19    0.27
   1   3  -7    0.19    0.17
   1   3  -7    0.28    0.13
  -1   3   7    0.06    0.16
   1  -3  -7   -0.01    0.18
   1  -3  -7    0.33    0.19
   1  -3  -7    0.18    0.10
   1  -3  -7    0.10    0.09
   1  -3  -7   -0.15    0.16
  -1  -3   7    0.26    0.12
  -1   3   6    0.69    0.20
   1   3  -6    0.75    0.16
   1   3  -6    0.69    0.20
   1  -3  -6    0.55    0.21
   1  -3  -6    0.31    0.21
   1  -3  -6    0.52    0.10
  -1  -3   6    0.33    0.13
   1  -3  -6    0.24    0.18
  -1   3   5    0.45    0.19
   1   3  -5    1.25    0.18
   1   3  -5    0.84    0.20
   1  -3  -5    0.60    0.20
   1  -3  -5    0.56    0.20
  -1  -3   5    0.77    0.15
   1  -3  -5    0.95    0.22
   1   3  -4   13.94    0.94
   1   3  -4   15.00    0.88
  -1   3   4   12.40    0.96
   1   3  -4   13.40    0.83
   1  -3  -4   13.31    0.95
  -1  -3   4   14.17    0.81
   1  -3  -4   12.92    0.94
   1  -3  -4   13.70    0.98
  -1  -3   4   12.91    0.86
  -1  -3   4   12.91    0.83
  -1   3   3   15.42    1.05
  -1   3   3   15.70    1.03
   1   3  -3   15.37    0.94
   1   3  -3   15.15    0.99
   1  -3  -3   15.10    1.03
  -1  -3   3   14.51    0.91
   1  -3  -3   14.58    1.01
  -1  -3   3   15.38    0.94
   1  -3  -3   16.18    1.07
  -1  -3   3   13.78    0.95
  -1   3   2    8.57    0.62
   1   3  -2    8.42    0.58
  -1   3   2    8.41    0.64
   1   3  -2    7.86    0.56
  -1  -3   2    8.33    0.55
   1  -3  -2    7.27    0.61
   1  -3  -2    7.92    0.63
  -1  -3   2    8.38    0.59
  -1  -3   2    8.07    0.57
   1  -3  -2    7.20    0.60
   1   3  -1    2.31    0.24
  -1   3   1    2.68    0.29
   1   3  -1    2.29    0.26
  -1   3   1    2.07    0.27
   1   3  -1    2.83    0.24
  -1   3   1    2.62    0.20
   1  -3  -1    1.91    0.27
  -1  -3   1    2.40    0.27
   1  -3  -1    1.82    0.26
  -1  -3   1    2.85    0.27
   1  -3  -1    2.45    0.20
  -1  -3   1    2.57    0.28
   1  -3  -1    2.30    0.29
   1   3   0   12.87    0.75
   1   3   0   11.81    0.83
  -1   3   0   12.52    0.84
  -1   3   0   12.72    0.82
   1   3   0   11.94    0.75
  -1   3   0   12.06    0.76
   1  -3   0   12.11    0.76
   1  -3   0   12.40    0.85
  -1  -3   0   11.98    0.81
  -1  -3   0   12.19    0.84
   1  -3   0   11.50    0.82
   1  -3   0   12.21    0.82
  -1  -3   0   12.01    0.82
   1   3   1   30.57    1.84
  -1   3  -1   29.86    1.74
  -1   3  -1   32.71    1.75
   1   3   1   30.21    1.69
  -1   3  -1   27.80    1.79
   1   3   1   29.79    1.69
  -1  -3  -1   28.19    1.76
  -1  -3  -1   28.30    1.77
  -1  -3  -1   30.29    1.84
   1  -3   1   30.93    1.81
   1  -3   1   29.02    1.75
   1  -3   1   27.97    1.74
   1  -3   1   27.45    1.76
   1   3   2    3.94    0.39
  -1   3  -2    3.57    0.33
  -1   3  -2    3.72    0.32
  -1   3  -2    3.95    0.32
  -1  -3  -2    3.40    0.36
   1  -3   2    3.57    0.36
  -1  -3  -2    4.38    0.40
   1  -3   2    3.69    0.33
   1  -3   2    3.36    0.31
   1  -3   2    3.50    0.33
  -1  -3  -2    3.40    0.37
   1   3   3    2.31    0.29
  -1   3  -3    1.94    0.21
  -1   3  -3    2.21    0.21
  -1  -3  -3    1.47    0.25
   1  -3   3    1.79    0.20
  -1  -3  -3    2.02    0.28
   1  -3   3    2.06    0.26
   1  -3   3    2.12    0.26
  -1  -3  -3    1.91    0.28
  -1   3  -4    2.19    0.21
   1   3   4    2.13    0.31
  -1   3  -4    1.81    0.19
  -1  -3  -4    2.08    0.29
   1  -3   4    2.39    0.27
  -1  -3  -4    1.44    0.25
   1  -3   4    2.03    0.28
   1  -3   4    2.14    0.20
  -1  -3  -4    2.21    0.31
  -1   3  -5    4.53    0.29
   1   3   5    3.63    0.42
  -1   3  -5    3.87    0.30
  -1  -3  -5    3.02    0.39
   1  -3   5    4.13    0.37
  -1  -3  -5    3.44    0.40
   1  -3   5    3.86    0.41
  -1  -3  -5    4.07    0.45
  -1   3  -6    6.72    0.43
   1   3   6    7.49    0.64
   1  -3   6    6.20    0.58
  -1  -3  -6    6.72    0.61
  -1  -3  -6    6.80    0.44
  -1  -3  -6    5.27    0.54
   1  -3   6    6.28    0.52
  -1  -3  -6    6.33    0.43
  -1  -3  -6    5.86    0.57
   1   3   7    6.30    0.61
   1  -3   7    5.90    0.50
  -1  -3  -7    6.49    0.45
  -1  -3  -7    5.70    0.56
  -1  -3  -7    4.99    0.54
  -1  -3  -7    7.10    0.45
  -1  -3  -7    6.52    0.61
   1  -3   7    5.03    0.56
   1   3   8    0.44    0.21
  -1  -3  -8    0.13    0.15
   1  -3   8    0.45    0.15
  -1  -3  -8    0.26    0.13
   1  -3   8    0.40    0.21
  -1  -3  -8    0.40    0.15
  -1  -3  -8    0.53    0.20
  -1   3  -9    1.35    0.33
   1   3   9    1.78    0.34
   1  -3   9    1.46    0.24
  -1  -3  -9    1.32    0.21
  -1  -3  -9    2.36    0.34
   1  -3   9    1.26    0.31
  -1  -3  -9    1.27    0.30
   1   3  10    1.16    0.30
  -1   3 -10    1.36    0.32
   1  -3  10    1.49    0.23
   1  -3  10    1.29    0.32
  -1  -3 -10    0.85    0.26
  -1  -3 -10    0.74    0.20
  -1  -3 -10    0.93    0.27
   1   3  11    2.93    0.45
  -1   3 -11    3.19    0.48
   1  -3  11    2.82    0.45
  -1  -3 -11    2.98    0.43
  -1  -3 -11    2.58    0.41
  -1  -3 -11    3.28    0.36
   1  -3  11    3.40    0.38
  -1   3 -12    0.93    0.28
   1   3  12    0.54    0.28
  -1  -3 -12    0.46    0.20
  -1  -3 -12    1.03    0.28
  -1  -3 -12    0.21    0.22
  -1   3 -13    0.01    0.24
   1   3  13    0.41    0.25
  -1  -3 -13   -0.09    0.16
  -1  -3 -13    0.14    0.20
  -1  -3 -13    0.32    0.23
  -1   3 -14    0.34    0.29
  -1  -3 -14    0.02    0.20
  -1  -3 -14    0.11    0.23
  -1  -3 -14    0.00    0.18
  -1   3 -15    0.50    0.32
  -1  -3 -15    0.05    0.22
  -1  -3 -15    0.12    0.21
  -1  -3 -15   -0.12    0.20
  -1   3 -16    0.35    0.31
  -1  -3 -16    0.13    0.24
  -1  -3 -16    0.53    0.31
  -1   3 -17    0.17    0.30
  -1  -3 -17    0.03    0.29
  -1  -3 -17    0.02    0.23
  -1   3 -18    1.25    0.42
  -1  -3 -18    0.38    0.36
  -1  -3 -18    1.15    0.35
   1   4 -18   -0.40    0.30
   1  -4 -18    0.19    0.30
   1   4 -17   -0.32    0.27
   1  -4 -17   -0.14    0.25
   1  -4 -17   -0.05    0.28
   1   4 -16    0.31    0.33
   1  -4 -16    0.42    0.28
   1  -4 -16    0.28    0.36
   1   4 -15    0.79    0.35
   1  -4 -15    0.89    0.37
   1  -4 -15    1.31    0.35
   1   4 -14    0.37    0.29
  -1   4  14    0.28    0.29
   1  -4 -14    0.53    0.28
   1  -4 -14    0.20    0.30
   1   4 -13    0.28    0.27
  -1   4  13    0.55    0.31
   1  -4 -13   -0.05    0.23
   1  -4 -13   -0.12    0.22
   1   4 -12    0.52    0.27
  -1   4  12   -0.22    0.23
   1  -4 -12    0.19    0.24
   1  -4 -12    0.07    0.21
  -1   4  11    0.68    0.29
   1   4 -11    0.49    0.26
  -1  -4  11    0.84    0.19
   1  -4 -11    1.40    0.33
   1  -4 -11    0.72    0.27
  -1   4  10    0.12    0.22
   1   4 -10    0.09    0.22
   1  -4 -10    0.00    0.20
  -1  -4  10    0.03    0.12
   1  -4 -10    0.00    0.18
   1  -4 -10   -0.05    0.11
  -1   4   9    0.07    0.20
   1   4  -9    0.39    0.22
   1  -4  -9    0.06    0.20
   1  -4  -9   -0.18    0.17
  -1  -4   9    0.02    0.13
   1   4  -8    0.13    0.18
  -1   4   8    0.31    0.21
   1  -4  -8   -0.03    0.17
  -1  -4   8    0.26    0.14
   1  -4  -8    0.31    0.20
  -1   4   7    0.36    0.22
   1   4  -7    0.20    0.18
  -1  -4   7    0.79    0.18
   1  -4  -7    0.92    0.25
   1  -4  -7    0.62    0.24
  -1   4   6    4.45    0.52
   1   4  -6    4.01    0.47
   1  -4  -6    4.65    0.52
   1  -4  -6    4.77    0.53
  -1  -4   6    5.80    0.45
   1   4  -5    1.48    0.25
  -1   4   5    0.42    0.20
   1   4  -5    1.03    0.14
   1  -4  -5    0.75    0.24
   1  -4  -5    0.89    0.25
  -1  -4   5    0.57    0.12
  -1  -4   5    0.67    0.17
   1   4  -4    6.53    0.48
   1   4  -4    6.60    0.56
  -1   4   4    6.10    0.60
   1  -4  -4    6.69    0.62
   1  -4  -4    5.67    0.58
   1  -4  -4    5.85    0.59
  -1  -4   4    6.59    0.53
  -1  -4   4    6.32    0.47
  -1  -4   4    7.22    0.50
  -1   4   3   12.84    1.02
   1   4  -3   14.66    0.94
   1  -4  -3   16.40    1.09
   1  -4  -3   13.12    1.01
  -1  -4   3   13.57    0.91
  -1  -4   3   15.23    0.95
   1  -4  -3   13.08    1.01
  -1  -4   3   14.36    0.97
   1   4  -2   15.49    1.02
   1   4  -2   14.24    0.99
  -1   4   2   14.89    1.08
   1  -4  -2   17.04    1.12
   1  -4  -2   14.84    1.07
  -1  -4   2   15.91    1.00
   1  -4  -2   14.73    1.05
  -1  -4   2   13.51    1.00
  -1  -4   2   15.90    1.03
  -1   4   1    2.47    0.21
   1   4  -1    2.85    0.31
  -1   4   1    2.25    0.31
  -1   4   1    2.13    0.20
  -1   4   1    2.32    0.30
   1   4  -1    2.05    0.24
   1   4  -1    2.37    0.25
  -1  -4   1    1.63    0.27
   1  -4  -1    2.76    0.35
   1  -4  -1    2.34    0.32
   1  -4  -1    2.20    0.30
  -1  -4   1    1.76    0.29
  -1  -4   1    2.43    0.29
   1   4   0    2.04    0.28
  -1   4   0    1.19    0.16
  -1   4   0    0.83    0.20
  -1   4   0    0.74    0.20
   1   4   0    0.64    0.15
   1   4   0    0.39    0.14
  -1   4   0    0.88    0.14
   1  -4   0    1.03    0.22
  -1  -4   0    0.93    0.23
   1  -4   0    0.56    0.22
  -1  -4   0    0.62    0.23
  -1  -4   0    0.57    0.22
   1  -4   0    0.69    0.21
  -1   4  -1   15.24    1.00
  -1   4  -1   15.40    0.99
   1   4   1   15.38    0.93
  -1   4  -1   16.63    1.04
  -1   4  -1   13.99    1.04
   1   4   1   15.09    1.09
  -1  -4  -1   17.67    1.13
   1  -4   1   16.05    1.03
   1  -4   1   15.52    1.07
   1  -4   1   15.53    1.00
   1  -4   1   17.23    1.10
  -1  -4  -1   15.34    1.06
  -1  -4  -1   14.86    1.08
  -1   4  -2   62.22    3.52
  -1   4  -2   60.43    3.63
  -1   4  -2   62.22    3.60
   1   4   2   62.34    3.72
   1  -4   2   65.81    3.66
   1  -4   2   59.30    3.59
  -1  -4  -2   59.92    3.60
  -1  -4  -2   57.07    3.57
  -1  -4  -2   68.40    3.75
   1  -4   2   63.17    3.56
   1  -4   2   58.94    3.53
   1   4   3   60.21    3.93
  -1   4  -3   68.30    3.72
  -1   4  -3   66.80    3.83
  -1   4  -3   61.14    3.83
   1  -4   3   66.10    3.76
  -1  -4  -3   72.39    3.98
  -1  -4  -3   65.53    3.80
  -1  -4  -3   66.04    3.84
   1  -4   3   61.99    3.83
   1  -4   3   67.10    3.72
   1   4   4    1.90    0.33
  -1   4  -4    2.28    0.24
  -1   4  -4    2.21    0.31
  -1   4  -4    2.20    0.25
   1  -4   4    2.56    0.25
   1  -4   4    2.51    0.32
  -1  -4  -4    2.68    0.38
  -1  -4  -4    1.89    0.32
   1  -4   4    2.22    0.31
  -1  -4  -4    1.99    0.32
  -1   4  -5    0.63    0.13
   1   4   5    0.21    0.19
  -1   4  -5    0.63    0.13
  -1   4  -5    0.19    0.18
   1  -4   5    0.43    0.17
   1  -4   5    0.37    0.12
  -1  -4  -5    0.36    0.21
  -1  -4  -5    0.51    0.20
   1  -4   5    0.24    0.18
   1   4   6    0.18    0.18
  -1   4  -6    0.23    0.10
  -1   4  -6    0.21    0.10
  -1   4  -6    0.11    0.18
   1  -4   6    0.19    0.14
   1  -4   6    0.47    0.21
  -1  -4  -6   -0.02    0.16
  -1  -4  -6    0.28    0.20
  -1   4  -7    0.27    0.19
   1   4   7    0.37    0.23
  -1  -4  -7    0.27    0.20
  -1  -4  -7    0.18    0.20
   1  -4   7    0.58    0.18
   1  -4   7    0.57    0.24
  -1   4  -8   -0.18    0.16
   1   4   8   -0.10    0.18
   1  -4   8    0.05    0.15
  -1  -4  -8    0.30    0.21
  -1  -4  -8    0.09    0.21
   1  -4   8   -0.26    0.16
  -1   4  -9    2.11    0.38
   1   4   9    2.07    0.39
  -1  -4  -9    2.22    0.37
  -1  -4  -9    1.59    0.20
   1  -4   9    1.90    0.29
  -1  -4  -9    1.92    0.35
  -1   4 -10    0.58    0.25
   1   4  10    0.87    0.30
  -1  -4 -10    0.73    0.17
  -1  -4 -10    1.30    0.30
   1  -4  10    0.88    0.22
  -1  -4 -10    0.79    0.28
  -1   4 -11    0.00    0.19
   1   4  11    0.27    0.25
  -1  -4 -11    0.23    0.22
  -1  -4 -11    0.08    0.22
   1  -4  11    0.17    0.16
   1   4  12    1.08    0.36
  -1   4 -12    0.89    0.32
  -1  -4 -12    1.71    0.37
  -1  -4 -12    1.60    0.34
   1  -4  12    0.80    0.22
   1   4  13    0.26    0.28
  -1   4 -13    0.27    0.28
  -1  -4 -13    0.09    0.25
  -1  -4 -13    0.16    0.24
   1   4  14    0.82    0.34
  -1   4 -14    0.43    0.31
  -1  -4 -14    0.29    0.25
  -1  -4 -14    0.32    0.26
  -1   4 -15   -0.21    0.24
  -1  -4 -15    0.10    0.28
  -1  -4 -15   -0.06    0.24
  -1   4 -16   -0.13    0.26
  -1  -4 -16    0.26    0.32
  -1  -4 -16    0.73    0.32
  -1   4 -17   -0.22    0.26
  -1  -4 -17    0.66    0.39
  -1  -4 -17    0.08    0.29
   1   5 -16    0.82    0.41
   1  -5 -16    1.90    0.45
   1   5 -15    0.03    0.30
   1  -5 -15   -0.20    0.32
   1  -5 -15    0.00    0.28
   1   5 -14   -0.22    0.24
   1  -5 -14    0.55    0.33
   1  -5 -14   -0.20    0.29
   1   5 -13    0.05    0.24
   1  -5 -13    0.06    0.27
   1  -5 -13   -0.24    0.25
   1   5 -12    0.01    0.24
  -1   5  12    0.03    0.26
   1  -5 -12    0.53    0.30
   1  -5 -12   -0.06    0.24
  -1   5  11    1.31    0.39
   1   5 -11    0.91    0.32
   1  -5 -11    0.75    0.31
   1  -5 -11    1.79    0.40
  -1   5  10   -0.18    0.20
   1   5 -10   -0.12    0.18
   1  -5 -10   -0.08    0.20
   1  -5 -10    0.24    0.26
  -1  -5  10    0.00    0.15
  -1   5   9   -0.22    0.20
   1   5  -9    0.78    0.27
  -1  -5   9    0.93    0.22
   1  -5  -9    0.60    0.27
   1  -5  -9    0.92    0.31
  -1   5   8    1.51    0.35
   1   5  -8    1.29    0.31
   1  -5  -8    0.84    0.29
   1  -5  -8    1.05    0.30
  -1  -5   8    0.89    0.22
  -1   5   7    0.52    0.26
   1   5  -7    0.83    0.25
   1  -5  -7    1.24    0.30
   1  -5  -7    0.67    0.29
  -1  -5   7    0.73    0.20
  -1   5   6    0.75    0.26
   1   5  -6    0.37    0.20
  -1  -5   6    0.35    0.12
   1  -5  -6    0.18    0.21
  -1  -5   6    0.06    0.13
   1  -5  -6    0.47    0.25
   1   5  -5    3.61    0.41
  -1   5   5    2.57    0.42
   1   5  -5    3.40    0.32
  -1  -5   5    3.32    0.39
   1  -5  -5    2.55    0.43
  -1  -5   5    3.16    0.30
   1  -5  -5    3.04    0.44
   1   5  -4    0.32    0.16
  -1   5   4    0.49    0.22
   1   5  -4    0.12    0.12
  -1  -5   4    0.15    0.17
   1  -5  -4    0.19    0.23
  -1  -5   4    0.27    0.14
   1  -5  -4   -0.13    0.16
  -1  -5   4    0.15    0.18
  -1   5   3    2.25    0.37
   1   5  -3    3.07    0.34
   1   5  -3    2.58    0.33
  -1  -5   3    3.21    0.36
   1  -5  -3    2.86    0.40
  -1  -5   3    3.41    0.40
   1  -5  -3    2.93    0.42
  -1  -5   3    2.95    0.33
   1   5  -2    0.70    0.20
  -1   5   2    0.68    0.22
   1   5  -2    0.69    0.18
  -1  -5   2    1.35    0.26
  -1  -5   2    0.85    0.24
   1  -5  -2    0.98    0.26
   1  -5  -2    0.95    0.27
  -1  -5   2    0.71    0.19
   1   5  -1    3.14    0.32
  -1   5   1    3.96    0.29
   1   5  -1    3.48    0.32
  -1   5   1    3.68    0.28
   1   5  -1    3.66    0.40
  -1   5   1    3.17    0.40
   1  -5  -1    2.86    0.42
  -1  -5   1    3.14    0.40
   1  -5  -1    3.28    0.43
  -1  -5   1    3.40    0.42
  -1  -5   1    3.06    0.38
   1  -5  -1    3.91    0.44
  -1   5   0    2.25    0.24
  -1   5   0    2.47    0.25
   1   5   0    1.94    0.22
  -1   5   0    1.76    0.29
   1   5   0    2.32    0.23
   1   5   0    2.84    0.36
   1  -5   0    2.06    0.35
   1  -5   0    1.93    0.34
  -1  -5   0    2.66    0.37
  -1  -5   0    2.26    0.33
  -1  -5   0    2.78    0.38
   1  -5   0    2.87    0.35
   1   5   1    1.17    0.26
  -1   5  -1    1.32    0.20
  -1   5  -1    1.36    0.24
  -1  -5  -1    1.00    0.27
   1  -5   1    1.38    0.30
  -1  -5  -1    1.20    0.29
   1  -5   1    1.13    0.25
  -1  -5  -1    1.11    0.26
   1  -5   1    1.49    0.29
   1   5   2    1.21    0.27
  -1   5  -2    1.24    0.22
  -1   5  -2    0.86    0.21
  -1  -5  -2    2.09    0.35
   1  -5   2    1.80    0.30
   1  -5   2    1.75    0.32
  -1  -5  -2    1.87    0.32
   1  -5   2    1.42    0.25
  -1   5  -3    2.37    0.30
  -1   5  -3    1.82    0.29
   1   5   3    3.22    0.41
   1  -5   3    2.23    0.29
  -1  -5  -3    2.56    0.38
   1  -5   3    2.65    0.36
  -1  -5  -3    2.54    0.40
   1   5   4    0.03    0.18
  -1   5  -4    0.04    0.14
  -1   5  -4    0.02    0.13
  -1  -5  -4    0.08    0.19
  -1  -5  -4   -0.17    0.18
   1  -5   4    0.17    0.19
   1  -5   4    0.22    0.14
   1   5   5    1.76    0.35
  -1   5  -5    1.95    0.25
  -1   5  -5    1.58    0.29
   1  -5   5    1.95    0.31
   1  -5   5    2.27    0.26
  -1  -5  -5    1.48    0.35
  -1  -5  -5    1.76    0.35
   1   5   6    1.02    0.32
  -1   5  -6    1.04    0.26
  -1   5  -6    1.31    0.20
  -1  -5  -6    1.71    0.34
   1  -5   6    1.32    0.20
  -1  -5  -6    1.51    0.33
   1  -5   6    1.06    0.25
  -1   5  -7   -0.02    0.18
  -1   5  -7    0.38    0.13
   1   5   7    0.37    0.25
  -1  -5  -7    0.35    0.22
  -1  -5  -7    0.73    0.27
   1  -5   7    0.08    0.17
  -1   5  -8    0.48    0.24
   1   5   8    0.03    0.22
  -1  -5  -8    0.20    0.22
  -1  -5  -8    0.27    0.22
   1  -5   8    0.01    0.16
   1   5   9    0.31    0.25
  -1   5  -9    0.28    0.23
  -1  -5  -9    0.83    0.27
   1  -5   9    0.25    0.19
  -1  -5  -9    0.02    0.23
   1   5  10    0.36    0.27
  -1   5 -10   -0.15    0.21
  -1  -5 -10    0.63    0.30
   1  -5  10    0.75    0.22
  -1  -5 -10    0.41    0.28
  -1   5 -11   -0.12    0.21
   1   5  11    0.08    0.26
   1  -5  11   -0.10    0.16
  -1  -5 -11   -0.18    0.20
  -1  -5 -11   -0.19    0.21
  -1   5 -12    0.17    0.25
  -1  -5 -12   -0.27    0.24
  -1  -5 -12    0.19    0.27
  -1   5 -13   -0.10    0.25
  -1  -5 -13    0.51    0.32
  -1  -5 -13    0.34    0.30
  -1   5 -14    0.22    0.28
  -1  -5 -14   -0.03    0.26
  -1  -5 -14    0.00    0.27
  -1   5 -15    0.75    0.37
  -1  -5 -15    0.26    0.30
  -1   5 -16   -0.06    0.33
  -1  -5 -16    0.19    0.32
   1   6 -15   -0.25    0.28
   1  -6 -15    0.09    0.33
   1   6 -14    0.21    0.32
   1  -6 -14   -0.18    0.31
   1   6 -13    0.71    0.34
   1  -6 -13    0.77    0.39
   1  -6 -13   -0.15    0.28
   1   6 -12    0.00    0.26
   1  -6 -12    0.07    0.30
   1  -6 -12    0.19    0.29
   1   6 -11    0.23    0.27
   1  -6 -11    0.07    0.29
   1  -6 -11   -0.08    0.27
   1   6 -10    0.35    0.27
   1  -6 -10    0.76    0.33
   1  -6 -10    0.71    0.34
   1   6  -9    0.24    0.23
  -1   6   9   -0.14    0.25
   1  -6  -9   -0.13    0.24
   1  -6  -9   -0.08    0.22
  -1   6   8    1.15    0.36
   1   6  -8    1.13    0.30
   1  -6  -8    0.49    0.29
   1  -6  -8    0.58    0.32
  -1  -6   8    0.73    0.23
  -1   6   7   -0.05    0.23
   1   6  -7    0.20    0.22
   1  -6  -7    0.37    0.26
   1  -6  -7    0.00    0.22
  -1  -6   7   -0.12    0.17
   1   6  -6    0.38    0.22
  -1   6   6    0.24    0.27
  -1  -6   6    0.80    0.25
   1  -6  -6    0.00    0.22
   1  -6  -6    0.60    0.29
   1   6  -5   -0.10    0.15
   1   6  -5   -0.03    0.13
  -1   6   5    0.03    0.20
  -1  -6   5    0.01    0.15
   1  -6  -5   -0.24    0.18
   1  -6  -5   -0.01    0.22
  -1  -6   5    0.04    0.19
   1   6  -4    0.72    0.21
   1   6  -4    0.50    0.20
  -1   6   4    0.64    0.28
   1  -6  -4    0.92    0.31
  -1  -6   4    0.36    0.23
  -1  -6   4    0.29    0.20
   1  -6  -4    0.32    0.26
  -1   6   3    1.20    0.30
   1   6  -3    0.38    0.18
   1   6  -3    1.09    0.24
  -1  -6   3    0.32    0.26
  -1  -6   3    0.79    0.23
   1  -6  -3    0.09    0.22
  -1  -6   3    0.25    0.24
   1  -6  -3    0.56    0.27
   1   6  -2    4.53    0.45
  -1   6   2    5.38    0.59
   1   6  -2    5.12    0.53
  -1  -6   2    4.78    0.57
  -1  -6   2    5.27    0.52
   1  -6  -2    5.67    0.61
   1  -6  -2    5.79    0.62
  -1  -6   2    4.22    0.55
  -1   6   1    8.72    0.82
   1   6  -1   10.16    0.83
   1   6  -1    9.40    0.68
   1  -6  -1    8.39    0.79
  -1  -6   1   11.32    0.83
  -1  -6   1   10.33    0.86
   1  -6  -1    8.66    0.84
  -1   6   0   -0.02    0.17
  -1   6   0   -0.01    0.11
   1   6   0    0.12    0.18
   1   6   0    0.09    0.11
  -1  -6   0   -0.08    0.20
  -1  -6   0    0.04    0.18
   1  -6   0    0.10    0.20
   1  -6   0    0.07    0.22
  -1   6  -1   15.01    1.16
   1   6   1   15.47    1.21
  -1   6  -1   15.61    1.06
   1  -6   1   15.43    1.21
  -1  -6  -1   17.27    1.24
   1  -6   1   16.44    1.17
  -1  -6  -1   16.66    1.21
  -1   6  -2   15.50    1.10
   1   6   2   15.62    1.25
  -1   6  -2   16.73    1.19
  -1  -6  -2   16.13    1.23
  -1  -6  -2   16.80    1.27
   1  -6   2   16.25    1.22
   1  -6   2   15.04    1.21
   1  -6   2   18.26    1.19
   1   6   3   -0.18    0.17
  -1   6  -3   -0.17    0.13
  -1   6  -3   -0.14    0.15
  -1  -6  -3    0.28    0.22
   1  -6   3    0.19    0.22
   1  -6   3    0.05    0.17
  -1  -6  -3   -0.28    0.22
  -1   6  -4    0.00    0.16
  -1   6  -4    0.21    0.18
   1   6   4   -0.29    0.19
   1  -6   4    0.15    0.21
  -1  -6  -4    0.07    0.23
   1  -6   4    0.23    0.18
  -1  -6  -4    0.12    0.23
  -1   6  -5    0.16    0.17
  -1   6  -5    0.07    0.15
   1   6   5    0.18    0.24
  -1  -6  -5   -0.20    0.19
   1  -6   5    0.17    0.19
  -1  -6  -5   -0.17    0.21
   1  -6   5    0.06    0.15
   1   6   6   -0.08    0.22
  -1   6  -6   -0.10    0.16
  -1  -6  -6   -0.20    0.19
  -1  -6  -6    0.31    0.26
   1  -6   6   -0.06    0.17
   1   6   7    0.61    0.30
  -1   6  -7    0.09    0.18
  -1  -6  -7    0.20    0.24
   1  -6   7    0.24    0.21
  -1  -6  -7    0.47    0.30
   1   6   8    1.46    0.40
  -1   6  -8    1.44    0.33
  -1  -6  -8    1.41    0.38
  -1  -6  -8    1.63    0.40
   1  -6   8    1.36    0.31
   1   6   9    0.76    0.35
  -1   6  -9    0.89    0.30
  -1  -6  -9    0.96    0.33
  -1  -6  -9    0.94    0.35
   1  -6   9    0.80    0.26
  -1   6 -10    2.27    0.43
  -1  -6 -10    2.63    0.49
  -1  -6 -10    1.71    0.43
  -1   6 -11   -0.14    0.23
  -1  -6 -11   -0.32    0.22
  -1  -6 -11   -0.34    0.24
  -1   6 -12    0.58    0.31
  -1  -6 -12    0.14    0.31
  -1  -6 -12    0.20    0.30
  -1   6 -13   -0.18    0.25
  -1  -6 -13   -0.27    0.26
  -1   6 -14    0.39    0.33
  -1  -6 -14    0.11    0.32
   1   7 -12   -0.29    0.26
   1  -7 -12   -0.18    0.33
   1   7 -11    0.03    0.27
   1  -7 -11   -0.15    0.29
   1   7 -10   -0.26    0.22
   1  -7 -10    0.18    0.34
   1  -7 -10    0.15    0.31
   1   7  -9   -0.37    0.20
   1  -7  -9    0.26    0.32
   1  -7  -9    0.40    0.34
   1   7  -8    0.00    0.22
   1  -7  -8    0.02    0.26
   1  -7  -8   -0.16    0.28
   1   7  -7    0.40    0.25
  -1  -7   7    0.70    0.27
   1  -7  -7    0.68    0.35
   1  -7  -7    0.93    0.35
  -1   7   6    0.39    0.32
   1   7  -6    0.14    0.20
   1  -7  -6    0.50    0.32
  -1  -7   6    0.62    0.27
   1  -7  -6   -0.11    0.24
   1   7  -5    0.48    0.23
  -1   7   5    0.07    0.28
  -1  -7   5    0.34    0.25
   1  -7  -5    0.19    0.31
   1  -7  -5    0.22    0.28
  -1   7   4    0.45    0.28
   1  -7  -4   -0.12    0.24
   1  -7  -4    0.14    0.26
  -1  -7   4    0.09    0.21
   1   7  -3   -0.09    0.20
  -1   7   3    0.31    0.25
   1  -7  -3   -0.18    0.23
   1  -7  -3    0.06    0.25
  -1  -7   3   -0.06    0.23
  -1  -7   3    0.31    0.23
   1   7  -2    0.14    0.22
  -1   7   2    0.27    0.26
  -1  -7   2    0.23    0.23
   1  -7  -2    0.09    0.23
   1  -7  -2    0.35    0.28
  -1  -7   2    0.58    0.29
   1   7  -1    0.28    0.23
  -1   7   1   -0.10    0.22
   1  -7  -1    0.04    0.23
  -1  -7   1   -0.02    0.21
  -1  -7   1    0.00    0.24
   1  -7  -1   -0.04    0.25
  -1   7   0    0.79    0.27
   1   7   0    0.43    0.26
   1  -7   0    0.78    0.32
  -1  -7   0    1.15    0.32
  -1  -7   0    1.02    0.32
   1  -7   0    0.43    0.28
   1   7   1    0.71    0.29
  -1   7  -1    0.62    0.27
   1  -7   1    0.36    0.26
   1  -7   1    0.72    0.29
  -1  -7  -1    0.22    0.26
  -1  -7  -1    0.80    0.31
  -1   7  -2    0.88    0.28
   1   7   2    0.74    0.31
  -1  -7  -2    0.76    0.32
  -1  -7  -2    0.37    0.27
   1  -7   2    0.31    0.25
   1  -7   2    0.14    0.25
   1   7   3    0.42    0.28
  -1   7  -3    0.07    0.22
   1  -7   3    0.11    0.20
  -1  -7  -3    0.13    0.26
  -1  -7  -3   -0.24    0.22
   1  -7   3    0.13    0.23
  -1   7  -4    0.39    0.21
   1   7   4    0.34    0.28
   1  -7   4    0.27    0.25
  -1  -7  -4    0.31    0.27
  -1  -7  -4    0.87    0.34
  -1   7  -5    0.30    0.22
   1   7   5    0.37    0.32
  -1  -7  -5    0.77    0.33
  -1  -7  -5    0.13    0.28
   1  -7   5    0.95    0.31
   1   7   6   -0.31    0.26
  -1   7  -6    0.00    0.18
   1  -7   6    0.12    0.24
  -1  -7  -6   -0.02    0.26
  -1  -7  -6    0.27    0.30
  -1   7  -7    0.29    0.24
  -1  -7  -7    0.05    0.28
  -1  -7  -7    0.26    0.27
   1  -7   7   -0.25    0.20
  -1   7  -8    0.71    0.28
  -1  -7  -8    0.40    0.34
   1  -7   8    0.47    0.27
  -1  -7  -8    0.53    0.33
  -1   7  -9    0.53    0.29
  -1  -7  -9    0.60    0.36
  -1  -7  -9    0.33    0.33
  -1   7 -10   -0.08    0.24
  -1  -7 -10    0.87    0.40
  -1  -7 -10    0.38    0.35
  -1   7 -11    0.38    0.31
  -1  -7 -11    0.61    0.38
  -1   7 -12   -0.13    0.26
  -1  -7 -12   -0.19    0.31
   1  -8  -9   -0.19    0.31
   1  -8  -8   -0.27    0.28
   1  -8  -7   -0.10    0.33
   1  -8  -7   -0.23    0.29
   1  -8  -6   -0.42    0.28
   1  -8  -6    0.29    0.32
   1  -8  -5    2.12    0.50
   1  -8  -5    1.80    0.46
  -1  -8   5    1.58    0.42
  -1  -8   4    0.13    0.29
   1  -8  -4    0.33    0.35
   1  -8  -4    0.91    0.39
  -1   8   3    1.68    0.45
   1  -8  -3    2.41    0.51
   1  -8  -3    3.19    0.57
  -1  -8   3    2.35    0.48
  -1   8   2    1.54    0.40
   1  -8  -2    1.19    0.40
   1  -8  -2    0.87    0.40
  -1  -8   2    0.52    0.34
  -1   8   1    0.34    0.30
  -1  -8   1   -0.15    0.27
   1  -8  -1    0.01    0.31
   1  -8  -1    0.36    0.32
  -1   8   0   -0.05    0.26
   1   8   0   -0.09    0.27
  -1  -8   0    0.01    0.29
   1  -8   0    0.04    0.31
   1  -8   0   -0.03    0.26
  -1  -8   0    0.17    0.31
   1   8   1    0.73    0.34
  -1  -8  -1    0.53    0.32
   1  -8   1    0.45    0.33
  -1  -8  -1    0.51    0.34
   1   8   2    2.76    0.51
   1  -8   2    1.71    0.44
  -1  -8  -2    3.14    0.56
  -1  -8  -2    2.49    0.50
   1   8   3    7.90    0.91
  -1  -8  -3    8.64    0.95
   1  -8   3    9.21    0.94
  -1  -8  -3    8.72    0.94
  -1  -8  -4    1.68    0.47
  -1  -8  -4    2.56    0.53
   1  -8   4    1.43    0.42
  -1  -8  -5    2.83    0.57
   1  -8   5    1.79    0.45
  -1  -8  -5    2.76    0.55
   1  -8   6    0.01    0.28
  -1  -8  -6   -0.04    0.32
  -1  -8  -6    0.53    0.38
  -1  -8  -7    0.10    0.33
  -1  -8  -7    0.97    0.41
  -1  -8  -8    0.39    0.37
  -1  -8  -9   -0.02    0.36
  -1  -9   2    0.00    0.34
   1  -9  -2   -0.20    0.31
   1  -9  -1   -0.17    0.33
  -1  -9   1    0.13    0.34
  -1  -9   0   -0.18    0.32
   1  -9   0    0.40    0.35
  -1  -9  -1    0.11    0.34
   1  -9   1    0.04    0.34
  -1  -9  -2   -0.01    0.36
   1  -9   2   -0.09    0.32
   2   0 -20   -0.08    0.28
   2   0 -19    0.15    0.27
   2   0 -18    0.50    0.29
   2   0 -17    0.16    0.23
   2   0 -16    0.02    0.17
   2   0 -16    0.03    0.21
   2   0 -15   -0.12    0.16
   2   0 -15   -0.21    0.17
   2   0 -15   -0.16    0.14
   2   0 -14   -0.06    0.14
   2   0 -14    0.05    0.19
   2   0 -14    0.17    0.16
   2   0 -14   -0.08    0.19
   2   0 -13   -0.01    0.12
   2   0 -13   -0.05    0.16
   2   0 -13   -0.06    0.15
   2   0 -13   -0.03    0.16
  -2   0  13   -0.10    0.14
  -2   0  12    9.16    0.75
   2   0 -12    9.62    0.82
   2   0 -12    9.03    0.72
   2   0 -12   10.57    0.70
   2   0 -12   10.09    0.76
  -2   0  11    0.03    0.13
   2   0 -11   -0.08    0.13
   2   0 -11    0.06    0.11
   2   0 -11    0.08    0.14
   2   0 -11   -0.12    0.13
   2   0 -10    0.24    0.16
   2   0 -10    0.08    0.13
   2   0 -10    0.11    0.14
   2   0 -10    0.12    0.12
  -2   0  10    0.31    0.15
   2   0  -9    0.08    0.14
  -2   0   9    0.05    0.11
   2   0  -9   -0.04    0.10
   2   0  -9   -0.09    0.10
   2   0  -9    0.01    0.09
  -2   0   8    0.32    0.13
   2   0  -8    0.20    0.12
   2   0  -8    0.43    0.13
   2   0  -8    0.43    0.13
   2   0  -8    0.28    0.14
   2   0  -7    0.07    0.09
   2   0  -7    0.01    0.09
  -2   0   7   -0.11    0.09
  -2   0   7   -0.13    0.09
   2   0  -7   -0.01    0.08
   2   0  -7    0.06    0.11
  -2   0   6    7.29    0.60
   2   0  -6    9.29    0.57
   2   0  -6   10.04    0.63
   2   0  -6   10.02    0.67
   2   0  -6    9.39    0.61
   2   0  -5    0.25    0.08
   2   0  -5   -0.05    0.07
   2   0  -5    0.06    0.08
  -2   0   5    0.06    0.13
  -2   0   5   -0.01    0.08
  -2   0   5    0.02    0.05
   2   0  -5   -0.03    0.11
   2   0  -4   47.74    2.96
   2   0  -4   51.90    2.96
   2   0  -4   52.16    2.82
  -2   0   4   51.37    2.81
   2   0  -4   50.01    2.87
  -2   0   4   55.05    2.97
   2   0  -3   -0.24    0.07
   2   0  -3   -0.10    0.07
  -2   0   3   -0.02    0.07
   2   0  -3   -0.02    0.10
  -2   0   3    0.01    0.10
   2   0  -3   -0.01    0.06
  -2   0   3   -0.07    0.06
  -2   0   3   -0.12    0.03
   2   0  -2    7.30    0.44
  -2   0   2    7.40    0.49
  -2   0   2    7.71    0.47
  -2   0   2    8.16    0.45
   2   0  -2    6.98    0.47
   2   0  -1    0.06    0.06
   2   0  -1   -0.11    0.07
  -2   0   1    0.05    0.07
   2   0  -1   -0.07    0.07
  -2   0   1    0.10    0.08
  -2   0   1    0.00    0.02
  -2   0   0  269.16   14.35
   2   0   0  252.60   13.91
   2   0   0  248.45   14.35
  -2   0   0  258.54   13.90
   2   0   1   -0.06    0.08
  -2   0  -1    0.07    0.09
  -2   0  -1   -0.13    0.09
   2   0   1   -0.02    0.09
   2   0   2  191.22   10.51
  -2   0  -2  190.14   10.19
   2   0   2  175.30   10.19
  -2   0  -2  195.03   10.51
   2   0   3   -0.06    0.11
  -2   0  -3   -0.15    0.10
   2   0   3   -0.03    0.11
  -2   0  -3    0.08    0.12
   2   0   4    1.51    0.20
  -2   0  -4    0.99    0.17
  -2   0  -4    1.39    0.19
  -2   0  -5    0.02    0.11
  -2   0  -5    0.01    0.09
  -2   0  -5    0.11    0.11
   2   0   5   -0.02    0.13
  -2   0  -6    6.11    0.49
   2   0   6    7.02    0.54
  -2   0  -7    0.13    0.11
   2   0   7   -0.04    0.13
   2   0   8   33.68    2.21
  -2   0  -8   38.02    2.20
   2   0   9    0.33    0.18
  -2   0  -9   -0.03    0.11
   2   0  10    0.18    0.18
  -2   0 -10   -0.02    0.12
  -2   0 -10    0.05    0.11
  -2   0 -11   -0.06    0.11
   2   0  11   -0.09    0.17
  -2   0 -11   -0.15    0.13
  -2   0 -12   12.70    0.91
  -2   0 -12   11.06    0.86
   2   0  12   11.43    0.97
  -2   0 -13    0.11    0.18
  -2   0 -13   -0.08    0.14
  -2   0 -13   -0.08    0.16
   2   0  13    0.05    0.18
  -2   0 -14    1.65    0.29
  -2   0 -14    1.73    0.36
   2   0  14    1.76    0.38
  -2   0 -15    0.08    0.17
  -2   0 -15    0.06    0.19
  -2   0 -16    0.68    0.23
  -2   0 -16    0.22    0.20
  -2   0 -16    0.22    0.24
  -2   0 -17   -0.11    0.22
  -2   0 -17   -0.04    0.19
  -2   0 -18    0.20    0.26
  -2   0 -19   -0.19    0.23
   2   1 -20    0.50    0.38
   2  -1 -20    0.02    0.29
   2   1 -19    1.18    0.41
   2  -1 -19    2.45    0.47
   2   1 -18    0.08    0.29
   2  -1 -18    0.09    0.24
   2   1 -17   -0.05    0.25
   2  -1 -17    0.13    0.20
   2  -1 -17    0.24    0.24
   2   1 -16    0.13    0.25
   2  -1 -16    0.25    0.19
   2  -1 -16    0.01    0.20
   2  -1 -16    0.04    0.21
  -2   1  15   -0.04    0.19
   2   1 -15   -0.22    0.20
   2  -1 -15    0.04    0.15
   2  -1 -15   -0.03    0.17
   2  -1 -15    0.13    0.18
   2   1 -14    6.48    0.52
  -2   1  14    6.97    0.67
   2   1 -14    6.45    0.51
   2  -1 -14    6.27    0.65
   2  -1 -14    6.67    0.63
   2  -1 -14    5.99    0.56
  -2   1  13    2.55    0.38
   2   1 -13    2.41    0.41
   2   1 -13    2.52    0.31
   2   1 -13    1.81    0.26
   2   1 -13    2.98    0.28
   2  -1 -13    2.34    0.37
   2  -1 -13    2.56    0.36
   2  -1 -13    1.84    0.29
   2   1 -12   -0.03    0.12
   2   1 -12    0.00    0.11
  -2   1  12   -0.14    0.15
   2   1 -12   -0.10    0.12
   2   1 -12   -0.03    0.18
   2  -1 -12   -0.12    0.17
   2  -1 -12   -0.08    0.16
   2  -1 -12    0.14    0.15
   2  -1 -12   -0.06    0.13
   2   1 -11    0.12    0.12
   2   1 -11    0.18    0.13
   2   1 -11    0.39    0.20
   2   1 -11    0.54    0.13
  -2   1  11   -0.05    0.15
   2   1 -11    0.26    0.13
   2  -1 -11    0.27    0.16
   2  -1 -11    0.16    0.14
   2  -1 -11    0.41    0.17
   2  -1 -11    0.24    0.17
  -2   1  10    0.83    0.21
   2   1 -10    1.30    0.17
   2   1 -10    1.02    0.16
   2   1 -10    0.70    0.23
   2   1 -10    0.92    0.15
   2  -1 -10    0.92    0.22
   2  -1 -10    0.94    0.19
   2  -1 -10    1.06    0.22
   2  -1 -10    0.84    0.20
   2   1  -9    3.21    0.28
   2   1  -9    2.49    0.36
   2   1  -9    3.45    0.29
  -2   1   9    3.29    0.38
  -2  -1   9    3.67    0.30
   2  -1  -9    4.36    0.40
   2  -1  -9    3.32    0.36
   2  -1  -9    3.59    0.34
   2  -1  -9    2.90    0.34
  -2   1   8   32.43    2.06
  -2   1   8   36.47    2.02
   2   1  -8   32.85    1.90
   2   1  -8   33.14    1.95
   2   1  -8   34.49    1.87
   2   1  -8   29.00    2.05
   2  -1  -8   32.48    1.94
   2  -1  -8   33.24    2.03
  -2  -1   8   32.43    1.95
   2  -1  -8   33.17    2.00
   2  -1  -8   35.71    2.07
   2   1  -7    0.27    0.08
   2   1  -7    0.30    0.09
  -2   1   7    0.32    0.16
   2   1  -7    0.18    0.08
   2   1  -7    0.23    0.15
  -2   1   7    0.11    0.15
   2  -1  -7    0.15    0.12
   2  -1  -7    0.35    0.12
   2  -1  -7    0.38    0.16
  -2  -1   7    0.22    0.08
   2  -1  -7    0.14    0.13
  -2   1   6    8.90    0.62
   2   1  -6    7.51    0.49
  -2   1   6    9.15    0.58
   2   1  -6    7.97    0.48
  -2   1   6    8.66    0.60
   2   1  -6    7.88    0.62
  -2  -1   6    7.77    0.50
  -2  -1   6    7.57    0.49
   2  -1  -6    7.93    0.57
   2  -1  -6    7.37    0.58
   2  -1  -6    8.02    0.60
   2  -1  -6    8.37    0.58
   2  -1  -6    7.14    0.54
  -2   1   5   11.61    0.72
   2   1  -5   10.56    0.62
  -2   1   5   11.48    0.69
  -2   1   5   10.72    0.70
  -2   1   5   10.23    0.73
   2  -1  -5    9.69    0.70
  -2  -1   5   10.65    0.64
  -2  -1   5   10.47    0.62
   2  -1  -5    9.66    0.68
   2  -1  -5    9.84    0.69
   2  -1  -5   11.00    0.74
   2   1  -4   11.90    0.71
  -2   1   4   13.69    0.81
  -2   1   4   13.11    0.77
  -2   1   4   10.63    0.80
  -2   1   4   13.21    0.78
   2   1  -4   12.15    0.82
   2  -1  -4   11.94    0.77
  -2  -1   4   12.11    0.71
   2  -1  -4   12.06    0.82
  -2  -1   4   13.58    0.83
   2  -1  -4   11.31    0.78
   2  -1  -4   12.20    0.77
   2   1  -3   56.52    3.29
  -2   1   3   59.96    3.18
  -2   1   3   56.70    3.25
  -2   1   3   57.53    3.33
  -2   1   3   63.66    3.24
   2  -1  -3   57.36    3.18
   2  -1  -3   49.94    3.22
  -2  -1   3   55.69    3.17
   2  -1  -3   55.64    3.32
   2  -1  -3   54.73    3.25
  -2  -1   3   63.79    3.31
  -2   1   2    0.55    0.12
  -2   1   2    0.44    0.13
  -2   1   2    0.49    0.12
   2   1  -2    0.43    0.13
  -2   1   2    0.46    0.10
  -2  -1   2    0.44    0.08
   2  -1  -2    0.82    0.11
   2  -1  -2    0.60    0.13
  -2  -1   2    0.91    0.14
   2  -1  -2    0.27    0.13
   2  -1  -2    0.63    0.13
  -2   1   1   35.67    1.95
  -2   1   1   34.60    2.04
  -2   1   1   36.70    1.98
   2   1  -1   34.78    2.00
  -2   1   1   34.13    1.99
   2  -1  -1   35.44    1.96
  -2  -1   1   36.91    2.01
  -2  -1   1   33.87    1.92
   2  -1  -1   32.83    1.97
   2  -1  -1   32.74    1.99
   2  -1  -1   35.07    2.04
  -2   1   0    6.68    0.42
  -2   1   0    6.46    0.41
  -2   1   0    5.95    0.40
   2  -1   0    5.69    0.40
   2  -1   0    5.35    0.40
   2  -1   0    5.94    0.41
  -2  -1   0    5.97    0.40
  -2   1  -1   38.84    2.02
   2   1   1   31.40    2.04
  -2   1  -1   38.19    2.02
  -2   1  -1   37.00    2.06
   2  -1   1   35.08    2.06
  -2  -1  -1   36.02    2.09
   2  -1   1   34.76    2.01
   2  -1   1   34.80    2.02
  -2  -1  -1   35.63    2.04
   2   1   2  111.59    7.00
  -2   1  -2  132.59    6.83
  -2   1  -2  131.84    7.04
  -2   1  -2  127.12    6.89
   2  -1   2  122.09    6.83
  -2  -1  -2  129.05    7.01
  -2  -1  -2  121.24    7.12
   2  -1   2  125.66    7.04
  -2   1  -3   85.27    4.84
  -2   1  -3   88.06    4.69
   2  -1   3   83.44    4.69
  -2  -1  -3   86.04    4.81
   2  -1   3   87.64    4.85
  -2  -1  -3   80.21    4.89
  -2   1  -4    7.98    0.59
  -2   1  -4    8.45    0.56
   2  -1   4    7.78    0.56
  -2  -1  -4    7.38    0.58
  -2  -1  -4    8.63    0.55
   2  -1   4    8.27    0.60
   2   1   5   42.75    2.51
  -2   1  -5   44.37    2.46
  -2  -1  -5   40.59    2.57
  -2  -1  -5   43.65    2.51
   2  -1   5   43.52    2.57
   2  -1   5   43.64    2.47
   2   1   6    8.80    0.63
   2  -1   6    8.32    0.63
  -2  -1  -6    8.56    0.65
   2  -1   6    8.55    0.67
  -2  -1  -6    9.01    0.62
   2   1   7    8.96    0.65
  -2   1  -7    9.79    0.62
   2  -1   7    7.29    0.62
  -2  -1  -7    9.40    0.69
   2  -1   7    7.75    0.67
   2   1   8    3.72    0.38
  -2   1  -8    3.59    0.33
  -2  -1  -8    4.20    0.40
   2  -1   8    3.38    0.41
   2   1   9    0.25    0.16
  -2   1  -9    0.44    0.14
   2  -1   9    0.00    0.18
  -2  -1  -9    0.62    0.18
  -2  -1  -9    0.19    0.13
   2   1  10   -0.18    0.14
  -2   1 -10    0.21    0.14
  -2  -1 -10   -0.01    0.14
  -2  -1 -10    0.15    0.14
   2  -1  10    0.04    0.17
  -2   1 -11    8.80    0.67
  -2   1 -11   10.18    0.72
   2   1  11    8.34    0.76
  -2  -1 -11   10.28    0.77
  -2  -1 -11   10.16    0.79
   2  -1  11    8.86    0.83
  -2   1 -12   15.97    0.99
   2   1  12   12.15    1.02
  -2   1 -12   14.57    0.94
  -2  -1 -12   12.46    0.98
  -2  -1 -12   13.06    1.05
   2  -1  12   13.09    1.10
  -2  -1 -12   13.11    1.01
   2   1  13    0.14    0.21
  -2   1 -13   -0.07    0.14
  -2   1 -13    0.15    0.22
  -2  -1 -13   -0.05    0.15
  -2  -1 -13   -0.05    0.14
   2  -1  13    0.36    0.25
  -2  -1 -13   -0.07    0.14
  -2   1 -14    0.95    0.22
  -2   1 -14    0.52    0.28
   2  -1  14    0.83    0.32
  -2  -1 -14    1.08    0.25
  -2  -1 -14    0.61    0.23
  -2  -1 -14    0.32    0.21
  -2   1 -15    2.11    0.43
  -2  -1 -15    2.13    0.34
  -2  -1 -15    1.61    0.34
  -2  -1 -15    2.14    0.36
  -2   1 -16   -0.22    0.23
  -2  -1 -16    0.09    0.22
  -2  -1 -16   -0.02    0.19
  -2  -1 -16    0.34    0.21
  -2   1 -17   -0.12    0.24
  -2  -1 -17    0.36    0.22
  -2  -1 -17    0.22    0.24
  -2  -1 -17    0.14    0.24
  -2   1 -18    0.27    0.31
  -2  -1 -18   -0.21    0.22
  -2   1 -19    0.09    0.30
  -2  -1 -19    0.09    0.26
   2   2 -19    0.34    0.37
   2   2 -18    0.00    0.27
   2  -2 -18   -0.08    0.25
   2  -2 -18    0.02    0.22
   2   2 -17    0.10    0.27
  -2   2  17    0.39    0.31
   2  -2 -17   -0.02    0.24
   2  -2 -17    0.01    0.20
   2  -2 -17    0.06    0.21
  -2   2  16    0.19    0.27
   2   2 -16    0.15    0.25
   2  -2 -16    0.06    0.21
   2  -2 -16   -0.07    0.17
   2  -2 -16    0.55    0.26
   2   2 -15    1.40    0.35
  -2   2  15    0.54    0.29
   2  -2 -15    0.59    0.23
   2  -2 -15    1.09    0.28
   2  -2 -15    1.22    0.32
   2   2 -14    0.40    0.25
  -2   2  14    0.57    0.26
   2  -2 -14    0.40    0.21
   2  -2 -14    0.01    0.20
   2  -2 -14   -0.02    0.18
   2   2 -13    4.47    0.58
  -2   2  13    3.99    0.54
   2  -2 -13    5.12    0.56
   2  -2 -13    4.98    0.51
   2  -2 -13    4.80    0.51
   2   2 -12   -0.35    0.17
  -2   2  12   -0.15    0.16
   2  -2 -12    0.20    0.16
   2  -2 -12   -0.06    0.17
   2  -2 -12    0.05    0.16
  -2   2  11    0.40    0.21
   2   2 -11    0.32    0.13
   2   2 -11    0.72    0.25
   2  -2 -11    0.36    0.18
   2  -2 -11    0.33    0.20
   2  -2 -11    0.38    0.17
  -2   2  10    0.27    0.19
   2   2 -10    0.38    0.11
   2   2 -10    0.09    0.20
   2  -2 -10    0.40    0.18
   2  -2 -10    0.39    0.20
   2  -2 -10    0.32    0.20
   2  -2 -10    0.40    0.16
   2   2  -9    4.18    0.30
   2   2  -9    2.59    0.39
  -2   2   9    3.75    0.44
   2  -2  -9    3.54    0.39
   2  -2  -9    4.14    0.44
   2  -2  -9    3.95    0.38
   2  -2  -9    4.52    0.47
  -2   2   8    0.99    0.22
   2   2  -8    0.96    0.13
   2   2  -8    0.77    0.22
   2  -2  -8    0.75    0.20
   2  -2  -8    0.75    0.22
   2  -2  -8    0.63    0.20
   2  -2  -8    0.88    0.18
   2  -2  -8    1.03    0.19
   2   2  -7   18.65    1.27
  -2   2   7   17.72    1.26
   2   2  -7   19.00    1.07
  -2  -2   7   18.31    1.07
   2  -2  -7   18.14    1.16
   2  -2  -7   19.58    1.28
   2  -2  -7   17.13    1.22
   2  -2  -7   18.60    1.20
   2  -2  -7   19.70    1.17
  -2   2   6    5.60    0.50
  -2   2   6    6.10    0.52
   2   2  -6    4.89    0.49
   2   2  -6    6.28    0.38
  -2  -2   6    5.16    0.37
   2  -2  -6    6.19    0.53
   2  -2  -6    4.84    0.41
   2  -2  -6    5.99    0.51
   2  -2  -6    6.06    0.49
   2  -2  -6    5.88    0.42
   2   2  -5    5.95    0.51
  -2   2   5    5.81    0.52
   2   2  -5    6.44    0.40
  -2   2   5    6.01    0.51
  -2   2   5    5.92    0.42
   2  -2  -5    6.10    0.51
  -2  -2   5    5.71    0.39
   2  -2  -5    6.84    0.52
   2  -2  -5    6.06    0.43
   2  -2  -5    7.25    0.55
  -2   2   4    1.85    0.25
  -2   2   4    1.70    0.16
   2   2  -4    1.73    0.17
  -2   2   4    1.93    0.25
   2   2  -4    1.59    0.23
   2  -2  -4    1.79    0.26
   2  -2  -4    1.89    0.25
   2  -2  -4    1.67    0.25
   2  -2  -4    1.50    0.16
  -2  -2   4    1.59    0.16
  -2   2   3   10.88    0.73
   2   2  -3   11.28    0.65
   2   2  -3    9.95    0.71
  -2   2   3   10.83    0.64
  -2   2   3   10.02    0.74
  -2  -2   3   10.57    0.64
   2  -2  -3   10.09    0.64
   2  -2  -3   10.26    0.74
  -2  -2   3   10.53    0.72
   2  -2  -3   10.09    0.71
   2  -2  -3   10.53    0.73
  -2  -2   3   10.16    0.64
  -2   2   2   19.02    1.30
  -2   2   2   22.53    1.29
   2   2  -2   22.64    1.22
  -2   2   2   21.60    1.22
   2   2  -2   21.09    1.28
  -2  -2   2   22.93    1.29
   2  -2  -2   19.83    1.31
  -2  -2   2   20.04    1.22
   2  -2  -2   19.68    1.21
   2  -2  -2   20.38    1.28
   2  -2  -2   21.25    1.27
  -2  -2   2   20.58    1.25
  -2   2   1    9.57    0.63
  -2   2   1    9.57    0.65
   2   2  -1    8.31    0.60
  -2   2   1   10.30    0.65
  -2   2   1    9.32    0.58
   2   2  -1    9.50    0.60
  -2  -2   1    9.65    0.62
   2  -2  -1    8.64    0.62
  -2  -2   1    9.26    0.60
   2  -2  -1    8.61    0.57
   2  -2  -1    9.04    0.65
   2  -2  -1    7.94    0.62
  -2  -2   1    9.98    0.61
  -2   2   0   50.30    2.65
   2   2   0   45.77    2.66
  -2   2   0   45.15    2.73
   2   2   0   47.33    2.73
  -2   2   0   47.97    2.65
  -2   2   0   48.26    2.67
   2   2   0   50.43    2.64
  -2  -2   0   42.58    2.62
   2  -2   0   44.74    2.67
  -2  -2   0   47.62    2.73
   2  -2   0   46.78    2.74
   2  -2   0   42.74    2.65
   2  -2   0   44.95    2.64
  -2  -2   0   48.30    2.67
   2   2   1    3.75    0.29
  -2   2  -1    3.76    0.32
  -2   2  -1    3.99    0.31
   2   2   1    4.39    0.36
  -2   2  -1    4.24    0.35
  -2   2  -1    4.59    0.34
   2  -2   1    4.00    0.32
  -2  -2  -1    4.41    0.29
  -2  -2  -1    3.50    0.34
   2  -2   1    3.65    0.34
   2  -2   1    3.32    0.31
  -2  -2  -1    3.79    0.35
  -2   2  -2    3.40    0.29
  -2   2  -2    2.58    0.25
  -2   2  -2    3.01    0.25
   2   2   2    2.36    0.21
   2   2   2    2.59    0.30
  -2   2  -2    3.12    0.29
  -2  -2  -2    2.61    0.21
   2  -2   2    3.07    0.29
   2  -2   2    2.93    0.25
   2  -2   2    2.35    0.26
  -2  -2  -2    2.76    0.30
  -2  -2  -2    2.67    0.29
  -2   2  -3   12.51    0.84
  -2   2  -3   14.81    0.83
   2   2   3   11.26    0.75
   2   2   3   12.80    0.88
  -2   2  -3   12.97    0.77
   2  -2   3   12.38    0.84
  -2  -2  -3   10.96    0.82
  -2  -2  -3   12.98    0.88
  -2  -2  -3   12.41    0.76
   2  -2   3   13.31    0.82
   2  -2   3   12.57    0.78
   2   2   4    3.46    0.25
   2   2   4    3.11    0.34
  -2   2  -4    2.89    0.25
   2  -2   4    2.75    0.30
   2  -2   4    2.85    0.32
  -2  -2  -4    2.59    0.32
  -2  -2  -4    3.37    0.26
  -2  -2  -4    2.21    0.29
   2   2   5   15.21    0.93
   2   2   5   15.55    1.06
  -2   2  -5   14.53    0.90
  -2  -2  -5   15.80    0.94
   2  -2   5   16.26    0.99
   2  -2   5   13.61    1.02
  -2  -2  -5   13.63    0.99
  -2  -2  -5   15.68    1.05
  -2   2  -6    3.35    0.26
   2   2   6    3.91    0.41
   2   2   6    2.96    0.29
  -2  -2  -6    3.80    0.31
  -2  -2  -6    2.95    0.34
  -2  -2  -6    3.33    0.38
   2  -2   6    2.68    0.35
  -2  -2  -6    2.95    0.35
   2  -2   6    3.50    0.34
   2   2   7    7.29    0.55
  -2   2  -7    6.76    0.50
   2   2   7    7.50    0.66
   2  -2   7    7.97    0.59
  -2  -2  -7    6.34    0.59
   2  -2   7    7.06    0.64
  -2  -2  -7    8.34    0.56
  -2  -2  -7    9.12    0.67
  -2  -2  -7    6.96    0.61
   2   2   8    0.01    0.15
   2   2   8   -0.02    0.12
  -2   2  -8    0.00    0.10
  -2   2  -8   -0.02    0.09
  -2  -2  -8    0.12    0.14
   2  -2   8   -0.07    0.12
   2  -2   8    0.08    0.17
  -2  -2  -8    0.05    0.15
  -2  -2  -8    0.14    0.17
  -2   2  -9    0.90    0.15
   2   2   9    0.96    0.24
   2   2   9    0.23    0.13
   2  -2   9    0.56    0.17
  -2  -2  -9   -0.03    0.15
   2  -2   9    0.20    0.20
  -2  -2  -9    0.40    0.20
  -2  -2  -9    0.43    0.19
   2   2  10    0.07    0.10
  -2   2 -10    0.19    0.12
   2  -2  10    0.44    0.16
   2  -2  10    0.26    0.20
  -2  -2 -10    0.00    0.15
  -2  -2 -10   -0.29    0.13
  -2   2 -11    5.80    0.45
   2   2  11    4.49    0.49
  -2   2 -11    5.86    0.43
  -2  -2 -11    4.96    0.54
  -2  -2 -11    6.00    0.55
   2  -2  11    4.74    0.59
  -2  -2 -11    5.81    0.56
  -2   2 -12    1.41    0.21
   2   2  12    1.38    0.28
   2  -2  12    1.13    0.33
  -2  -2 -12    1.99    0.33
  -2  -2 -12    1.67    0.31
  -2  -2 -12    1.48    0.28
  -2   2 -13    8.49    0.80
  -2  -2 -13    6.45    0.63
   2  -2  13    6.31    0.73
  -2  -2 -13    5.65    0.62
  -2  -2 -13    5.71    0.60
  -2   2 -14    3.43    0.54
  -2  -2 -14    4.05    0.50
  -2  -2 -14    3.92    0.49
   2  -2  14    4.67    0.63
  -2  -2 -14    3.88    0.49
  -2   2 -15    0.61    0.31
  -2  -2 -15   -0.07    0.20
  -2  -2 -15    0.13    0.19
  -2  -2 -15    0.23    0.20
  -2   2 -16    0.40    0.31
  -2  -2 -16    0.65    0.25
  -2  -2 -16    0.00    0.19
  -2  -2 -16    0.53    0.27
  -2   2 -17   -0.24    0.25
  -2  -2 -17   -0.09    0.19
  -2  -2 -17   -0.12    0.22
  -2  -2 -17   -0.16    0.21
  -2   2 -18   -0.55    0.23
  -2  -2 -18   -0.08    0.21
  -2  -2 -18   -0.11    0.26
  -2  -2 -18    0.02    0.24
  -2   2 -19   -0.16    0.33
   2   3 -19    0.73    0.43
   2  -3 -19    0.72    0.37
   2   3 -18    1.35    0.45
   2  -3 -18    0.45    0.29
   2  -3 -18    1.14    0.40
   2   3 -17    2.04    0.48
  -2   3  17    0.95    0.39
   2  -3 -17    1.36    0.39
   2  -3 -17    1.74    0.38
  -2   3  16    0.54    0.32
   2   3 -16    0.25    0.29
   2  -3 -16    0.32    0.23
   2  -3 -16    0.43    0.28
   2   3 -15   -0.27    0.24
  -2   3  15   -0.13    0.25
   2  -3 -15   -0.13    0.19
   2  -3 -15    0.35    0.30
   2  -3 -15   -0.21    0.16
  -2   3  14    3.58    0.54
   2   3 -14    2.43    0.48
   2  -3 -14    3.90    0.54
   2  -3 -14    2.50    0.41
   2  -3 -14    3.75    0.43
   2   3 -13    2.84    0.48
  -2   3  13    3.56    0.52
   2  -3 -13    4.01    0.43
   2  -3 -13    3.61    0.50
   2  -3 -13    3.54    0.46
   2   3 -12    1.57    0.37
  -2   3  12    2.96    0.45
   2  -3 -12    2.23    0.37
   2  -3 -12    2.24    0.31
   2  -3 -12    2.66    0.42
   2   3 -11   -0.12    0.17
  -2   3  11    0.23    0.20
   2  -3 -11   -0.01    0.13
   2  -3 -11    0.11    0.19
   2  -3 -11    0.09    0.21
  -2   3  10    0.15    0.19
   2   3 -10   -0.10    0.18
   2   3 -10    0.01    0.12
   2  -3 -10   -0.39    0.17
   2  -3 -10    0.05    0.13
   2  -3 -10   -0.02    0.18
  -2  -3  10    0.11    0.10
  -2   3   9    0.25    0.19
   2   3  -9    0.41    0.22
   2   3  -9   -0.04    0.11
   2  -3  -9   -0.09    0.12
  -2  -3   9    0.09    0.10
   2  -3  -9   -0.16    0.10
   2  -3  -9    0.36    0.21
   2  -3  -9   -0.16    0.16
   2   3  -8    0.05    0.17
   2   3  -8    0.01    0.12
  -2   3   8    0.05    0.16
   2  -3  -8   -0.18    0.09
   2  -3  -8    0.01    0.12
  -2  -3   8    0.08    0.10
   2  -3  -8   -0.05    0.16
   2  -3  -8    0.24    0.18
   2   3  -7    5.02    0.38
   2   3  -7    3.78    0.46
  -2   3   7    3.61    0.46
   2  -3  -7    4.19    0.47
   2  -3  -7    5.21    0.37
   2  -3  -7    5.02    0.52
   2  -3  -7    5.44    0.52
   2  -3  -7    4.82    0.36
  -2  -3   7    5.09    0.37
   2   3  -6    2.89    0.36
  -2   3   6    2.82    0.37
   2   3  -6    2.96    0.27
   2  -3  -6    2.50    0.36
   2  -3  -6    3.49    0.25
   2  -3  -6    3.05    0.24
  -2  -3   6    3.11    0.27
   2  -3  -6    3.02    0.39
   2  -3  -6    3.14    0.38
   2   3  -5   -0.05    0.11
  -2   3   5    0.08    0.15
   2   3  -5   -0.11    0.12
   2  -3  -5   -0.21    0.14
   2  -3  -5   -0.11    0.14
   2  -3  -5   -0.08    0.15
  -2  -3   5    0.16    0.10
  -2   3   4    2.38    0.32
   2   3  -4    2.65    0.26
   2   3  -4    2.26    0.30
  -2  -3   4    3.21    0.28
   2  -3  -4    2.31    0.32
  -2  -3   4    2.40    0.21
   2  -3  -4    2.52    0.33
   2  -3  -4    2.83    0.35
  -2  -3   4    2.60    0.22
  -2   3   3    0.44    0.17
   2   3  -3    0.43    0.12
  -2   3   3    0.26    0.16
   2   3  -3    0.13    0.14
   2   3  -3    0.37    0.15
   2  -3  -3    0.37    0.16
   2  -3  -3    0.31    0.18
   2  -3  -3    0.49    0.19
  -2  -3   3    0.38    0.12
  -2  -3   3    0.43    0.11
  -2  -3   3    0.54    0.14
  -2   3   2   16.26    1.10
  -2   3   2   16.65    0.96
  -2   3   2   16.10    1.06
   2   3  -2   16.49    1.03
   2   3  -2   16.08    1.03
   2  -3  -2   15.70    0.95
  -2  -3   2   16.19    1.03
   2  -3  -2   17.07    1.11
  -2  -3   2   15.87    1.02
  -2  -3   2   16.92    1.00
   2  -3  -2   14.76    1.06
   2  -3  -2   14.92    1.06
   2   3  -1    9.97    0.67
   2   3  -1   10.80    0.72
   2   3  -1   11.02    0.68
  -2   3   1    9.26    0.73
  -2   3   1   10.63    0.65
  -2   3   1   10.20    0.72
  -2  -3   1    9.44    0.70
  -2  -3   1   10.76    0.72
   2  -3  -1    9.76    0.64
   2  -3  -1    8.72    0.71
   2  -3  -1   10.94    0.76
  -2  -3   1   10.50    0.69
   2  -3  -1   10.62    0.73
  -2  -3   1   10.03    0.69
   2   3   0    8.64    0.63
  -2   3   0    8.75    0.57
  -2   3   0    8.26    0.62
  -2   3   0    9.16    0.62
   2   3   0    7.66    0.55
   2  -3   0    7.95    0.60
  -2  -3   0    7.76    0.60
  -2  -3   0    8.17    0.62
   2  -3   0    9.04    0.65
  -2  -3   0    8.18    0.62
  -2  -3   0    8.82    0.56
   2  -3   0    7.98    0.63
   2  -3   0    8.40    0.56
  -2   3  -1    6.63    0.51
  -2   3  -1    7.31    0.51
  -2   3  -1    7.31    0.49
   2   3   1    7.10    0.44
   2   3   1    7.02    0.55
   2  -3   1    6.18    0.52
  -2  -3  -1    6.85    0.55
   2  -3   1    5.82    0.48
  -2  -3  -1    6.65    0.44
  -2  -3  -1    6.38    0.52
  -2  -3  -1    5.88    0.52
   2  -3   1    6.25    0.50
   2   3   2    2.82    0.32
  -2   3  -2    2.87    0.28
  -2   3  -2    2.25    0.25
  -2   3  -2    2.42    0.26
   2  -3   2    2.79    0.28
  -2  -3  -2    2.44    0.30
  -2  -3  -2    1.99    0.28
   2  -3   2    2.37    0.29
  -2  -3  -2    2.60    0.32
   2  -3   2    2.38    0.26
  -2   3  -3    0.18    0.12
   2   3   3    0.30    0.16
  -2   3  -3    0.17    0.10
  -2  -3  -3    0.41    0.18
  -2  -3  -3    0.26    0.16
   2  -3   3    0.33    0.12
  -2  -3  -3    0.44    0.18
   2  -3   3    0.10    0.14
   2  -3   3    0.06    0.14
  -2   3  -4    9.91    0.62
   2   3   4    9.43    0.76
  -2   3  -4    9.13    0.64
  -2  -3  -4    9.52    0.73
  -2  -3  -4   10.65    0.78
   2  -3   4    9.90    0.70
   2  -3   4    8.21    0.70
   2  -3   4    9.76    0.63
  -2  -3  -4    9.38    0.73
  -2   3  -5    4.72    0.35
  -2   3  -5    5.00    0.38
   2   3   5    4.70    0.34
   2   3   5    4.40    0.49
   2  -3   5    4.87    0.47
  -2  -3  -5    5.28    0.49
  -2  -3  -5    5.05    0.35
   2  -3   5    4.74    0.44
  -2  -3  -5    4.76    0.48
  -2  -3  -5    5.48    0.51
   2   3   6    6.52    0.44
  -2   3  -6    6.00    0.45
  -2   3  -6    6.21    0.42
   2   3   6    5.66    0.58
  -2  -3  -6    5.49    0.55
   2  -3   6    7.25    0.55
  -2  -3  -6    6.80    0.44
  -2  -3  -6    5.42    0.55
   2  -3   6    5.19    0.56
  -2  -3  -6    6.72    0.60
   2   3   7   11.39    0.90
  -2   3  -7   10.89    0.66
   2   3   7   10.39    0.70
  -2  -3  -7   10.79    0.85
  -2  -3  -7    9.22    0.81
   2  -3   7    9.61    0.85
  -2  -3  -7   11.47    0.72
   2  -3   7   11.51    0.79
   2   3   8    1.59    0.21
   2   3   8    1.77    0.33
  -2   3  -8    1.39    0.17
  -2  -3  -8    1.92    0.32
  -2  -3  -8    1.70    0.23
   2  -3   8    1.74    0.26
  -2  -3  -8    1.63    0.30
   2  -3   8    1.98    0.33
   2   3   9    0.11    0.19
   2   3   9    0.12    0.12
  -2   3  -9    0.09    0.09
  -2  -3  -9   -0.03    0.16
  -2  -3  -9   -0.05    0.16
  -2  -3  -9    0.11    0.12
   2  -3   9    0.41    0.23
   2  -3   9   -0.03    0.12
   2   3  10    1.04    0.30
  -2  -3 -10    1.41    0.30
   2  -3  10    0.70    0.28
  -2  -3 -10    1.09    0.21
   2  -3  10    0.72    0.21
  -2  -3 -10    1.21    0.29
   2   3  11    2.12    0.40
  -2   3 -11    2.84    0.46
  -2  -3 -11    2.31    0.39
  -2  -3 -11    2.96    0.34
  -2  -3 -11    2.39    0.39
   2  -3  11    2.69    0.46
   2  -3  11    2.42    0.35
  -2   3 -12    3.77    0.56
  -2  -3 -12    4.40    0.52
   2  -3  12    4.98    0.62
  -2  -3 -12    3.90    0.44
   2  -3  12    4.17    0.46
  -2  -3 -12    4.76    0.56
  -2   3 -13    0.18    0.25
  -2  -3 -13   -0.06    0.18
   2  -3  13   -0.08    0.23
  -2  -3 -13    0.47    0.25
  -2  -3 -13   -0.16    0.16
  -2   3 -14    0.77    0.33
  -2  -3 -14    1.13    0.28
  -2  -3 -14    1.32    0.33
  -2  -3 -14    1.83    0.37
  -2   3 -15   -0.15    0.23
  -2  -3 -15   -0.20    0.21
  -2  -3 -15    0.18    0.22
  -2   3 -16   -0.26    0.28
  -2  -3 -16    0.38    0.28
  -2  -3 -16   -0.01    0.23
  -2   3 -17   -0.16    0.29
  -2  -3 -17   -0.04    0.24
  -2  -3 -17    0.08    0.29
  -2   3 -18    0.18    0.36
  -2  -3 -18    0.07    0.27
  -2  -3 -18   -0.06    0.31
   2   4 -18    0.15    0.37
   2  -4 -18    0.48    0.32
   2   4 -17    0.35    0.33
   2  -4 -17    0.17    0.27
   2  -4 -17   -0.06    0.29
   2   4 -16    1.34    0.42
   2  -4 -16    0.67    0.35
   2  -4 -16    0.39    0.30
   2   4 -15    0.11    0.29
   2  -4 -15   -0.20    0.21
   2  -4 -15   -0.16    0.23
   2   4 -14    0.22    0.28
  -2   4  14    0.14    0.28
   2  -4 -14    0.11    0.25
   2  -4 -14    0.26    0.32
   2   4 -13   -0.05    0.23
  -2   4  13    0.35    0.29
   2  -4 -13   -0.07    0.21
   2  -4 -13   -0.45    0.21
   2   4 -12    1.56    0.36
  -2   4  12    1.09    0.36
   2  -4 -12    1.66    0.37
   2  -4 -12    2.55    0.44
   2   4 -11    0.30    0.25
  -2   4  11   -0.04    0.21
   2  -4 -11   -0.01    0.20
   2  -4 -11    0.17    0.23
  -2   4  10    1.50    0.35
   2   4 -10    0.99    0.29
   2  -4 -10    1.51    0.20
  -2  -4  10    1.88    0.23
   2  -4 -10    1.49    0.34
   2  -4 -10    1.52    0.34
  -2   4   9    0.91    0.28
   2   4  -9    1.41    0.31
   2  -4  -9    1.14    0.16
   2  -4  -9    1.29    0.30
   2  -4  -9    1.27    0.30
  -2  -4   9    1.20    0.19
   2   4  -8    0.77    0.25
  -2   4   8    0.36    0.21
   2  -4  -8    0.70    0.24
   2  -4  -8    0.29    0.21
  -2  -4   8    0.36    0.14
   2   4  -7   -0.13    0.15
  -2   4   7   -0.16    0.15
   2  -4  -7   -0.02    0.18
   2  -4  -7   -0.12    0.20
  -2  -4   7   -0.01    0.10
  -2   4   6   -0.04    0.16
   2   4  -6   -0.09    0.15
   2  -4  -6   -0.03    0.17
   2  -4  -6    0.59    0.24
  -2  -4   6    0.03    0.12
  -2   4   5    0.55    0.20
   2   4  -5    0.26    0.17
  -2  -4   5    0.19    0.13
  -2  -4   5    0.10    0.10
  -2  -4   5    0.18    0.10
   2  -4  -5    0.48    0.21
   2  -4  -5    0.21    0.20
  -2   4   4   -0.09    0.13
   2   4  -4   -0.11    0.13
   2  -4  -4   -0.02    0.17
   2  -4  -4   -0.04    0.17
  -2  -4   4    0.07    0.11
   2  -4  -4    0.01    0.17
  -2  -4   4   -0.03    0.14
  -2  -4   4   -0.04    0.10
  -2   4   3    5.43    0.52
   2   4  -3    5.40    0.44
   2  -4  -3    5.29    0.52
   2  -4  -3    5.33    0.54
  -2  -4   3    4.78    0.45
  -2  -4   3    5.70    0.45
   2  -4  -3    5.62    0.53
  -2  -4   3    4.70    0.42
   2   4  -2    1.00    0.19
  -2   4   2    1.35    0.25
   2   4  -2    0.87    0.19
   2  -4  -2    1.02    0.26
  -2  -4   2    0.96    0.22
   2  -4  -2    0.92    0.24
   2  -4  -2    1.36    0.27
   2  -4  -2    1.58    0.14
  -2  -4   2    1.28    0.22
  -2  -4   2    0.78    0.18
  -2   4   1    0.22    0.11
   2   4  -1    0.29    0.15
  -2   4   1   -0.03    0.13
   2   4  -1    0.06    0.11
   2   4  -1    0.25    0.12
   2  -4  -1    0.04    0.15
  -2  -4   1    0.09    0.14
  -2  -4   1    0.22    0.16
   2  -4  -1   -0.07    0.16
   2  -4  -1   -0.03    0.16
  -2  -4   1    0.25    0.16
   2  -4  -1    0.28    0.11
   2   4   0   13.31    0.85
   2   4   0   13.43    0.85
  -2   4   0   13.84    0.87
   2   4   0   12.93    0.96
  -2   4   0   14.17    0.94
  -2   4   0   12.87    0.96
   2  -4   0   15.28    1.00
  -2  -4   0   12.70    0.94
  -2  -4   0   15.32    1.00
   2  -4   0   13.05    0.87
   2  -4   0   14.22    0.99
   2  -4   0   14.19    0.95
  -2  -4   0   10.66    0.90
   2   4   1    2.04    0.19
  -2   4  -1    1.95    0.23
   2   4   1    1.75    0.28
  -2   4  -1    1.75    0.26
   2   4   1    1.53    0.17
  -2   4  -1    2.16    0.27
  -2  -4  -1    1.46    0.28
   2  -4   1    2.32    0.31
   2  -4   1    2.15    0.28
   2  -4   1    1.97    0.24
   2  -4   1    2.37    0.31
  -2  -4  -1    1.83    0.30
  -2  -4  -1    1.46    0.26
  -2   4  -2   11.19    0.81
  -2   4  -2   11.89    0.79
   2   4   2   11.82    0.89
  -2  -4  -2   11.58    0.86
   2  -4   2   11.15    0.84
   2  -4   2   10.56    0.79
   2  -4   2   11.29    0.81
  -2  -4  -2   11.77    0.90
  -2  -4  -2   12.45    0.88
  -2   4  -3   14.92    0.90
  -2   4  -3   13.28    0.92
   2   4   3   13.39    1.02
   2  -4   3   13.64    0.90
  -2  -4  -3   12.40    0.97
  -2  -4  -3   13.77    1.00
  -2  -4  -3   13.76    1.03
   2  -4   3   13.23    0.95
   2  -4   3   12.78    0.96
   2   4   4    0.60    0.24
  -2   4  -4    0.76    0.16
  -2   4  -4    0.50    0.15
  -2  -4  -4    0.81    0.24
  -2  -4  -4    1.33    0.28
   2  -4   4    0.33    0.20
  -2  -4  -4    0.49    0.21
   2  -4   4    0.72    0.16
   2  -4   4    0.72    0.20
   2   4   5    2.57    0.39
  -2   4  -5    2.85    0.27
  -2   4  -5    2.96    0.28
   2  -4   5    2.97    0.28
   2  -4   5    2.51    0.34
  -2  -4  -5    3.03    0.39
  -2  -4  -5    2.81    0.38
   2  -4   5    2.54    0.36
  -2   4  -6    0.30    0.11
   2   4   6    0.25    0.21
  -2   4  -6    0.06    0.11
  -2  -4  -6    0.03    0.18
  -2  -4  -6   -0.17    0.16
   2  -4   6   -0.08    0.17
   2  -4   6   -0.04    0.13
   2   4   7    0.61    0.25
  -2   4  -7    0.80    0.13
  -2   4  -7    0.96    0.15
  -2  -4  -7    0.70    0.25
   2  -4   7    1.00    0.28
   2  -4   7    0.80    0.22
  -2  -4  -7    1.42    0.29
   2   4   8    6.03    0.67
  -2   4  -8    6.33    0.44
   2  -4   8    4.67    0.59
  -2  -4  -8    6.09    0.63
  -2  -4  -8    6.37    0.64
   2  -4   8    7.19    0.59
   2   4   9    7.78    0.83
  -2   4  -9    9.94    0.86
   2  -4   9    9.89    0.75
  -2  -4  -9    7.35    0.77
  -2  -4  -9    7.80    0.78
   2  -4   9    9.44    0.86
  -2  -4  -9    9.54    0.62
   2   4  10    1.62    0.38
  -2   4 -10    2.33    0.41
   2  -4  10    1.94    0.31
  -2  -4 -10    1.73    0.36
  -2  -4 -10    2.05    0.38
   2  -4  10    2.02    0.40
   2   4  11    2.78    0.49
  -2   4 -11    2.75    0.47
   2  -4  11    2.56    0.46
   2  -4  11    2.66    0.37
  -2  -4 -11    2.72    0.44
  -2  -4 -11    2.94    0.45
  -2   4 -12    0.71    0.31
   2   4  12    1.40    0.38
  -2  -4 -12    0.55    0.26
  -2  -4 -12    0.93    0.32
   2  -4  12    0.95    0.24
  -2   4 -13    0.72    0.31
  -2  -4 -13    1.52    0.36
  -2  -4 -13    0.98    0.33
  -2   4 -14    0.09    0.26
  -2  -4 -14   -0.11    0.21
  -2  -4 -14   -0.25    0.22
  -2   4 -15    0.60    0.35
  -2  -4 -15    0.30    0.28
  -2  -4 -15    0.23    0.27
  -2   4 -16    0.07    0.32
  -2  -4 -16    0.28    0.27
  -2  -4 -16   -0.02    0.28
  -2   4 -17    0.30    0.37
  -2  -4 -17    0.49    0.33
   2   5 -17    0.16    0.36
   2  -5 -17   -0.04    0.32
   2   5 -16    0.24    0.35
   2  -5 -16    0.20    0.31
   2   5 -15    0.64    0.38
   2  -5 -15    0.35    0.31
   2  -5 -15    0.74    0.36
   2   5 -14    1.32    0.40
   2  -5 -14    0.89    0.36
   2  -5 -14    0.93    0.34
   2   5 -13    1.21    0.37
   2  -5 -13    0.30    0.27
   2  -5 -13    0.62    0.31
  -2   5  12    0.25    0.27
   2   5 -12    0.46    0.29
   2  -5 -12    0.65    0.32
   2  -5 -12    0.03    0.24
  -2   5  11    0.29    0.27
   2   5 -11    0.72    0.30
   2  -5 -11    0.60    0.32
   2  -5 -11    0.85    0.32
  -2   5  10    0.24    0.24
   2   5 -10    1.06    0.31
   2  -5 -10    0.07    0.25
   2  -5 -10    0.69    0.31
  -2   5   9    0.19    0.24
   2   5  -9   -0.09    0.18
  -2  -5   9    0.04    0.14
   2  -5  -9    0.12    0.25
   2  -5  -9   -0.15    0.21
  -2   5   8    2.15    0.42
   2   5  -8    2.56    0.41
   2  -5  -8    3.48    0.48
  -2  -5   8    2.19    0.30
   2  -5  -8    3.18    0.48
  -2   5   7   -0.03    0.21
   2   5  -7    0.07    0.18
   2  -5  -7    0.07    0.24
   2  -5  -7    0.14    0.21
  -2  -5   7   -0.01    0.13
   2   5  -6    0.67    0.23
  -2   5   6    0.61    0.25
   2  -5  -6    0.40    0.26
  -2  -5   6    0.60    0.18
   2  -5  -6    0.69    0.28
  -2  -5   6    0.28    0.12
   2   5  -5    0.25    0.18
  -2   5   5    0.49    0.23
  -2  -5   5    0.57    0.16
   2  -5  -5    0.15    0.21
   2  -5  -5    0.68    0.27
  -2  -5   5    0.70    0.21
  -2  -5   5    0.36    0.14
   2   5  -4   -0.04    0.09
   2   5  -4    0.33    0.15
  -2   5   4    0.24    0.19
  -2  -5   4    0.54    0.21
  -2  -5   4    0.30    0.14
   2  -5  -4    0.00    0.18
   2  -5  -4    0.19    0.22
  -2  -5   4    0.10    0.16
  -2   5   3    0.15    0.18
   2   5  -3    0.05    0.14
   2   5  -3    0.20    0.15
   2  -5  -3    0.36    0.21
  -2  -5   3   -0.04    0.16
  -2  -5   3    0.12    0.14
  -2  -5   3    0.05    0.16
   2  -5  -3    0.35    0.22
   2   5  -2    0.93    0.21
  -2   5   2    0.70    0.21
   2   5  -2    0.50    0.16
  -2  -5   2    0.92    0.23
  -2  -5   2    0.56    0.17
   2  -5  -2    0.53    0.23
  -2  -5   2    0.54    0.20
   2  -5  -2    0.61    0.25
  -2   5   1    0.33    0.12
  -2   5   1    0.33    0.11
  -2   5   1   -0.13    0.14
   2   5  -1    0.48    0.19
   2   5  -1    0.35    0.15
   2   5  -1    0.26    0.13
   2  -5  -1    0.33    0.20
   2  -5  -1    0.10    0.20
  -2  -5   1    0.31    0.21
  -2  -5   1    0.67    0.23
   2  -5  -1    0.57    0.26
  -2  -5   1    0.24    0.16
  -2   5   0    0.19    0.13
   2   5   0    0.07    0.11
  -2   5   0    0.13    0.11
   2   5   0    0.31    0.18
  -2   5   0    0.32    0.16
   2   5   0    0.17    0.12
  -2  -5   0    0.07    0.16
   2  -5   0    0.04    0.19
   2  -5   0   -0.10    0.20
   2  -5   0   -0.16    0.17
  -2  -5   0    0.29    0.22
  -2  -5   0    0.09    0.18
   2   5   1    0.59    0.22
  -2   5  -1    0.69    0.17
   2   5   1    0.60    0.12
  -2   5  -1    0.34    0.17
  -2  -5  -1    0.66    0.26
  -2  -5  -1    0.44    0.20
  -2  -5  -1    0.88    0.26
   2  -5   1    0.49    0.23
   2  -5   1    0.29    0.22
   2  -5   1    0.46    0.20
   2  -5   1    0.58    0.17
  -2   5  -2    0.16    0.14
  -2   5  -2    0.23    0.16
   2   5   2   -0.06    0.16
   2  -5   2    0.24    0.16
   2  -5   2    0.20    0.16
  -2  -5  -2   -0.01    0.19
  -2  -5  -2   -0.02    0.17
   2  -5   2    0.32    0.19
  -2   5  -3    2.36    0.29
  -2   5  -3    1.40    0.25
   2   5   3    1.39    0.30
  -2   5  -3    1.15    0.24
  -2  -5  -3    1.61    0.33
   2  -5   3    1.48    0.27
  -2  -5  -3    2.32    0.36
   2  -5   3    1.66    0.26
   2  -5   3    1.50    0.29
  -2   5  -4    0.13    0.17
  -2   5  -4   -0.13    0.13
  -2   5  -4    0.20    0.15
   2   5   4    0.19    0.20
  -2  -5  -4    0.27    0.23
   2  -5   4    0.29    0.19
   2  -5   4    0.13    0.17
  -2  -5  -4   -0.05    0.16
   2  -5   4    0.19    0.14
  -2   5  -5    1.28    0.20
  -2   5  -5    0.56    0.22
  -2   5  -5    0.72    0.18
   2   5   5    1.00    0.29
  -2  -5  -5    0.46    0.24
  -2  -5  -5    0.41    0.22
   2  -5   5    0.68    0.17
   2  -5   5    0.72    0.23
   2  -5   5    0.26    0.21
   2   5   6    0.51    0.26
  -2   5  -6    1.08    0.28
  -2   5  -6    1.91    0.23
   2  -5   6    1.56    0.30
   2  -5   6    0.83    0.26
  -2  -5  -6    1.44    0.33
  -2  -5  -6    1.96    0.35
   2  -5   6    1.88    0.24
  -2   5  -7    4.31    0.52
  -2   5  -7    4.42    0.37
   2   5   7    5.23    0.61
  -2  -5  -7    3.85    0.53
   2  -5   7    3.27    0.45
  -2  -5  -7    4.24    0.54
   2  -5   7    5.15    0.56
  -2   5  -8    0.43    0.24
   2   5   8    0.14    0.22
   2  -5   8    0.01    0.18
   2  -5   8   -0.38    0.18
  -2  -5  -8   -0.31    0.18
  -2  -5  -8   -0.13    0.20
   2   5   9    0.54    0.29
  -2   5  -9    0.46    0.24
  -2  -5  -9    0.75    0.30
  -2  -5  -9    0.57    0.29
   2  -5   9    0.39    0.21
   2   5  10    5.31    0.70
  -2   5 -10    5.20    0.64
  -2  -5 -10    5.38    0.66
   2  -5  10    6.32    0.60
  -2  -5 -10    6.06    0.69
  -2   5 -11    2.53    0.46
   2   5  11    2.22    0.48
  -2  -5 -11    2.99    0.49
   2  -5  11    2.69    0.39
  -2  -5 -11    1.93    0.44
  -2   5 -12    0.17    0.27
  -2  -5 -12    0.33    0.30
  -2  -5 -12    1.13    0.35
  -2   5 -13    0.46    0.31
  -2  -5 -13   -0.10    0.25
  -2  -5 -13    0.56    0.32
  -2   5 -14   -0.31    0.27
  -2  -5 -14    0.16    0.27
  -2  -5 -14    0.53    0.33
  -2   5 -15    0.48    0.35
  -2  -5 -15    0.01    0.29
  -2   5 -16    0.51    0.37
  -2  -5 -16    0.52    0.34
   2   6 -15    0.04    0.30
   2  -6 -15    0.53    0.36
   2   6 -14   -0.02    0.30
   2  -6 -14    0.52    0.37
   2   6 -13    0.32    0.30
   2  -6 -13    0.03    0.29
   2  -6 -13    0.18    0.33
   2   6 -12    0.21    0.29
   2  -6 -12   -0.08    0.30
   2  -6 -12    0.19    0.30
   2   6 -11    0.05    0.24
   2  -6 -11   -0.23    0.28
   2  -6 -11    0.51    0.33
   2   6 -10   -0.07    0.23
   2  -6 -10    0.33    0.28
   2  -6 -10    0.47    0.31
   2   6  -9   -0.04    0.20
  -2   6   9   -0.04    0.27
   2  -6  -9   -0.37    0.23
   2  -6  -9    0.11    0.25
   2   6  -8   -0.14    0.17
  -2   6   8    0.30    0.26
  -2  -6   8    0.05    0.17
   2  -6  -8   -0.03    0.24
   2  -6  -8    0.09    0.26
   2   6  -7    1.22    0.31
  -2   6   7    1.55    0.37
  -2  -6   7    1.07    0.26
   2  -6  -7    0.80    0.31
   2  -6  -7    0.53    0.30
   2   6  -6    0.14    0.18
  -2   6   6   -0.11    0.23
   2  -6  -6   -0.02    0.24
   2  -6  -6    0.95    0.33
  -2  -6   6    0.07    0.18
  -2   6   5   -0.10    0.20
   2   6  -5    0.06    0.13
   2  -6  -5    0.28    0.25
  -2  -6   5    0.06    0.17
   2  -6  -5   -0.08    0.23
  -2  -6   5   -0.06    0.16
  -2   6   4    0.08    0.22
   2   6  -4    0.14    0.17
   2  -6  -4    0.21    0.24
   2  -6  -4   -0.03    0.21
  -2  -6   4    0.35    0.19
  -2  -6   4    0.53    0.24
   2   6  -3    0.08    0.14
   2   6  -3    0.08    0.18
  -2   6   3    0.39    0.23
  -2  -6   3   -0.11    0.18
  -2  -6   3    0.12    0.18
   2  -6  -3   -0.15    0.18
  -2  -6   3   -0.21    0.19
   2  -6  -3    0.30    0.25
   2   6  -2   -0.04    0.13
   2   6  -2   -0.33    0.16
  -2   6   2   -0.25    0.15
   2  -6  -2    0.15    0.23
   2  -6  -2    0.20    0.23
  -2  -6   2   -0.20    0.19
  -2  -6   2   -0.38    0.21
  -2  -6   2   -0.28    0.15
   2   6  -1    0.63    0.24
  -2   6   1    0.35    0.21
   2   6  -1    0.36    0.16
  -2  -6   1    0.70    0.25
   2  -6  -1    0.99    0.29
   2  -6  -1    0.31    0.23
  -2  -6   1    0.43    0.26
   2   6   0    0.33    0.21
   2   6   0    0.63    0.14
  -2   6   0    0.15    0.13
  -2   6   0    0.33    0.20
  -2  -6   0    0.47    0.23
   2  -6   0    0.33    0.21
   2  -6   0    0.02    0.21
  -2  -6   0    0.06    0.22
   2   6   1    0.09    0.21
  -2   6  -1    0.65    0.22
  -2   6  -1    0.55    0.18
   2  -6   1    0.82    0.29
  -2  -6  -1    0.28    0.23
  -2  -6  -1    0.72    0.29
   2  -6   1    0.75    0.25
   2   6   2    9.85    0.87
  -2   6  -2   10.18    0.80
  -2   6  -2    9.06    0.73
  -2  -6  -2    9.14    0.86
   2  -6   2    9.09    0.84
  -2  -6  -2    9.77    0.86
   2  -6   2    9.42    0.78
  -2   6  -3    2.81    0.36
  -2   6  -3    1.83    0.31
   2   6   3    2.43    0.41
  -2  -6  -3    2.47    0.41
   2  -6   3    3.02    0.38
  -2  -6  -3    2.94    0.46
   2  -6   3    2.38    0.40
   2   6   4    5.37    0.62
  -2   6  -4    4.78    0.51
  -2   6  -4    5.16    0.49
  -2  -6  -4    5.47    0.64
   2  -6   4    5.31    0.50
   2  -6   4    4.07    0.54
  -2  -6  -4    4.78    0.59
   2   6   5    0.39    0.27
  -2   6  -5    0.30    0.17
  -2   6  -5    0.22    0.17
   2  -6   5    0.11    0.19
  -2  -6  -5    0.18    0.21
   2  -6   5   -0.13    0.16
  -2  -6  -5   -0.25    0.20
  -2   6  -6    0.31    0.21
   2   6   6    0.00    0.24
   2  -6   6    0.46    0.23
  -2  -6  -6    0.37    0.26
  -2  -6  -6    0.32    0.25
   2   6   7    0.07    0.25
  -2   6  -7   -0.10    0.18
  -2  -6  -7    0.06    0.24
  -2  -6  -7   -0.16    0.22
   2  -6   7    0.06    0.19
   2   6   8   -0.26    0.24
  -2   6  -8    0.11    0.20
  -2  -6  -8   -0.13    0.23
   2  -6   8   -0.03    0.21
  -2  -6  -8    0.19    0.25
   2   6   9    0.32    0.32
  -2   6  -9    0.00    0.24
  -2  -6  -9    0.00    0.24
   2  -6   9    0.21    0.22
  -2  -6  -9    0.75    0.32
  -2   6 -10    0.49    0.29
  -2  -6 -10    0.63    0.32
   2  -6  10    0.95    0.29
  -2  -6 -10    0.53    0.35
  -2   6 -11    0.08    0.28
  -2  -6 -11    0.26    0.31
  -2  -6 -11    0.05    0.26
  -2   6 -12    0.30    0.29
  -2  -6 -12    0.25    0.31
  -2  -6 -12    0.01    0.26
  -2   6 -13   -0.01    0.30
  -2  -6 -13   -0.06    0.30
  -2   6 -14    0.17    0.33
  -2  -6 -14    1.23    0.44
   2   7 -13   -0.12    0.30
   2  -7 -13   -0.01    0.35
   2   7 -12    0.50    0.34
   2  -7 -12   -0.01    0.32
   2   7 -11   -0.18    0.25
   2  -7 -11   -0.34    0.29
   2   7 -10    1.40    0.40
   2  -7 -10    1.37    0.45
   2  -7 -10    1.24    0.44
   2   7  -9    0.02    0.26
   2  -7  -9   -0.51    0.22
   2  -7  -9    0.04    0.30
   2   7  -8    0.18    0.24
   2  -7  -8   -0.03    0.28
   2  -7  -8   -0.19    0.27
   2   7  -7   -0.02    0.20
   2  -7  -7   -0.04    0.27
   2  -7  -7   -0.43    0.23
  -2  -7   7   -0.18    0.19
   2   7  -6    0.18    0.19
  -2   7   6   -0.12    0.27
   2  -7  -6    0.34    0.31
   2  -7  -6    0.72    0.33
  -2  -7   6    0.03    0.21
  -2   7   5    0.79    0.35
   2   7  -5    0.52    0.22
  -2  -7   5    0.18    0.21
   2  -7  -5    0.71    0.34
   2  -7  -5    0.88    0.34
  -2   7   4   -0.05    0.23
   2  -7  -4   -0.14    0.26
  -2  -7   4   -0.05    0.20
   2  -7  -4   -0.20    0.20
  -2   7   3   -0.15    0.20
   2  -7  -3   -0.09    0.24
  -2  -7   3    0.13    0.21
  -2  -7   3    0.15    0.24
   2  -7  -3   -0.03    0.27
   2   7  -2   -0.16    0.19
  -2   7   2   -0.02    0.22
  -2  -7   2    0.14    0.24
   2  -7  -2    0.06    0.27
  -2  -7   2    0.37    0.23
   2  -7  -2   -0.06    0.24
   2   7  -1    0.09    0.23
  -2   7   1    0.25    0.25
   2  -7  -1    0.57    0.31
   2  -7  -1   -0.29    0.24
  -2  -7   1   -0.04    0.21
  -2  -7   1    0.10    0.24
  -2   7   0   -0.14    0.21
   2   7   0   -0.02    0.22
  -2  -7   0    0.11    0.22
   2  -7   0    0.05    0.26
  -2  -7   0    0.44    0.27
   2  -7   0   -0.01    0.22
  -2   7  -1    0.02    0.21
   2   7   1   -0.37    0.19
   2  -7   1    0.34    0.25
  -2  -7  -1    0.28    0.25
  -2  -7  -1    0.24    0.24
   2  -7   1   -0.06    0.24
   2   7   2   -0.28    0.21
  -2   7  -2   -0.11    0.19
  -2  -7  -2   -0.04    0.23
   2  -7   2    0.41    0.27
  -2  -7  -2   -0.17    0.21
   2  -7   2    0.03    0.21
   2   7   3    0.33    0.27
  -2   7  -3    0.05    0.21
  -2  -7  -3    0.64    0.31
   2  -7   3   -0.07    0.23
   2  -7   3    0.03    0.21
  -2  -7  -3   -0.20    0.22
   2   7   4    1.15    0.36
  -2   7  -4    1.26    0.28
  -2  -7  -4    1.99    0.42
  -2  -7  -4    1.69    0.40
   2  -7   4    1.12    0.33
  -2   7  -5    0.08    0.19
   2   7   5    0.14    0.28
  -2  -7  -5   -0.26    0.21
   2  -7   5   -0.11    0.22
  -2  -7  -5    0.19    0.28
  -2   7  -6    1.05    0.29
   2   7   6    1.18    0.37
   2  -7   6    0.98    0.32
  -2  -7  -6    0.66    0.34
  -2  -7  -6    1.22    0.36
  -2   7  -7    0.60    0.27
  -2  -7  -7    0.93    0.34
  -2  -7  -7    0.82    0.36
   2  -7   7    0.68    0.30
  -2   7  -8   -0.11    0.23
  -2  -7  -8    0.03    0.29
  -2  -7  -8    0.02    0.28
   2  -7   8    0.02    0.23
  -2  -7  -9    3.26    0.60
  -2  -7  -9    3.76    0.61
  -2   7 -10    0.12    0.26
  -2  -7 -10    0.34    0.35
  -2   7 -11    0.08    0.28
  -2  -7 -11    0.23    0.34
  -2   7 -12   -0.19    0.25
  -2  -7 -12    0.32    0.37
   2  -8  -9    0.18    0.35
   2  -8  -8   -0.28    0.29
   2  -8  -7    0.17    0.35
   2  -8  -7    0.19    0.33
   2  -8  -6    0.25    0.36
   2  -8  -6    0.19    0.32
   2  -8  -5    0.05    0.35
  -2  -8   5    0.15    0.28
   2  -8  -5   -0.27    0.27
  -2  -8   4    0.49    0.32
   2  -8  -4    0.31    0.36
   2  -8  -4    0.04    0.30
  -2   8   3    0.06    0.31
  -2  -8   3    0.27    0.29
   2  -8  -3    0.20    0.34
   2  -8  -3    0.18    0.32
  -2   8   2    0.27    0.31
   2  -8  -2   -0.23    0.30
  -2  -8   2   -0.26    0.28
   2  -8  -2    0.16    0.30
  -2   8   1    0.16    0.28
  -2  -8   1    0.16    0.31
   2  -8  -1    0.47    0.34
   2  -8  -1    0.21    0.32
  -2   8   0    0.40    0.31
   2   8   0    0.64    0.33
  -2  -8   0   -0.22    0.25
   2  -8   0   -0.08    0.28
   2  -8   0    0.05    0.29
  -2  -8   0    0.27    0.31
   2   8   1    1.00    0.36
  -2  -8  -1    1.24    0.40
  -2  -8  -1    0.54    0.34
   2  -8   1    0.73    0.33
   2   8   2   -0.18    0.29
   2  -8   2    0.15    0.31
  -2  -8  -2   -0.32    0.27
  -2  -8  -2   -0.20    0.30
   2  -8   3    0.97    0.38
  -2  -8  -3    0.48    0.34
  -2  -8  -3    0.39    0.36
  -2  -8  -4   -0.05    0.31
  -2  -8  -4   -0.12    0.27
   2  -8   4    0.32    0.31
  -2  -8  -5    0.34    0.33
  -2  -8  -5    0.43    0.35
   2  -8   5    0.12    0.29
  -2  -8  -6   -0.04    0.28
  -2  -8  -6   -0.07    0.32
   2  -8   6    0.39    0.33
  -2  -8  -7    0.81    0.39
   2  -8   7    0.82    0.37
  -2  -8  -8    0.41    0.35
   2  -9  -2    0.34    0.40
  -2  -9   2    0.02    0.33
   2  -9  -1    0.18    0.37
  -2  -9   1    0.04    0.34
   2  -9   0    0.23    0.36
  -2  -9   0    0.07    0.35
  -2  -9  -1    0.13    0.39
   2  -9   1   -0.18    0.34
   3   0 -20    0.04    0.28
   3   0 -19    0.42    0.31
   3   0 -18    0.05    0.23
   3   0 -17    0.21    0.23
   3   0 -16   -0.01    0.18
   3   0 -16    0.46    0.26
   3   0 -15   -0.04    0.14
   3   0 -15    0.04    0.21
   3   0 -15   -0.14    0.15
  -3   0  15    0.11    0.19
   3   0 -14   15.25    1.01
   3   0 -14   13.93    1.19
   3   0 -14   15.83    1.08
   3   0 -14   17.58    1.14
  -3   0  14   14.18    1.10
   3   0 -13    0.22    0.20
  -3   0  13    0.01    0.15
   3   0 -13    0.01    0.13
   3   0 -13   -0.23    0.13
   3   0 -13   -0.09    0.18
   3   0 -12    0.04    0.17
  -3   0  12    0.23    0.17
   3   0 -12    0.17    0.14
   3   0 -12    0.18    0.15
   3   0 -12   -0.06    0.18
   3   0 -11   -0.08    0.14
   3   0 -11   -0.17    0.11
  -3   0  11   -0.17    0.11
   3   0 -11    0.20    0.17
   3   0 -11    0.11    0.12
   3   0 -10    7.51    0.57
   3   0 -10    6.62    0.62
   3   0 -10    6.41    0.49
  -3   0  10    6.57    0.56
   3   0 -10    7.49    0.55
  -3   0   9    0.00    0.11
  -3   0   9   -0.09    0.10
   3   0  -9    0.04    0.11
   3   0  -9   -0.06    0.08
   3   0  -9   -0.08    0.10
   3   0  -9    0.01    0.14
   3   0  -8   69.91    3.79
  -3   0   8   68.65    3.99
   3   0  -8   68.50    3.88
   3   0  -8   70.54    4.00
   3   0  -8   64.44    4.02
  -3   0   7    0.08    0.10
  -3   0   7   -0.08    0.06
   3   0  -7    0.10    0.08
   3   0  -7    0.09    0.13
   3   0  -7   -0.05    0.08
   3   0  -7   -0.03    0.09
   3   0  -6   19.44    1.12
   3   0  -6   18.71    1.20
   3   0  -6   19.87    1.18
   3   0  -6   19.77    1.25
  -3   0   5    0.02    0.08
   3   0  -5    0.23    0.10
   3   0  -5   -0.11    0.09
  -3   0   5    0.02    0.08
  -3   0   5    0.33    0.15
  -3   0   5    0.00    0.04
   3   0  -5    0.05    0.07
   3   0  -5    0.18    0.13
  -3   0   4   18.38    1.07
  -3   0   4   17.31    0.96
   3   0  -4   15.88    1.01
  -3   0   4   17.02    1.01
   3   0  -4   16.58    0.96
   3   0  -4   16.01    1.05
  -3   0   3   -0.11    0.09
   3   0  -3   -0.06    0.08
  -3   0   3   -0.08    0.11
   3   0  -3   -0.02    0.10
  -3   0   3   -0.15    0.07
   3   0  -3   -0.04    0.11
  -3   0   2  201.74   12.23
  -3   0   2  233.75   12.43
  -3   0   2  246.92   12.67
   3   0  -2  221.82   12.43
   3   0  -2  229.53   12.26
   3   0  -1   -0.09    0.08
   3   0  -1   -0.01    0.11
  -3   0   1    0.00    0.11
  -3   0   1   -0.06    0.09
   3   0  -1    0.10    0.10
  -3   0   1   -0.10    0.08
  -3   0   0    1.85    0.20
  -3   0   0    2.06    0.19
   3   0   0    1.76    0.18
   3   0   0    1.31    0.19
  -3   0  -1   -0.01    0.10
  -3   0  -1    0.05    0.10
   3   0   1   -0.20    0.11
   3   0   1    0.03    0.10
  -3   0  -2   57.82    3.14
   3   0   2   56.04    3.23
   3   0   2   54.11    3.14
  -3   0  -2   56.56    3.22
   3   0   3   -0.24    0.11
  -3   0  -3    0.23    0.14
  -3   0  -3    0.09    0.12
   3   0   3   -0.06    0.12
   3   0   4   19.11    1.18
  -3   0  -4   18.19    1.16
   3   0   5   -0.09    0.13
   3   0   6   48.06    2.75
  -3   0  -6   44.02    2.72
   3   0   7   -0.12    0.13
  -3   0  -7   -0.02    0.09
  -3   0  -8    3.14    0.33
   3   0   8    2.87    0.36
  -3   0  -9    0.03    0.12
   3   0   9    0.01    0.15
  -3   0 -10   -0.14    0.12
   3   0  10    0.13    0.19
   3   0  11    0.07    0.19
  -3   0 -11    0.15    0.15
  -3   0 -12   16.64    1.15
  -3   0 -12   18.61    1.21
   3   0  12   14.05    1.22
   3   0  13    0.11    0.22
  -3   0 -13   -0.12    0.12
  -3   0 -14    0.52    0.25
   3   0  14    0.57    0.28
  -3   0 -14    0.97    0.25
  -3   0 -15    0.18    0.19
   3   0  15    0.00    0.24
  -3   0 -15    0.30    0.23
  -3   0 -16    0.59    0.27
  -3   0 -17   -0.11    0.18
  -3   0 -17    0.43    0.28
  -3   0 -18    0.05    0.27
  -3   0 -19    0.30    0.30
   3   1 -20   -0.52    0.29
   3  -1 -20    0.62    0.33
   3   1 -19    0.24    0.30
   3  -1 -19   -0.16    0.22
   3   1 -18    0.34    0.30
   3  -1 -18    0.14    0.26
  -3   1  17    0.18    0.25
   3   1 -17    0.34    0.32
   3  -1 -17   -0.02    0.21
   3  -1 -17   -0.04    0.19
   3   1 -16    0.28    0.27
  -3   1  16    0.16    0.23
   3  -1 -16    0.20    0.21
   3  -1 -16   -0.06    0.15
   3  -1 -16   -0.01    0.19
  -3   1  15    0.06    0.20
   3   1 -15    0.10    0.23
   3  -1 -15    0.11    0.18
   3  -1 -15    0.07    0.19
   3  -1 -15    0.24    0.20
  -3   1  14    0.69    0.25
   3   1 -14    0.21    0.15
   3   1 -14   -0.25    0.19
   3  -1 -14    0.45    0.19
   3  -1 -14    0.27    0.19
   3  -1 -14    0.20    0.20
   3   1 -13   13.81    0.89
  -3   1  13   12.16    0.98
   3   1 -13   11.56    1.02
   3   1 -13   12.39    0.79
   3   1 -13   11.76    0.83
   3  -1 -13   12.42    0.99
   3  -1 -13   11.10    0.92
   3  -1 -13   13.10    0.90
   3   1 -12    5.56    0.46
   3   1 -12    6.05    0.42
  -3   1  12    5.38    0.55
   3   1 -12    5.78    0.45
   3   1 -12    5.01    0.58
   3  -1 -12    4.75    0.53
   3  -1 -12    5.64    0.56
  -3  -1  12    5.75    0.47
   3  -1 -12    5.03    0.48
   3  -1 -12    5.66    0.54
   3   1 -11    5.58    0.41
  -3   1  11    5.44    0.54
   3   1 -11    5.45    0.44
   3   1 -11    5.51    0.46
   3   1 -11    5.85    0.60
   3  -1 -11    6.30    0.57
   3  -1 -11    5.91    0.50
  -3  -1  11    6.11    0.47
   3  -1 -11    5.59    0.54
   3  -1 -11    6.51    0.55
   3   1 -10   -0.16    0.09
   3   1 -10    0.05    0.16
   3   1 -10    0.04    0.09
   3   1 -10    0.13    0.09
   3   1 -10    0.01    0.09
  -3   1  10    0.08    0.14
   3  -1 -10    0.18    0.15
   3  -1 -10    0.12    0.14
   3  -1 -10    0.05    0.15
   3  -1 -10   -0.09    0.11
  -3  -1  10    0.09    0.10
   3   1  -9    4.85    0.33
   3   1  -9    5.02    0.37
  -3   1   9    4.85    0.46
  -3   1   9    6.14    0.49
   3   1  -9    4.38    0.48
   3   1  -9    5.17    0.33
   3  -1  -9    4.38    0.44
   3  -1  -9    5.32    0.48
   3  -1  -9    4.40    0.40
  -3  -1   9    4.47    0.37
   3  -1  -9    4.07    0.43
  -3   1   8    1.37    0.24
  -3   1   8    0.88    0.20
   3   1  -8    0.90    0.14
   3   1  -8    1.90    0.28
  -3  -1   8    0.95    0.14
   3  -1  -8    0.97    0.21
   3  -1  -8    0.94    0.20
  -3  -1   8    1.13    0.15
   3  -1  -8    1.10    0.21
   3  -1  -8    1.16    0.19
  -3   1   7   37.91    2.12
  -3   1   7   34.65    2.17
   3   1  -7   35.10    2.02
   3   1  -7   34.82    2.18
   3  -1  -7   35.45    2.14
   3  -1  -7   36.87    2.18
   3  -1  -7   35.38    2.05
  -3  -1   7   35.64    2.02
  -3  -1   7   34.94    2.07
   3  -1  -7   34.26    2.11
   3   1  -6    4.21    0.32
  -3   1   6    5.62    0.41
   3   1  -6    4.47    0.43
  -3   1   6    5.04    0.42
  -3   1   6    4.82    0.42
  -3   1   6    4.19    0.37
  -3  -1   6    4.44    0.32
   3  -1  -6    5.48    0.44
   3  -1  -6    4.75    0.39
   3  -1  -6    4.22    0.40
   3  -1  -6    4.42    0.37
  -3  -1   6    4.70    0.33
  -3   1   5    1.05    0.17
  -3   1   5    1.33    0.20
  -3   1   5    0.91    0.17
   3   1  -5    1.04    0.19
   3   1  -5    0.73    0.12
  -3   1   5    0.83    0.17
   3  -1  -5    0.77    0.17
  -3  -1   5    0.80    0.12
  -3  -1   5    1.14    0.13
   3  -1  -5    0.64    0.13
   3  -1  -5    0.66    0.15
   3  -1  -5    0.79    0.18
   3   1  -4   22.39    1.53
  -3   1   4   28.66    1.52
  -3   1   4   26.65    1.47
  -3   1   4   26.33    1.51
  -3   1   4   25.29    1.55
  -3  -1   4   25.74    1.55
  -3  -1   4   25.52    1.44
   3  -1  -4   25.56    1.56
   3  -1  -4   25.02    1.50
   3  -1  -4   22.97    1.50
   3  -1  -4   23.37    1.46
   3   1  -3    4.93    0.39
  -3   1   3    5.07    0.37
  -3   1   3    4.65    0.38
  -3   1   3    4.79    0.36
  -3   1   3    5.02    0.40
  -3  -1   3    4.76    0.29
  -3  -1   3    4.74    0.29
   3  -1  -3    4.77    0.36
   3  -1  -3    4.49    0.39
   3  -1  -3    4.70    0.39
  -3  -1   3    4.12    0.33
  -3  -1   3    5.64    0.41
   3  -1  -3    3.97    0.35
   3   1  -2   27.92    1.64
  -3   1   2   30.31    1.62
  -3   1   2   27.44    1.66
  -3   1   2   29.07    1.58
  -3   1   2   27.03    1.61
  -3  -1   2   28.42    1.64
   3  -1  -2   26.39    1.58
   3  -1  -2   26.01    1.61
   3  -1  -2   25.66    1.61
   3   1  -1   19.39    1.21
  -3   1   1   21.51    1.21
  -3   1   1   21.14    1.19
  -3   1   1   19.81    1.21
  -3  -1   1   22.01    1.22
   3  -1  -1   19.62    1.21
   3  -1  -1   18.61    1.18
   3  -1  -1   19.21    1.20
   3   1   0   10.74    0.68
  -3   1   0   11.15    0.68
  -3   1   0    9.76    0.68
  -3   1   0   11.45    0.69
   3  -1   0   10.51    0.68
   3  -1   0    9.56    0.68
  -3  -1   0   10.61    0.68
   3  -1   0   11.18    0.69
  -3   1  -1   16.22    0.98
  -3   1  -1   16.38    1.01
   3   1   1   17.75    1.00
  -3   1  -1   16.50    0.99
   3  -1   1   15.01    0.98
   3  -1   1   14.90    0.98
   3  -1   1   16.56    1.01
  -3  -1  -1   16.35    0.99
   3   1   2    9.38    0.66
  -3   1  -2   10.84    0.68
  -3   1  -2    9.67    0.66
  -3   1  -2    9.97    0.69
   3  -1   2   11.12    0.71
  -3  -1  -2   10.98    0.68
   3  -1   2   10.95    0.70
  -3   1  -3   32.74    1.83
  -3   1  -3   32.41    1.83
   3   1   3   31.84    1.85
  -3   1  -3   32.03    1.88
   3  -1   3   29.71    1.88
  -3  -1  -3   32.63    1.86
  -3  -1  -3   30.40    1.90
   3  -1   3   29.61    1.83
   3   1   4   18.89    1.16
   3  -1   4   18.89    1.21
  -3  -1  -4   17.47    1.20
  -3  -1  -4   19.59    1.16
   3  -1   4   18.60    1.17
   3   1   5   10.70    0.74
   3  -1   5   11.77    0.80
  -3  -1  -5   10.49    0.78
  -3  -1  -5   11.20    0.74
   3  -1   5   10.40    0.75
   3   1   6    7.98    0.58
   3  -1   6    6.92    0.60
  -3  -1  -6    7.14    0.59
   3  -1   6    7.39    0.59
   3   1   7    5.92    0.49
   3  -1   7    5.18    0.52
   3  -1   7    5.92    0.51
  -3  -1  -7    5.30    0.49
  -3   1  -8    7.40    0.58
   3   1   8    8.07    0.63
   3  -1   8    7.13    0.66
  -3  -1  -8    8.16    0.65
  -3   1  -9    0.99    0.19
   3   1   9    0.76    0.21
   3  -1   9    0.50    0.22
  -3  -1  -9    0.35    0.18
  -3   1 -10    1.81    0.26
   3   1  10    1.88    0.30
   3  -1  10    1.29    0.30
  -3  -1 -10    1.66    0.28
  -3   1 -11    3.87    0.38
   3   1  11    3.39    0.43
   3  -1  11    2.60    0.43
  -3  -1 -11    2.84    0.38
  -3   1 -12    0.66    0.18
   3   1  12    0.39    0.23
  -3   1 -12    1.32    0.25
  -3  -1 -12    0.76    0.23
   3  -1  12    0.85    0.29
   3   1  13   11.70    1.00
  -3   1 -13   12.13    0.88
   3  -1  13   11.99    1.07
  -3  -1 -13   12.83    0.97
   3   1  14   -0.07    0.21
  -3   1 -14   -0.05    0.15
  -3  -1 -14    0.06    0.18
   3  -1  14   -0.04    0.24
  -3  -1 -14   -0.25    0.15
  -3  -1 -14    0.01    0.17
  -3   1 -15    0.15    0.25
   3   1  15    0.17    0.22
  -3  -1 -15   -0.10    0.17
  -3  -1 -15    0.16    0.20
  -3  -1 -15    0.28    0.21
   3  -1  15   -0.20    0.24
  -3   1 -16    0.28    0.26
  -3  -1 -16    0.40    0.23
  -3  -1 -16    0.60    0.24
  -3  -1 -16    1.50    0.33
  -3   1 -17   -0.07    0.25
  -3  -1 -17    0.04    0.21
  -3  -1 -17    0.16    0.24
  -3  -1 -17   -0.16    0.20
  -3   1 -18   -0.11    0.27
  -3  -1 -18    0.16    0.23
  -3  -1 -18    0.12    0.25
  -3   1 -19    0.03    0.33
  -3  -1 -19    0.20    0.29
   3   2 -19    0.46    0.36
   3  -2 -19    0.41    0.28
   3   2 -18    0.00    0.29
  -3   2  18   -0.21    0.29
   3  -2 -18    0.01    0.25
   3  -2 -18    0.22    0.25
   3   2 -17    0.38    0.32
  -3   2  17    0.50    0.30
   3  -2 -17    0.46    0.27
   3  -2 -17    0.61    0.25
   3  -2 -17    0.33    0.25
  -3   2  16    0.50    0.30
   3   2 -16    0.54    0.30
   3  -2 -16    0.69    0.27
   3  -2 -16    0.64    0.28
   3  -2 -16    1.17    0.28
   3   2 -15   -0.16    0.19
  -3   2  15    0.03    0.24
   3  -2 -15    0.18    0.20
   3  -2 -15   -0.04    0.17
   3  -2 -15   -0.09    0.19
   3   2 -14    0.44    0.26
  -3   2  14    0.61    0.26
   3  -2 -14    0.10    0.17
   3  -2 -14    0.60    0.24
   3  -2 -14    0.20    0.20
   3   2 -13   11.95    1.03
  -3   2  13   10.66    0.97
   3  -2 -13   12.73    0.98
   3  -2 -13   10.88    0.91
   3  -2 -13   12.03    0.90
   3   2 -12    0.97    0.30
  -3   2  12    1.21    0.28
   3  -2 -12    0.84    0.22
   3  -2 -12    1.42    0.26
   3  -2 -12    1.10    0.27
   3   2 -11    9.19    0.85
  -3   2  11    9.04    0.83
   3  -2 -11   10.76    0.79
   3  -2 -11   10.61    0.78
   3  -2 -11    9.52    0.81
  -3   2  10   -0.04    0.15
   3   2 -10   -0.04    0.18
   3  -2 -10   -0.07    0.12
   3  -2 -10   -0.25    0.13
   3  -2 -10    0.55    0.22
   3  -2 -10    0.21    0.15
  -3   2   9    6.99    0.68
   3   2  -9    7.47    0.71
   3  -2  -9    8.51    0.70
   3  -2  -9    9.56    0.75
   3  -2  -9    8.92    0.65
   3  -2  -9    8.50    0.66
  -3   2   8   -0.08    0.13
   3   2  -8   -0.22    0.14
   3  -2  -8    0.34    0.19
   3  -2  -8    0.15    0.12
   3  -2  -8   -0.03    0.14
   3  -2  -8    0.07    0.15
   3   2  -7    0.05    0.17
  -3   2   7    0.07    0.11
  -3   2   7   -0.01    0.13
   3  -2  -7   -0.09    0.11
   3  -2  -7    0.05    0.15
   3  -2  -7    0.03    0.14
   3  -2  -7   -0.09    0.09
   3  -2  -7   -0.19    0.12
  -3   2   6    1.63    0.25
  -3   2   6    1.58    0.26
   3   2  -6    1.24    0.24
  -3   2   6    2.11    0.21
   3  -2  -6    1.54    0.20
   3  -2  -6    1.46    0.27
   3  -2  -6    1.64    0.26
   3  -2  -6    1.82    0.27
  -3   2   5    0.08    0.14
   3   2  -5    0.16    0.07
   3   2  -5    0.00    0.14
  -3   2   5    0.20    0.10
  -3   2   5    0.17    0.15
   3  -2  -5    0.36    0.16
   3  -2  -5    0.28    0.17
  -3  -2   5    0.20    0.07
   3  -2  -5    0.06    0.15
   3  -2  -5    0.01    0.09
  -3   2   4    0.22    0.14
  -3   2   4    0.04    0.14
   3   2  -4    0.03    0.08
   3   2  -4    0.19    0.15
  -3   2   4    0.14    0.09
  -3  -2   4    0.12    0.07
   3  -2  -4    0.12    0.09
   3  -2  -4   -0.01    0.15
   3  -2  -4    0.09    0.14
   3  -2  -4    0.01    0.12
  -3  -2   4    0.10    0.08
  -3   2   3    4.75    0.34
  -3   2   3    4.84    0.41
  -3   2   3    4.59    0.41
   3   2  -3    4.69    0.39
   3  -2  -3    4.27    0.34
  -3  -2   3    4.43    0.32
   3  -2  -3    4.55    0.40
  -3  -2   3    4.66    0.40
  -3  -2   3    4.59    0.33
   3  -2  -3    4.82    0.43
   3  -2  -3    4.43    0.40
  -3   2   2    5.69    0.44
  -3   2   2    5.61    0.46
  -3   2   2    5.65    0.40
   3   2  -2    5.53    0.43
  -3  -2   2    4.98    0.38
  -3  -2   2    6.80    0.45
   3  -2  -2    5.17    0.44
   3  -2  -2    5.13    0.39
   3  -2  -2    6.02    0.48
   3  -2  -2    4.87    0.44
  -3  -2   2    5.40    0.40
  -3   2   1  129.81    6.98
  -3   2   1  125.31    7.18
  -3   2   1  126.58    7.06
  -3  -2   1  123.53    6.86
  -3  -2   1  133.57    7.08
   3  -2  -1  123.46    6.98
  -3  -2   1  120.07    7.14
   3  -2  -1  120.16    7.05
   3  -2  -1  127.62    6.90
  -3   2   0    2.51    0.28
   3   2   0    2.77    0.25
  -3   2   0    2.81    0.26
  -3   2   0    2.91    0.28
  -3  -2   0    2.50    0.24
   3  -2   0    2.56    0.25
   3  -2   0    2.56    0.28
  -3  -2   0    2.76    0.27
   3  -2   0    3.12    0.29
  -3  -2   0    2.55    0.27
  -3   2  -1    7.31    0.52
   3   2   1    7.19    0.49
  -3   2  -1    6.98    0.52
  -3   2  -1    7.03    0.51
  -3  -2  -1    7.23    0.49
   3  -2   1    7.30    0.52
  -3  -2  -1    7.06    0.53
   3  -2   1    8.12    0.56
   3  -2   1    6.86    0.51
  -3  -2  -1    7.27    0.55
  -3   2  -2    4.13    0.35
   3   2   2    3.56    0.30
  -3   2  -2    3.76    0.32
  -3  -2  -2    3.96    0.36
   3  -2   2    3.74    0.35
   3  -2   2    3.60    0.32
  -3  -2  -2    3.81    0.30
   3  -2   2    3.97    0.36
  -3  -2  -2    3.86    0.37
  -3   2  -3   10.49    0.63
   3   2   3    8.92    0.60
   3  -2   3   10.08    0.68
  -3  -2  -3    7.43    0.64
   3  -2   3    8.84    0.63
  -3  -2  -3    9.66    0.61
  -3  -2  -3    8.85    0.69
   3  -2   3    9.76    0.67
   3   2   4    3.86    0.34
  -3   2  -4    4.86    0.36
  -3  -2  -4    4.76    0.35
   3  -2   4    4.55    0.43
  -3  -2  -4    4.91    0.44
   3  -2   4    4.32    0.41
  -3  -2  -4    4.30    0.41
   3   2   5    2.62    0.25
  -3   2  -5    2.70    0.25
  -3  -2  -5    2.05    0.30
   3  -2   5    3.25    0.35
  -3  -2  -5    2.43    0.25
   3  -2   5    2.52    0.30
  -3   2  -6    0.45    0.12
   3   2   6    0.25    0.13
  -3  -2  -6    0.31    0.13
   3  -2   6    0.61    0.18
   3  -2   6    0.58    0.19
  -3  -2  -6    0.12    0.16
  -3  -2  -6    0.21    0.15
   3   2   7   14.63    0.98
  -3   2  -7   15.06    0.95
   3  -2   7   14.35    1.08
  -3  -2  -7   15.20    1.05
   3  -2   7   14.59    1.02
  -3  -2  -7   16.23    1.11
  -3   2  -8    1.89    0.23
   3   2   8    1.74    0.25
   3  -2   8    2.06    0.34
  -3  -2  -8    1.98    0.30
   3  -2   8    2.38    0.31
  -3  -2  -8    2.70    0.36
  -3   2  -9    0.92    0.17
  -3  -2  -9    0.99    0.24
  -3  -2  -9    1.25    0.25
   3  -2   9    1.02    0.23
   3  -2   9    0.84    0.26
   3   2  10    0.90    0.23
  -3   2 -10    2.44    0.26
  -3  -2 -10    2.05    0.33
   3  -2  10    1.39    0.33
  -3  -2 -10    1.78    0.31
   3  -2  10    3.23    0.36
  -3   2 -11    4.47    0.42
   3   2  11    4.56    0.48
  -3  -2 -11    5.17    0.53
   3  -2  11    3.96    0.55
  -3  -2 -11    4.77    0.52
   3   2  12   -0.06    0.15
  -3  -2 -12    0.07    0.16
  -3  -2 -12   -0.18    0.16
   3  -2  12    0.15    0.23
   3   2  13    1.31    0.31
  -3  -2 -13    1.74    0.33
  -3  -2 -13    1.51    0.31
  -3  -2 -13    2.00    0.33
   3  -2  13    1.18    0.36
  -3   2 -14    0.27    0.27
  -3  -2 -14    0.29    0.22
  -3  -2 -14    0.21    0.21
   3  -2  14    0.08    0.27
  -3  -2 -14   -0.12    0.18
  -3   2 -15    0.20    0.28
  -3  -2 -15    0.18    0.21
   3  -2  15    0.55    0.33
  -3  -2 -15    0.45    0.24
  -3  -2 -15   -0.17    0.17
  -3   2 -16    0.15    0.26
  -3  -2 -16    0.13    0.21
  -3  -2 -16   -0.06    0.17
  -3  -2 -16    0.07    0.23
  -3   2 -17    0.48    0.33
  -3  -2 -17    0.45    0.27
  -3  -2 -17    0.31    0.26
  -3  -2 -17    0.02    0.25
  -3   2 -18   -0.03    0.32
  -3  -2 -18    0.06    0.28
  -3  -2 -18    0.51    0.27
  -3  -2 -18   -0.27    0.24
   3   3 -19    0.39    0.40
   3  -3 -19    0.18    0.31
   3   3 -18    0.29    0.33
   3  -3 -18    0.04    0.25
   3  -3 -18   -0.13    0.27
  -3   3  17    0.29    0.32
   3   3 -17    0.13    0.31
   3  -3 -17    0.13    0.24
   3  -3 -17   -0.15    0.24
  -3   3  16    0.09    0.28
   3   3 -16    0.26    0.29
   3  -3 -16    0.12    0.25
   3  -3 -16   -0.26    0.19
   3   3 -15    1.21    0.37
  -3   3  15    1.26    0.38
   3  -3 -15    1.83    0.38
   3  -3 -15    1.07    0.28
   3  -3 -15    1.07    0.30
  -3   3  14    0.96    0.32
   3   3 -14    0.52    0.29
   3  -3 -14    1.06    0.31
   3  -3 -14    0.23    0.23
   3  -3 -14    0.61    0.23
   3   3 -13    2.11    0.42
  -3   3  13    2.20    0.42
   3  -3 -13    3.07    0.44
   3  -3 -13    2.42    0.35
   3  -3 -13    2.15    0.37
   3   3 -12    9.04    0.86
  -3   3  12    9.10    0.85
   3  -3 -12    8.35    0.80
   3  -3 -12    9.20    0.72
   3  -3 -12    8.55    0.78
  -3   3  11    2.01    0.36
   3   3 -11    1.83    0.35
   3  -3 -11    1.80    0.34
   3  -3 -11    1.90    0.27
   3  -3 -11    1.61    0.34
   3   3 -10    2.92    0.42
  -3   3  10    2.47    0.39
   3  -3 -10    2.39    0.39
   3  -3 -10    2.11    0.35
   3  -3 -10    2.68    0.30
   3   3  -9    2.48    0.38
   3   3  -9    2.61    0.22
  -3   3   9    2.80    0.39
   3  -3  -9    2.65    0.29
   3  -3  -9    2.71    0.39
   3  -3  -9    2.35    0.28
   3  -3  -9    2.59    0.37
   3   3  -8    3.69    0.27
  -3   3   8    3.02    0.41
   3   3  -8    3.05    0.41
   3  -3  -8    3.32    0.32
   3  -3  -8    3.07    0.42
  -3  -3   8    3.50    0.27
   3  -3  -8    3.14    0.41
   3  -3  -8    3.78    0.32
   3   3  -7   23.79    1.28
  -3   3   7   19.61    1.49
   3   3  -7   20.97    1.48
  -3  -3   7   21.63    1.28
   3  -3  -7   23.22    1.54
   3  -3  -7   21.56    1.47
   3  -3  -7   23.29    1.34
   3  -3  -7   20.76    1.33
   3  -3  -7   22.19    1.46
   3   3  -6   26.11    1.45
  -3   3   6   25.94    1.48
  -3   3   6   23.61    1.66
   3   3  -6   24.66    1.63
   3  -3  -6   28.51    1.71
   3  -3  -6   21.90    1.60
   3  -3  -6   25.06    1.48
   3  -3  -6   24.61    1.59
  -3  -3   6   24.02    1.44
   3   3  -5    3.09    0.27
   3   3  -5    2.37    0.32
  -3   3   5    2.16    0.33
  -3   3   5    2.75    0.23
   3  -3  -5    3.19    0.36
   3  -3  -5    2.55    0.23
   3  -3  -5    3.69    0.40
  -3  -3   5    2.72    0.26
   3  -3  -5    2.97    0.36
  -3  -3   5    2.72    0.21
   3   3  -4   22.34    1.26
   3   3  -4   20.53    1.37
  -3   3   4   18.53    1.39
  -3   3   4   22.08    1.25
   3  -3  -4   19.28    1.36
  -3  -3   4   22.32    1.27
  -3  -3   4   21.49    1.25
   3  -3  -4   20.85    1.42
   3  -3  -4   20.98    1.25
  -3  -3   4   22.09    1.28
   3  -3  -4   20.27    1.36
  -3   3   3    6.41    0.59
  -3   3   3    7.04    0.59
   3   3  -3    7.85    0.58
   3   3  -3    8.73    0.55
  -3   3   3    7.47    0.49
   3  -3  -3    7.53    0.63
   3  -3  -3    6.88    0.59
  -3  -3   3    7.78    0.53
  -3  -3   3    6.92    0.53
   3  -3  -3    7.12    0.48
   3  -3  -3    7.17    0.60
  -3   3   2    0.14    0.15
  -3   3   2    0.69    0.20
  -3   3   2    0.34    0.17
   3  -3  -2    0.04    0.16
   3  -3  -2    0.30    0.10
  -3  -3   2    0.67    0.15
  -3  -3   2    0.79    0.16
   3  -3  -2    0.49    0.20
   3  -3  -2    0.56    0.19
  -3  -3   2    0.49    0.14
   3   3  -1    0.72    0.15
  -3   3   1    0.48    0.17
  -3   3   1    0.72    0.14
  -3   3   1    0.47    0.18
  -3  -3   1    0.94    0.18
  -3  -3   1    0.71    0.16
   3  -3  -1    0.65    0.19
   3  -3  -1    0.56    0.13
   3  -3  -1    0.41    0.17
  -3  -3   1    0.97    0.16
   3  -3  -1    0.57    0.20
  -3   3   0    8.32    0.56
   3   3   0    8.14    0.55
   3   3   0    8.41    0.62
  -3   3   0    6.93    0.59
  -3   3   0    8.32    0.60
  -3  -3   0    7.84    0.59
  -3  -3   0    8.36    0.62
   3  -3   0    8.76    0.61
   3  -3   0    7.26    0.55
  -3  -3   0    7.64    0.54
   3  -3   0    7.79    0.62
  -3   3  -1   19.84    1.32
  -3   3  -1   23.55    1.31
  -3   3  -1   20.69    1.29
   3   3   1   21.45    1.36
   3   3   1   22.77    1.26
   3  -3   1   19.72    1.29
  -3  -3  -1   21.18    1.25
  -3  -3  -1   23.10    1.38
   3  -3   1   19.70    1.31
   3  -3   1   18.94    1.29
  -3  -3  -1   17.78    1.29
  -3   3  -2   10.38    0.73
  -3   3  -2   10.85    0.71
   3   3   2   10.09    0.66
   3   3   2   10.86    0.80
   3  -3   2   10.92    0.72
  -3  -3  -2    9.08    0.73
   3  -3   2   10.52    0.76
  -3  -3  -2   11.00    0.66
   3  -3   2    9.82    0.73
  -3  -3  -2   10.73    0.79
   3   3   3   11.68    0.91
  -3   3  -3   12.44    0.80
   3   3   3   12.07    0.76
  -3   3  -3   12.86    0.84
   3  -3   3   11.81    0.87
  -3  -3  -3   12.79    0.77
  -3  -3  -3   12.09    0.88
  -3  -3  -3   13.64    0.93
   3  -3   3   13.17    0.83
   3  -3   3   10.99    0.85
  -3   3  -4   -0.01    0.10
   3   3   4   -0.01    0.08
   3   3   4    0.10    0.15
  -3   3  -4    0.16    0.12
  -3  -3  -4   -0.07    0.14
   3  -3   4    0.01    0.13
  -3  -3  -4   -0.17    0.09
  -3  -3  -4   -0.03    0.15
   3  -3   4    0.04    0.10
   3  -3   4    0.04    0.14
   3   3   5    0.03    0.08
  -3   3  -5    0.02    0.11
  -3   3  -5    0.11    0.10
   3   3   5    0.10    0.17
  -3  -3  -5    0.20    0.15
   3  -3   5    0.32    0.18
   3  -3   5    0.09    0.16
  -3  -3  -5   -0.06    0.09
  -3  -3  -5   -0.04    0.14
  -3  -3  -5   -0.11    0.15
   3   3   6    2.31    0.24
  -3   3  -6    2.70    0.25
   3   3   6    2.65    0.38
  -3  -3  -6    2.96    0.36
  -3  -3  -6    2.80    0.26
  -3  -3  -6    2.33    0.35
  -3  -3  -6    2.75    0.36
   3  -3   6    2.31    0.35
   3  -3   6    2.46    0.33
   3   3   7    1.92    0.33
   3   3   7    1.79    0.22
  -3   3  -7    1.90    0.22
  -3  -3  -7    1.97    0.32
   3  -3   7    1.87    0.29
   3  -3   7    1.81    0.33
  -3  -3  -7    1.86    0.23
  -3  -3  -7    1.83    0.30
  -3   3  -8   -0.08    0.11
   3   3   8    0.03    0.12
  -3  -3  -8   -0.03    0.15
   3  -3   8    0.27    0.16
  -3  -3  -8   -0.09    0.16
   3  -3   8    0.37    0.20
   3   3   9    0.68    0.17
  -3   3  -9    0.86    0.17
  -3  -3  -9    0.49    0.21
   3  -3   9    1.59    0.33
  -3  -3  -9    1.21    0.27
   3  -3   9    1.25    0.24
  -3   3 -10    5.74    0.44
   3   3  10    5.13    0.48
   3  -3  10    4.60    0.61
   3  -3  10    5.61    0.54
  -3  -3 -10    5.46    0.58
  -3  -3 -10    6.12    0.61
   3   3  11   10.74    0.84
  -3  -3 -11   12.19    0.98
   3  -3  11   11.80    1.04
   3  -3  11   10.05    0.87
  -3  -3 -11   12.16    0.96
  -3  -3 -11   11.93    0.87
   3  -3  12    1.21    0.27
  -3  -3 -12    0.94    0.29
  -3  -3 -12    1.43    0.28
   3  -3  12    1.87    0.42
  -3  -3 -12    0.93    0.30
  -3  -3 -13    3.13    0.46
   3  -3  13    2.82    0.52
  -3  -3 -13    2.54    0.44
  -3  -3 -13    2.52    0.37
  -3   3 -14    3.95    0.62
  -3  -3 -14    3.53    0.45
   3  -3  14    3.18    0.57
  -3  -3 -14    3.82    0.52
  -3  -3 -14    3.46    0.51
  -3   3 -15    0.91    0.37
  -3  -3 -15    0.93    0.32
  -3  -3 -15    2.58    0.43
  -3   3 -16   -0.05    0.26
  -3  -3 -16    0.12    0.24
  -3  -3 -16    0.67    0.33
  -3   3 -17    0.11    0.32
  -3  -3 -17   -0.25    0.24
  -3  -3 -17   -0.18    0.27
  -3   3 -18    0.06    0.35
  -3  -3 -18   -0.26    0.24
  -3  -3 -18    0.04    0.30
   3   4 -18   -0.06    0.37
   3  -4 -18   -0.06    0.29
   3   4 -17   -0.07    0.32
   3  -4 -17   -0.01    0.30
   3  -4 -17    0.30    0.30
   3   4 -16   -0.05    0.31
   3  -4 -16    0.26    0.30
   3  -4 -16    0.74    0.32
   3   4 -15    2.29    0.50
   3  -4 -15    2.44    0.48
   3  -4 -15    2.62    0.47
   3   4 -14    4.79    0.64
  -3   4  14    4.01    0.60
   3  -4 -14    3.59    0.54
   3  -4 -14    3.59    0.56
  -3   4  13   -0.01    0.25
   3   4 -13    0.19    0.26
   3  -4 -13    0.10    0.23
   3  -4 -13   -0.01    0.25
  -3   4  12    1.22    0.36
   3   4 -12    1.54    0.37
   3  -4 -12    0.91    0.34
   3  -4 -12    1.12    0.34
   3   4 -11   -0.22    0.20
  -3   4  11    0.05    0.22
   3  -4 -11    0.15    0.23
   3  -4 -11   -0.20    0.18
   3   4 -10    0.12    0.23
  -3   4  10    0.22    0.24
  -3  -4  10    0.61    0.14
   3  -4 -10    0.40    0.24
   3  -4 -10    0.52    0.16
   3  -4 -10    0.09    0.21
   3   4  -9   -0.09    0.18
  -3   4   9   -0.04    0.18
   3  -4  -9    0.03    0.20
  -3  -4   9    0.26    0.12
   3  -4  -9    0.12    0.11
   3  -4  -9   -0.14    0.17
   3   4  -8    0.63    0.24
  -3   4   8    0.04    0.17
  -3  -4   8    0.35    0.13
   3  -4  -8    0.22    0.22
   3  -4  -8    0.49    0.23
   3   4  -7    0.51    0.23
  -3   4   7    0.62    0.23
   3  -4  -7    0.50    0.23
  -3  -4   7    0.83    0.16
   3  -4  -7    1.15    0.28
  -3   4   6    5.10    0.57
   3   4  -6    6.48    0.57
   3  -4  -6    5.77    0.59
   3  -4  -6    5.39    0.57
  -3  -4   6    5.55    0.45
  -3   4   5    2.02    0.32
   3   4  -5    1.72    0.28
  -3  -4   5    1.63    0.19
  -3  -4   5    2.05    0.21
   3  -4  -5    1.44    0.30
  -3  -4   5    1.57    0.23
   3  -4  -5    1.25    0.29
   3   4  -4    1.87    0.26
  -3   4   4    1.52    0.29
  -3  -4   4    1.09    0.17
  -3  -4   4    1.36    0.20
   3  -4  -4    1.23    0.27
  -3  -4   4    1.63    0.23
   3  -4  -4    1.71    0.33
   3  -4  -4    0.95    0.27
  -3   4   3    8.61    0.73
   3  -4  -3    9.40    0.74
   3  -4  -3    8.26    0.54
   3  -4  -3    9.39    0.76
  -3  -4   3    8.34    0.61
  -3  -4   3    9.40    0.66
  -3  -4   3    7.89    0.64
   3  -4  -3    8.62    0.71
  -3   4   2    1.63    0.29
   3   4  -2    2.06    0.26
  -3   4   2    2.72    0.23
  -3  -4   2    2.52    0.31
   3  -4  -2    2.72    0.35
   3  -4  -2    2.04    0.33
  -3  -4   2    2.61    0.30
  -3  -4   2    2.10    0.27
   3  -4  -2    1.49    0.32
   3  -4  -2    2.24    0.21
   3   4  -1    0.09    0.10
   3   4  -1    0.00    0.11
   3   4  -1    0.07    0.13
  -3   4   1    0.15    0.12
  -3   4   1    0.12    0.15
   3  -4  -1   -0.02    0.17
   3  -4  -1    0.20    0.11
  -3  -4   1   -0.12    0.13
   3  -4  -1    0.09    0.16
  -3  -4   1    0.04    0.12
  -3  -4   1    0.15    0.15
   3  -4  -1   -0.05    0.18
  -3   4   0    1.96    0.28
  -3   4   0    1.99    0.28
   3   4   0    1.36    0.19
   3   4   0    1.91    0.21
   3   4   0    2.17    0.29
  -3   4   0    1.69    0.22
  -3  -4   0    1.72    0.21
  -3  -4   0    1.24    0.24
   3  -4   0    1.69    0.27
   3  -4   0    1.67    0.29
  -3  -4   0    1.65    0.27
   3  -4   0    1.99    0.30
   3  -4   0    1.99    0.23
  -3  -4   0    1.40    0.27
   3   4   1    1.27    0.17
  -3   4  -1    1.86    0.27
  -3   4  -1    1.40    0.23
   3   4   1    1.18    0.25
   3  -4   1    1.60    0.27
  -3  -4  -1    1.46    0.26
  -3  -4  -1    1.11    0.23
   3  -4   1    1.50    0.22
   3  -4   1    0.79    0.21
  -3  -4  -1    1.01    0.25
  -3  -4  -1    1.45    0.17
  -3   4  -2    0.72    0.19
   3   4   2    0.44    0.10
   3   4   2    0.86    0.23
  -3   4  -2    0.76    0.19
   3  -4   2    0.43    0.16
   3  -4   2    0.58    0.17
  -3  -4  -2    0.55    0.20
   3  -4   2    0.59    0.21
  -3  -4  -2    0.69    0.12
  -3  -4  -2    0.49    0.21
  -3  -4  -2    0.37    0.18
  -3   4  -3    2.62    0.30
   3   4   3    2.18    0.35
  -3   4  -3    3.02    0.31
  -3  -4  -3    3.33    0.40
   3  -4   3    2.81    0.31
   3  -4   3    2.71    0.36
   3  -4   3    2.86    0.34
  -3  -4  -3    3.10    0.38
  -3  -4  -3    2.53    0.35
  -3   4  -4    8.79    0.64
  -3   4  -4    8.31    0.65
   3   4   4    8.89    0.78
  -3  -4  -4    8.65    0.74
   3  -4   4    9.57    0.74
  -3  -4  -4    9.45    0.76
   3  -4   4    9.08    0.73
   3  -4   4    9.96    0.67
  -3   4  -5   -0.04    0.10
  -3   4  -5    0.25    0.15
   3   4   5    0.05    0.18
  -3  -4  -5   -0.15    0.14
   3  -4   5    0.00    0.16
   3  -4   5    0.08    0.18
  -3  -4  -5   -0.23    0.16
   3  -4   5    0.18    0.13
   3   4   6    2.54    0.41
  -3   4  -6    2.86    0.27
  -3   4  -6    2.83    0.28
   3  -4   6    2.18    0.33
  -3  -4  -6    3.58    0.43
  -3  -4  -6    1.77    0.35
   3  -4   6    2.17    0.35
  -3   4  -7    1.00    0.19
   3   4   7    2.44    0.38
  -3   4  -7    1.64    0.20
   3   4   7    1.26    0.16
  -3  -4  -7    1.54    0.18
   3  -4   7    1.10    0.30
  -3  -4  -7    1.22    0.29
  -3  -4  -7    1.13    0.29
   3  -4   7    1.87    0.31
   3   4   8    1.76    0.37
  -3   4  -8    1.63    0.20
  -3   4  -8    1.72    0.21
   3  -4   8    1.62    0.30
   3  -4   8    1.18    0.32
  -3  -4  -8    2.10    0.37
  -3  -4  -8    1.62    0.21
  -3  -4  -8    2.70    0.40
  -3   4  -9    1.49    0.18
   3   4   9    0.73    0.30
   3  -4   9    1.13    0.32
  -3  -4  -9    1.06    0.29
  -3  -4  -9    1.41    0.33
   3  -4   9    1.50    0.28
  -3  -4  -9    1.53    0.21
   3  -4  10    0.09    0.17
  -3  -4 -10    0.57    0.25
   3  -4  10    0.63    0.30
  -3  -4 -10    0.16    0.21
   3  -4  11    0.75    0.31
  -3  -4 -11    0.85    0.30
  -3  -4 -11    0.20    0.24
   3  -4  11    0.05    0.18
  -3   4 -12    0.34    0.26
  -3  -4 -12   -0.01    0.24
   3  -4  12    0.31    0.29
   3  -4  12   -0.03    0.17
  -3  -4 -12    0.18    0.22
  -3   4 -13    1.46    0.40
  -3  -4 -13    1.57    0.38
  -3  -4 -13    0.51    0.28
   3  -4  13    1.50    0.44
  -3   4 -14    0.55    0.34
  -3  -4 -14    1.13    0.36
  -3  -4 -14    0.96    0.35
  -3   4 -15    0.78    0.38
  -3  -4 -15    0.50    0.30
  -3  -4 -15    0.91    0.34
  -3   4 -16    0.00    0.31
  -3  -4 -16   -0.05    0.29
  -3  -4 -16    0.25    0.28
  -3   4 -17   -0.10    0.35
  -3  -4 -17    0.04    0.26
   3   5 -17    0.18    0.35
   3  -5 -17    0.42    0.34
   3   5 -16    0.24    0.34
   3  -5 -16    0.40    0.34
   3   5 -15   -0.12    0.30
   3  -5 -15    0.12    0.30
   3  -5 -15    0.25    0.31
   3   5 -14    0.65    0.35
   3  -5 -14    0.83    0.36
   3  -5 -14    1.02    0.38
   3   5 -13    2.26    0.49
   3  -5 -13    2.11    0.46
   3  -5 -13    2.32    0.47
   3   5 -12    0.42    0.30
  -3   5  12    0.60    0.31
   3  -5 -12    1.14    0.37
   3  -5 -12    0.61    0.30
   3   5 -11    3.92    0.57
  -3   5  11    3.55    0.57
   3  -5 -11    4.77    0.62
   3  -5 -11    4.82    0.61
  -3   5  10    0.03    0.22
   3   5 -10    0.38    0.25
   3  -5 -10    0.13    0.24
   3  -5 -10    0.67    0.29
  -3   5   9    1.02    0.33
   3   5  -9    2.02    0.37
   3  -5  -9    1.82    0.38
   3  -5  -9    1.98    0.40
  -3  -5   9    1.77    0.25
  -3   5   8   -0.15    0.18
   3   5  -8   -0.07    0.19
   3  -5  -8    0.02    0.22
  -3  -5   8    0.32    0.15
   3  -5  -8   -0.07    0.21
  -3   5   7    2.42    0.42
   3   5  -7    2.23    0.37
   3  -5  -7    3.80    0.49
  -3  -5   7    2.40    0.31
   3  -5  -7    2.96    0.44
  -3   5   6    2.18    0.38
   3   5  -6    1.18    0.28
   3  -5  -6    1.74    0.36
  -3  -5   6    1.47    0.21
  -3  -5   6    1.95    0.27
   3  -5  -6    1.48    0.35
  -3  -5   6    1.51    0.20
   3   5  -5    2.34    0.35
  -3   5   5    2.59    0.41
   3  -5  -5    2.97    0.44
  -3  -5   5    3.28    0.32
   3  -5  -5    2.74    0.41
  -3  -5   5    3.00    0.36
  -3  -5   5    3.03    0.30
  -3   5   4    0.74    0.25
   3  -5  -4    1.10    0.29
   3  -5  -4    1.16    0.28
  -3  -5   4    1.12    0.21
  -3  -5   4    1.32    0.23
  -3  -5   4    1.00    0.23
  -3   5   3    1.10    0.27
   3   5  -3    1.78    0.26
   3  -5  -3    1.26    0.32
  -3  -5   3    2.05    0.27
  -3  -5   3    1.59    0.28
   3  -5  -3    1.95    0.34
  -3  -5   3    1.58    0.28
  -3   5   2   -0.17    0.10
  -3   5   2   -0.03    0.16
   3   5  -2   -0.01    0.13
   3  -5  -2   -0.08    0.09
   3  -5  -2   -0.33    0.18
   3  -5  -2   -0.03    0.18
  -3  -5   2    0.09    0.19
  -3  -5   2   -0.12    0.16
  -3  -5   2   -0.03    0.12
  -3   5   1    1.37    0.20
   3   5  -1    1.35    0.26
   3   5  -1    1.15    0.20
  -3   5   1    1.60    0.29
  -3  -5   1    1.43    0.25
   3  -5  -1    1.55    0.31
  -3  -5   1    2.51    0.34
  -3  -5   1    1.30    0.28
   3  -5  -1    1.28    0.19
   3  -5  -1    1.08    0.28
   3  -5  -1    2.09    0.36
  -3   5   0    0.15    0.15
   3   5   0    0.07    0.12
   3   5   0    0.01    0.10
   3   5   0    0.29    0.17
  -3  -5   0    0.15    0.19
   3  -5   0    0.02    0.18
   3  -5   0   -0.01    0.17
   3  -5   0    0.07    0.12
   3  -5   0    0.16    0.21
  -3  -5   0    0.04    0.15
  -3  -5   0    0.13    0.20
   3   5   1   -0.02    0.10
   3   5   1    0.23    0.19
  -3   5  -1   -0.01    0.16
   3   5   1    0.08    0.10
   3  -5   1    0.09    0.16
  -3  -5  -1    0.19    0.18
   3  -5   1    0.02    0.13
   3  -5   1    0.23    0.20
  -3  -5  -1   -0.10    0.20
  -3  -5  -1    0.31    0.22
   3   5   2    0.12    0.18
  -3   5  -2    0.06    0.16
   3  -5   2    0.26    0.17
   3  -5   2    0.45    0.18
   3  -5   2    0.08    0.20
  -3  -5  -2    0.00    0.17
  -3  -5  -2   -0.03    0.16
   3   5   3    1.70    0.32
  -3   5  -3    1.31    0.24
   3  -5   3    1.07    0.22
   3  -5   3    0.81    0.25
  -3  -5  -3    0.99    0.26
   3  -5   3    0.83    0.23
  -3  -5  -3    1.53    0.30
   3   5   4    0.13    0.19
  -3   5  -4   -0.03    0.13
  -3   5  -4    0.03    0.16
   3  -5   4    0.05    0.14
   3  -5   4    0.15    0.19
   3  -5   4    0.20    0.18
  -3  -5  -4    0.15    0.21
  -3  -5  -4   -0.17    0.16
   3   5   5    1.59    0.36
  -3   5  -5    2.01    0.27
  -3   5  -5    2.29    0.29
   3  -5   5    2.37    0.29
  -3  -5  -5    2.24    0.39
   3  -5   5    2.91    0.39
  -3  -5  -5    2.23    0.38
   3  -5   5    1.72    0.33
   3   5   6    1.56    0.36
  -3   5  -6    1.48    0.22
  -3  -5  -6    1.37    0.32
  -3  -5  -6    1.33    0.32
   3  -5   6    1.39    0.29
   3  -5   6    1.88    0.34
   3  -5   6    1.21    0.23
  -3   5  -7    0.27    0.14
   3   5   7    0.15    0.23
  -3  -5  -7   -0.02    0.20
  -3  -5  -7    0.18    0.23
   3  -5   7    0.51    0.24
   3  -5   7    0.03    0.17
   3   5   8    4.44    0.61
   3  -5   8    4.74    0.54
   3  -5   8    5.49    0.62
  -3  -5  -8    4.17    0.56
  -3  -5  -8    5.34    0.60
   3   5   9    1.16    0.35
  -3   5  -9    1.23    0.33
  -3  -5  -9    1.17    0.33
   3  -5   9    1.21    0.29
  -3  -5  -9    1.88    0.38
   3  -5   9    1.40    0.37
  -3   5 -10   -0.32    0.19
   3  -5  10   -0.15    0.23
  -3  -5 -10    0.53    0.27
  -3  -5 -10    0.44    0.27
   3  -5  10    0.29    0.21
  -3   5 -11    0.19    0.27
  -3  -5 -11    0.00    0.23
   3  -5  11    0.46    0.24
   3  -5  11    0.53    0.33
  -3  -5 -11   -0.01    0.24
  -3   5 -12    0.21    0.27
  -3  -5 -12    0.07    0.26
  -3  -5 -12   -0.10    0.26
  -3   5 -13    1.73    0.44
  -3  -5 -13    1.32    0.40
  -3  -5 -13    1.36    0.38
  -3   5 -14   -0.17    0.28
  -3  -5 -14    0.28    0.30
  -3  -5 -14   -0.08    0.29
  -3   5 -15    0.17    0.33
  -3  -5 -15    0.04    0.28
   3   6 -15    0.55    0.36
   3  -6 -15   -0.40    0.28
   3   6 -14   -0.06    0.30
   3  -6 -14   -0.39    0.26
   3   6 -13    2.10    0.47
   3  -6 -13    1.47    0.45
   3  -6 -13    2.74    0.54
   3   6 -12   -0.01    0.26
   3  -6 -12   -0.06    0.27
   3  -6 -12   -0.10    0.28
   3   6 -11    4.01    0.58
   3  -6 -11    3.38    0.56
   3  -6 -11    4.58    0.65
   3   6 -10    0.43    0.28
   3  -6 -10    0.03    0.26
   3  -6 -10    0.62    0.31
   3   6  -9    0.25    0.24
  -3   6   9   -0.05    0.26
   3  -6  -9   -0.28    0.20
   3  -6  -9   -0.15    0.24
   3   6  -8    0.03    0.20
  -3   6   8    0.16    0.27
  -3  -6   8    0.08    0.17
   3  -6  -8   -0.05    0.24
   3  -6  -8    0.21    0.28
  -3   6   7    0.06    0.22
   3   6  -7   -0.17    0.18
  -3  -6   7    0.04    0.16
   3  -6  -7   -0.19    0.21
   3  -6  -7   -0.19    0.21
   3   6  -6   -0.01    0.17
  -3   6   6   -0.20    0.22
  -3  -6   6    0.25    0.18
   3  -6  -6    0.16    0.25
   3  -6  -6    0.17    0.25
   3   6  -5   -0.08    0.11
  -3   6   5    0.73    0.28
   3  -6  -5    0.97    0.31
   3  -6  -5    0.76    0.31
  -3  -6   5    0.54    0.18
  -3  -6   5    0.53    0.24
  -3   6   4    1.48    0.34
   3   6  -4    1.92    0.30
  -3  -6   4    1.68    0.28
   3  -6  -4    1.55    0.37
  -3  -6   4    2.26    0.36
   3  -6  -4    2.24    0.41
   3   6  -3    0.30    0.17
  -3   6   3    0.31    0.22
  -3  -6   3    0.29    0.19
  -3  -6   3    0.33    0.21
   3  -6  -3    0.15    0.25
  -3  -6   3    0.12    0.21
   3  -6  -3    0.04    0.21
   3   6  -2    0.01    0.12
  -3   6   2   -0.27    0.16
   3  -6  -2    0.21    0.23
  -3  -6   2    0.38    0.22
  -3  -6   2    0.41    0.20
  -3  -6   2   -0.39    0.20
   3  -6  -2   -0.22    0.19
   3   6  -1    0.35    0.15
  -3   6   1    0.65    0.14
  -3   6   1    0.53    0.22
   3   6  -1    0.17    0.20
   3  -6  -1    0.43    0.26
  -3  -6   1    0.05    0.20
   3  -6  -1    0.29    0.26
  -3  -6   1    0.50    0.22
   3   6   0    0.37    0.23
   3   6   0    0.40    0.14
  -3   6   0    0.08    0.18
  -3   6   0    0.19    0.13
   3  -6   0    0.46    0.27
  -3  -6   0   -0.21    0.17
  -3  -6   0    0.35    0.24
   3  -6   0    0.55    0.25
  -3   6  -1    0.20    0.17
  -3   6  -1    0.23    0.14
   3   6   1   -0.18    0.16
  -3  -6  -1    0.04    0.21
   3  -6   1    0.09    0.22
  -3  -6  -1    0.00    0.19
   3  -6   1   -0.09    0.17
  -3   6  -2    0.63    0.19
  -3   6  -2    0.33    0.19
   3   6   2    0.22    0.24
   3  -6   2    0.75    0.25
  -3  -6  -2    0.70    0.29
  -3  -6  -2    0.61    0.26
   3  -6   2    0.47    0.26
   3   6   3    0.09    0.21
  -3   6  -3    0.01    0.15
  -3   6  -3    0.09    0.17
   3  -6   3    0.29    0.23
   3  -6   3    0.03    0.17
  -3  -6  -3    0.19    0.23
  -3  -6  -3    0.26    0.21
  -3   6  -4    0.02    0.13
  -3   6  -4    0.70    0.22
   3   6   4    0.71    0.29
  -3  -6  -4    0.99    0.31
   3  -6   4    0.85    0.25
   3  -6   4    1.02    0.29
   3  -6   4    0.74    0.22
  -3  -6  -4    0.60    0.26
  -3   6  -5    1.45    0.28
   3   6   5    2.25    0.43
  -3   6  -5    1.98    0.34
  -3  -6  -5    1.87    0.38
   3  -6   5    2.24    0.31
   3  -6   5    2.65    0.41
   3  -6   5    1.94    0.35
  -3  -6  -5    2.17    0.42
   3   6   6   -0.10    0.22
  -3   6  -6    0.13    0.21
   3  -6   6   -0.01    0.19
  -3  -6  -6   -0.03    0.21
  -3  -6  -6    0.01    0.23
   3   6   7    0.46    0.31
  -3   6  -7    0.64    0.26
  -3  -6  -7    0.69    0.30
   3  -6   7    0.89    0.28
  -3  -6  -7    0.54    0.29
   3   6   8    2.94    0.53
  -3  -6  -8    3.10    0.51
  -3  -6  -8    3.00    0.50
   3  -6   8    2.14    0.41
  -3   6  -9    0.43    0.26
  -3  -6  -9    0.30    0.29
  -3  -6  -9    1.07    0.35
   3  -6   9    0.32    0.25
  -3   6 -10    0.91    0.32
  -3  -6 -10    1.00    0.37
  -3  -6 -10    1.85    0.44
   3  -6  10    1.19    0.33
  -3   6 -11    0.14    0.25
  -3  -6 -11    0.11    0.29
  -3  -6 -11    0.16    0.29
  -3   6 -12    0.07    0.26
  -3  -6 -12   -0.06    0.29
  -3  -6 -12    0.12    0.28
  -3   6 -13    0.52    0.34
  -3  -6 -13    0.42    0.33
  -3   6 -14   -0.09    0.28
  -3  -6 -14    0.25    0.35
   3   7 -13    0.49    0.35
   3  -7 -13    0.28    0.39
   3   7 -12    0.50    0.33
   3  -7 -12    0.04    0.33
   3   7 -11    0.01    0.26
   3  -7 -11    0.13    0.34
   3   7 -10    0.10    0.27
   3  -7 -10    0.29    0.34
   3  -7 -10    0.37    0.34
   3   7  -9    0.31    0.27
   3  -7  -9    0.38    0.34
   3  -7  -9    0.03    0.31
   3   7  -8    0.26    0.24
   3  -7  -8    0.08    0.29
   3  -7  -8   -0.08    0.28
   3   7  -7    0.03    0.21
   3  -7  -7    0.64    0.34
   3  -7  -7    0.64    0.35
  -3   7   6    0.49    0.34
   3   7  -6    0.24    0.21
   3  -7  -6    0.83    0.34
   3  -7  -6    0.51    0.33
  -3  -7   6    0.45    0.25
   3   7  -5    1.13    0.28
  -3   7   5    1.64    0.42
   3  -7  -5    1.40    0.39
   3  -7  -5    1.41    0.41
  -3  -7   5    1.58    0.34
  -3   7   4    0.08    0.26
   3  -7  -4    0.12    0.31
  -3  -7   4    0.04    0.23
   3  -7  -4    0.35    0.30
  -3   7   3    0.03    0.22
   3  -7  -3   -0.08    0.29
  -3  -7   3   -0.26    0.21
   3  -7  -3    0.68    0.32
  -3  -7   3   -0.08    0.18
  -3   7   2    0.60    0.27
   3  -7  -2    0.43    0.31
   3  -7  -2    0.60    0.30
  -3  -7   2    0.25    0.23
  -3  -7   2    0.07    0.23
  -3   7   1   -0.02    0.21
  -3  -7   1   -0.04    0.20
   3  -7  -1    0.14    0.27
   3  -7  -1    0.29    0.25
  -3  -7   1    0.15    0.25
  -3   7   0    0.24    0.23
   3  -7   0   -0.07    0.23
  -3  -7   0   -0.25    0.19
   3  -7   0   -0.17    0.23
  -3  -7   0    0.03    0.22
   3   7   1    0.21    0.25
  -3   7  -1    0.02    0.20
  -3  -7  -1   -0.39    0.17
   3  -7   1   -0.13    0.22
  -3  -7  -1    0.05    0.25
   3  -7   1   -0.02    0.25
  -3   7  -2    0.09    0.21
   3   7   2    0.06    0.25
  -3  -7  -2    0.51    0.29
   3  -7   2    0.12    0.26
   3  -7   2   -0.20    0.21
  -3  -7  -2    0.13    0.24
   3   7   3    0.38    0.27
   3  -7   3    0.39    0.23
  -3  -7  -3    0.54    0.29
  -3  -7  -3    0.18    0.28
   3  -7   3    0.06    0.25
   3   7   4   -0.19    0.23
  -3   7  -4    0.11    0.19
  -3  -7  -4    0.03    0.24
  -3  -7  -4    0.00    0.27
   3  -7   4    0.44    0.27
  -3   7  -5    0.59    0.24
   3   7   5    0.24    0.28
   3  -7   5    0.34    0.26
  -3  -7  -5    0.13    0.23
  -3  -7  -5    0.33    0.30
  -3   7  -6   -0.06    0.18
  -3  -7  -6    0.28    0.28
   3  -7   6   -0.04    0.22
  -3  -7  -6   -0.23    0.24
  -3   7  -7    0.27    0.25
   3  -7   7    0.49    0.29
  -3  -7  -7    0.35    0.32
  -3  -7  -7    0.08    0.26
  -3   7  -8    0.10    0.25
  -3  -7  -8    0.67    0.36
   3  -7   8    0.40    0.29
  -3  -7  -8    0.51    0.33
  -3   7  -9    1.38    0.37
  -3  -7  -9    1.58    0.45
  -3  -7  -9   -0.05    0.31
  -3   7 -10    0.56    0.30
  -3  -7 -10    0.65    0.38
  -3   7 -11    0.29    0.31
  -3  -7 -11    0.21    0.35
   3  -8  -9    0.04    0.33
   3  -8  -8    0.39    0.35
   3  -8  -7    0.32    0.35
   3  -8  -7   -0.13    0.32
   3  -8  -6    0.29    0.38
   3  -8  -6    0.32    0.33
   3  -8  -5    0.09    0.35
   3  -8  -5   -0.13    0.29
  -3  -8   5   -0.08    0.24
   3  -8  -4    0.60    0.41
   3  -8  -4    0.50    0.37
  -3  -8   4    0.22    0.28
   3  -8  -3   -0.26    0.30
   3  -8  -3    0.15    0.32
  -3  -8   3   -0.23    0.26
  -3   8   2   -0.06    0.28
   3  -8  -2    0.24    0.35
   3  -8  -2    0.28    0.34
  -3  -8   2    0.06    0.29
  -3   8   1    0.12    0.28
   3  -8  -1    0.15    0.31
  -3  -8   1    0.24    0.30
   3  -8  -1    0.14    0.31
  -3   8   0    0.06    0.28
  -3  -8   0    0.07    0.27
  -3  -8   0    0.39    0.31
   3  -8   0    0.22    0.32
   3  -8   0    0.23    0.30
   3  -8   1    0.43    0.35
  -3  -8  -1    0.16    0.30
  -3  -8  -1    0.24    0.32
  -3  -8  -2    0.21    0.29
   3  -8   2    0.53    0.36
  -3  -8  -2    0.06    0.28
   3  -8   3    1.54    0.42
  -3  -8  -3    1.54    0.43
  -3  -8  -3    1.48    0.42
   3  -8   4   -0.01    0.26
  -3  -8  -4    0.13    0.30
  -3  -8  -4    0.09    0.32
   3  -8   5    0.29    0.32
  -3  -8  -5    0.58    0.37
  -3  -8  -5    0.22    0.33
   3  -8   6    0.07    0.30
  -3  -8  -6    0.05    0.33
  -3  -8  -6   -0.29    0.28
  -3  -8  -7    0.17    0.34
   3  -8   7    0.28    0.31
  -3  -8  -8    0.12    0.35
   4   0 -20    0.00    0.27
   4   0 -19   -0.18    0.22
   4   0 -18    0.09    0.26
   4   0 -17   -0.14    0.21
   4   0 -16    0.43    0.23
   4   0 -16    1.36    0.35
  -4   0  15    0.16    0.19
   4   0 -15   -0.13    0.18
   4   0 -15   -0.09    0.16
   4   0 -14    2.30    0.35
   4   0 -14    2.00    0.25
  -4   0  14    1.18    0.26
   4   0 -14    1.42    0.34
   4   0 -14    1.76    0.28
  -4   0  13    0.13    0.16
   4   0 -13    0.03    0.19
   4   0 -13   -0.08    0.15
   4   0 -13    0.04    0.12
   4   0 -13   -0.23    0.17
  -4   0  12   32.96    2.12
   4   0 -12   35.72    2.23
   4   0 -12   35.24    2.13
   4   0 -12   33.60    1.97
   4   0 -12   32.10    2.05
   4   0 -11    0.07    0.12
   4   0 -11    0.09    0.11
  -4   0  11   -0.19    0.13
   4   0 -11    0.23    0.19
   4   0 -11    0.05    0.15
  -4   0  11    0.04    0.13
   4   0 -10   13.59    0.84
  -4   0  10   13.65    0.92
   4   0 -10   13.33    1.01
  -4   0  10   12.62    0.93
   4   0 -10   14.01    0.94
   4   0 -10   13.52    0.91
   4   0  -9   -0.13    0.12
   4   0  -9    0.07    0.15
   4   0  -9    0.10    0.09
  -4   0   9    0.09    0.12
  -4   0   9    0.02    0.11
   4   0  -9    0.08    0.12
   4   0  -8    5.96    0.39
   4   0  -8    5.85    0.46
   4   0  -8    5.63    0.44
  -4   0   8    4.15    0.42
   4   0  -8    5.16    0.50
   4   0  -7   -0.05    0.08
   4   0  -7   -0.02    0.11
   4   0  -7    0.03    0.13
  -4   0   7   -0.02    0.06
  -4   0   7    0.05    0.08
   4   0  -6   81.45    4.59
  -4   0   6   82.22    4.47
  -4   0   6   82.47    4.58
   4   0  -6   82.00    4.47
   4   0  -6   80.46    4.71
   4   0  -5   -0.02    0.11
   4   0  -5    0.00    0.11
  -4   0   5   -0.15    0.10
  -4   0   5   -0.14    0.10
  -4   0   5    0.14    0.08
  -4   0   5   -0.13    0.13
   4   0  -5   -0.03    0.08
  -4   0   4    6.44    0.49
  -4   0   4    7.21    0.52
   4   0  -4    7.23    0.44
   4   0  -4    6.17    0.51
  -4   0   4    7.50    0.49
  -4   0   4    7.11    0.44
   4   0  -4    5.98    0.48
  -4   0   3    0.01    0.12
  -4   0   3   -0.08    0.13
   4   0  -3   -0.13    0.12
  -4   0   3    0.25    0.10
   4   0  -3   -0.02    0.10
   4   0  -3    0.17    0.15
   4   0  -2    2.47    0.26
   4   0  -2    2.44    0.26
  -4   0   2    2.98    0.28
   4   0  -2    2.20    0.22
  -4   0   2    2.64    0.26
  -4   0   1   -0.02    0.11
   4   0  -1    0.09    0.12
  -4   0   1   -0.10    0.14
  -4   0   1   -0.31    0.12
   4   0  -1   -0.07    0.15
   4   0   0   74.65    4.43
   4   0   0   74.08    4.28
  -4   0   0   84.35    4.44
   4   0   1    0.07    0.14
   4   0   1    0.00    0.14
  -4   0  -1   -0.10    0.12
  -4   0  -1    0.03    0.15
   4   0   2    2.80    0.28
  -4   0  -2    2.57    0.28
  -4   0  -2    3.40    0.30
   4   0   2    2.61    0.29
   4   0   3    0.08    0.15
   4   0   3   -0.05    0.12
  -4   0  -3    0.06    0.13
   4   0   4    1.06    0.21
   4   0   4    0.46    0.17
   4   0   5   -0.02    0.13
   4   0   6   14.82    1.02
  -4   0  -7    0.12    0.12
   4   0   7    0.12    0.16
  -4   0  -8    0.20    0.13
   4   0   8   -0.10    0.14
  -4   0  -9    0.13    0.15
   4   0   9    0.02    0.16
   4   0  10    3.61    0.46
  -4   0 -10    3.93    0.42
  -4   0 -11   -0.10    0.14
   4   0  11   -0.06    0.19
   4   0  12    0.17    0.24
   4   0  13   -0.12    0.21
  -4   0 -13   -0.05    0.14
   4   0  14    3.91    0.58
  -4   0 -14    6.06    0.57
  -4   0 -15    0.06    0.19
   4   0  15    0.03    0.23
   4   0  16   -0.03    0.27
  -4   0 -16    0.39    0.26
  -4   0 -17   -0.19    0.21
  -4   0 -18    0.04    0.27
   4   1 -20   -0.28    0.32
   4  -1 -20   -0.05    0.27
   4   1 -19    0.46    0.34
   4  -1 -19    0.13    0.25
   4   1 -18    0.21    0.31
   4  -1 -18   -0.12    0.24
   4   1 -17    0.18    0.29
  -4   1  17    0.03    0.21
   4  -1 -17   -0.34    0.16
   4  -1 -17   -0.06    0.20
   4   1 -16    0.17    0.26
  -4   1  16    0.45    0.26
   4  -1 -16    0.25    0.21
   4  -1 -16    0.21    0.21
  -4   1  15    0.08    0.20
   4   1 -15    0.33    0.27
   4  -1 -15   -0.03    0.18
   4  -1 -15    0.86    0.22
   4  -1 -15    0.69    0.24
  -4   1  14    4.58    0.53
   4   1 -14    4.78    0.42
   4   1 -14    3.78    0.54
   4  -1 -14    4.39    0.49
   4  -1 -14    3.88    0.51
   4  -1 -14    4.91    0.46
   4   1 -13    3.52    0.49
   4   1 -13    3.07    0.33
  -4   1  13    3.61    0.44
   4  -1 -13    3.93    0.43
   4  -1 -13    3.29    0.37
   4  -1 -13    3.28    0.44
  -4  -1  13    3.04    0.34
   4   1 -12    2.10    0.26
   4   1 -12    2.62    0.42
  -4   1  12    1.93    0.32
   4  -1 -12    2.33    0.35
   4  -1 -12    2.23    0.35
   4  -1 -12    2.35    0.29
   4  -1 -12    2.02    0.32
  -4  -1  12    2.28    0.27
  -4   1  11    4.43    0.49
   4   1 -11    6.70    0.61
   4   1 -11    5.19    0.42
   4  -1 -11    5.23    0.46
   4  -1 -11    5.57    0.53
   4  -1 -11    4.21    0.49
  -4  -1  11    5.69    0.44
   4  -1 -11    4.95    0.49
   4   1 -10    1.90    0.22
   4   1 -10    2.37    0.35
  -4   1  10    1.46    0.26
  -4  -1  10    1.92    0.22
   4  -1 -10    1.75    0.28
   4  -1 -10    1.11    0.24
   4  -1 -10    1.85    0.28
   4  -1 -10    1.87    0.25
  -4  -1  10    1.48    0.20
   4   1  -9    4.70    0.36
   4   1  -9    4.32    0.47
  -4   1   9    4.24    0.44
   4  -1  -9    4.30    0.43
  -4  -1   9    5.06    0.37
   4  -1  -9    4.55    0.44
   4  -1  -9    4.03    0.38
   4  -1  -9    4.49    0.45
  -4  -1   9    4.05    0.35
  -4   1   8   25.23    1.54
   4   1  -8   25.59    1.45
   4   1  -8   23.63    1.60
  -4   1   8   23.19    1.57
  -4  -1   8   24.35    1.48
  -4  -1   8   24.15    1.44
   4  -1  -8   25.23    1.56
   4  -1  -8   23.86    1.47
   4  -1  -8   23.36    1.53
   4  -1  -8   26.21    1.59
   4   1  -7    0.31    0.12
   4   1  -7    0.03    0.15
  -4   1   7    0.02    0.13
  -4   1   7    0.03    0.15
  -4  -1   7   -0.01    0.09
   4  -1  -7    0.05    0.14
  -4  -1   7    0.06    0.10
   4  -1  -7    0.11    0.12
   4  -1  -7    0.16    0.16
   4  -1  -7    0.05    0.11
  -4   1   6   32.37    2.20
   4   1  -6   35.03    2.22
   4   1  -6   36.26    2.08
  -4   1   6   39.87    2.17
  -4   1   6   38.29    2.19
   4  -1  -6   36.55    2.09
   4  -1  -6   36.12    2.16
  -4  -1   6   36.16    2.13
   4  -1  -6   37.03    2.23
  -4  -1   6   38.31    2.08
   4  -1  -6   34.93    2.18
  -4   1   5    4.73    0.35
  -4   1   5    3.85    0.37
   4   1  -5    3.80    0.39
  -4   1   5    4.68    0.37
   4   1  -5    4.05    0.33
  -4   1   5    4.21    0.38
   4  -1  -5    3.68    0.37
   4  -1  -5    4.04    0.34
   4  -1  -5    3.85    0.35
   4  -1  -5    4.38    0.39
  -4  -1   5    4.24    0.32
  -4   1   4    1.32    0.19
  -4   1   4    1.47    0.21
   4   1  -4    1.60    0.23
  -4   1   4    1.56    0.21
  -4   1   4    1.47    0.19
   4  -1  -4    1.52    0.20
  -4  -1   4    1.34    0.21
   4  -1  -4    1.36    0.20
  -4  -1   4    1.32    0.17
   4  -1  -4    1.72    0.22
  -4   1   3   69.97    3.74
   4   1  -3   66.12    3.81
  -4   1   3   67.22    3.85
  -4   1   3   69.09    3.67
  -4   1   3   65.57    3.78
   4  -1  -3   60.99    3.73
  -4  -1   3   68.45    3.61
   4  -1  -3   61.08    3.77
   4  -1  -3   63.05    3.66
  -4  -1   3   68.75    3.81
  -4   1   2   48.54    2.73
   4   1  -2   45.68    2.77
  -4   1   2   46.71    2.75
  -4   1   2   50.69    2.68
   4  -1  -2   44.71    2.75
  -4  -1   2   48.67    2.64
  -4  -1   2   51.72    2.78
   4  -1  -2   47.54    2.69
   4  -1  -2   44.90    2.73
  -4   1   1   14.33    0.90
  -4   1   1   14.17    0.91
  -4   1   1   14.79    0.89
   4   1  -1   15.03    0.91
  -4  -1   1   15.85    0.87
   4  -1  -1   12.56    0.89
   4  -1  -1   12.95    0.88
  -4  -1   1   14.75    0.91
   4  -1  -1   12.42    0.89
  -4   1   0   36.69    2.09
  -4   1   0   35.56    2.11
  -4   1   0   38.83    2.16
   4   1   0   35.91    2.14
  -4  -1   0   38.73    2.09
  -4  -1   0   36.41    2.14
   4  -1   0   34.94    2.11
   4  -1   0   34.71    2.15
  -4   1  -1    1.21    0.20
  -4   1  -1    1.29    0.20
  -4   1  -1    1.31    0.19
   4   1   1    1.00    0.19
  -4  -1  -1    1.41    0.19
   4  -1   1    0.81    0.19
   4  -1   1    0.81    0.19
   4  -1   1    1.04    0.19
  -4  -1  -1    1.14    0.19
   4   1   2    0.06    0.13
  -4   1  -2   -0.01    0.14
  -4   1  -2    0.06    0.13
   4  -1   2   -0.02    0.14
  -4  -1  -2    0.07    0.13
   4  -1   2    0.23    0.15
   4   1   3    0.43    0.14
  -4   1  -3    0.39    0.15
  -4  -1  -3    0.46    0.14
   4  -1   3    0.38    0.16
   4  -1   3    0.33    0.16
   4   1   4    0.07    0.14
   4  -1   4    0.18    0.15
  -4  -1  -4    0.05    0.13
  -4  -1  -4    0.06    0.13
   4  -1   4    0.06    0.14
   4   1   5   -0.05    0.13
  -4  -1  -5    0.16    0.14
   4  -1   5    0.05    0.14
   4  -1   5   -0.12    0.15
   4   1   6    3.65    0.35
   4  -1   6    2.95    0.37
  -4  -1  -6    2.86    0.34
   4  -1   6    3.00    0.35
   4   1   7   -0.09    0.14
   4  -1   7   -0.02    0.14
   4  -1   7    0.14    0.16
  -4  -1  -7    0.04    0.13
   4   1   8    2.78    0.35
   4  -1   8    2.95    0.37
  -4  -1  -8    2.94    0.36
   4  -1   8    2.81    0.39
   4   1   9    0.71    0.21
  -4   1  -9    0.29    0.16
   4  -1   9    0.40    0.21
  -4  -1  -9    0.40    0.18
  -4   1 -10    0.08    0.14
   4   1  10    0.19    0.18
   4  -1  10   -0.03    0.20
  -4   1 -11    6.17    0.54
   4   1  11    5.98    0.59
   4  -1  11    4.92    0.61
   4   1  12   14.09    1.15
  -4   1 -12   16.23    1.10
   4  -1  12   15.31    1.24
  -4  -1 -12   14.64    1.10
   4   1  13    1.90    0.38
  -4  -1 -13    1.68    0.31
   4  -1  13    2.65    0.46
  -4   1 -14    2.24    0.32
   4   1  14    1.32    0.35
   4  -1  14    2.07    0.44
  -4  -1 -14    1.19    0.29
   4   1  15    0.05    0.22
  -4  -1 -15    0.21    0.21
  -4  -1 -15    0.01    0.19
   4  -1  15   -0.11    0.25
  -4  -1 -15    0.21    0.23
   4   1  16    0.19    0.26
  -4   1 -16    0.14    0.25
  -4  -1 -16    0.06    0.20
   4  -1  16   -0.01    0.30
  -4  -1 -16   -0.13    0.16
  -4  -1 -16    0.07    0.21
  -4   1 -17    0.12    0.27
  -4  -1 -17    0.32    0.26
  -4  -1 -17    0.28    0.22
  -4  -1 -17   -0.06    0.23
  -4   1 -18    0.68    0.37
  -4  -1 -18    0.95    0.36
  -4  -1 -18    1.00    0.32
   4   2 -20   -0.15    0.35
   4   2 -19   -0.07    0.31
   4  -2 -19    0.29    0.27
   4   2 -18    0.31    0.33
  -4   2  18    0.04    0.29
   4  -2 -18    0.08    0.26
   4  -2 -18    0.20    0.24
  -4   2  17    0.76    0.34
   4   2 -17    2.10    0.46
   4  -2 -17    1.32    0.33
   4  -2 -17    0.65    0.31
   4   2 -16    1.18    0.37
  -4   2  16    0.44    0.29
   4  -2 -16    0.23    0.22
   4  -2 -16    0.22    0.21
   4  -2 -16    1.36    0.33
   4   2 -15    1.57    0.39
  -4   2  15    2.19    0.41
   4  -2 -15    2.02    0.37
   4  -2 -15    1.44    0.31
   4  -2 -15    1.32    0.31
  -4   2  14   -0.15    0.19
   4   2 -14    0.02    0.20
   4  -2 -14   -0.14    0.15
   4  -2 -14    0.15    0.20
   4  -2 -14   -0.23    0.13
  -4   2  13    9.15    0.91
   4   2 -13   11.27    1.00
   4  -2 -13   11.29    0.92
   4  -2 -13   11.64    0.88
   4  -2 -13   12.29    0.92
  -4   2  12    1.92    0.34
   4   2 -12    2.54    0.41
   4  -2 -12    1.92    0.31
   4  -2 -12    1.51    0.28
   4  -2 -12    2.08    0.35
  -4   2  11    0.81    0.25
   4   2 -11    1.42    0.31
   4  -2 -11    0.64    0.22
   4  -2 -11    0.46    0.20
   4  -2 -11    0.79    0.23
   4   2 -10    0.61    0.23
  -4   2  10    0.23    0.18
   4  -2 -10    0.46    0.20
   4  -2 -10    0.60    0.17
   4  -2 -10    0.24    0.19
   4  -2 -10    0.42    0.22
  -4   2   9    0.26    0.18
   4   2  -9    0.38    0.22
   4  -2  -9    0.41    0.18
   4  -2  -9    0.20    0.20
   4  -2  -9    0.45    0.15
   4  -2  -9    0.05    0.14
   4   2  -8    3.25    0.39
  -4   2   8    2.68    0.36
   4  -2  -8    2.64    0.30
   4  -2  -8    2.80    0.36
   4  -2  -8    3.72    0.41
   4  -2  -8    3.08    0.35
   4   2  -7    1.68    0.28
  -4   2   7    1.64    0.27
  -4   2   7    1.38    0.21
   4  -2  -7    1.37    0.27
   4  -2  -7    1.57    0.26
   4  -2  -7    1.52    0.21
   4  -2  -7    1.26    0.24
  -4   2   6    4.73    0.48
  -4   2   6    5.86    0.51
  -4   2   6    5.96    0.44
   4   2  -6    5.08    0.50
   4  -2  -6    4.83    0.45
   4  -2  -6    5.20    0.42
  -4  -2   6    5.62    0.36
   4  -2  -6    5.91    0.52
   4  -2  -6    4.91    0.48
   4   2  -5    9.35    0.73
  -4   2   5   10.58    0.67
  -4   2   5    9.98    0.75
  -4   2   5    9.87    0.73
   4  -2  -5    9.41    0.73
   4  -2  -5    9.60    0.66
  -4  -2   5    9.66    0.61
   4  -2  -5    9.87    0.71
   4  -2  -5    9.99    0.76
  -4   2   4    1.12    0.20
   4   2  -4    1.13    0.20
  -4   2   4    0.80    0.19
  -4   2   4    0.53    0.14
   4  -2  -4    0.82    0.15
   4  -2  -4    0.73    0.20
   4  -2  -4    0.79    0.20
  -4  -2   4    0.69    0.11
   4  -2  -4    0.80    0.20
  -4   2   3    0.35    0.15
   4   2  -3    0.08    0.13
  -4   2   3    0.15    0.11
  -4   2   3    0.15    0.15
   4  -2  -3    0.39    0.17
   4  -2  -3    0.26    0.15
   4  -2  -3    0.21    0.12
  -4  -2   3    0.28    0.10
   4  -2  -3    0.33    0.16
  -4  -2   3    0.14    0.15
  -4   2   2   21.66    1.28
   4   2  -2   19.86    1.28
  -4   2   2   20.81    1.26
  -4   2   2   21.03    1.32
   4  -2  -2   20.37    1.25
  -4  -2   2   19.31    1.20
  -4  -2   2   21.97    1.29
   4  -2  -2   20.23    1.27
   4  -2  -2   19.72    1.28
  -4   2   1   12.39    0.86
   4   2  -1   11.61    0.81
  -4   2   1   12.97    0.82
  -4   2   1   13.16    0.84
   4  -2  -1   12.81    0.85
   4  -2  -1   11.93    0.81
  -4  -2   1   13.26    0.83
   4  -2  -1   12.90    0.85
  -4  -2   1   11.74    0.79
  -4   2   0   24.56    1.40
  -4   2   0   21.92    1.43
  -4   2   0   24.59    1.41
   4  -2   0   22.45    1.40
  -4  -2   0   21.69    1.42
   4  -2   0   21.70    1.40
   4  -2   0   22.84    1.40
  -4  -2   0   23.65    1.39
  -4   2  -1    0.81    0.18
   4   2   1    0.79    0.16
  -4   2  -1    0.79    0.18
   4  -2   1    0.96    0.18
   4  -2   1    0.71    0.18
  -4  -2  -1    1.15    0.17
  -4  -2  -1    1.05    0.19
   4  -2   1    0.56    0.18
   4   2   2    2.82    0.28
  -4   2  -2    3.57    0.31
  -4  -2  -2    2.77    0.32
   4  -2   2    3.35    0.34
   4  -2   2    3.08    0.32
  -4  -2  -2    3.10    0.29
   4  -2   2    3.05    0.31
   4   2   3   15.02    0.97
  -4   2  -3   14.93    0.96
   4  -2   3   13.73    1.02
  -4  -2  -3   16.37    1.06
  -4  -2  -3   16.14    0.98
   4  -2   3   15.71    1.02
  -4   2  -4    1.51    0.21
   4   2   4    1.22    0.19
   4  -2   4    1.14    0.23
  -4  -2  -4    1.36    0.19
  -4  -2  -4    1.37    0.24
   4  -2   4    1.30    0.24
  -4   2  -5   19.65    1.23
   4   2   5   20.34    1.25
   4  -2   5   20.59    1.30
   4  -2   5   20.44    1.34
  -4  -2  -5   18.55    1.33
  -4  -2  -5   20.13    1.25
   4   2   6    2.18    0.27
  -4   2  -6    2.44    0.27
  -4  -2  -6    2.47    0.34
   4  -2   6    2.42    0.34
   4  -2   6    2.69    0.33
  -4   2  -7    0.95    0.18
   4   2   7    0.52    0.14
  -4  -2  -7    0.86    0.22
   4  -2   7    0.89    0.25
   4  -2   7    1.25    0.25
   4   2   8    0.06    0.09
  -4   2  -8    0.24    0.16
   4  -2   8    0.42    0.18
   4  -2   8    0.88    0.25
   4   2   9    3.15    0.36
   4  -2   9    3.06    0.45
   4  -2   9    3.50    0.41
  -4   2 -10    1.41    0.23
   4   2  10    1.02    0.24
   4  -2  10    1.27    0.32
   4  -2  10    1.64    0.29
  -4   2 -11    9.08    0.67
   4   2  11    7.83    0.71
   4  -2  11    7.34    0.79
  -4  -2 -11    9.29    0.77
  -4  -2 -11    7.91    0.74
   4   2  12    0.58    0.22
  -4  -2 -12    0.21    0.21
  -4  -2 -12    0.51    0.23
   4  -2  12    0.20    0.26
   4   2  13    0.01    0.21
  -4  -2 -13    0.06    0.18
   4  -2  13    0.29    0.27
  -4  -2 -13    0.01    0.19
   4   2  14    1.11    0.32
  -4  -2 -14    0.92    0.28
  -4  -2 -14    1.62    0.34
  -4  -2 -14    1.41    0.32
   4  -2  14    0.85    0.37
   4   2  15    0.06    0.23
  -4   2 -15   -0.36    0.23
  -4  -2 -15   -0.12    0.21
  -4  -2 -15   -0.07    0.18
  -4  -2 -15    0.11    0.22
   4  -2  15   -0.10    0.26
  -4   2 -16   -0.13    0.27
   4  -2  16   -0.14    0.27
  -4  -2 -16   -0.31    0.20
  -4  -2 -16    0.28    0.24
  -4  -2 -16   -0.24    0.19
  -4   2 -17    0.39    0.35
  -4  -2 -17   -0.02    0.25
  -4  -2 -17    0.04    0.23
  -4  -2 -17    0.01    0.24
  -4   2 -18   -0.41    0.29
  -4  -2 -18   -0.25    0.22
  -4  -2 -18   -0.13    0.28
   4   3 -19    0.26    0.40
   4  -3 -19    0.11    0.31
   4   3 -18    0.39    0.38
   4  -3 -18   -0.16    0.28
  -4   3  17   -0.03    0.30
   4   3 -17    0.22    0.33
   4  -3 -17   -0.23    0.19
   4  -3 -17    0.39    0.28
  -4   3  16    0.36    0.30
   4   3 -16    0.00    0.26
   4  -3 -16    0.29    0.26
   4  -3 -16    0.11    0.23
  -4   3  15    0.12    0.25
   4   3 -15   -0.18    0.26
   4  -3 -15   -0.07    0.19
   4  -3 -15    0.03    0.19
   4  -3 -15   -0.17    0.19
  -4   3  14    3.12    0.50
   4   3 -14    3.02    0.53
   4  -3 -14    2.80    0.41
   4  -3 -14    3.11    0.47
   4  -3 -14    3.25    0.46
   4   3 -13    4.15    0.55
  -4   3  13    2.97    0.48
   4  -3 -13    3.32    0.46
   4  -3 -13    3.21    0.41
   4  -3 -13    3.62    0.49
  -4   3  12    0.36    0.24
   4   3 -12    1.11    0.32
   4  -3 -12    1.12    0.28
   4  -3 -12    0.99    0.30
   4  -3 -12    0.92    0.23
  -4   3  11    2.17    0.37
   4   3 -11    1.91    0.37
   4  -3 -11    2.13    0.37
   4  -3 -11    1.55    0.26
   4  -3 -11    1.78    0.33
   4   3 -10    3.10    0.46
  -4   3  10    3.67    0.47
   4  -3 -10    3.86    0.38
   4  -3 -10    3.79    0.46
   4  -3 -10    3.16    0.45
   4   3  -9    0.18    0.19
  -4   3   9   -0.03    0.15
   4  -3  -9   -0.05    0.12
   4  -3  -9    0.01    0.17
   4  -3  -9    0.20    0.19
  -4   3   8    0.08    0.13
  -4   3   8    0.08    0.17
   4   3  -8   -0.09    0.18
   4  -3  -8    0.21    0.19
   4  -3  -8    0.12    0.13
   4  -3  -8    0.10    0.11
   4  -3  -8    0.45    0.20
  -4   3   7    0.26    0.17
   4   3  -7    0.25    0.19
  -4   3   7    0.10    0.12
   4  -3  -7    0.11    0.18
   4  -3  -7    0.04    0.20
   4  -3  -7    0.16    0.12
  -4  -3   7    0.17    0.08
   4  -3  -7    0.12    0.17
  -4   3   6    9.53    0.63
   4   3  -6    8.40    0.74
  -4   3   6    8.78    0.77
  -4  -3   6    9.25    0.59
   4  -3  -6    9.42    0.73
   4  -3  -6   10.32    0.81
   4  -3  -6    9.36    0.75
   4  -3  -6    9.29    0.64
  -4   3   5   10.26    0.65
  -4   3   5    9.63    0.79
   4   3  -5   10.37    0.77
  -4  -3   5   10.30    0.64
   4  -3  -5    9.83    0.65
   4  -3  -5    8.94    0.75
   4  -3  -5    9.17    0.76
   4  -3  -5    9.72    0.80
  -4  -3   5    9.58    0.63
   4   3  -4    0.21    0.15
  -4   3   4    0.04    0.09
  -4   3   4    0.17    0.16
  -4  -3   4    0.08    0.09
   4  -3  -4    0.04    0.17
   4  -3  -4   -0.05    0.16
  -4  -3   4   -0.04    0.10
   4  -3  -4    0.14    0.10
   4  -3  -4    0.17    0.15
   4   3  -3    2.91    0.31
  -4   3   3    2.65    0.26
  -4   3   3    2.92    0.35
   4  -3  -3    2.67    0.33
   4  -3  -3    3.30    0.38
  -4  -3   3    2.59    0.27
  -4  -3   3    2.95    0.28
   4  -3  -3    2.74    0.25
   4  -3  -3    2.41    0.33
  -4   3   2   -0.07    0.13
  -4   3   2    0.30    0.17
  -4   3   2    0.02    0.14
   4   3  -2   -0.02    0.10
  -4  -3   2   -0.06    0.10
   4  -3  -2    0.20    0.18
   4  -3  -2    0.30    0.16
   4  -3  -2    0.05    0.16
  -4  -3   2    0.16    0.12
  -4  -3   2   -0.08    0.12
   4  -3  -2    0.03    0.11
  -4   3   1    1.75    0.25
   4   3  -1    1.69    0.22
  -4   3   1    1.20    0.21
  -4   3   1    1.36    0.24
  -4  -3   1    1.86    0.22
   4  -3  -1    1.38    0.24
   4  -3  -1    1.58    0.20
   4  -3  -1    1.58    0.26
  -4  -3   1    1.50    0.22
  -4  -3   1    1.79    0.23
  -4   3   0    0.55    0.17
  -4   3   0    0.51    0.17
   4   3   0    0.90    0.18
  -4   3   0    0.62    0.16
   4  -3   0    0.59    0.18
   4  -3   0    0.70    0.16
  -4  -3   0    0.13    0.14
  -4  -3   0    0.97    0.16
  -4  -3   0    0.54    0.17
   4  -3   0    0.45    0.18
  -4   3  -1   -0.06    0.12
  -4   3  -1    0.04    0.13
   4   3   1   -0.06    0.11
   4  -3   1    0.11    0.13
  -4  -3  -1   -0.01    0.10
   4  -3   1    0.08    0.16
   4  -3   1    0.04    0.13
  -4  -3  -1    0.17    0.15
  -4  -3  -1    0.12    0.14
   4   3   2    0.91    0.15
  -4   3  -2    0.94    0.19
  -4   3  -2    0.74    0.17
   4  -3   2    0.84    0.19
   4  -3   2    0.91    0.22
   4  -3   2    0.95    0.20
  -4  -3  -2    1.03    0.22
  -4  -3  -2    0.58    0.15
  -4  -3  -2    0.53    0.19
  -4   3  -3    8.52    0.64
   4   3   3    8.18    0.59
  -4   3  -3    9.15    0.63
   4  -3   3    9.01    0.65
  -4  -3  -3    8.40    0.68
   4  -3   3    8.78    0.69
  -4  -3  -3    9.76    0.73
   4  -3   3    8.37    0.67
  -4  -3  -3    8.81    0.60
  -4   3  -4    1.36    0.21
   4   3   4    1.39    0.18
   4  -3   4    0.90    0.22
  -4  -3  -4    1.75    0.29
   4  -3   4    0.96    0.19
  -4  -3  -4    1.46    0.19
   4  -3   4    1.36    0.25
  -4  -3  -4    1.71    0.27
   4   3   5    2.40    0.27
  -4   3  -5    3.62    0.31
  -4  -3  -5    3.79    0.43
   4  -3   5    3.46    0.40
   4  -3   5    3.39    0.39
  -4  -3  -5    2.41    0.35
  -4  -3  -5    3.12    0.29
   4   3   6    1.00    0.17
  -4   3  -6    1.20    0.20
   4  -3   6    0.79    0.23
  -4  -3  -6    0.79    0.25
  -4  -3  -6    1.03    0.18
   4  -3   6    0.78    0.24
  -4   3  -7    0.65    0.16
   4   3   7    0.43    0.15
   4  -3   7    0.84    0.22
  -4  -3  -7    0.79    0.24
   4  -3   7    0.87    0.26
   4   3   8    3.23    0.34
  -4   3  -8    3.49    0.33
   4  -3   8    4.47    0.46
   4  -3   8    3.68    0.47
  -4  -3  -8    2.77    0.39
  -4  -3  -8    3.42    0.44
  -4   3  -9    0.69    0.17
   4   3   9    0.66    0.18
  -4  -3  -9    0.87    0.24
   4  -3   9    0.38    0.23
   4  -3   9    0.23    0.17
  -4  -3  -9    0.61    0.25
   4   3  10    0.39    0.17
   4  -3  10    0.51    0.21
  -4  -3 -10    0.34    0.21
  -4  -3 -10    0.25    0.20
   4  -3  10    0.22    0.25
   4   3  11    0.29    0.17
   4  -3  11    0.28    0.20
   4  -3  11    0.35    0.28
  -4  -3 -11    0.15    0.21
  -4  -3 -11    0.22    0.22
   4   3  12    2.91    0.39
  -4  -3 -12    4.16    0.51
   4  -3  12    2.74    0.42
   4  -3  12    2.62    0.50
  -4  -3 -12    3.90    0.51
   4   3  13    0.72    0.24
  -4  -3 -13    0.74    0.28
   4  -3  13    1.11    0.37
  -4  -3 -13    0.29    0.26
  -4  -3 -13    0.63    0.22
  -4  -3 -14   -0.17    0.22
  -4  -3 -14    0.25    0.24
   4  -3  14    0.17    0.27
  -4  -3 -14    0.01    0.20
  -4   3 -15    0.65    0.36
   4  -3  15    0.41    0.35
  -4  -3 -15    0.17    0.26
  -4  -3 -15    0.27    0.26
  -4   3 -16   -0.35    0.28
  -4  -3 -16   -0.18    0.22
  -4  -3 -16    0.19    0.26
   4  -3  16   -0.34    0.30
  -4   3 -17    0.33    0.32
  -4  -3 -17    0.19    0.30
  -4  -3 -17   -0.05    0.26
   4   4 -18    0.06    0.38
   4  -4 -18   -0.19    0.27
   4   4 -17    0.47    0.36
   4  -4 -17    0.15    0.27
   4  -4 -17   -0.11    0.29
   4   4 -16   -0.04    0.31
   4  -4 -16   -0.17    0.24
   4  -4 -16    0.71    0.34
  -4   4  15    0.62    0.33
   4   4 -15    0.03    0.28
   4  -4 -15    0.39    0.28
   4  -4 -15    0.29    0.27
  -4   4  14    0.14    0.27
   4   4 -14    0.13    0.28
   4  -4 -14   -0.24    0.22
   4  -4 -14   -0.35    0.19
   4   4 -13    0.34    0.25
  -4   4  13    0.25    0.27
   4  -4 -13    0.03    0.22
   4  -4 -13    0.36    0.26
   4   4 -12   14.75    1.25
  -4   4  12   16.26    1.31
   4  -4 -12   14.97    1.19
   4  -4 -12   15.28    1.24
  -4   4  11    0.59    0.28
   4   4 -11    0.39    0.26
   4  -4 -11    1.29    0.33
   4  -4 -11    0.90    0.20
   4  -4 -11    1.03    0.30
  -4   4  10    3.13    0.46
   4   4 -10    1.99    0.39
   4  -4 -10    2.42    0.42
   4  -4 -10    2.52    0.42
   4  -4 -10    2.70    0.28
   4   4  -9    0.94    0.28
  -4   4   9    0.59    0.25
   4  -4  -9    1.06    0.17
   4  -4  -9    0.66    0.27
   4  -4  -9    0.69    0.26
  -4  -4   9    0.71    0.14
   4   4  -8    0.05    0.18
   4   4  -8    0.27    0.13
  -4   4   8    0.22    0.20
   4  -4  -8    0.54    0.23
   4  -4  -8    0.01    0.20
  -4  -4   8    0.03    0.10
   4  -4  -8    0.09    0.10
  -4   4   7    0.01    0.17
   4   4  -7    0.24    0.20
  -4  -4   7    0.24    0.12
   4  -4  -7   -0.07    0.18
   4  -4  -7   -0.20    0.17
   4  -4  -7    0.25    0.10
   4   4  -6   -0.05    0.14
  -4   4   6   -0.16    0.14
  -4  -4   6    0.20    0.14
  -4  -4   6   -0.02    0.09
   4  -4  -6   -0.09    0.16
  -4  -4   6    0.00    0.08
   4  -4  -6    0.10    0.09
   4  -4  -6   -0.16    0.15
  -4   4   5    0.21    0.19
   4   4  -5    0.28    0.18
   4  -4  -5    0.11    0.21
  -4  -4   5    0.04    0.12
   4  -4  -5    0.35    0.10
  -4  -4   5    0.27    0.12
   4  -4  -5    0.22    0.18
  -4  -4   5    0.34    0.12
   4   4  -4    1.30    0.25
  -4   4   4    1.30    0.28
  -4   4   4    1.32    0.16
   4  -4  -4    1.42    0.33
  -4  -4   4    1.28    0.21
   4  -4  -4    1.84    0.17
  -4  -4   4    1.89    0.22
  -4  -4   4    1.51    0.22
   4  -4  -4    1.44    0.29
   4  -4  -4    1.58    0.29
   4   4  -3    0.07    0.10
  -4   4   3    0.11    0.11
  -4   4   3   -0.10    0.13
   4  -4  -3    0.02    0.20
   4  -4  -3    0.14    0.10
   4  -4  -3   -0.28    0.16
   4  -4  -3   -0.11    0.16
  -4  -4   3    0.27    0.13
  -4  -4   3   -0.02    0.13
  -4  -4   3   -0.08    0.11
  -4   4   2    0.68    0.20
   4   4  -2    1.43    0.22
  -4   4   2    0.99    0.17
   4  -4  -2    0.83    0.24
   4  -4  -2    1.02    0.16
  -4  -4   2    1.11    0.22
   4  -4  -2    1.16    0.26
  -4  -4   2    0.88    0.19
   4  -4  -2    0.65    0.23
  -4  -4   2    0.98    0.20
   4   4  -1    0.07    0.11
  -4   4   1    0.10    0.15
  -4   4   1   -0.06    0.12
  -4  -4   1    0.01    0.15
   4  -4  -1    0.02    0.17
   4  -4  -1    0.00    0.15
  -4  -4   1   -0.01    0.13
  -4  -4   1   -0.14    0.14
   4  -4  -1   -0.01    0.11
  -4  -4   1   -0.05    0.12
   4   4   0   11.62    0.75
  -4   4   0   10.14    0.82
   4  -4   0   11.32    0.86
   4  -4   0   10.59    0.82
  -4  -4   0   11.18    0.82
   4  -4   0   10.82    0.77
  -4  -4   0   10.13    0.80
  -4  -4   0   12.55    0.87
  -4  -4   0   11.53    0.76
   4   4   1    4.79    0.39
  -4   4  -1    4.76    0.46
  -4   4  -1    5.21    0.47
   4  -4   1    4.86    0.48
  -4  -4  -1    5.70    0.52
   4  -4   1    5.19    0.52
  -4  -4  -1    5.12    0.49
   4  -4   1    4.78    0.44
  -4  -4  -1    5.01    0.48
  -4  -4  -1    5.29    0.41
   4   4   2    0.68    0.13
  -4   4  -2    0.23    0.18
  -4   4  -2    0.45    0.16
   4  -4   2    0.57    0.21
  -4  -4  -2    0.43    0.12
  -4  -4  -2    0.42    0.21
  -4  -4  -2    0.31    0.17
   4  -4   2    0.55    0.18
  -4  -4  -2    0.40    0.20
   4  -4   2    0.26    0.15
   4   4   3    0.74    0.13
  -4   4  -3    0.79    0.20
  -4   4  -3    0.60    0.17
  -4  -4  -3    0.91    0.23
   4  -4   3    0.82    0.19
  -4  -4  -3    0.48    0.21
   4  -4   3    0.90    0.22
  -4  -4  -3    0.75    0.14
   4  -4   3    0.31    0.19
  -4  -4  -3    0.75    0.25
  -4   4  -4    3.93    0.38
  -4   4  -4    3.12    0.37
   4   4   4    4.01    0.31
  -4  -4  -4    4.11    0.47
   4  -4   4    4.17    0.46
  -4  -4  -4    4.61    0.33
  -4  -4  -4    4.31    0.48
   4  -4   4    4.45    0.47
   4  -4   4    4.93    0.43
   4   4   5    0.46    0.11
  -4   4  -5    0.40    0.15
  -4   4  -5    0.24    0.14
  -4  -4  -5    0.33    0.19
  -4  -4  -5    0.05    0.19
   4  -4   5    0.67    0.22
   4  -4   5    0.37    0.19
   4  -4   5   -0.15    0.12
  -4  -4  -5    0.30    0.12
   4   4   6    0.55    0.12
  -4   4  -6    0.52    0.16
  -4   4  -6    0.65    0.17
  -4  -4  -6    0.20    0.19
   4  -4   6    0.71    0.24
   4  -4   6    0.20    0.19
  -4  -4  -6    0.50    0.15
  -4  -4  -6    0.86    0.25
   4   4   7    0.01    0.10
  -4   4  -7    0.14    0.14
  -4   4  -7    0.05    0.13
  -4  -4  -7   -0.24    0.13
   4  -4   7   -0.12    0.18
   4  -4   7   -0.07    0.17
  -4  -4  -7    0.24    0.18
  -4   4  -8    1.08    0.20
   4   4   8    1.24    0.19
   4  -4   8    1.39    0.32
   4  -4   8    1.02    0.27
  -4  -4  -8    1.92    0.35
  -4  -4  -8    1.14    0.29
  -4   4  -9    2.54    0.29
   4   4   9    2.60    0.29
   4  -4   9    3.34    0.42
  -4  -4  -9    2.69    0.42
  -4  -4  -9    2.81    0.43
   4  -4   9    3.76    0.51
   4  -4  10    1.55    0.33
  -4  -4 -10    2.33    0.41
  -4  -4 -10    1.05    0.32
   4  -4  10    2.61    0.45
  -4  -4 -11    0.30    0.24
   4  -4  11    0.17    0.26
   4  -4  11   -0.14    0.17
  -4  -4 -11    0.18    0.23
  -4  -4 -12    0.41    0.28
  -4  -4 -12   -0.17    0.21
   4  -4  12    0.02    0.18
   4  -4  12   -0.04    0.28
  -4   4 -13    0.83    0.34
   4  -4  13   -0.23    0.20
  -4  -4 -13    0.19    0.25
  -4  -4 -13   -0.18    0.24
   4  -4  13    0.79    0.36
  -4   4 -14    0.63    0.37
  -4  -4 -14    0.36    0.29
   4  -4  14    0.48    0.34
  -4  -4 -14   -0.16    0.24
  -4   4 -15    0.11    0.30
  -4  -4 -15   -0.33    0.25
  -4  -4 -15   -0.16    0.23
  -4   4 -16    0.22    0.36
  -4  -4 -16    0.31    0.30
   4   5 -17   -0.24    0.32
   4  -5 -17    0.26    0.33
   4   5 -16   -0.17    0.30
   4  -5 -16   -0.16    0.28
   4   5 -15    0.29    0.34
   4  -5 -15    0.28    0.30
   4  -5 -15    0.24    0.31
   4   5 -14   -0.15    0.27
   4  -5 -14    0.45    0.31
   4  -5 -14    0.62    0.33
   4   5 -13   -0.15    0.27
   4  -5 -13    0.17    0.25
   4  -5 -13   -0.08    0.26
   4   5 -12    1.11    0.36
  -4   5  12    0.07    0.26
   4  -5 -12    1.00    0.35
   4  -5 -12    0.52    0.30
   4   5 -11   -0.31    0.22
  -4   5  11    0.63    0.31
   4  -5 -11    0.04    0.22
   4  -5 -11    0.20    0.26
   4   5 -10    2.54    0.43
  -4   5  10    1.20    0.34
   4  -5 -10    1.74    0.40
   4  -5 -10    1.35    0.36
   4   5  -9    1.19    0.31
  -4   5   9    0.59    0.27
   4  -5  -9    1.26    0.32
   4  -5  -9    0.97    0.30
   4   5  -8    0.31    0.24
  -4   5   8    0.29    0.24
   4  -5  -8    0.29    0.25
  -4  -5   8    0.34    0.14
   4  -5  -8    0.03    0.20
  -4   5   7   -0.12    0.18
   4   5  -7    0.09    0.18
  -4  -5   7    0.05    0.14
   4  -5  -7   -0.33    0.18
   4  -5  -7    0.59    0.26
  -4   5   6    3.10    0.47
   4   5  -6    2.80    0.40
  -4  -5   6    4.04    0.34
  -4  -5   6    3.66    0.39
  -4  -5   6    4.03    0.33
   4  -5  -6    3.48    0.49
   4  -5  -6    3.41    0.50
   4   5  -5    2.35    0.34
  -4   5   5    2.31    0.38
  -4  -5   5    2.38    0.31
   4  -5  -5    2.02    0.37
  -4  -5   5    2.96    0.29
   4  -5  -5    1.51    0.34
  -4  -5   5    1.81    0.26
  -4   5   4    6.00    0.67
  -4  -5   4    7.55    0.57
   4  -5  -4    7.68    0.72
  -4  -5   4    6.86    0.60
  -4  -5   4    7.88    0.60
   4  -5  -4    6.59    0.69
  -4   5   3    0.41    0.13
   4   5  -3   -0.02    0.14
  -4   5   3    0.47    0.22
  -4  -5   3    0.65    0.20
   4  -5  -3    0.28    0.11
   4  -5  -3    0.22    0.23
   4  -5  -3    0.79    0.27
  -4  -5   3    0.08    0.14
  -4  -5   3    0.35    0.19
  -4   5   2    0.14    0.14
  -4   5   2    0.14    0.18
   4   5  -2    0.07    0.13
   4  -5  -2    0.06    0.11
   4  -5  -2   -0.42    0.17
  -4  -5   2    0.12    0.14
  -4  -5   2    0.02    0.16
   4  -5  -2    0.32    0.22
  -4  -5   2    0.25    0.19
  -4   5   1    0.17    0.18
   4   5  -1    0.51    0.15
  -4  -5   1    0.50    0.23
  -4  -5   1    0.11    0.17
  -4  -5   1    0.53    0.19
   4  -5  -1    0.23    0.13
   4  -5  -1    0.06    0.21
   4  -5  -1    0.15    0.20
  -4   5   0    1.76    0.30
   4   5   0    1.43    0.22
   4   5   0    1.83    0.23
  -4  -5   0    2.24    0.34
  -4  -5   0    2.34    0.33
  -4  -5   0    2.25    0.35
   4  -5   0    1.75    0.24
   4  -5   0    1.81    0.31
   4  -5   0    1.97    0.35
   4   5   1    4.31    0.36
   4   5   1    4.23    0.36
  -4   5  -1    4.21    0.46
   4  -5   1    4.97    0.54
  -4  -5  -1    4.77    0.51
   4  -5   1    4.72    0.44
  -4  -5  -1    3.98    0.47
   4  -5   1    4.35    0.48
   4   5   2    0.78    0.13
  -4   5  -2    0.73    0.21
   4  -5   2    0.37    0.19
   4  -5   2    0.62    0.20
  -4  -5  -2    1.24    0.28
   4  -5   2    0.97    0.28
  -4  -5  -2    1.00    0.26
  -4   5  -3    0.52    0.19
   4  -5   3    0.56    0.19
  -4  -5  -3    0.17    0.21
   4  -5   3    0.17    0.18
  -4  -5  -3    0.36    0.22
   4  -5   3    0.22    0.19
  -4   5  -4    0.99    0.22
  -4  -5  -4    1.14    0.28
  -4  -5  -4    0.86    0.26
   4  -5   4    0.74    0.25
   4  -5   4    0.88    0.22
   4  -5   4    0.70    0.24
  -4   5  -5    0.57    0.20
  -4   5  -5    0.50    0.20
  -4  -5  -5    0.29    0.21
   4  -5   5    0.62    0.24
  -4  -5  -5    0.61    0.25
   4  -5   5    0.95    0.26
   4  -5   5    0.50    0.19
  -4   5  -6   -0.08    0.15
  -4  -5  -6   -0.03    0.19
   4  -5   6    0.18    0.20
  -4  -5  -6    0.40    0.24
   4  -5   6    0.30    0.22
  -4   5  -7    0.81    0.21
  -4  -5  -7    1.50    0.33
   4  -5   7    0.66    0.27
  -4  -5  -7    0.63    0.27
   4  -5   7    0.96    0.29
   4  -5   8    0.20    0.21
  -4  -5  -8    0.23    0.23
   4  -5   8    0.72    0.28
  -4  -5  -8    0.05    0.21
  -4  -5  -9    1.75    0.39
   4  -5   9    1.91    0.42
  -4  -5  -9    2.59    0.44
   4  -5   9    2.93    0.43
   4  -5  10    1.01    0.30
  -4  -5 -10    1.08    0.33
  -4  -5 -10    1.13    0.32
   4  -5  10    0.86    0.36
  -4   5 -11    1.08    0.34
  -4  -5 -11    0.68    0.30
  -4  -5 -11    0.37    0.28
   4  -5  11    0.31    0.25
   4  -5  11    0.69    0.34
  -4   5 -12    2.13    0.45
  -4  -5 -12    1.41    0.40
   4  -5  12    1.07    0.31
   4  -5  12    0.94    0.41
  -4  -5 -12    0.90    0.34
  -4   5 -13    0.95    0.38
   4  -5  13    0.02    0.30
  -4  -5 -13    0.81    0.33
  -4  -5 -13    0.10    0.28
  -4   5 -14    1.68    0.46
  -4  -5 -14    1.54    0.44
  -4   5 -15    0.82    0.42
  -4  -5 -15    1.57    0.43
   4   6 -15    0.45    0.36
   4  -6 -15    0.57    0.38
   4   6 -14    0.51    0.35
   4  -6 -14    1.01    0.39
   4   6 -13    0.74    0.36
   4  -6 -13    0.44    0.34
   4  -6 -13    1.00    0.39
   4   6 -12    0.06    0.25
   4  -6 -12    0.14    0.29
   4  -6 -12    0.03    0.30
   4   6 -11    0.24    0.28
   4  -6 -11    0.14    0.29
   4  -6 -11   -0.06    0.28
   4   6 -10    0.84    0.32
   4  -6 -10    0.50    0.33
   4  -6 -10    1.36    0.39
  -4   6   9    0.35    0.30
   4   6  -9    0.45    0.25
   4  -6  -9    0.25    0.26
   4  -6  -9    0.32    0.28
   4   6  -8    0.47    0.24
  -4   6   8    1.61    0.39
   4  -6  -8    1.45    0.39
   4  -6  -8    0.68    0.32
   4   6  -7   -0.10    0.19
  -4   6   7   -0.10    0.21
  -4  -6   7    0.07    0.17
   4  -6  -7    0.55    0.28
   4  -6  -7    0.32    0.27
  -4   6   6    0.27    0.26
   4   6  -6    0.16    0.18
   4  -6  -6    0.01    0.24
  -4  -6   6   -0.06    0.17
   4  -6  -6    0.11    0.26
  -4   6   5    2.42    0.41
  -4  -6   5    1.73    0.27
   4  -6  -5    1.16    0.36
   4  -6  -5    1.80    0.41
  -4  -6   5    1.69    0.33
  -4   6   4   -0.03    0.18
   4   6  -4    0.04    0.16
  -4  -6   4    0.19    0.20
  -4  -6   4   -0.09    0.15
   4  -6  -4    0.03    0.23
   4  -6  -4    0.06    0.26
   4   6  -3    0.09    0.14
  -4   6   3    0.05    0.18
  -4  -6   3   -0.01    0.22
   4  -6  -3    0.30    0.24
   4  -6  -3    0.11    0.25
  -4  -6   3   -0.17    0.17
  -4  -6   3   -0.02    0.15
  -4   6   2   -0.16    0.17
   4   6  -2    0.20    0.16
  -4  -6   2    0.21    0.21
   4  -6  -2    0.03    0.23
  -4  -6   2    0.03    0.22
   4  -6  -2    0.49    0.28
  -4  -6   2    0.12    0.18
  -4   6   1    0.00    0.17
   4   6  -1   -0.02    0.13
  -4  -6   1    0.03    0.19
  -4  -6   1   -0.07    0.16
   4  -6  -1   -0.18    0.12
   4  -6  -1    0.16    0.21
   4  -6  -1    0.07    0.21
   4   6   0   -0.04    0.13
  -4   6   0    0.05    0.17
   4  -6   0    0.01    0.23
   4  -6   0    0.20    0.16
   4  -6   0    0.13    0.20
  -4  -6   0   -0.02    0.20
  -4  -6   0   -0.03    0.18
  -4   6  -1    1.47    0.30
  -4  -6  -1    1.60    0.33
   4  -6   1    1.48    0.36
   4  -6   1    1.39    0.27
   4  -6   1    2.09    0.36
  -4  -6  -1    1.59    0.34
  -4   6  -2    1.45    0.29
  -4  -6  -2    1.35    0.33
   4  -6   2    1.30    0.33
  -4  -6  -2    0.99    0.29
   4  -6   2    1.34    0.27
   4  -6   2    1.34    0.31
  -4   6  -3    0.75    0.23
  -4  -6  -3    0.83    0.29
   4  -6   3    0.40    0.25
   4  -6   3    0.55    0.22
  -4  -6  -3    0.03    0.21
   4  -6   3    0.21    0.20
  -4   6  -4    0.03    0.17
   4  -6   4    0.09    0.23
  -4  -6  -4    0.25    0.22
   4  -6   4    0.57    0.25
   4  -6   4    0.20    0.20
  -4  -6  -4    0.05    0.21
  -4   6  -5    0.32    0.19
  -4  -6  -5    0.42    0.26
   4  -6   5    0.08    0.20
  -4  -6  -5    0.40    0.25
   4  -6   5    0.68    0.22
   4  -6   5    0.21    0.23
  -4  -6  -6    0.68    0.29
   4  -6   6    0.49    0.27
   4  -6   6    0.62    0.28
  -4  -6  -6    0.65    0.31
  -4   6  -7   -0.05    0.21
  -4  -6  -7    0.50    0.27
   4  -6   7    0.14    0.22
  -4  -6  -7   -0.17    0.21
   4  -6   7   -0.15    0.21
  -4   6  -8    0.09    0.21
   4  -6   8    0.27    0.27
   4  -6   8    0.20    0.23
  -4  -6  -8    0.07    0.24
  -4  -6  -8    0.21    0.27
  -4   6  -9   -0.14    0.20
   4  -6   9    0.44    0.31
  -4  -6  -9    0.25    0.29
   4  -6   9    0.14    0.25
  -4  -6  -9    0.37    0.30
  -4   6 -10    0.43    0.29
  -4  -6 -10    0.56    0.31
   4  -6  10    0.81    0.34
   4  -6  10    0.32    0.25
  -4  -6 -10    0.79    0.35
  -4   6 -11    0.06    0.27
  -4  -6 -11   -0.11    0.28
  -4  -6 -11   -0.27    0.24
  -4   6 -12    0.03    0.27
  -4  -6 -12    0.73    0.37
  -4   6 -13    0.28    0.32
  -4  -6 -13   -0.03    0.33
   4   7 -13    0.19    0.31
   4  -7 -13    0.52    0.40
   4   7 -12   -0.10    0.28
   4  -7 -12    0.08    0.35
   4   7 -11    0.07    0.25
   4  -7 -11    0.05    0.32
   4   7 -10    1.82    0.41
   4  -7 -10    2.18    0.50
   4  -7 -10    1.14    0.43
   4   7  -9    0.61    0.30
   4  -7  -9    0.43    0.34
   4  -7  -9    0.91    0.41
   4   7  -8    0.03    0.22
   4  -7  -8   -0.05    0.29
   4  -7  -8    0.11    0.30
   4   7  -7    0.20    0.22
   4  -7  -7   -0.18    0.26
   4  -7  -7   -0.28    0.24
  -4   7   6   -0.02    0.26
   4   7  -6   -0.18    0.18
   4  -7  -6    0.41    0.33
  -4  -7   6    0.07    0.21
   4  -7  -6    0.06    0.30
   4   7  -5   -0.12    0.19
  -4   7   5    0.07    0.25
   4  -7  -5    0.22    0.29
   4  -7  -5    0.25    0.31
  -4  -7   5    0.21    0.26
  -4   7   4   -0.24    0.22
   4  -7  -4    0.13    0.30
  -4  -7   4    0.11    0.24
   4  -7  -4    0.13    0.28
  -4   7   3   -0.12    0.20
   4  -7  -3    0.27    0.31
  -4  -7   3    0.37    0.24
   4  -7  -3   -0.21    0.24
  -4  -7   3    0.05    0.22
  -4   7   2    0.36    0.24
  -4  -7   2    0.24    0.22
  -4  -7   2    0.43    0.26
   4  -7  -2    0.37    0.31
   4  -7  -2    0.34    0.30
  -4   7   1    0.18    0.22
   4  -7  -1   -0.19    0.24
   4  -7  -1    0.01    0.24
  -4  -7   1   -0.04    0.24
  -4  -7   1    0.04    0.22
  -4   7   0    0.01    0.21
   4  -7   0    0.38    0.30
  -4  -7   0   -0.11    0.25
  -4  -7   0   -0.09    0.19
   4  -7   0   -0.11    0.23
  -4   7  -1    0.19    0.21
  -4  -7  -1   -0.10    0.21
   4  -7   1    0.07    0.24
   4  -7   1    0.11    0.24
  -4  -7  -1    0.00    0.22
  -4   7  -2    0.26    0.21
  -4  -7  -2   -0.15    0.24
   4  -7   2   -0.28    0.22
  -4  -7  -2   -0.11    0.21
   4  -7   2    0.11    0.24
  -4   7  -3   -0.04    0.20
   4  -7   3    0.19    0.26
  -4  -7  -3   -0.01    0.24
  -4  -7  -3   -0.14    0.22
   4  -7   3    0.11    0.22
  -4   7  -4   -0.02    0.17
  -4  -7  -4   -0.09    0.25
  -4  -7  -4   -0.26    0.19
   4  -7   4    0.09    0.24
  -4   7  -5    0.06    0.17
  -4  -7  -5    0.98    0.36
   4  -7   5    0.38    0.29
  -4  -7  -5   -0.03    0.25
  -4   7  -6    0.30    0.24
  -4  -7  -6   -0.23    0.26
  -4  -7  -6    0.52    0.32
   4  -7   6   -0.12    0.22
  -4   7  -7    0.13    0.24
  -4  -7  -7    0.78    0.37
   4  -7   7    0.33    0.29
  -4  -7  -7    1.03    0.38
  -4   7  -8   -0.08    0.22
   4  -7   8   -0.08    0.27
  -4  -7  -8    0.10    0.28
  -4  -7  -8    0.33    0.33
  -4   7  -9   -0.08    0.22
   4  -7   9    0.06    0.29
  -4  -7  -9    0.34    0.33
  -4  -7  -9    0.65    0.35
  -4   7 -10    0.07    0.26
  -4  -7 -10    0.03    0.29
  -4   7 -11    0.07    0.28
  -4  -7 -11    0.30    0.32
   4  -8  -9    0.47    0.42
   4  -8  -8   -0.05    0.34
   4  -8  -7    0.15    0.36
   4  -8  -7    0.29    0.37
   4  -8  -6    0.66    0.40
   4  -8  -6    0.15    0.34
   4  -8  -5    0.08    0.32
   4  -8  -5    0.20    0.39
  -4  -8   4   -0.11    0.27
   4  -8  -4    0.01    0.31
   4  -8  -4    0.52    0.39
   4  -8  -3   -0.21    0.29
  -4  -8   3    0.12    0.27
   4  -8  -3   -0.15    0.32
  -4   8   2   -0.30    0.27
   4  -8  -2    0.05    0.32
  -4  -8   2   -0.11    0.27
   4  -8  -2   -0.11    0.29
  -4   8   1    0.12    0.30
   4  -8  -1    0.34    0.33
  -4  -8   1   -0.21    0.25
   4  -8  -1    0.22    0.33
  -4   8   0    0.53    0.33
  -4  -8   0    0.19    0.29
   4  -8   0    0.68    0.38
   4  -8   0    1.12    0.41
  -4  -8   0    0.33    0.31
   4  -8   1   -0.17    0.26
  -4  -8  -1    0.03    0.28
  -4  -8  -1   -0.19    0.28
  -4  -8  -2    0.56    0.33
  -4  -8  -2   -0.05    0.26
   4  -8   2   -0.22    0.24
   4  -8   3   -0.06    0.27
  -4  -8  -3   -0.21    0.24
  -4  -8  -3   -0.08    0.28
  -4  -8  -4    0.03    0.32
  -4  -8  -4    0.22    0.32
   4  -8   4   -0.11    0.26
  -4  -8  -5   -0.16    0.31
  -4  -8  -5   -0.44    0.26
   4  -8   5    0.35    0.31
   4  -8   6    0.14    0.31
  -4  -8  -6    0.34    0.35
  -4  -8  -6   -0.01    0.31
  -4  -8  -7    0.80    0.43
   4  -8   7    0.68    0.37
   5   0 -20    0.19    0.29
   5   0 -19    0.19    0.27
   5   0 -18    0.56    0.30
   5   0 -17   -0.17    0.21
   5   0 -16    8.82    0.73
   5   0 -16    8.35    0.85
   5   0 -15    0.49    0.23
  -5   0  15    0.11    0.18
   5   0 -15    0.03    0.17
   5   0 -14   -0.11    0.15
   5   0 -14    0.26    0.21
  -5   0  14    0.25    0.17
   5   0 -14    0.04    0.13
   5   0 -13   -0.27    0.16
  -5   0  13    0.00    0.15
   5   0 -13   -0.05    0.12
   5   0 -13   -0.16    0.15
  -5   0  12    0.74    0.21
   5   0 -12    0.45    0.24
   5   0 -12    0.89    0.20
   5   0 -12    1.14    0.18
   5   0 -11   -0.13    0.09
  -5   0  11   -0.11    0.14
  -5   0  11    0.05    0.13
   5   0 -11   -0.08    0.15
   5   0 -11   -0.06    0.12
   5   0 -10   -0.06    0.13
  -5   0  10   -0.13    0.11
  -5   0  10    0.16    0.13
   5   0 -10   -0.18    0.15
   5   0 -10    0.08    0.09
  -5   0   9   -0.04    0.09
  -5   0   9    0.02    0.10
   5   0  -9   -0.01    0.08
   5   0  -9   -0.05    0.14
   5   0  -9   -0.01    0.11
  -5   0   8    4.70    0.33
   5   0  -8    4.30    0.44
  -5   0   8    3.51    0.36
   5   0  -8    4.49    0.33
   5   0  -8    4.68    0.40
  -5   0   7   -0.12    0.08
   5   0  -7   -0.08    0.12
   5   0  -7    0.27    0.16
  -5   0   7    0.11    0.13
   5   0  -7   -0.12    0.08
  -5   0   7    0.04    0.08
  -5   0   6   38.14    2.12
   5   0  -6   34.13    2.19
  -5   0   6   36.63    2.17
   5   0  -6   36.29    2.03
  -5   0   6   36.22    2.02
   5   0  -6   34.88    2.12
   5   0  -5    0.06    0.10
  -5   0   5    0.13    0.09
   5   0  -5    0.21    0.14
  -5   0   5   -0.17    0.09
  -5   0   5    0.12    0.13
   5   0  -5    0.05    0.13
   5   0  -4    9.05    0.66
  -5   0   4    9.63    0.69
  -5   0   4   10.91    0.61
  -5   0   4    9.57    0.66
   5   0  -4    9.31    0.61
   5   0  -4    9.02    0.69
  -5   0   3   -0.03    0.08
   5   0  -3   -0.07    0.09
   5   0  -3   -0.01    0.13
   5   0  -3    0.09    0.13
  -5   0   3    0.17    0.12
  -5   0   3    0.16    0.14
   5   0  -2    0.70    0.18
  -5   0   2    0.88    0.18
   5   0  -2    0.82    0.15
   5   0  -2    0.84    0.17
  -5   0   2    0.85    0.15
  -5   0   2    0.76    0.17
  -5   0   1   -0.20    0.13
   5   0  -1    0.29    0.16
   5   0  -1   -0.07    0.12
  -5   0   1    0.09    0.12
  -5   0   1   -0.05    0.13
  -5   0   0    0.66    0.18
   5   0   0    0.80    0.17
   5   0   0    0.84    0.19
  -5   0   0    0.58    0.16
  -5   0  -1    0.13    0.14
   5   0   1   -0.17    0.12
   5   0   1    0.40    0.15
  -5   0  -1   -0.22    0.14
  -5   0  -2   19.80    1.21
   5   0   2   18.31    1.21
   5   0   2   18.72    1.19
   5   0   3   -0.04    0.14
   5   0   3   -0.29    0.11
   5   0   4   81.57    4.76
   5   0   4   83.01    4.64
   5   0   5    0.09    0.15
   5   0   6    6.04    0.55
   5   0   7   -0.13    0.15
  -5   0  -8   -0.05    0.12
   5   0   8    0.14    0.16
  -5   0  -9   -0.03    0.14
   5   0   9    0.12    0.19
  -5   0 -10    0.06    0.15
   5   0  10    0.21    0.20
   5   0  11   -0.22    0.18
   5   0  12    1.43    0.34
   5   0  13   -0.20    0.21
   5   0  14    0.15    0.26
  -5   0 -14    0.38    0.20
   5   0  15    0.00    0.28
  -5   0 -15    0.10    0.20
   5   0  16   -0.05    0.26
  -5   0 -17   -0.07    0.22
   5   0  17    0.20    0.30
  -5   0 -18    0.89    0.37
   5   1 -20    0.42    0.35
   5  -1 -20    0.32    0.33
   5   1 -19   -0.06    0.27
   5  -1 -19    0.03    0.25
   5   1 -18   -0.20    0.24
   5  -1 -18    0.20    0.26
  -5   1  17   -0.08    0.20
   5   1 -17   -0.32    0.20
   5  -1 -17   -0.06    0.21
   5  -1 -17    0.15    0.23
  -5   1  16   -0.07    0.20
   5   1 -16   -0.24    0.21
   5  -1 -16    0.18    0.21
   5  -1 -16    0.11    0.21
  -5   1  15    1.47    0.32
   5   1 -15    1.52    0.38
   5  -1 -15    1.65    0.32
   5  -1 -15    0.92    0.23
   5  -1 -15    1.41    0.32
   5   1 -14   -0.32    0.13
  -5   1  14   -0.05    0.18
   5   1 -14    0.15    0.25
   5  -1 -14   -0.06    0.15
   5  -1 -14    0.04    0.15
  -5  -1  14    0.23    0.15
   5  -1 -14   -0.04    0.18
   5   1 -13    7.44    0.76
   5   1 -13    6.97    0.57
  -5   1  13    6.70    0.67
   5  -1 -13    6.20    0.66
   5  -1 -13    8.21    0.61
   5  -1 -13    7.32    0.66
  -5  -1  13    8.17    0.60
   5   1 -12    2.66    0.45
   5   1 -12    3.75    0.34
  -5   1  12    3.45    0.41
   5  -1 -12    3.35    0.35
   5  -1 -12    3.13    0.40
   5  -1 -12    2.68    0.39
  -5  -1  12    3.11    0.33
   5  -1 -12    4.05    0.45
   5   1 -11   -0.12    0.12
   5   1 -11    0.13    0.22
  -5   1  11    0.31    0.17
   5  -1 -11   -0.04    0.17
   5  -1 -11    0.00    0.13
   5  -1 -11   -0.06    0.14
   5  -1 -11    0.07    0.17
  -5  -1  11    0.15    0.12
  -5  -1  11    0.33    0.14
  -5   1  10    2.26    0.34
   5   1 -10    2.76    0.40
   5   1 -10    2.57    0.28
  -5  -1  10    3.01    0.29
   5  -1 -10    2.30    0.33
   5  -1 -10    4.01    0.42
   5  -1 -10    3.42    0.33
  -5  -1  10    3.34    0.30
   5  -1 -10    2.83    0.36
   5   1  -9    0.97    0.26
   5   1  -9    1.03    0.17
  -5   1   9    1.06    0.23
   5  -1  -9    0.77    0.17
  -5  -1   9    0.80    0.15
   5  -1  -9    0.75    0.23
   5  -1  -9    1.49    0.25
  -5  -1   9    0.63    0.15
   5  -1  -9    0.81    0.20
  -5   1   8    0.64    0.18
  -5   1   8    0.48    0.19
   5   1  -8    0.70    0.15
   5   1  -8    0.74    0.21
  -5  -1   8    0.37    0.13
   5  -1  -8    0.42    0.18
   5  -1  -8    0.52    0.15
   5  -1  -8    0.47    0.16
  -5  -1   8    0.50    0.12
   5  -1  -8    0.54    0.18
  -5   1   7   21.40    1.49
   5   1  -7   23.20    1.52
  -5   1   7   25.75    1.49
   5   1  -7   21.51    1.38
  -5  -1   7   24.88    1.39
   5  -1  -7   25.52    1.53
  -5  -1   7   22.26    1.41
   5  -1  -7   23.75    1.49
   5  -1  -7   23.20    1.47
   5  -1  -7   22.60    1.39
  -5   1   6    0.05    0.14
   5   1  -6   -0.04    0.11
   5   1  -6    0.06    0.14
  -5   1   6    0.06    0.12
   5  -1  -6    0.03    0.14
  -5  -1   6    0.00    0.10
   5  -1  -6   -0.11    0.11
   5  -1  -6   -0.07    0.12
  -5   1   5   12.48    0.81
  -5   1   5   14.50    0.87
   5   1  -5   11.56    0.88
  -5   1   5   12.17    0.87
  -5   1   5   12.48    0.85
   5   1  -5   12.52    0.81
   5  -1  -5   13.70    0.87
   5  -1  -5   11.33    0.80
   5  -1  -5   13.41    0.88
  -5  -1   5   12.54    0.80
  -5   1   4    0.48    0.16
   5   1  -4    0.34    0.16
  -5   1   4    0.22    0.14
  -5   1   4    0.37    0.14
  -5   1   4    0.43    0.14
   5  -1  -4    0.05    0.14
   5  -1  -4    0.23    0.13
  -5  -1   4    0.23    0.08
   5  -1  -4    0.24    0.16
  -5  -1   4    0.07    0.07
  -5   1   3    4.99    0.40
  -5   1   3    5.18    0.42
  -5   1   3    5.13    0.41
   5   1  -3    4.58    0.42
  -5  -1   3    5.76    0.44
   5  -1  -3    4.35    0.40
   5  -1  -3    4.33    0.39
   5  -1  -3    5.16    0.43
  -5  -1   3    5.16    0.40
  -5  -1   3    4.91    0.35
  -5   1   2    1.88    0.25
   5   1  -2    1.68    0.24
  -5   1   2    2.36    0.25
  -5   1   2    2.92    0.28
  -5  -1   2    1.88    0.24
   5  -1  -2    2.21    0.25
   5  -1  -2    2.21    0.26
  -5  -1   2    2.04    0.21
   5  -1  -2    2.23    0.27
  -5   1   1    0.34    0.14
   5   1  -1    0.25    0.16
  -5   1   1   -0.10    0.14
  -5   1   1    0.18    0.16
   5  -1  -1    0.21    0.15
   5  -1  -1    0.16    0.15
  -5  -1   1    0.40    0.17
  -5  -1   1    0.56    0.14
   5  -1  -1    0.04    0.15
   5   1   0   22.24    1.43
  -5   1   0   25.39    1.46
  -5   1   0   23.53    1.42
  -5  -1   0   24.43    1.40
   5  -1   0   22.67    1.41
   5  -1   0   22.67    1.43
   5  -1   0   21.72    1.44
  -5  -1   0   24.45    1.45
   5   1   1   42.20    2.53
  -5   1  -1   43.69    2.54
  -5   1  -1   44.88    2.49
  -5  -1  -1   46.68    2.54
   5  -1   1   40.08    2.47
   5  -1   1   40.17    2.53
  -5   1  -2   10.38    0.72
   5   1   2    9.96    0.73
  -5  -1  -2   10.99    0.73
   5  -1   2   10.60    0.75
   5  -1   2    9.91    0.73
  -5   1  -3   47.38    2.80
   5   1   3   46.89    2.85
  -5  -1  -3   51.15    2.86
   5  -1   3   50.61    2.89
   5  -1   3   46.55    2.80
   5   1   4   28.97    1.71
   5  -1   4   27.16    1.70
   5  -1   4   26.66    1.74
   5   1   5    6.62    0.51
   5  -1   5    4.44    0.48
  -5  -1  -5    5.21    0.49
   5  -1   5    5.72    0.52
   5   1   6   11.89    0.83
   5  -1   6   11.14    0.84
  -5  -1  -6   11.16    0.84
   5  -1   6   10.21    0.85
   5   1   7    6.81    0.60
   5  -1   7    7.28    0.66
   5  -1   7    6.79    0.63
  -5  -1  -7    7.82    0.64
   5   1   8    2.83    0.37
  -5  -1  -8    2.72    0.36
   5  -1   8    2.63    0.39
   5  -1   8    3.24    0.40
   5   1   9    0.25    0.18
  -5   1  -9    0.06    0.15
   5  -1   9    0.17    0.19
   5   1  10    1.64    0.30
  -5   1 -10    1.19    0.24
   5  -1  10    1.35    0.33
   5   1  11    0.56    0.25
  -5   1 -11    1.24    0.25
   5  -1  11    0.84    0.30
   5   1  12   -0.06    0.20
  -5   1 -12    0.01    0.18
   5  -1  12    0.17    0.24
   5   1  13    1.24    0.33
  -5  -1 -13    1.16    0.28
   5  -1  13    1.96    0.42
   5   1  14    0.10    0.23
  -5  -1 -14   -0.15    0.15
   5  -1  14   -0.18    0.24
   5   1  15    0.15    0.28
   5  -1  15   -0.29    0.25
  -5  -1 -15   -0.02    0.19
   5   1  16   -0.28    0.24
  -5  -1 -16   -0.05    0.23
   5  -1  16   -0.25    0.23
  -5  -1 -16   -0.12    0.21
  -5  -1 -16    0.20    0.24
  -5   1 -17   -0.03    0.27
   5   1  17   -0.47    0.24
  -5  -1 -17   -0.11    0.23
   5  -1  17    0.96    0.41
  -5  -1 -17    0.20    0.24
  -5   1 -18    0.15    0.32
  -5  -1 -18    0.03    0.27
  -5  -1 -18    0.23    0.26
   5   2 -20   -0.15    0.33
   5   2 -19    0.00    0.30
   5  -2 -19    0.02    0.26
  -5   2  18   -0.22    0.28
   5   2 -18    0.18    0.31
   5  -2 -18   -0.16    0.24
   5  -2 -18   -0.06    0.21
   5   2 -17    0.24    0.30
  -5   2  17    0.24    0.28
   5  -2 -17   -0.19    0.20
   5  -2 -17    0.48    0.29
   5   2 -16    0.47    0.32
  -5   2  16   -0.06    0.24
   5  -2 -16    0.63    0.26
   5  -2 -16    0.25    0.25
   5  -2 -16    0.23    0.21
   5   2 -15    4.21    0.61
  -5   2  15    4.64    0.58
   5  -2 -15    4.23    0.53
   5  -2 -15    5.08    0.57
   5  -2 -15    3.99    0.48
  -5   2  14    0.15    0.22
   5   2 -14    0.22    0.24
   5  -2 -14    0.41    0.20
   5  -2 -14    0.08    0.17
   5  -2 -14    0.45    0.23
   5   2 -13    2.86    0.48
  -5   2  13    2.74    0.43
   5  -2 -13    2.99    0.38
   5  -2 -13    2.30    0.39
   5  -2 -13    3.25    0.41
   5   2 -12    0.19    0.22
  -5   2  12    0.15    0.19
   5  -2 -12   -0.04    0.15
   5  -2 -12   -0.08    0.18
   5  -2 -12   -0.05    0.14
  -5   2  11    5.75    0.59
   5   2 -11    5.88    0.63
   5  -2 -11    4.89    0.55
   5  -2 -11    5.91    0.55
   5  -2 -11    5.72    0.53
  -5   2  10    3.47    0.44
   5   2 -10    2.94    0.44
   5  -2 -10    3.83    0.45
   5  -2 -10    3.37    0.40
   5  -2 -10    4.18    0.43
  -5  -2  10    4.31    0.30
   5   2  -9    0.44    0.22
  -5   2   9    0.18    0.18
   5  -2  -9    0.67    0.22
  -5  -2   9    0.39    0.10
   5  -2  -9    0.49    0.18
   5  -2  -9    0.63    0.23
   5  -2  -9    0.37    0.16
  -5   2   8    0.60    0.20
   5   2  -8    0.48    0.19
   5  -2  -8    0.70    0.21
  -5  -2   8    0.78    0.12
   5  -2  -8    0.54    0.16
   5  -2  -8    0.79    0.21
   5  -2  -8    0.61    0.23
   5   2  -7    5.03    0.48
  -5   2   7    4.90    0.46
   5  -2  -7    4.44    0.42
   5  -2  -7    4.12    0.39
   5  -2  -7    4.99    0.49
  -5  -2   7    4.62    0.32
   5  -2  -7    4.52    0.46
  -5  -2   7    3.55    0.31
  -5   2   6    5.02    0.47
  -5   2   6    4.52    0.40
   5   2  -6    4.76    0.46
   5  -2  -6    3.98    0.44
  -5  -2   6    4.61    0.34
   5  -2  -6    4.71    0.43
   5  -2  -6    5.21    0.42
   5  -2  -6    4.48    0.47
  -5   2   5   23.68    1.64
  -5   2   5   28.76    1.64
   5   2  -5   24.67    1.63
  -5   2   5   26.43    1.57
  -5  -2   5   25.41    1.44
   5  -2  -5   25.60    1.58
  -5  -2   5   26.22    1.51
   5  -2  -5   25.78    1.58
   5  -2  -5   24.22    1.61
   5  -2  -5   24.89    1.67
  -5  -2   5   26.64    1.45
   5   2  -4    5.35    0.49
  -5   2   4    6.64    0.47
  -5   2   4    6.24    0.51
  -5   2   4    5.54    0.51
   5  -2  -4    5.30    0.48
   5  -2  -4    6.17    0.51
  -5  -2   4    5.52    0.39
   5  -2  -4    5.82    0.46
  -5   2   3    0.57    0.18
  -5   2   3    0.26    0.14
  -5   2   3   -0.05    0.13
   5   2  -3    0.35    0.16
  -5  -2   3    0.15    0.10
   5  -2  -3    0.21    0.13
   5  -2  -3    0.24    0.15
   5  -2  -3    0.16    0.16
  -5   2   2   -0.13    0.12
   5   2  -2   -0.05    0.12
  -5   2   2   -0.05    0.14
  -5   2   2    0.24    0.15
   5  -2  -2    0.19    0.15
  -5  -2   2    0.12    0.14
   5  -2  -2   -0.02    0.12
   5  -2  -2    0.13    0.14
  -5   2   1    1.17    0.20
  -5   2   1    1.03    0.19
   5   2  -1    1.02    0.19
  -5   2   1    1.15    0.21
   5  -2  -1    0.93    0.21
  -5  -2   1    0.84    0.19
   5  -2  -1    0.89    0.20
   5  -2  -1    1.35    0.21
   5   2   0    5.45    0.45
  -5   2   0    5.51    0.46
  -5   2   0    5.60    0.46
   5  -2   0    5.10    0.46
   5  -2   0    5.66    0.48
  -5  -2   0    5.93    0.45
   5  -2   0    5.55    0.48
   5   2   1    2.34    0.29
  -5   2  -1    3.74    0.35
   5  -2   1    3.83    0.38
   5  -2   1    3.78    0.35
   5  -2   1    3.77    0.36
  -5  -2  -1    4.34    0.35
  -5   2  -2    8.97    0.62
  -5  -2  -2    7.59    0.64
   5  -2   2    7.37    0.61
  -5  -2  -2    8.33    0.60
   5  -2   2    8.24    0.64
   5  -2   2    9.03    0.66
  -5   2  -3   -0.09    0.12
   5   2   3   -0.02    0.06
  -5  -2  -3   -0.27    0.11
  -5  -2  -3   -0.13    0.12
   5  -2   3   -0.12    0.14
   5  -2   3    0.06    0.16
  -5   2  -4   16.25    1.09
  -5  -2  -4   19.01    1.12
   5  -2   4   16.12    1.17
  -5  -2  -4   17.75    1.19
   5  -2   4   16.56    1.15
  -5   2  -5   19.03    1.25
  -5  -2  -5   19.69    1.36
   5  -2   5   20.25    1.33
   5  -2   5   21.57    1.38
  -5   2  -6    6.48    0.56
   5  -2   6    7.93    0.66
   5  -2   6    7.74    0.67
  -5  -2  -6    8.25    0.67
  -5   2  -7    0.76    0.19
   5   2   7    0.39    0.15
   5  -2   7    0.77    0.24
   5  -2   7    0.56    0.20
   5   2   8    0.11    0.15
  -5   2  -8   -0.08    0.13
   5  -2   8    0.33    0.23
   5  -2   8   -0.12    0.16
   5   2   9    0.49    0.20
  -5   2  -9    0.15    0.18
   5  -2   9    0.75    0.23
   5  -2   9    0.62    0.25
   5   2  10    0.52    0.21
   5  -2  10    0.74    0.25
   5  -2  10    0.36    0.25
   5   2  11    0.33    0.21
  -5   2 -11    0.08    0.17
   5  -2  11    0.23    0.24
   5   2  12    0.42    0.24
   5  -2  12    0.51    0.29
  -5  -2 -12    0.33    0.20
  -5  -2 -12    1.09    0.28
   5   2  13    1.68    0.34
  -5  -2 -13    1.24    0.32
  -5  -2 -13    1.13    0.30
   5  -2  13    1.14    0.37
   5   2  14   -0.01    0.23
  -5  -2 -14   -0.04    0.20
   5  -2  14    0.13    0.30
  -5  -2 -14    0.02    0.18
   5   2  15    0.98    0.33
  -5  -2 -15    1.04    0.33
   5  -2  15    1.18    0.41
  -5  -2 -15    0.36    0.24
  -5   2 -16    0.90    0.39
   5   2  16    0.31    0.29
  -5  -2 -16    0.43    0.26
  -5  -2 -16    0.23    0.25
   5  -2  16   -0.07    0.31
  -5  -2 -16    1.12    0.33
  -5   2 -17    0.33    0.36
  -5  -2 -17    0.24    0.26
   5  -2  17   -0.40    0.30
  -5  -2 -17    0.05    0.26
  -5  -2 -17    0.20    0.27
  -5   2 -18   -0.14    0.33
  -5  -2 -18    0.03    0.29
  -5  -2 -18    0.22    0.28
   5   3 -19   -0.19    0.32
   5  -3 -19    0.20    0.31
   5   3 -18   -0.22    0.32
   5  -3 -18   -0.04    0.29
   5   3 -17   -0.60    0.24
  -5   3  17    0.05    0.30
   5  -3 -17    0.17    0.28
   5  -3 -17   -0.17    0.21
  -5   3  16    0.16    0.28
   5   3 -16    0.00    0.24
   5  -3 -16   -0.13    0.19
   5  -3 -16    0.01    0.23
  -5   3  15   -0.04    0.22
   5   3 -15    0.03    0.27
   5  -3 -15    0.03    0.22
   5  -3 -15   -0.02    0.20
   5  -3 -15    0.07    0.22
  -5   3  14    1.44    0.37
   5   3 -14    1.85    0.45
   5  -3 -14    1.81    0.34
   5  -3 -14    1.83    0.34
   5  -3 -14    1.06    0.33
   5   3 -13   -0.40    0.19
  -5   3  13    0.12    0.22
   5  -3 -13    0.42    0.23
   5  -3 -13    0.07    0.21
   5  -3 -13    0.28    0.19
   5   3 -12    3.07    0.51
  -5   3  12    3.49    0.49
   5  -3 -12    3.85    0.43
   5  -3 -12    5.02    0.56
   5  -3 -12    3.76    0.47
   5   3 -11    2.03    0.39
  -5   3  11    1.43    0.32
   5  -3 -11    1.21    0.30
   5  -3 -11    1.69    0.28
   5  -3 -11    1.51    0.31
   5   3 -10    0.04    0.20
  -5   3  10    0.34    0.20
   5  -3 -10    0.03    0.18
   5  -3 -10    0.05    0.19
   5  -3 -10    0.18    0.13
   5   3  -9   -0.17    0.17
  -5   3   9    0.14    0.18
   5  -3  -9   -0.12    0.15
   5  -3  -9   -0.01    0.12
   5  -3  -9   -0.04    0.17
  -5   3   8    5.75    0.61
   5   3  -8    6.34    0.62
   5  -3  -8    6.37    0.59
   5  -3  -8    6.67    0.62
   5  -3  -8    6.20    0.50
  -5   3   7    4.55    0.56
   5   3  -7    6.04    0.59
  -5   3   7    6.82    0.51
   5  -3  -7    7.79    0.53
   5  -3  -7    6.61    0.60
   5  -3  -7    7.31    0.64
  -5   3   6   14.51    1.18
   5   3  -6   16.07    1.17
  -5   3   6   17.54    1.07
   5  -3  -6   16.42    1.19
   5  -3  -6   18.65    1.26
  -5  -3   6   17.29    1.04
   5  -3  -6   15.88    1.15
  -5  -3   6   16.64    0.99
   5  -3  -6   17.38    1.08
  -5  -3   6   17.42    1.02
   5   3  -5    8.75    0.71
  -5   3   5    8.66    0.62
  -5   3   5    8.67    0.74
   5  -3  -5    7.73    0.71
  -5  -3   5    9.37    0.60
   5  -3  -5    9.04    0.73
  -5  -3   5    8.94    0.61
   5  -3  -5    9.56    0.64
   5  -3  -5   10.39    0.80
  -5   3   4    0.40    0.14
  -5   3   4    0.61    0.19
   5   3  -4    0.69    0.20
  -5  -3   4    0.63    0.14
  -5  -3   4    0.33    0.11
   5  -3  -4    0.41    0.19
   5  -3  -4    0.51    0.14
   5  -3  -4    0.62    0.22
   5  -3  -4    0.51    0.21
   5   3  -3   -0.02    0.13
  -5   3   3    0.20    0.12
  -5   3   3   -0.06    0.12
  -5  -3   3   -0.14    0.10
   5  -3  -3    0.05    0.14
  -5  -3   3    0.14    0.12
   5  -3  -3    0.02    0.19
   5  -3  -3    0.09    0.12
  -5   3   2    0.52    0.18
  -5   3   2    0.39    0.15
   5   3  -2    0.59    0.17
  -5  -3   2    0.82    0.17
   5  -3  -2    0.31    0.14
   5  -3  -2    0.49    0.20
  -5  -3   2    0.44    0.15
   5  -3  -2    0.76    0.21
  -5   3   1    0.22    0.15
   5   3  -1   -0.04    0.08
  -5   3   1    0.27    0.17
  -5   3   1    0.40    0.17
  -5  -3   1    0.48    0.16
   5  -3  -1    0.33    0.17
   5  -3  -1    0.24    0.18
  -5  -3   1    0.80    0.18
   5  -3  -1    0.20    0.13
  -5   3   0    1.35    0.23
  -5   3   0    0.64    0.19
   5   3   0    0.94    0.18
   5  -3   0    0.91    0.19
  -5  -3   0    1.16    0.19
  -5  -3   0    0.92    0.20
  -5  -3   0    0.91    0.20
   5  -3   0    1.49    0.24
   5  -3   0    0.47    0.20
   5   3   1    4.85    0.44
  -5   3  -1    5.29    0.47
  -5   3  -1    5.92    0.51
   5  -3   1    6.13    0.50
  -5  -3  -1    4.97    0.50
   5  -3   1    6.66    0.55
   5  -3   1    5.99    0.51
  -5  -3  -1    6.54    0.47
  -5  -3  -1    5.58    0.49
  -5   3  -2   21.64    1.32
  -5   3  -2   20.32    1.35
   5   3   2   20.66    1.29
  -5  -3  -2   19.25    1.33
   5  -3   2   19.53    1.35
  -5  -3  -2   20.18    1.39
   5  -3   2   20.46    1.35
   5  -3   2   21.92    1.34
  -5  -3  -2   22.12    1.29
   5   3   3    4.45    0.36
  -5   3  -3    3.89    0.37
  -5  -3  -3    3.97    0.42
  -5  -3  -3    4.39    0.45
   5  -3   3    3.44    0.40
   5  -3   3    3.09    0.40
   5  -3   3    4.40    0.41
  -5  -3  -3    3.58    0.34
  -5   3  -4    4.49    0.40
   5   3   4    3.78    0.36
  -5  -3  -4    4.28    0.46
  -5  -3  -4    4.32    0.38
  -5  -3  -4    4.58    0.48
   5  -3   4    4.48    0.47
   5  -3   4    4.39    0.46
  -5   3  -5    3.63    0.37
   5   3   5    3.57    0.34
  -5  -3  -5    3.08    0.41
  -5  -3  -5    4.12    0.37
   5  -3   5    4.32    0.46
   5  -3   5    4.37    0.46
   5   3   6    6.82    0.51
  -5   3  -6    5.38    0.49
   5  -3   6    6.31    0.62
   5  -3   6    6.91    0.61
  -5  -3  -6    6.58    0.61
  -5   3  -7    0.77    0.19
   5   3   7    1.05    0.19
   5  -3   7    1.52    0.32
   5  -3   7    1.35    0.29
  -5  -3  -7    0.89    0.26
   5   3   8    0.69    0.19
  -5   3  -8    0.35    0.16
   5  -3   8    0.67    0.23
   5  -3   8    0.52    0.24
  -5  -3  -8    0.24    0.21
   5   3   9   -0.04    0.14
  -5   3  -9   -0.15    0.15
  -5  -3  -9    0.67    0.25
   5  -3   9    0.07    0.18
   5  -3   9   -0.10    0.19
   5   3  10    0.11    0.15
  -5  -3 -10    0.44    0.23
   5  -3  10   -0.14    0.14
   5  -3  10   -0.02    0.21
  -5  -3 -10   -0.16    0.16
   5   3  11    0.12    0.17
   5  -3  11    0.39    0.22
  -5  -3 -11   -0.13    0.18
   5  -3  11   -0.05    0.23
  -5  -3 -11    0.02    0.21
   5   3  12    0.38    0.21
   5  -3  12    0.15    0.20
  -5  -3 -12    0.46    0.25
  -5  -3 -12    0.37    0.23
   5  -3  12    0.33    0.30
   5   3  13    4.27    0.50
  -5  -3 -13    3.71    0.53
  -5  -3 -13    2.98    0.49
   5  -3  13    4.48    0.65
   5   3  14    1.55    0.34
  -5  -3 -14    2.72    0.47
   5  -3  14    1.60    0.45
  -5  -3 -14    1.95    0.37
  -5  -3 -14    1.97    0.40
   5  -3  15   -0.16    0.29
  -5  -3 -15   -0.02    0.24
  -5  -3 -15   -0.35    0.22
  -5   3 -16   -0.37    0.30
  -5  -3 -16    0.11    0.26
   5  -3  16    0.48    0.38
  -5  -3 -16   -0.11    0.23
  -5   3 -17    0.21    0.38
  -5  -3 -17    0.33    0.30
  -5  -3 -17    0.34    0.32
   5  -3  17    0.25    0.39
   5   4 -18    0.23    0.36
   5   4 -17    1.12    0.43
   5  -4 -17    0.77    0.39
   5  -4 -17    1.31    0.38
   5   4 -16    0.72    0.38
   5  -4 -16    1.28    0.36
   5  -4 -16    0.46    0.32
   5   4 -15    0.24    0.28
   5  -4 -15    0.13    0.25
   5  -4 -15   -0.25    0.22
   5   4 -14    0.96    0.37
  -5   4  14    0.85    0.35
   5  -4 -14    1.22    0.33
   5  -4 -14    0.98    0.35
  -5   4  13   -0.06    0.23
   5   4 -13    0.12    0.25
   5  -4 -13   -0.18    0.19
   5  -4 -13   -0.01    0.22
  -5   4  12    0.02    0.24
   5   4 -12   -0.01    0.23
   5  -4 -12    0.44    0.23
   5  -4 -12    0.22    0.25
  -5   4  11    0.11    0.21
   5   4 -11   -0.10    0.20
   5  -4 -11   -0.02    0.15
   5  -4 -11   -0.14    0.21
   5  -4 -11    0.27    0.23
  -5   4  10    1.04    0.30
   5   4 -10    0.91    0.28
   5  -4 -10    0.37    0.24
   5  -4 -10    0.47    0.16
   5  -4 -10    0.69    0.26
   5   4  -9    1.28    0.30
  -5   4   9    0.93    0.28
   5  -4  -9    0.86    0.18
   5  -4  -9    0.77    0.28
   5  -4  -9    1.51    0.33
  -5   4   8    1.31    0.31
   5   4  -8    1.32    0.30
  -5  -4   8    1.32    0.17
   5  -4  -8    1.83    0.21
   5  -4  -8    1.14    0.29
   5  -4  -8    1.47    0.33
  -5   4   7    1.42    0.31
   5   4  -7    1.12    0.27
  -5   4   7    1.43    0.19
   5  -4  -7    0.75    0.28
   5  -4  -7    1.50    0.18
   5  -4  -7    1.15    0.29
  -5  -4   7    1.28    0.18
   5   4  -6    6.88    0.61
  -5   4   6    6.59    0.46
  -5   4   6    5.54    0.61
  -5  -4   6    5.62    0.44
   5  -4  -6    6.36    0.62
  -5  -4   6    6.36    0.48
   5  -4  -6    6.57    0.64
  -5  -4   6    6.30    0.46
   5  -4  -6    5.62    0.45
  -5   4   5    0.08    0.16
   5   4  -5    0.28    0.18
  -5   4   5   -0.04    0.11
  -5  -4   5    0.04    0.10
  -5  -4   5    0.24    0.12
   5  -4  -5   -0.10    0.18
   5  -4  -5   -0.12    0.11
  -5  -4   5    0.07    0.12
   5  -4  -5    0.47    0.23
   5   4  -4    6.46    0.56
  -5   4   4    6.60    0.61
  -5   4   4    6.07    0.46
   5  -4  -4    5.34    0.44
  -5  -4   4    6.37    0.50
   5  -4  -4    6.94    0.62
  -5  -4   4    5.89    0.49
   5  -4  -4    5.44    0.58
   5   4  -3    3.65    0.38
  -5   4   3    3.66    0.33
  -5   4   3    3.87    0.44
   5  -4  -3    3.83    0.44
   5  -4  -3    2.73    0.29
  -5  -4   3    3.37    0.36
   5  -4  -3    3.33    0.44
  -5  -4   3    3.40    0.36
  -5   4   2    9.02    0.64
   5   4  -2    7.87    0.65
  -5   4   2    8.11    0.72
  -5  -4   2    9.09    0.69
  -5  -4   2    9.79    0.69
   5  -4  -2    8.39    0.62
   5  -4  -2    9.35    0.75
   5  -4  -2    8.76    0.73
   5   4  -1    1.94    0.26
  -5   4   1    1.78    0.29
  -5  -4   1    2.21    0.31
   5  -4  -1    1.73    0.33
  -5  -4   1    2.13    0.29
   5  -4  -1    2.07    0.26
   5  -4  -1    3.51    0.39
   5   4   0    3.09    0.31
  -5   4   0    2.83    0.35
  -5  -4   0    3.23    0.39
  -5  -4   0    2.98    0.32
  -5  -4   0    3.32    0.37
   5  -4   0    2.60    0.36
   5  -4   0    3.06    0.40
   5  -4   0    2.82    0.32
  -5   4  -1    1.85    0.28
   5   4   1    2.27    0.25
  -5  -4  -1    2.03    0.25
  -5  -4  -1    1.78    0.30
  -5  -4  -1    1.41    0.28
   5  -4   1    2.06    0.30
   5  -4   1    1.60    0.31
   5  -4   1    1.68    0.26
  -5   4  -2    0.64    0.18
   5   4   2    0.87    0.16
   5  -4   2    0.84    0.22
  -5  -4  -2    0.63    0.23
  -5  -4  -2    0.82    0.23
  -5  -4  -2    0.69    0.16
   5  -4   2    1.18    0.27
   5  -4   2    0.68    0.21
  -5   4  -3    8.93    0.72
   5   4   3    9.73    0.65
  -5   4  -3    8.80    0.69
  -5  -4  -3   10.14    0.79
   5  -4   3    8.75    0.77
   5  -4   3    9.13    0.75
   5  -4   3    9.52    0.73
  -5  -4  -3    9.68    0.65
  -5   4  -4    3.91    0.40
   5   4   4    3.41    0.31
  -5   4  -4    3.43    0.37
  -5  -4  -4    3.68    0.45
   5  -4   4    4.04    0.45
  -5  -4  -4    4.02    0.34
   5  -4   4    4.05    0.47
   5  -4   4    3.76    0.40
   5   4   5    3.82    0.32
  -5   4  -5    3.71    0.39
  -5   4  -5    3.14    0.35
  -5  -4  -5    3.19    0.44
   5  -4   5    3.56    0.44
   5  -4   5    3.11    0.42
  -5  -4  -5    3.66    0.33
  -5   4  -6    0.09    0.15
  -5   4  -6   -0.23    0.14
   5   4   6    0.37    0.13
  -5  -4  -6    0.74    0.24
   5  -4   6    0.49    0.23
   5  -4   6    0.11    0.19
  -5  -4  -6    0.12    0.17
  -5   4  -7    0.46    0.16
   5   4   7    0.32    0.13
  -5   4  -7    0.46    0.18
  -5  -4  -7    0.09    0.19
   5  -4   7    0.37    0.24
   5  -4   7    0.61    0.24
  -5  -4  -7   -0.01    0.20
   5   4   8    0.03    0.12
  -5   4  -8    0.28    0.14
  -5  -4  -8    0.40    0.24
  -5  -4  -8    0.19    0.21
   5  -4   8    0.26    0.23
   5  -4   8    0.21    0.20
   5   4   9    1.95    0.27
  -5   4  -9    2.22    0.28
   5  -4   9    2.28    0.41
  -5  -4  -9    1.97    0.38
  -5  -4  -9    1.35    0.34
   5  -4   9    1.94    0.36
  -5  -4 -10    0.65    0.26
   5  -4  10    0.26    0.21
  -5  -4 -10    0.34    0.26
   5  -4  10    0.12    0.24
  -5  -4 -11    0.57    0.28
   5  -4  11    1.69    0.43
   5  -4  11    1.62    0.33
  -5  -4 -11    0.82    0.29
   5  -4  12    0.01    0.28
  -5  -4 -12    0.25    0.26
  -5  -4 -12    0.53    0.28
   5  -4  12    0.18    0.22
  -5  -4 -13    0.68    0.31
   5  -4  13    0.63    0.37
   5  -4  13    0.77    0.29
  -5  -4 -13    0.33    0.29
  -5   4 -14    0.24    0.32
   5  -4  14   -0.16    0.30
  -5  -4 -14   -0.08    0.23
  -5  -4 -14    0.03    0.27
  -5   4 -15   -0.38    0.30
  -5  -4 -15    0.04    0.26
   5  -4  15   -0.47    0.26
  -5  -4 -15   -0.02    0.26
  -5   4 -16    0.26    0.35
  -5  -4 -16    0.20    0.31
   5  -4  16    0.15    0.39
   5   5 -17   -0.09    0.34
   5  -5 -17    0.24    0.31
   5   5 -16   -0.26    0.27
   5  -5 -16   -0.18    0.27
   5   5 -15    0.08    0.30
   5  -5 -15   -0.26    0.26
   5  -5 -15    0.26    0.30
   5   5 -14    0.66    0.35
   5  -5 -14    0.39    0.28
   5  -5 -14    0.11    0.28
   5   5 -13    2.58    0.50
   5  -5 -13    2.27    0.47
   5  -5 -13    1.76    0.43
  -5   5  12    0.53    0.31
   5   5 -12    0.56    0.30
   5  -5 -12    0.61    0.31
   5  -5 -12    0.03    0.24
   5   5 -11    0.21    0.26
  -5   5  11    0.41    0.28
   5  -5 -11    0.25    0.28
   5  -5 -11    0.03    0.23
  -5   5  10    0.10    0.23
   5   5 -10    0.33    0.22
   5  -5 -10    0.48    0.27
   5  -5 -10   -0.26    0.21
   5   5  -9    1.65    0.33
  -5   5   9    1.03    0.31
   5  -5  -9    0.65    0.30
   5  -5  -9    1.53    0.36
   5   5  -8    0.23    0.21
  -5   5   8    0.28    0.23
   5  -5  -8    0.72    0.29
   5  -5  -8    0.17    0.22
  -5  -5   8    0.14    0.14
   5   5  -7    3.07    0.42
  -5   5   7    3.56    0.49
   5  -5  -7    2.51    0.45
  -5  -5   7    3.25    0.34
   5  -5  -7    3.96    0.52
  -5   5   6    0.90    0.28
   5   5  -6    0.23    0.20
   5  -5  -6    0.35    0.24
  -5  -5   6    0.16    0.13
   5  -5  -6    0.72    0.27
  -5  -5   6    0.35    0.15
  -5  -5   6    0.35    0.18
   5   5  -5    0.10    0.17
  -5   5   5   -0.04    0.18
   5  -5  -5    0.08    0.22
  -5  -5   5    0.19    0.17
   5  -5  -5    0.18    0.24
  -5  -5   5    0.04    0.12
  -5  -5   5    0.13    0.15
   5   5  -4    0.12    0.15
  -5   5   4    0.06    0.18
  -5  -5   4    0.18    0.14
   5  -5  -4    0.13    0.21
   5  -5  -4   -0.18    0.20
   5  -5  -4   -0.03    0.10
  -5  -5   4   -0.01    0.15
  -5  -5   4    0.20    0.18
   5   5  -3    0.06    0.14
  -5   5   3    0.15    0.18
   5  -5  -3   -0.04    0.19
   5  -5  -3   -0.05    0.11
  -5  -5   3   -0.13    0.16
  -5  -5   3    0.17    0.17
   5  -5  -3    0.20    0.22
  -5  -5   3   -0.06    0.14
   5   5  -2   -0.01    0.13
  -5   5   2    0.12    0.18
  -5  -5   2    0.11    0.20
   5  -5  -2    0.18    0.13
   5  -5  -2    0.16    0.20
  -5  -5   2    0.39    0.19
   5  -5  -2    0.77    0.25
  -5  -5   2    0.25    0.17
  -5   5   1   -0.10    0.16
   5   5  -1   -0.05    0.14
   5  -5  -1    0.13    0.13
   5  -5  -1    0.14    0.21
  -5  -5   1   -0.01    0.17
  -5  -5   1    0.11    0.19
   5  -5  -1    0.31    0.23
  -5  -5   1    0.02    0.15
  -5   5   0    0.75    0.22
   5   5   0    0.80    0.19
   5  -5   0    0.42    0.17
  -5  -5   0    0.37    0.20
  -5  -5   0    0.38    0.19
   5  -5   0    0.57    0.23
   5  -5   0    0.36    0.24
  -5  -5   0    0.69    0.24
  -5   5  -1    0.10    0.18
   5   5   1   -0.13    0.12
   5  -5   1    0.11    0.16
   5  -5   1    0.37    0.21
  -5  -5  -1   -0.21    0.14
  -5  -5  -1    0.09    0.18
   5  -5   1   -0.11    0.18
   5   5   2    0.97    0.16
  -5   5  -2    1.15    0.24
   5  -5   2    0.51    0.26
   5  -5   2    0.97    0.23
   5  -5   2    0.82    0.23
  -5  -5  -2    0.55    0.22
  -5  -5  -2    0.91    0.25
  -5   5  -3    1.91    0.30
   5   5   3    2.14    0.22
  -5  -5  -3    2.84    0.39
   5  -5   3    1.79    0.31
   5  -5   3    2.07    0.33
   5  -5   3    2.25    0.37
  -5  -5  -3    2.22    0.37
  -5   5  -4    1.58    0.27
   5  -5   4    2.29    0.32
  -5  -5  -4    1.52    0.33
   5  -5   4    2.06    0.33
   5  -5   4    1.48    0.33
  -5  -5  -4    1.36    0.32
  -5   5  -5    0.84    0.20
  -5  -5  -5    0.25    0.22
   5  -5   5   -0.01    0.19
  -5  -5  -5    0.74    0.24
   5  -5   5    0.60    0.24
   5  -5   5    0.12    0.18
  -5   5  -6   -0.13    0.13
   5  -5   6   -0.15    0.17
  -5  -5  -6    0.13    0.21
   5  -5   6    0.32    0.23
  -5  -5  -6    0.20    0.21
  -5   5  -7    0.42    0.17
  -5  -5  -7    0.34    0.24
   5  -5   7    0.49    0.26
  -5  -5  -7    0.15    0.23
   5  -5   7    0.31    0.23
   5  -5   8    0.14    0.22
   5  -5   8    0.18    0.25
  -5  -5  -8    0.00    0.22
  -5  -5  -8    0.29    0.25
  -5  -5  -9    0.19    0.23
   5  -5   9    0.08    0.20
  -5  -5  -9    0.39    0.26
   5  -5   9    0.49    0.31
  -5  -5 -10    0.25    0.25
   5  -5  10    0.26    0.23
  -5  -5 -10    0.02    0.21
   5  -5  10    0.39    0.31
   5  -5  11    0.25    0.24
  -5  -5 -11    0.09    0.24
   5  -5  11   -0.29    0.25
  -5  -5 -11    0.05    0.25
  -5  -5 -12    0.36    0.30
   5  -5  12   -0.07    0.21
  -5  -5 -12   -0.13    0.25
   5  -5  12    0.27    0.32
  -5   5 -13    0.87    0.39
  -5  -5 -13    0.89    0.35
   5  -5  13    1.71    0.48
  -5  -5 -13    0.30    0.31
  -5   5 -14    0.18    0.34
   5  -5  14    0.39    0.38
  -5  -5 -14   -0.46    0.24
  -5   5 -15    0.82    0.40
  -5  -5 -15    0.33    0.34
   5   6 -15    0.14    0.31
   5  -6 -15   -0.19    0.32
   5   6 -14   -0.08    0.27
   5  -6 -14   -0.04    0.30
   5   6 -13    0.38    0.32
   5  -6 -13    0.83    0.38
   5  -6 -13    1.00    0.39
   5   6 -12    0.32    0.27
   5  -6 -12    0.94    0.36
   5  -6 -12    0.62    0.36
   5   6 -11    2.02    0.44
   5  -6 -11    3.13    0.55
   5  -6 -11    2.54    0.51
   5   6 -10    1.43    0.36
   5  -6 -10    0.68    0.35
   5  -6 -10    1.31    0.39
   5   6  -9   -0.15    0.20
  -5   6   9    0.43    0.30
   5  -6  -9    0.39    0.28
   5  -6  -9    0.30    0.29
  -5   6   8    1.27    0.37
   5   6  -8    1.21    0.32
   5  -6  -8    0.97    0.32
   5  -6  -8    0.74    0.34
   5   6  -7    0.13    0.19
  -5   6   7   -0.07    0.21
   5  -6  -7    0.41    0.28
  -5  -6   7    0.22    0.18
   5  -6  -7    0.36    0.30
  -5   6   6   -0.09    0.20
   5   6  -6   -0.09    0.17
   5  -6  -6   -0.14    0.24
   5  -6  -6    0.05    0.25
  -5  -6   6    0.01    0.18
  -5   6   5    0.23    0.22
   5   6  -5    0.02    0.13
   5  -6  -5   -0.36    0.20
  -5  -6   5    0.28    0.17
  -5  -6   5   -0.09    0.17
   5  -6  -5   -0.19    0.22
  -5   6   4    1.24    0.32
   5   6  -4    1.79    0.31
   5  -6  -4    1.69    0.38
  -5  -6   4    1.69    0.29
   5  -6  -4    1.77    0.39
  -5  -6   4    1.66    0.31
   5   6  -3    0.01    0.16
  -5   6   3    0.08    0.20
   5  -6  -3    0.06    0.23
   5  -6  -3   -0.21    0.24
  -5  -6   3   -0.12    0.16
  -5  -6   3    0.35    0.19
  -5  -6   3    0.00    0.23
   5   6  -2   -0.02    0.14
  -5   6   2    0.31    0.21
  -5  -6   2   -0.04    0.16
   5  -6  -2   -0.03    0.23
  -5  -6   2    0.18    0.20
   5  -6  -2    0.10    0.21
  -5   6   1   -0.07    0.17
   5   6  -1    0.13    0.16
  -5  -6   1    0.19    0.22
   5  -6  -1   -0.13    0.22
   5  -6  -1    0.06    0.15
  -5  -6   1    0.07    0.18
   5  -6  -1    0.07    0.19
  -5   6   0    0.46    0.21
  -5  -6   0    0.61    0.27
   5  -6   0    0.63    0.28
  -5  -6   0    0.11    0.20
   5  -6   0    0.17    0.16
   5  -6   0    0.47    0.25
  -5   6  -1    2.77    0.40
  -5  -6  -1    3.08    0.43
  -5  -6  -1    1.66    0.38
   5  -6   1    2.33    0.34
   5  -6   1    2.32    0.39
   5  -6   1    2.91    0.47
  -5   6  -2    0.22    0.19
  -5  -6  -2    0.21    0.23
   5  -6   2    0.47    0.26
   5  -6   2    0.51    0.24
  -5  -6  -2    0.11    0.21
   5  -6   2    0.28    0.21
  -5   6  -3    0.10    0.19
   5  -6   3    0.21    0.18
   5  -6   3   -0.21    0.16
   5  -6   3   -0.03    0.19
  -5  -6  -3    0.15    0.22
  -5  -6  -3    0.05    0.20
  -5   6  -4    0.11    0.18
   5  -6   4    0.45    0.26
   5  -6   4    0.10    0.19
  -5  -6  -4   -0.05    0.22
  -5  -6  -4    0.45    0.25
   5  -6   4    0.02    0.20
  -5   6  -5    1.35    0.27
  -5  -6  -5    1.06    0.32
   5  -6   5    1.60    0.34
  -5  -6  -5    0.94    0.32
   5  -6   5    1.25    0.35
   5  -6   6    0.46    0.26
  -5  -6  -6    0.08    0.23
  -5  -6  -6    0.53    0.30
   5  -6   6    0.29    0.24
  -5  -6  -7    0.18    0.25
   5  -6   7   -0.03    0.22
   5  -6   7   -0.07    0.25
  -5  -6  -7    0.33    0.26
   5  -6   8    1.19    0.37
  -5  -6  -8    1.04    0.36
  -5  -6  -8    1.21    0.37
   5  -6   8    1.21    0.35
  -5  -6  -9   -0.22    0.22
   5  -6   9    0.28    0.26
   5  -6   9    0.08    0.28
  -5  -6  -9   -0.06    0.25
  -5   6 -10    0.30    0.30
  -5  -6 -10   -0.05    0.26
   5  -6  10    0.46    0.33
   5  -6  10    0.17    0.25
  -5  -6 -10   -0.03    0.25
  -5   6 -11    0.09    0.31
  -5  -6 -11   -0.15    0.28
   5  -6  11    0.04    0.26
  -5  -6 -11    0.05    0.28
   5  -6  11   -0.12    0.29
  -5   6 -12   -0.09    0.27
   5  -6  12    0.25    0.36
  -5  -6 -12    0.07    0.27
  -5   6 -13    0.08    0.32
  -5  -6 -13    0.10    0.33
   5   7 -12   -0.37    0.27
   5  -7 -12   -0.11    0.33
   5   7 -11    0.55    0.31
   5  -7 -11    0.18    0.34
   5   7 -10   -0.06    0.24
   5  -7 -10    0.19    0.36
   5  -7 -10   -0.06    0.30
   5   7  -9    0.04    0.25
   5  -7  -9    0.62    0.39
   5  -7  -9    0.13    0.32
   5   7  -8    0.29    0.26
   5  -7  -8    0.95    0.41
   5  -7  -8    0.60    0.36
   5   7  -7    0.22    0.24
   5  -7  -7    0.49    0.34
   5  -7  -7    0.80    0.38
   5   7  -6    0.37    0.25
   5  -7  -6   -0.40    0.26
   5  -7  -6    0.44    0.35
  -5   7   5    1.05    0.37
   5   7  -5    1.54    0.32
   5  -7  -5    1.12    0.40
  -5  -7   5    1.77    0.37
   5  -7  -5    1.53    0.43
  -5   7   4    1.28    0.37
   5  -7  -4    0.66    0.34
  -5  -7   4    1.13    0.32
   5  -7  -4    0.87    0.36
  -5   7   3    0.38    0.29
  -5  -7   3    0.24    0.22
   5  -7  -3    0.45    0.33
   5  -7  -3    0.60    0.34
  -5  -7   3    0.15    0.25
  -5   7   2    0.22    0.23
   5  -7  -2    0.23    0.29
   5  -7  -2   -0.11    0.25
  -5  -7   2    0.19    0.25
  -5  -7   2   -0.17    0.20
  -5   7   1   -0.17    0.21
   5  -7  -1    0.45    0.32
  -5  -7   1    0.08    0.22
  -5  -7   1    0.09    0.24
   5  -7  -1   -0.24    0.23
  -5   7   0    0.56    0.27
   5  -7   0    0.59    0.30
  -5  -7   0    0.48    0.27
  -5  -7   0    0.55    0.28
   5  -7   0    0.57    0.32
  -5   7  -1    0.34    0.25
  -5  -7  -1    0.16    0.24
   5  -7   1    0.35    0.28
  -5  -7  -1    1.05    0.34
   5  -7   1    0.10    0.26
  -5   7  -2    1.91    0.37
   5  -7   2    2.13    0.45
   5  -7   2    1.98    0.40
  -5  -7  -2    2.29    0.44
  -5  -7  -2    2.63    0.46
  -5  -7  -3   -0.12    0.22
   5  -7   3   -0.06    0.23
  -5  -7  -3    0.03    0.24
   5  -7   3    0.15    0.26
  -5   7  -4    0.11    0.20
  -5  -7  -4    0.29    0.29
   5  -7   4   -0.13    0.23
   5  -7   4    0.23    0.25
  -5  -7  -4   -0.06    0.25
  -5   7  -5    0.04    0.20
   5  -7   5    0.14    0.26
  -5  -7  -5    0.05    0.27
   5  -7   5   -0.18    0.25
  -5  -7  -5   -0.02    0.26
  -5   7  -6    0.06    0.24
   5  -7   6   -0.04    0.26
   5  -7   6    0.64    0.32
  -5  -7  -6    0.24    0.29
  -5  -7  -6    0.64    0.33
  -5   7  -7    0.94    0.32
  -5  -7  -7    0.64    0.34
  -5  -7  -7    1.55    0.42
   5  -7   7    0.67    0.35
  -5   7  -8    0.57    0.31
  -5  -7  -8   -0.07    0.29
  -5  -7  -8    0.18    0.29
   5  -7   8    0.22    0.31
  -5   7  -9   -0.24    0.23
  -5  -7  -9    0.08    0.31
   5  -7   9   -0.33    0.25
  -5   7 -10   -0.15    0.26
  -5  -7 -10    0.04    0.32
   5  -8  -9    0.00    0.37
   5  -8  -8    0.41    0.37
   5  -8  -7    0.17    0.36
   5  -8  -6   -0.17    0.29
   5  -8  -6   -0.18    0.34
   5  -8  -5    0.24    0.37
   5  -8  -5   -0.30    0.29
  -5  -8   4    0.05    0.28
   5  -8  -4    0.63    0.40
   5  -8  -4    0.50    0.37
  -5  -8   3    0.48    0.33
   5  -8  -3    0.22    0.34
   5  -8  -3    0.06    0.35
   5  -8  -2   -0.29    0.26
   5  -8  -2   -0.11    0.32
  -5  -8   2   -0.16    0.24
  -5   8   1    0.32    0.29
   5  -8  -1   -0.12    0.31
  -5  -8   1   -0.33    0.25
   5  -8  -1    0.30    0.35
  -5   8   0   -0.24    0.26
   5  -8   0    0.22    0.31
  -5  -8   0    0.02    0.28
   5  -8   0    0.43    0.35
  -5  -8   0   -0.16    0.24
  -5  -8  -1    0.24    0.32
   5  -8   1   -0.31    0.25
  -5  -8  -1   -0.06    0.26
  -5  -8  -2    0.19    0.30
  -5  -8  -2    0.23    0.31
   5  -8   2    0.03    0.29
   5  -8   3    0.03    0.28
  -5  -8  -3    0.19    0.29
  -5  -8  -3   -0.08    0.30
   5  -8   4   -0.06    0.30
  -5  -8  -4   -0.20    0.28
  -5  -8  -4   -0.03    0.31
  -5  -8  -5    0.14    0.33
   5  -8   5    0.17    0.32
  -5  -8  -5   -0.15    0.31
   5  -8   6   -0.15    0.30
  -5  -8  -6    0.32    0.36
   5  -8   7   -0.09    0.32
  -5  -8  -7   -0.06    0.32
   6   0 -20    0.19    0.32
   6   0 -19   -0.11    0.24
   6   0 -18    0.36    0.28
   6   0 -17    0.06    0.24
   6   0 -16    0.16    0.19
   6   0 -16    0.10    0.24
  -6   0  15   -0.05    0.17
   6   0 -15    0.34    0.24
   6   0 -15    0.08    0.19
   6   0 -14    1.20    0.27
  -6   0  14    1.23    0.28
   6   0 -14    1.47    0.33
   6   0 -13   -0.02    0.20
   6   0 -13   -0.19    0.11
   6   0 -13    0.01    0.17
  -6   0  13    0.09    0.16
   6   0 -12    1.11    0.24
  -6   0  12    1.44    0.25
   6   0 -12    1.47    0.20
   6   0 -12    1.14    0.29
   6   0 -11   -0.05    0.11
   6   0 -11   -0.10    0.14
  -6   0  11   -0.02    0.13
   6   0 -11   -0.07    0.17
   6   0 -10    6.58    0.44
   6   0 -10    5.06    0.50
   6   0 -10    5.99    0.59
   6   0  -9   -0.25    0.12
   6   0  -9   -0.23    0.08
  -6   0   9   -0.02    0.09
   6   0  -9    0.03    0.15
  -6   0   9   -0.05    0.12
  -6   0   9    0.04    0.09
   6   0  -8   -0.05    0.15
  -6   0   8   -0.16    0.11
  -6   0   8   -0.04    0.08
  -6   0   8    0.09    0.12
   6   0  -8   -0.08    0.12
   6   0  -8   -0.01    0.09
  -6   0   7   -0.24    0.10
   6   0  -7    0.08    0.14
  -6   0   7    0.12    0.09
  -6   0   7   -0.14    0.11
   6   0  -7    0.19    0.18
   6   0  -7   -0.08    0.09
  -6   0   6   -0.12    0.12
   6   0  -6    0.36    0.12
  -6   0   6   -0.08    0.13
   6   0  -6    0.37    0.18
   6   0  -6    0.00    0.13
  -6   0   6    0.02    0.09
   6   0  -5    0.11    0.11
  -6   0   5    0.25    0.15
  -6   0   5   -0.07    0.09
   6   0  -5   -0.04    0.14
   6   0  -5    0.07    0.14
   6   0  -4    0.22    0.15
   6   0  -4    0.15    0.11
   6   0  -4    0.24    0.15
  -6   0   4    0.11    0.13
  -6   0   4    0.12    0.11
   6   0  -3   -0.18    0.11
   6   0  -3   -0.01    0.15
  -6   0   3   -0.13    0.07
   6   0  -3   -0.08    0.11
  -6   0   3   -0.05    0.12
   6   0  -2    6.65    0.56
   6   0  -2    7.16    0.52
  -6   0   2    7.63    0.55
  -6   0   2    7.49    0.52
   6   0  -1   -0.16    0.12
   6   0  -1   -0.02    0.13
  -6   0   1   -0.15    0.13
  -6   0   1    0.00    0.12
   6   0   0   15.29    1.02
  -6   0   0   14.88    0.99
   6   0   0   15.33    0.98
   6   0   1    0.03    0.14
   6   0   1   -0.04    0.15
   6   0   2   12.44    0.86
   6   0   2   11.81    0.84
   6   0   3   -0.20    0.12
   6   0   3    0.20    0.16
   6   0   4   32.70    2.03
   6   0   4   32.46    2.00
   6   0   5    0.01    0.15
   6   0   5    0.02    0.14
   6   0   6    2.36    0.33
   6   0   7    0.28    0.18
  -6   0  -8    0.18    0.16
   6   0   8    0.40    0.21
   6   0   9    0.09    0.17
  -6   0  -9    0.00    0.14
   6   0  10   -0.04    0.20
   6   0  11   -0.11    0.20
   6   0  12    3.19    0.49
   6   0  13    0.10    0.23
   6   0  14    6.21    0.74
  -6   0 -15    0.14    0.20
   6   0  15    0.02    0.29
   6   0  16   -0.19    0.28
   6   0  17    0.10    0.34
  -6   0 -17    0.20    0.27
   6   0  18    0.54    0.40
  -6   0 -18    0.22    0.31
   6   1 -20    0.18    0.31
   6  -1 -20   -0.27    0.27
   6   1 -19   -0.03    0.27
   6  -1 -19    0.40    0.31
   6   1 -18    0.13    0.28
   6  -1 -18    0.09    0.25
   6   1 -17   -0.03    0.26
  -6   1  17    0.25    0.24
   6  -1 -17    0.22    0.25
   6  -1 -17   -0.09    0.22
   6   1 -16    0.14    0.26
  -6   1  16    0.66    0.28
   6  -1 -16    0.28    0.24
   6  -1 -16    0.24    0.22
   6   1 -15    0.24    0.25
  -6   1  15    0.35    0.23
   6  -1 -15    0.43    0.22
   6  -1 -15    0.19    0.17
   6  -1 -15    0.61    0.26
   6   1 -14    0.61    0.20
  -6   1  14    0.43    0.22
   6   1 -14    0.24    0.26
   6  -1 -14    0.36    0.19
  -6  -1  14    0.99    0.21
   6  -1 -14    0.87    0.25
   6  -1 -14    0.92    0.27
   6   1 -13    0.30    0.24
  -6   1  13   -0.21    0.16
   6   1 -13   -0.17    0.13
  -6  -1  13   -0.10    0.12
   6  -1 -13    0.02    0.15
   6  -1 -13    0.28    0.21
   6  -1 -13    0.00    0.17
   6   1 -12    0.70    0.19
  -6   1  12    1.59    0.29
   6   1 -12    1.39    0.32
  -6  -1  12    0.71    0.20
   6  -1 -12    1.11    0.27
   6  -1 -12    0.81    0.25
   6  -1 -12    0.88    0.20
   6  -1 -12    1.27    0.27
  -6  -1  12    1.07    0.20
   6   1 -11    0.58    0.17
   6   1 -11    0.52    0.24
  -6   1  11    0.95    0.23
   6  -1 -11    0.45    0.15
   6  -1 -11    0.67    0.22
   6  -1 -11    0.67    0.22
  -6  -1  11    0.54    0.17
  -6  -1  11    0.46    0.15
   6  -1 -11    0.69    0.23
  -6   1  10    0.16    0.18
   6   1 -10   -0.12    0.12
   6   1 -10    0.11    0.19
  -6  -1  10    0.01    0.12
   6  -1 -10   -0.08    0.12
   6  -1 -10    0.15    0.16
  -6  -1  10   -0.09    0.11
   6  -1 -10   -0.09    0.15
   6   1  -9    1.22    0.20
   6   1  -9    1.40    0.29
  -6   1   9    0.64    0.20
  -6  -1   9    1.13    0.18
   6  -1  -9    0.97    0.24
   6  -1  -9    0.90    0.22
  -6  -1   9    1.42    0.21
   6  -1  -9    1.26    0.21
  -6   1   8    3.12    0.36
   6   1  -8    2.54    0.37
   6   1  -8    3.66    0.33
   6  -1  -8    3.46    0.33
   6  -1  -8    2.53    0.35
   6  -1  -8    4.07    0.40
  -6  -1   8    3.37    0.31
  -6  -1   8    3.30    0.31
  -6   1   7    3.95    0.40
   6   1  -7    3.84    0.43
  -6   1   7    3.36    0.38
   6   1  -7    3.98    0.36
   6  -1  -7    3.41    0.35
  -6  -1   7    3.24    0.33
   6  -1  -7    3.97    0.40
  -6  -1   7    4.61    0.36
   6  -1  -7    4.26    0.41
  -6   1   6   23.30    1.53
  -6   1   6   25.29    1.50
   6   1  -6   22.89    1.54
   6   1  -6   24.50    1.45
   6  -1  -6   22.34    1.42
   6  -1  -6   20.97    1.48
   6  -1  -6   25.03    1.52
  -6  -1   6   25.50    1.44
   6   1  -5   73.35    4.40
  -6   1   5   80.55    4.31
  -6   1   5   69.36    4.41
   6  -1  -5   76.62    4.22
   6  -1  -5   76.79    4.32
   6  -1  -5   73.88    4.37
  -6  -1   5   77.39    4.12
  -6   1   4   13.89    0.88
  -6   1   4   12.12    0.89
   6   1  -4   12.68    0.90
   6  -1  -4   12.28    0.88
  -6  -1   4   13.07    0.83
  -6  -1   4   12.76    0.77
   6  -1  -4   12.62    0.84
   6  -1  -4   12.13    0.87
  -6   1   3    0.13    0.14
   6   1  -3    0.20    0.14
   6  -1  -3   -0.09    0.12
   6  -1  -3    0.04    0.15
   6  -1  -3    0.08    0.15
  -6  -1   3    0.33    0.11
  -6  -1   3   -0.10    0.12
   6   1  -2    6.24    0.53
  -6   1   2    7.19    0.54
   6  -1  -2    6.57    0.54
   6  -1  -2    6.19    0.51
   6  -1  -2    6.84    0.53
  -6   1   1    1.45    0.23
   6   1  -1    1.29    0.23
   6  -1  -1    1.23    0.22
   6  -1  -1    1.73    0.26
   6  -1  -1    1.78    0.26
  -6  -1   1    1.52    0.21
   6   1   0   18.55    1.17
  -6   1   0   17.24    1.14
   6  -1   0   19.51    1.18
   6  -1   0   16.42    1.14
   6  -1   0   18.08    1.18
   6   1   1    2.06    0.27
  -6   1  -1    2.12    0.27
   6  -1   1    2.04    0.29
   6  -1   1    1.95    0.29
  -6   1  -2   18.38    1.18
   6   1   2   18.03    1.20
   6  -1   2   17.00    1.18
   6  -1   2   19.72    1.23
  -6   1  -3    0.14    0.15
   6   1   3    0.26    0.16
   6  -1   3    0.06    0.16
   6  -1   3    0.02    0.17
   6   1   4    8.76    0.66
   6  -1   4    7.97    0.67
   6  -1   4    7.92    0.67
   6   1   5   31.64    1.90
   6  -1   5   28.48    1.92
   6   1   6    3.58    0.41
   6  -1   6    4.25    0.45
  -6  -1  -6    3.72    0.42
   6  -1   6    3.99    0.45
   6   1   7    0.31    0.19
  -6  -1  -7    0.36    0.18
   6  -1   7    0.48    0.22
   6  -1   7    0.45    0.22
   6   1   8    1.07    0.26
   6  -1   8    1.33    0.28
   6  -1   8    1.67    0.32
   6   1   9    0.13    0.19
   6  -1   9   -0.23    0.15
   6   1  10    0.14    0.20
  -6   1 -10    0.38    0.19
   6  -1  10    0.44    0.25
   6   1  11    2.03    0.37
  -6   1 -11    1.54    0.28
   6  -1  11    1.66    0.37
   6   1  12    0.41    0.24
   6  -1  12    0.41    0.26
   6   1  13   -0.08    0.23
   6  -1  13    0.28    0.30
   6   1  14    0.97    0.33
   6  -1  14    0.54    0.32
  -6  -1 -14    1.14    0.29
   6   1  15    0.49    0.31
   6  -1  15    0.87    0.37
  -6  -1 -15    0.25    0.23
   6   1  16    0.31    0.31
   6  -1  16    0.25    0.32
  -6  -1 -16    0.66    0.28
   6   1  17    1.14    0.42
  -6  -1 -17    0.69    0.33
   6  -1  17    0.27    0.41
  -6  -1 -17    0.32    0.25
   6   1  18    1.31    0.45
  -6   1 -18    0.89    0.43
  -6  -1 -18    0.89    0.36
  -6  -1 -18    0.24    0.28
   6  -1  18    1.09    0.47
   6   2 -19   -0.43    0.27
   6  -2 -19    0.17    0.29
   6   2 -18   -0.29    0.26
  -6   2  18    0.39    0.32
   6  -2 -18   -0.30    0.25
   6  -2 -18    0.20    0.26
   6   2 -17    0.07    0.27
  -6   2  17    0.03    0.26
   6  -2 -17   -0.09    0.24
   6  -2 -17   -0.06    0.21
   6   2 -16    0.07    0.28
  -6   2  16    0.33    0.27
   6  -2 -16   -0.26    0.19
   6  -2 -16   -0.20    0.17
   6  -2 -16    0.21    0.25
  -6   2  15    1.08    0.33
   6   2 -15    2.31    0.44
   6  -2 -15    1.61    0.35
   6  -2 -15    0.84    0.25
   6  -2 -15    2.32    0.39
   6   2 -14    0.09    0.23
  -6   2  14    0.11    0.22
   6  -2 -14    0.09    0.16
   6  -2 -14    0.30    0.22
   6  -2 -14    0.29    0.23
  -6   2  13    0.10    0.20
   6   2 -13   -0.01    0.23
   6  -2 -13    0.11    0.18
   6  -2 -13    0.21    0.21
   6  -2 -13    0.04    0.19
  -6   2  12   -0.02    0.17
   6   2 -12   -0.31    0.16
   6  -2 -12   -0.21    0.13
   6  -2 -12    0.00    0.20
   6  -2 -12   -0.15    0.13
  -6   2  11    1.39    0.32
   6   2 -11    2.30    0.39
  -6  -2  11    2.35    0.24
  -6  -2  11    2.61    0.23
   6  -2 -11    2.32    0.33
   6  -2 -11    2.64    0.36
   6  -2 -11    2.38    0.37
   6   2 -10    0.12    0.19
  -6   2  10   -0.05    0.15
  -6  -2  10   -0.04    0.09
  -6  -2  10    0.17    0.11
   6  -2 -10    0.02    0.15
   6  -2 -10    0.02    0.17
   6  -2 -10   -0.01    0.14
   6   2  -9    4.94    0.55
  -6   2   9    5.41    0.56
   6  -2  -9    5.63    0.56
  -6  -2   9    5.86    0.41
  -6  -2   9    5.06    0.40
   6  -2  -9    5.27    0.50
   6  -2  -9    5.61    0.52
   6  -2  -9    6.77    0.61
  -6   2   8    0.50    0.20
   6   2  -8    0.84    0.23
  -6  -2   8    0.59    0.13
   6  -2  -8    0.54    0.23
  -6  -2   8    0.51    0.12
   6  -2  -8    0.84    0.22
   6  -2  -8    0.47    0.19
   6  -2  -8    1.11    0.21
  -6   2   7   17.02    1.24
   6   2  -7   16.40    1.24
   6  -2  -7   18.13    1.23
  -6  -2   7   20.37    1.11
   6  -2  -7   17.80    1.19
   6  -2  -7   16.83    1.17
   6   2  -6    1.67    0.29
  -6   2   6    2.46    0.32
   6  -2  -6    1.96    0.31
   6  -2  -6    2.35    0.29
  -6  -2   6    2.58    0.25
   6  -2  -6    2.70    0.32
   6   2  -5    5.15    0.49
  -6   2   5    4.03    0.46
   6  -2  -5    4.98    0.45
   6  -2  -5    5.02    0.46
   6  -2  -5    5.27    0.50
  -6  -2   5    5.16    0.35
  -6  -2   5    5.64    0.42
  -6  -2   5    5.48    0.36
  -6   2   4    2.38    0.30
   6   2  -4    2.31    0.30
  -6   2   4    2.37    0.31
   6  -2  -4    2.07    0.30
   6  -2  -4    1.69    0.26
  -6  -2   4    2.40    0.22
  -6  -2   4    2.31    0.21
   6  -2  -4    1.90    0.28
   6   2  -3   20.67    1.35
  -6   2   3   20.95    1.34
  -6   2   3   19.99    1.37
   6  -2  -3   19.78    1.32
  -6  -2   3   22.86    1.26
   6  -2  -3   20.36    1.32
   6  -2  -3   20.77    1.36
  -6   2   2   -0.19    0.13
  -6   2   2   -0.03    0.12
   6   2  -2   -0.12    0.14
   6  -2  -2   -0.14    0.13
   6  -2  -2   -0.07    0.13
   6  -2  -2    0.00    0.13
  -6   2   1   -0.11    0.13
   6   2  -1    0.13    0.14
   6  -2  -1    0.09    0.16
   6  -2  -1    0.06    0.16
   6  -2  -1   -0.09    0.13
   6   2   0    0.71    0.19
  -6   2   0    0.44    0.17
   6  -2   0    0.50    0.18
   6  -2   0    0.27    0.16
   6  -2   0    0.42    0.17
  -6   2  -1    5.23    0.43
   6   2   1    3.50    0.40
   6  -2   1    4.80    0.44
   6  -2   1    4.22    0.44
   6  -2   1    4.32    0.43
   6   2   2   10.28    0.78
  -6   2  -2   11.98    0.80
   6  -2   2   11.03    0.83
   6  -2   2   11.85    0.84
   6  -2   2   10.75    0.81
   6   2   3    1.73    0.25
  -6   2  -3    1.62    0.25
  -6  -2  -3    1.73    0.27
   6  -2   3    1.95    0.30
   6  -2   3    1.74    0.30
   6   2   4   -0.03    0.12
  -6   2  -4   -0.01    0.14
   6  -2   4   -0.14    0.15
   6  -2   4    0.06    0.17
  -6  -2  -4    0.01    0.15
   6   2   5    4.60    0.45
  -6   2  -5    5.89    0.48
   6  -2   5    4.80    0.51
   6  -2   5    5.12    0.52
  -6  -2  -5    5.96    0.54
   6   2   6    0.63    0.19
  -6   2  -6    0.45    0.19
   6  -2   6    0.80    0.24
   6  -2   6    0.85    0.25
  -6   2  -7   -0.14    0.14
   6   2   7    0.00    0.14
   6  -2   7   -0.20    0.14
   6  -2   7    0.05    0.17
   6   2   8    0.27    0.17
   6  -2   8    0.23    0.21
   6  -2   8    0.71    0.23
   6   2   9    0.49    0.20
   6  -2   9    0.16    0.20
   6  -2   9    0.19    0.21
   6   2  10    0.94    0.27
   6  -2  10    1.11    0.32
   6  -2  10    0.85    0.27
   6   2  11    0.68    0.24
   6  -2  11    0.36    0.25
   6   2  12    0.13    0.20
   6  -2  12    0.04    0.27
   6   2  13    0.31    0.25
   6  -2  13    0.49    0.34
  -6  -2 -13    0.47    0.23
   6   2  14    0.25    0.25
  -6  -2 -14   -0.06    0.19
   6  -2  14    0.18    0.28
  -6  -2 -14    0.03    0.21
   6   2  15    0.16    0.26
  -6  -2 -15   -0.19    0.20
   6  -2  15    0.33    0.34
  -6  -2 -15   -0.15    0.20
   6   2  16    0.42    0.34
   6  -2  16    1.01    0.43
  -6  -2 -16    0.33    0.27
  -6  -2 -16    0.22    0.26
  -6  -2 -16   -0.05    0.26
  -6   2 -17   -0.22    0.31
   6   2  17    0.14    0.32
  -6  -2 -17   -0.12    0.25
  -6  -2 -17    0.09    0.27
   6  -2  17    0.31    0.42
  -6  -2 -17    0.13    0.28
   6   3 -19   -0.05    0.34
   6  -3 -19    0.06    0.33
   6   3 -18    0.35    0.37
   6  -3 -18   -0.08    0.30
  -6   3  17    0.29    0.33
   6   3 -17    0.10    0.32
   6  -3 -17    0.34    0.30
  -6   3  16   -0.26    0.24
   6   3 -16    0.01    0.26
   6  -3 -16    0.20    0.25
   6  -3 -16   -0.03    0.24
  -6   3  15    0.18    0.26
   6   3 -15    0.16    0.28
   6  -3 -15   -0.06    0.21
   6  -3 -15   -0.11    0.18
   6  -3 -15    0.04    0.24
  -6   3  14    0.47    0.28
   6   3 -14    0.47    0.29
   6  -3 -14    0.81    0.26
   6  -3 -14    0.16    0.19
   6  -3 -14    0.57    0.28
  -6   3  13   -0.17    0.18
   6   3 -13   -0.32    0.20
   6  -3 -13    0.16    0.20
   6  -3 -13   -0.27    0.15
   6  -3 -13   -0.11    0.20
  -6   3  12    3.72    0.48
   6   3 -12    2.11    0.41
   6  -3 -12    2.22    0.41
   6  -3 -12    3.05    0.42
   6  -3 -12    2.39    0.35
   6   3 -11    2.74    0.43
  -6   3  11    2.31    0.40
   6  -3 -11    2.48    0.41
   6  -3 -11    2.63    0.39
   6  -3 -11    3.09    0.36
   6   3 -10    0.54    0.22
  -6   3  10    0.14    0.20
   6  -3 -10    0.42    0.22
   6  -3 -10   -0.04    0.13
   6  -3 -10   -0.02    0.19
   6   3  -9    0.27    0.21
  -6   3   9   -0.10    0.15
   6  -3  -9   -0.22    0.13
   6  -3  -9   -0.01    0.18
   6  -3  -9    0.01    0.17
   6   3  -8    0.49    0.22
  -6   3   8    0.51    0.21
   6  -3  -8    0.72    0.23
   6  -3  -8    1.07    0.25
   6  -3  -8    0.94    0.20
  -6  -3   8    0.95    0.13
   6   3  -7    5.88    0.59
  -6   3   7    4.99    0.56
   6  -3  -7    5.70    0.50
  -6  -3   7    6.22    0.44
  -6  -3   7    6.33    0.44
   6  -3  -7    6.10    0.60
   6  -3  -7    6.29    0.58
   6   3  -6   18.61    1.30
  -6   3   6   16.68    1.30
   6  -3  -6   17.17    1.19
  -6  -3   6   18.48    1.15
  -6  -3   6   18.67    1.09
   6  -3  -6   19.82    1.32
   6  -3  -6   21.29    1.39
  -6  -3   6   19.95    1.17
   6  -3  -6   17.51    1.26
  -6   3   5    9.56    0.81
   6   3  -5   10.18    0.80
   6  -3  -5    8.58    0.78
   6  -3  -5   10.79    0.73
  -6  -3   5   11.92    0.72
  -6  -3   5    9.51    0.65
   6  -3  -5    9.33    0.77
   6   3  -4    0.28    0.16
  -6   3   4    0.15    0.13
  -6   3   4    0.37    0.18
  -6  -3   4    0.08    0.10
   6  -3  -4   -0.26    0.14
  -6  -3   4    0.04    0.11
   6  -3  -4    0.07    0.17
   6  -3  -4    0.01    0.12
   6   3  -3    0.38    0.17
  -6   3   3    0.31    0.17
   6  -3  -3    0.07    0.16
  -6  -3   3    0.21    0.13
   6  -3  -3    0.06    0.15
   6  -3  -3    0.32    0.14
  -6  -3   3    0.53    0.15
  -6   3   2    3.26    0.38
   6   3  -2    3.63    0.37
   6  -3  -2    3.33    0.39
  -6  -3   2    2.92    0.31
   6  -3  -2    3.08    0.39
  -6  -3   2    3.64    0.35
   6  -3  -2    3.03    0.33
   6   3  -1    2.89    0.32
  -6   3   1    2.33    0.33
  -6  -3   1    2.00    0.27
   6  -3  -1    2.47    0.32
  -6  -3   1    1.96    0.28
   6  -3  -1    2.22    0.33
   6  -3  -1    2.85    0.30
   6   3   0    0.05    0.09
  -6   3   0   -0.13    0.15
  -6  -3   0    0.18    0.15
  -6  -3   0    0.04    0.13
   6  -3   0    0.03    0.15
   6  -3   0    0.09    0.16
   6  -3   0   -0.12    0.13
   6   3   1    0.29    0.15
  -6   3  -1    0.37    0.18
  -6   3  -1    0.32    0.17
  -6  -3  -1    0.44    0.18
   6  -3   1    0.10    0.17
   6  -3   1    0.64    0.20
  -6  -3  -1    0.26    0.16
   6  -3   1    0.95    0.22
  -6   3  -2    2.00    0.29
   6   3   2    2.03    0.26
  -6  -3  -2    1.72    0.28
   6  -3   2    1.96    0.30
  -6  -3  -2    2.30    0.32
   6  -3   2    2.93    0.36
   6  -3   2    2.08    0.31
   6   3   3   13.47    0.88
  -6   3  -3   11.84    0.88
   6  -3   3   12.90    0.95
  -6  -3  -3   12.05    0.92
  -6  -3  -3   13.47    0.99
   6  -3   3   12.99    0.96
   6  -3   3   12.86    0.92
   6   3   4    8.24    0.63
  -6   3  -4    8.04    0.65
   6  -3   4    9.62    0.76
  -6  -3  -4    7.96    0.70
   6  -3   4    8.72    0.73
   6   3   5    1.27    0.21
  -6   3  -5    1.10    0.23
   6  -3   5    1.35    0.29
  -6  -3  -5    0.97    0.26
   6  -3   5    1.58    0.30
  -6   3  -6    0.61    0.20
   6   3   6    0.51    0.17
  -6  -3  -6    0.23    0.20
   6  -3   6    1.17    0.28
   6  -3   6    0.84    0.26
   6   3   7    2.88    0.32
  -6   3  -7    2.41    0.31
   6  -3   7    2.71    0.39
   6  -3   7    3.03    0.43
  -6  -3  -7    2.54    0.38
   6   3   8    0.22    0.15
  -6   3  -8    0.35    0.19
   6  -3   8    0.19    0.21
  -6  -3  -8    0.06    0.18
   6  -3   8    0.31    0.23
   6   3   9    0.42    0.18
   6  -3   9    0.84    0.27
  -6  -3  -9    0.65    0.26
   6  -3   9    1.42    0.34
   6   3  10    1.60    0.29
  -6  -3 -10    1.28    0.32
   6  -3  10    1.28    0.36
   6  -3  10    1.73    0.34
   6   3  11    0.22    0.19
  -6  -3 -11    0.08    0.22
   6  -3  11   -0.04    0.23
   6  -3  11    0.18    0.23
  -6  -3 -11   -0.09    0.17
   6   3  12    0.37    0.21
  -6  -3 -12    0.95    0.31
  -6  -3 -12    0.44    0.25
   6  -3  12    1.15    0.37
   6  -3  12    0.52    0.26
   6   3  13   -0.14    0.18
  -6  -3 -13   -0.18    0.22
   6  -3  13    0.10    0.28
  -6  -3 -13    0.11    0.23
  -6  -3 -14    0.29    0.28
  -6  -3 -14    0.47    0.28
   6  -3  14   -0.04    0.32
  -6  -3 -15    0.00    0.27
   6  -3  15   -0.41    0.27
  -6  -3 -15   -0.09    0.26
   6  -3  16    0.52    0.42
  -6  -3 -16    0.56    0.32
  -6  -3 -16   -0.19    0.24
   6   4 -18   -0.12    0.34
   6   4 -17    0.46    0.37
   6  -4 -17    0.14    0.32
   6  -4 -17    0.30    0.28
   6   4 -16   -0.15    0.27
   6  -4 -16    0.26    0.32
   6  -4 -16    0.04    0.25
   6   4 -15   -0.55    0.21
   6  -4 -15   -0.07    0.25
   6  -4 -15    0.24    0.27
   6   4 -14    1.05    0.36
  -6   4  14    0.70    0.33
   6  -4 -14    0.72    0.31
   6  -4 -14    0.66    0.33
  -6   4  13    1.23    0.35
   6   4 -13    0.60    0.30
   6  -4 -13    1.28    0.35
   6  -4 -13    0.36    0.27
  -6   4  12   -0.01    0.21
   6   4 -12   -0.15    0.22
   6  -4 -12   -0.15    0.21
   6  -4 -12   -0.11    0.22
   6   4 -11    0.55    0.27
  -6   4  11    0.22    0.23
   6  -4 -11    0.58    0.20
   6  -4 -11    0.50    0.27
   6  -4 -11    0.82    0.29
  -6   4  10   -0.22    0.17
   6   4 -10   -0.03    0.20
   6  -4 -10    0.07    0.16
   6  -4 -10   -0.17    0.19
   6  -4 -10   -0.04    0.19
  -6   4   9    0.25    0.20
   6   4  -9   -0.18    0.17
   6  -4  -9    0.26    0.24
   6  -4  -9   -0.15    0.19
   6  -4  -9    0.21    0.14
  -6   4   8    0.12    0.18
   6   4  -8    0.50    0.22
  -6  -4   8    0.27    0.10
   6  -4  -8    0.56    0.26
   6  -4  -8    0.16    0.14
   6  -4  -8    0.00    0.21
  -6   4   7    0.88    0.19
   6   4  -7    0.70    0.24
  -6   4   7    0.82    0.26
   6  -4  -7    0.15    0.25
  -6  -4   7    1.06    0.16
  -6  -4   7    1.20    0.18
   6  -4  -7    1.42    0.31
  -6  -4   7    0.86    0.17
   6  -4  -7    1.31    0.20
   6   4  -6    0.38    0.20
  -6   4   6    0.61    0.16
  -6   4   6    0.61    0.23
  -6  -4   6    0.78    0.16
   6  -4  -6    0.53    0.16
   6  -4  -6    0.84    0.26
   6  -4  -6    0.87    0.28
  -6  -4   6    0.59    0.15
   6   4  -5    3.32    0.41
  -6   4   5    3.67    0.45
  -6   4   5    3.59    0.34
   6  -4  -5    3.59    0.46
  -6  -4   5    3.91    0.36
   6  -4  -5    4.58    0.50
   6  -4  -5    3.33    0.33
  -6  -4   5    3.19    0.34
   6   4  -4   -0.11    0.15
  -6   4   4    0.13    0.14
  -6   4   4   -0.09    0.14
  -6  -4   4   -0.05    0.12
   6  -4  -4   -0.07    0.17
  -6  -4   4    0.09    0.13
   6  -4  -4    0.25    0.20
   6  -4  -4    0.20    0.14
   6   4  -3    1.93    0.29
  -6   4   3    1.86    0.32
   6  -4  -3    1.35    0.30
   6  -4  -3    1.86    0.25
  -6  -4   3    2.12    0.28
  -6  -4   3    2.09    0.28
   6  -4  -3    2.97    0.39
  -6   4   2   10.85    0.91
   6  -4  -2   11.69    0.82
   6  -4  -2   11.48    0.93
  -6  -4   2   12.27    0.85
   6  -4  -2   11.07    0.92
  -6  -4   2   13.76    0.91
   6   4  -1    0.13    0.15
  -6   4   1    0.13    0.16
   6  -4  -1    0.05    0.17
  -6  -4   1    0.12    0.16
   6  -4  -1    0.24    0.15
  -6  -4   1   -0.01    0.15
   6  -4  -1    0.04    0.19
  -6   4   0    3.83    0.44
   6   4   0    4.03    0.40
   6  -4   0    4.12    0.41
   6  -4   0    4.99    0.51
  -6  -4   0    4.16    0.44
  -6  -4   0    3.87    0.44
   6  -4   0    3.87    0.45
  -6   4  -1    0.17    0.16
   6   4   1   -0.21    0.11
   6  -4   1    0.19    0.18
  -6  -4  -1   -0.06    0.16
   6  -4   1    0.29    0.18
   6  -4   1    0.14    0.16
  -6  -4  -1   -0.03    0.16
   6   4   2   -0.08    0.12
  -6   4  -2    0.15    0.17
   6  -4   2    0.04    0.16
  -6  -4  -2    0.18    0.17
   6  -4   2    0.04    0.16
   6  -4   2   -0.12    0.16
   6   4   3    0.20    0.13
  -6   4  -3    0.17    0.16
   6  -4   3    0.11    0.20
  -6  -4  -3    0.09    0.15
   6  -4   3    0.25    0.18
  -6  -4  -3    0.12    0.18
   6  -4   3    0.13    0.17
  -6   4  -4   -0.12    0.13
   6   4   4    0.05    0.13
   6  -4   4   -0.24    0.16
   6  -4   4    0.09    0.18
   6  -4   4    0.03    0.15
  -6  -4  -4    0.06    0.17
   6   4   5    0.09    0.13
  -6   4  -5    0.57    0.17
  -6  -4  -5    0.40    0.20
   6  -4   5    0.54    0.23
   6  -4   5    0.19    0.20
   6   4   6    0.25    0.14
  -6   4  -6    0.99    0.22
   6  -4   6    0.81    0.26
   6  -4   6    0.15    0.20
  -6  -4  -6    0.25    0.21
   6   4   7    0.77    0.17
  -6  -4  -7    1.23    0.30
   6  -4   7    0.71    0.28
   6  -4   7    0.50    0.25
   6   4   8    0.08    0.13
  -6  -4  -8   -0.41    0.15
   6  -4   8    0.47    0.23
   6  -4   8    0.27    0.24
  -6  -4  -8   -0.04    0.17
   6   4   9    0.08    0.15
  -6  -4  -9   -0.14    0.20
   6  -4   9    0.38    0.28
  -6  -4  -9    0.08    0.21
   6  -4   9    0.01    0.20
   6  -4  10   -0.17    0.17
  -6  -4 -10   -0.15    0.22
  -6  -4 -10    0.01    0.20
   6  -4  10   -0.20    0.23
   6  -4  11   -0.32    0.21
  -6  -4 -11    0.37    0.27
  -6  -4 -11    0.07    0.20
   6  -4  11   -0.07    0.20
   6  -4  12    0.17    0.22
  -6  -4 -12    0.02    0.26
  -6  -4 -12   -0.10    0.22
   6  -4  12   -0.29    0.26
   6  -4  13    0.10    0.23
  -6  -4 -13    0.58    0.32
   6  -4  13    0.17    0.31
  -6  -4 -13   -0.08    0.23
  -6  -4 -14   -0.16    0.25
  -6  -4 -14    0.33    0.29
   6  -4  14    0.09    0.35
  -6   4 -15   -0.28    0.30
   6  -4  15   -0.39    0.31
  -6  -4 -15    0.05    0.29
   6   5 -17    0.17    0.35
   6  -5 -17    0.50    0.34
   6   5 -16    0.33    0.34
   6  -5 -16    0.02    0.31
   6   5 -15   -0.02    0.28
   6  -5 -15    0.19    0.30
   6  -5 -15    0.19    0.32
   6   5 -14    0.20    0.29
   6  -5 -14    0.10    0.29
   6  -5 -14   -0.13    0.25
   6   5 -13    0.96    0.35
   6  -5 -13    1.48    0.39
   6  -5 -13    1.22    0.39
  -6   5  12   -0.05    0.25
   6   5 -12    0.33    0.26
   6  -5 -12   -0.24    0.22
   6  -5 -12   -0.03    0.24
  -6   5  11    0.39    0.27
   6   5 -11    0.08    0.23
   6  -5 -11    0.12    0.25
   6  -5 -11   -0.17    0.21
   6   5 -10    1.35    0.34
  -6   5  10    1.16    0.36
   6  -5 -10    1.40    0.35
   6  -5 -10    0.68    0.33
  -6   5   9    1.11    0.33
   6   5  -9    1.09    0.31
   6  -5  -9    1.47    0.36
   6  -5  -9    0.42    0.28
  -6   5   8    0.38    0.23
   6   5  -8    0.16    0.19
   6  -5  -8    0.56    0.28
   6  -5  -8    0.69    0.30
   6   5  -7    0.72    0.24
  -6   5   7    0.59    0.26
   6  -5  -7    0.39    0.27
  -6  -5   7    0.57    0.19
   6  -5  -7    0.47    0.28
  -6  -5   7    0.52    0.15
  -6   5   6    1.48    0.36
   6   5  -6    1.93    0.34
   6  -5  -6    1.87    0.39
  -6  -5   6    2.31    0.28
  -6  -5   6    1.72    0.24
   6  -5  -6    1.49    0.20
   6  -5  -6    1.65    0.37
  -6  -5   6    1.65    0.25
  -6   5   5    6.42    0.70
   6   5  -5    7.36    0.66
  -6  -5   5    6.80    0.59
  -6  -5   5    7.25    0.57
   6  -5  -5    6.46    0.71
  -6  -5   5    7.18    0.59
   6  -5  -5    6.97    0.51
   6  -5  -5    7.63    0.74
  -6   5   4    0.18    0.20
   6   5  -4    0.12    0.16
   6  -5  -4   -0.02    0.21
  -6  -5   4    0.32    0.18
  -6  -5   4    0.07    0.14
   6  -5  -4    0.23    0.14
  -6  -5   4    0.34    0.17
   6  -5  -4    0.29    0.25
  -6   5   3    0.31    0.21
   6   5  -3    0.66    0.19
  -6  -5   3    0.36    0.19
   6  -5  -3    0.39    0.25
   6  -5  -3    0.44    0.25
  -6  -5   3    0.31    0.16
  -6  -5   3    0.12    0.17
   6  -5  -3    0.36    0.14
  -6   5   2    0.35    0.20
   6   5  -2    0.48    0.18
   6  -5  -2    0.56    0.25
   6  -5  -2    0.41    0.16
  -6  -5   2    0.42    0.19
  -6  -5   2    0.37    0.17
  -6  -5   2    0.53    0.22
   6  -5  -2    0.43    0.24
  -6   5   1    0.06    0.19
   6   5  -1   -0.02    0.15
  -6  -5   1   -0.17    0.19
  -6  -5   1   -0.03    0.16
   6  -5  -1   -0.13    0.12
   6  -5  -1   -0.07    0.19
  -6  -5   1   -0.08    0.13
   6  -5  -1    0.03    0.21
  -6   5   0    4.81    0.55
   6   5   0    6.15    0.51
  -6  -5   0    5.03    0.54
   6  -5   0    5.79    0.63
   6  -5   0    7.60    0.65
  -6  -5   0    5.83    0.58
   6  -5   0    5.80    0.52
  -6   5  -1    2.85    0.38
   6   5   1    2.76    0.30
   6  -5   1    2.58    0.42
   6  -5   1    2.41    0.37
   6  -5   1    2.71    0.35
  -6  -5  -1    2.80    0.38
  -6  -5  -1    2.83    0.39
  -6   5  -2    0.99    0.25
   6   5   2    1.17    0.20
  -6  -5  -2    1.26    0.28
   6  -5   2    1.42    0.29
  -6  -5  -2    1.21    0.29
   6  -5   2    1.41    0.29
   6  -5   2    1.17    0.30
  -6   5  -3    0.51    0.20
   6   5   3    0.76    0.17
  -6  -5  -3    0.52    0.23
   6  -5   3    0.44    0.22
   6  -5   3    0.97    0.24
  -6  -5  -3    0.43    0.23
   6  -5   3    1.05    0.29
  -6   5  -4    0.60    0.20
   6   5   4    0.48    0.14
  -6  -5  -4    0.73    0.27
   6  -5   4    0.62    0.22
   6  -5   4    0.71    0.25
   6  -5   4    0.60    0.27
  -6  -5  -4    0.62    0.25
  -6   5  -5    1.79    0.29
  -6  -5  -5    1.47    0.34
  -6  -5  -5    2.72    0.42
   6  -5   5    1.88    0.38
   6  -5   5    2.36    0.38
  -6   5  -6    1.79    0.28
  -6  -5  -6    2.25    0.41
   6  -5   6    2.10    0.40
  -6  -5  -6    1.72    0.36
   6  -5   6    1.81    0.38
  -6   5  -7    0.38    0.18
  -6  -5  -7    0.74    0.28
   6  -5   7    0.73    0.29
  -6  -5  -7    0.06    0.22
   6  -5   7    0.45    0.26
   6  -5   8   -0.17    0.22
   6  -5   8    0.30    0.23
  -6  -5  -8   -0.02    0.21
  -6  -5  -8   -0.26    0.21
   6  -5   9    1.42    0.39
  -6  -5  -9    1.14    0.34
   6  -5   9    1.13    0.32
  -6  -5  -9    0.54    0.30
   6  -5  10    0.44    0.33
   6  -5  10    0.34    0.25
  -6  -5 -10   -0.07    0.23
  -6  -5 -10    0.17    0.27
  -6  -5 -11   -0.01    0.23
   6  -5  11    0.18    0.25
  -6  -5 -11   -0.12    0.23
   6  -5  11   -0.34    0.26
  -6  -5 -12   -0.07    0.27
   6  -5  12    0.03    0.25
  -6  -5 -12   -0.17    0.24
   6  -5  12    0.08    0.32
   6  -5  13    0.00    0.36
  -6  -5 -13   -0.07    0.26
  -6   5 -14   -0.12    0.34
   6  -5  14    0.83    0.47
  -6  -5 -14    0.87    0.38
   6   6 -15    0.18    0.31
   6  -6 -15    0.15    0.32
   6   6 -14   -0.23    0.25
   6  -6 -14   -0.02    0.33
   6   6 -13   -0.18    0.27
   6  -6 -13    0.13    0.31
   6   6 -12    0.33    0.28
   6  -6 -12   -0.03    0.31
   6  -6 -12   -0.40    0.26
   6   6 -11    0.00    0.25
   6  -6 -11    0.33    0.31
   6  -6 -11   -0.13    0.27
   6   6 -10    0.44    0.27
   6  -6 -10    0.42    0.34
   6  -6 -10    0.15    0.28
  -6   6   9   -0.21    0.21
   6   6  -9   -0.11    0.21
   6  -6  -9   -0.17    0.26
   6  -6  -9   -0.18    0.24
  -6   6   8    0.28    0.28
   6   6  -8    0.19    0.23
   6  -6  -8    0.06    0.31
   6  -6  -8    0.31    0.28
   6   6  -7    0.42    0.24
  -6   6   7    0.48    0.28
   6  -6  -7    0.19    0.30
   6  -6  -7    0.51    0.31
   6   6  -6    0.44    0.25
  -6   6   6    0.58    0.29
  -6  -6   6    0.94    0.25
   6  -6  -6    0.40    0.29
   6  -6  -6    0.86    0.34
  -6   6   5    0.08    0.22
   6   6  -5    0.20    0.16
  -6  -6   5    0.51    0.19
  -6  -6   5    0.30    0.20
   6  -6  -5    0.51    0.30
   6  -6  -5   -0.07    0.23
   6   6  -4    0.39    0.20
  -6   6   4    0.32    0.25
  -6  -6   4    0.27    0.21
   6  -6  -4    0.22    0.27
  -6  -6   4    0.31    0.18
   6  -6  -4    0.43    0.27
   6   6  -3   -0.05    0.14
  -6   6   3    0.26    0.23
   6  -6  -3   -0.03    0.23
  -6  -6   3    0.01    0.16
   6  -6  -3    0.00    0.25
  -6  -6   3    0.16    0.19
   6   6  -2    0.23    0.18
  -6   6   2   -0.21    0.18
   6  -6  -2   -0.07    0.21
  -6  -6   2    0.15    0.20
   6  -6  -2    0.20    0.25
  -6  -6   2    0.12    0.18
  -6   6   1    0.52    0.24
   6   6  -1    0.47    0.21
   6  -6  -1    0.47    0.28
   6  -6  -1    0.41    0.18
   6  -6  -1    0.57    0.28
  -6  -6   1    0.37    0.23
  -6  -6   1    0.10    0.20
  -6   6   0   -0.18    0.17
  -6  -6   0    0.29    0.22
   6  -6   0    0.12    0.17
   6  -6   0    0.13    0.22
   6  -6   0   -0.09    0.22
  -6  -6   0   -0.03    0.19
  -6   6  -1    0.37    0.21
  -6  -6  -1    0.75    0.28
  -6  -6  -1    0.46    0.25
   6  -6   1    0.42    0.26
   6  -6   1    0.37    0.21
   6  -6   1    0.45    0.25
  -6   6  -2    0.37    0.22
   6  -6   2    0.26    0.19
  -6  -6  -2    0.12    0.22
  -6  -6  -2    0.61    0.26
   6  -6   2    0.19    0.22
   6  -6   2    0.91    0.31
  -6   6  -3   -0.06    0.18
  -6  -6  -3   -0.10    0.20
   6  -6   3    0.10    0.20
   6  -6   3    0.23    0.22
  -6  -6  -3    0.03    0.22
   6  -6   3    0.24    0.25
  -6   6  -4    0.73    0.24
  -6  -6  -4    0.38    0.25
   6  -6   4    0.09    0.21
  -6  -6  -4    0.53    0.28
   6  -6   4    0.48    0.29
   6  -6   4    0.49    0.24
  -6   6  -5    0.21    0.20
   6  -6   5   -0.05    0.21
  -6  -6  -5   -0.15    0.20
  -6  -6  -5   -0.17    0.20
   6  -6   5    0.32    0.25
   6  -6   5    0.19    0.23
  -6  -6  -6    0.80    0.31
  -6  -6  -6    0.31    0.27
   6  -6   6   -0.09    0.23
   6  -6   6    0.41    0.27
   6  -6   7    1.48    0.38
  -6  -6  -7    0.87    0.34
   6  -6   7    0.90    0.34
  -6  -6  -7    0.73    0.32
  -6  -6  -8    0.39    0.28
  -6  -6  -8    0.09    0.28
   6  -6   8    0.04    0.25
   6  -6   8    0.21    0.26
  -6  -6  -9    0.10    0.26
   6  -6   9   -0.03    0.26
  -6  -6  -9    0.01    0.26
   6  -6   9    0.11    0.27
   6  -6  10    0.20    0.27
  -6  -6 -10    0.13    0.26
  -6  -6 -10    0.11    0.27
   6  -6  10   -0.06    0.30
  -6   6 -11    0.02    0.30
   6  -6  11   -0.25    0.31
  -6  -6 -11    0.20    0.28
   6  -6  11   -0.05    0.28
  -6   6 -12    0.15    0.32
  -6  -6 -12   -0.16    0.27
   6  -6  12   -0.18    0.34
   6   7 -12    0.25    0.33
   6  -7 -12    0.69    0.45
   6   7 -11    0.25    0.30
   6  -7 -11    0.04    0.34
   6   7 -10   -0.01    0.25
   6  -7 -10    0.17    0.36
   6  -7 -10    0.00    0.33
   6   7  -9    0.23    0.28
   6  -7  -9   -0.11    0.31
   6  -7  -9    0.00    0.31
   6   7  -8   -0.23    0.21
   6  -7  -8   -0.11    0.32
   6  -7  -8   -0.03    0.31
   6   7  -7    0.57    0.29
   6  -7  -7    1.02    0.41
   6  -7  -7    0.51    0.35
   6   7  -6    1.56    0.34
   6  -7  -6    1.38    0.43
   6  -7  -6    1.56    0.45
  -6   7   5    1.53    0.41
  -6  -7   5    2.19    0.40
   6  -7  -5    1.77    0.46
   6  -7  -5    1.16    0.44
  -6   7   4    0.16    0.25
  -6  -7   4    0.22    0.24
   6  -7  -4    0.09    0.30
   6  -7  -4    0.30    0.29
  -6   7   3    0.61    0.31
  -6  -7   3    0.32    0.27
   6  -7  -3    0.97    0.38
   6  -7  -3    0.02    0.29
  -6   7   2    0.11    0.25
  -6  -7   2    0.29    0.25
   6  -7  -2    0.24    0.32
   6  -7  -2    0.53    0.32
  -6  -7   2    0.40    0.28
  -6   7   1    0.22    0.26
   6  -7  -1    0.31    0.29
  -6  -7   1    0.20    0.24
   6  -7  -1    0.38    0.31
  -6  -7   1    0.02    0.23
  -6   7   0    0.23    0.24
  -6  -7   0   -0.03    0.23
   6  -7   0    0.60    0.32
   6  -7   0   -0.11    0.25
  -6  -7   0   -0.05    0.21
  -6   7  -1   -0.02    0.22
   6  -7   1    0.25    0.27
  -6  -7  -1    0.02    0.24
   6  -7   1    0.20    0.26
  -6  -7  -1    0.53    0.29
  -6   7  -2    0.27    0.25
  -6  -7  -2   -0.08    0.25
   6  -7   2   -0.04    0.26
  -6  -7  -2   -0.22    0.22
   6  -7   2    0.88    0.35
  -6  -7  -3    0.35    0.29
   6  -7   3    0.21    0.29
  -6  -7  -3    0.03    0.25
   6  -7   4   -0.07    0.25
  -6  -7  -4   -0.10    0.26
   6  -7   4    0.29    0.27
  -6  -7  -4    0.25    0.28
  -6  -7  -5    0.19    0.26
   6  -7   5   -0.01    0.26
  -6  -7  -5    0.01    0.24
   6  -7   5    0.40    0.30
  -6  -7  -6    0.05    0.26
   6  -7   6    0.06    0.30
  -6  -7  -6    0.08    0.27
   6  -7   6   -0.03    0.26
  -6   7  -7    0.16    0.26
  -6  -7  -7    0.39    0.32
   6  -7   7    0.49    0.33
   6  -7   7    0.06    0.30
  -6  -7  -7    0.16    0.30
  -6   7  -8    0.12    0.27
  -6  -7  -8   -0.22    0.25
   6  -7   8   -0.09    0.30
   6  -7   8    0.24    0.32
  -6  -7  -8    0.35    0.31
  -6   7  -9    0.21    0.27
   6  -7   9   -0.01    0.29
   6  -7   9    0.38    0.36
  -6  -7  -9   -0.23    0.27
  -6   7 -10    0.19    0.30
  -6  -7 -10    0.14    0.32
   6  -8  -8    0.61    0.41
   6  -8  -7    0.27    0.37
   6  -8  -6    0.28    0.40
   6  -8  -6    0.32    0.37
   6  -8  -5    0.48    0.41
   6  -8  -5    0.36    0.39
   6  -8  -4    0.48    0.37
   6  -8  -4    0.78    0.43
  -6  -8   3   -0.09    0.26
   6  -8  -3    0.28    0.37
   6  -8  -3    0.08    0.38
   6  -8  -2    0.39    0.36
   6  -8  -2    0.20    0.35
  -6  -8   2    0.15    0.29
  -6   8   1    0.16    0.29
  -6  -8   1    0.20    0.30
   6  -8  -1   -0.06    0.33
   6  -8  -1    0.48    0.37
  -6  -8   0    0.30    0.32
  -6  -8   0   -0.07    0.25
   6  -8   0   -0.08    0.30
   6  -8   0   -0.07    0.28
   6  -8   1    0.14    0.33
  -6  -8  -1   -0.08    0.26
  -6  -8  -1    0.10    0.28
  -6  -8  -2    0.30    0.31
  -6  -8  -2    0.34    0.32
   6  -8   2    0.05    0.30
   6  -8   3    0.52    0.36
  -6  -8  -3    0.28    0.33
  -6  -8  -3    0.63    0.36
  -6  -8  -4    0.00    0.31
   6  -8   4    0.14    0.33
  -6  -8  -4    0.23    0.33
  -6  -8  -5    0.05    0.33
  -6  -8  -5   -0.15    0.33
   6  -8   5   -0.49    0.29
  -6  -8  -6    0.00    0.33
   6  -8   6   -0.09    0.30
   7   0 -20    0.01    0.29
   7   0 -19    0.71    0.33
   7   0 -18   -0.33    0.23
   7   0 -17    0.26    0.27
   7   0 -16    0.05    0.23
   7   0 -16    0.00    0.20
  -7   0  15    0.21    0.21
   7   0 -15   -0.01    0.23
   7   0 -15   -0.12    0.18
   7   0 -14   -0.01    0.16
  -7   0  14    0.40    0.20
   7   0 -14    0.02    0.22
   7   0 -13    0.06    0.19
   7   0 -13   -0.01    0.11
  -7   0  13   -0.19    0.15
   7   0 -13    0.01    0.17
  -7   0  12    0.42    0.20
   7   0 -12    0.55    0.24
   7   0 -12    0.62    0.20
   7   0 -12    0.34    0.13
   7   0 -11    0.03    0.16
   7   0 -11   -0.05    0.10
  -7   0  11    0.00    0.11
   7   0 -11    0.20    0.20
   7   0 -10    0.35    0.12
   7   0 -10    0.46    0.19
  -7   0  10    0.12    0.11
   7   0 -10    0.39    0.21
  -7   0   9    0.05    0.16
  -7   0   9    0.08    0.12
  -7   0   9    0.01    0.10
   7   0  -9    0.01    0.16
   7   0  -9   -0.10    0.13
   7   0  -9    0.23    0.11
   7   0  -8    2.59    0.32
   7   0  -8    2.68    0.37
   7   0  -8    2.70    0.25
  -7   0   8    2.88    0.25
  -7   0   8    3.11    0.32
  -7   0   8    2.38    0.30
   7   0  -7    0.11    0.14
  -7   0   7   -0.12    0.09
  -7   0   7    0.17    0.12
  -7   0   7    0.14    0.13
   7   0  -7    0.06    0.11
   7   0  -7   -0.01    0.15
   7   0  -6   16.25    1.18
   7   0  -6   16.10    1.13
  -7   0   6   17.75    1.04
  -7   0   6   18.79    1.14
   7   0  -6   17.26    1.05
   7   0  -5    0.00    0.11
   7   0  -5    0.18    0.15
   7   0  -5   -0.18    0.12
  -7   0   5    0.01    0.10
  -7   0   5    0.16    0.14
   7   0  -4    1.36    0.25
   7   0  -4    1.10    0.18
   7   0  -4    0.83    0.23
  -7   0   4    0.79    0.15
  -7   0   4    0.96    0.20
   7   0  -3   -0.14    0.12
   7   0  -3   -0.09    0.14
  -7   0   3   -0.02    0.14
   7   0  -3   -0.15    0.15
  -7   0   3    0.11    0.11
   7   0  -2   42.13    2.58
   7   0  -2   41.54    2.47
  -7   0   2   45.23    2.53
   7   0  -1    0.11    0.13
  -7   0   1    0.31    0.17
   7   0  -1   -0.01    0.14
  -7   0   0   37.69    2.15
   7   0   0   33.99    2.18
   7   0   0   35.59    2.12
   7   0   1   -0.16    0.15
   7   0   1   -0.21    0.14
   7   0   2    1.16    0.24
   7   0   2    0.99    0.23
   7   0   3    0.06    0.16
   7   0   3   -0.13    0.16
   7   0   4    0.16    0.18
   7   0   4    0.03    0.17
   7   0   5   -0.08    0.14
   7   0   5    0.37    0.19
   7   0   6    6.36    0.61
   7   0   7    0.18    0.21
   7   0   8    0.89    0.26
   7   0   9    0.04    0.20
   7   0  10    1.58    0.35
   7   0  11   -0.20    0.20
   7   0  12    0.07    0.26
   7   0  13    0.29    0.27
   7   0  14    0.24    0.29
   7   0  15   -0.07    0.27
   7   0  16    0.95    0.43
   7   0  17    0.19    0.36
   7   1 -20   -0.08    0.31
   7  -1 -20    0.20    0.29
   7   1 -19    1.56    0.43
   7  -1 -19    1.01    0.38
   7   1 -18    0.12    0.29
   7  -1 -18   -0.20    0.22
  -7   1  17    0.20    0.26
   7   1 -17    0.29    0.28
   7  -1 -17    0.80    0.30
   7  -1 -17    0.83    0.29
  -7   1  16    0.74    0.28
   7   1 -16    1.05    0.35
   7  -1 -16    0.98    0.32
   7  -1 -16    0.52    0.26
   7   1 -15   -0.19    0.20
  -7   1  15    0.30    0.22
   7  -1 -15    0.21    0.21
   7  -1 -15   -0.03    0.20
   7   1 -14    0.07    0.23
  -7   1  14    0.34    0.22
   7   1 -14    0.30    0.19
   7  -1 -14    0.40    0.23
   7  -1 -14    0.31    0.19
  -7  -1  14    0.53    0.19
   7  -1 -14    0.18    0.21
  -7   1  13    1.55    0.31
   7   1 -13    2.08    0.39
   7   1 -13    1.55    0.26
   7  -1 -13    1.76    0.28
  -7  -1  13    1.71    0.26
   7  -1 -13    1.85    0.34
   7  -1 -13    1.44    0.31
   7   1 -12    0.15    0.22
   7   1 -12    0.29    0.17
  -7   1  12    0.14    0.18
  -7  -1  12    0.23    0.17
   7  -1 -12    0.52    0.22
   7  -1 -12    0.19    0.16
  -7  -1  12    0.30    0.14
   7  -1 -12    0.17    0.20
   7   1 -11    2.34    0.29
  -7   1  11    2.68    0.35
   7   1 -11    2.07    0.37
   7  -1 -11    1.96    0.34
  -7  -1  11    1.80    0.26
  -7  -1  11    2.20    0.29
   7  -1 -11    2.53    0.36
   7  -1 -11    2.40    0.29
  -7   1  10    0.65    0.21
   7   1 -10    1.06    0.28
   7   1 -10    0.95    0.20
   7  -1 -10    1.25    0.26
   7  -1 -10    0.93    0.20
   7  -1 -10    1.08    0.26
  -7  -1  10    1.02    0.19
  -7  -1  10    1.21    0.22
   7   1  -9    1.03    0.20
   7   1  -9    1.81    0.31
  -7   1   9    0.98    0.22
   7  -1  -9    0.93    0.24
   7  -1  -9    1.11    0.20
   7  -1  -9    0.82    0.23
  -7  -1   9    1.31    0.20
  -7  -1   9    0.92    0.19
  -7   1   8    5.39    0.50
   7   1  -8    5.08    0.54
   7   1  -8    5.38    0.46
  -7  -1   8    5.33    0.44
  -7  -1   8    5.14    0.44
   7  -1  -8    4.58    0.49
   7  -1  -8    5.13    0.43
   7  -1  -8    5.52    0.52
  -7   1   7    0.08    0.14
   7   1  -7   -0.17    0.12
   7   1  -7   -0.04    0.17
   7  -1  -7   -0.19    0.11
  -7  -1   7    0.03    0.10
   7  -1  -7   -0.04    0.16
   7  -1  -7    0.02    0.15
   7   1  -6    0.74    0.13
  -7   1   6    1.48    0.24
   7   1  -6    1.36    0.26
  -7   1   6    1.29    0.23
  -7  -1   6    1.06    0.13
   7  -1  -6    0.84    0.20
   7  -1  -6    1.01    0.20
   7  -1  -6    0.87    0.21
  -7   1   5    7.13    0.61
  -7   1   5    7.47    0.60
   7   1  -5    7.57    0.50
   7   1  -5    6.51    0.61
   7  -1  -5    7.62    0.61
   7  -1  -5    6.77    0.55
  -7  -1   5    7.63    0.49
  -7  -1   5    7.65    0.56
   7  -1  -5    7.47    0.61
   7   1  -4   58.23    3.49
   7   1  -4   57.76    3.28
  -7   1   4   61.08    3.42
  -7  -1   4   59.25    3.38
   7  -1  -4   58.71    3.35
   7  -1  -4   58.24    3.43
   7  -1  -4   58.75    3.48
  -7  -1   4   59.62    3.28
   7   1  -3   -0.10    0.11
   7   1  -3    0.01    0.16
  -7   1   3    0.31    0.15
   7  -1  -3    0.03    0.15
  -7  -1   3   -0.04    0.11
   7  -1  -3    0.13    0.16
   7  -1  -3   -0.26    0.12
  -7  -1   3   -0.06    0.13
  -7   1   2   25.41    1.67
   7   1  -2   26.83    1.72
   7   1  -2   28.46    1.63
   7  -1  -2   27.96    1.72
   7  -1  -2   28.24    1.72
   7  -1  -2   27.02    1.66
   7   1  -1   83.97    4.75
  -7   1   1   81.71    4.65
   7  -1  -1   80.15    4.68
   7  -1  -1   83.40    4.61
   7  -1  -1   79.54    4.74
  -7   1   0    0.34    0.18
   7   1   0    0.40    0.19
   7  -1   0    0.44    0.18
   7  -1   0    0.78    0.20
  -7   1  -1    6.67    0.55
   7   1   1    6.50    0.55
   7  -1   1    5.94    0.54
   7  -1   1    7.06    0.58
  -7   1  -2   -0.09    0.15
   7   1   2    0.50    0.20
   7  -1   2    0.26    0.17
   7  -1   2    0.12    0.16
   7   1   3   15.98    1.06
   7  -1   3   14.09    1.06
   7  -1   3   15.22    1.07
   7   1   4    3.09    0.37
   7  -1   4    3.02    0.38
   7  -1   4    3.40    0.40
   7   1   5    0.23    0.16
   7  -1   5    0.12    0.17
   7  -1   5   -0.01    0.17
   7   1   6    1.11    0.26
   7  -1   6    1.62    0.31
   7  -1   6    1.18    0.28
   7   1   7    2.15    0.34
   7  -1   7    2.35    0.38
   7  -1   7    2.79    0.40
   7   1   8    0.36    0.20
   7  -1   8    0.25    0.22
   7  -1   8   -0.18    0.16
   7   1   9    0.04    0.18
   7  -1   9    0.14    0.22
   7   1  10    0.85    0.27
   7  -1  10    0.59    0.27
   7   1  11    0.09    0.19
   7  -1  11   -0.01    0.22
   7   1  12    0.55    0.28
   7  -1  12    0.30    0.30
   7   1  13    0.03    0.24
   7  -1  13    0.52    0.29
   7   1  14    0.02    0.25
   7  -1  14    0.03    0.29
   7   1  15   -0.34    0.26
   7  -1  15    0.09    0.31
  -7  -1 -15   -0.20    0.19
   7   1  16    0.62    0.34
   7  -1  16    0.04    0.35
  -7  -1 -16    0.20    0.25
   7   1  17   -0.01    0.33
   7  -1  17   -0.12    0.34
  -7  -1 -17    0.07    0.25
   7   2 -19   -0.06    0.33
   7  -2 -19   -0.20    0.28
  -7   2  18    0.40    0.33
   7   2 -18   -0.30    0.26
   7  -2 -18    0.39    0.28
   7  -2 -18    0.11    0.28
   7   2 -17    0.01    0.29
  -7   2  17    0.02    0.25
   7  -2 -17    0.40    0.29
   7  -2 -17    0.14    0.26
  -7   2  16    0.00    0.23
   7   2 -16    0.22    0.29
   7  -2 -16    0.07    0.23
   7  -2 -16    0.11    0.24
   7   2 -15    0.37    0.28
  -7   2  15    0.92    0.31
   7  -2 -15    0.39    0.21
   7  -2 -15    0.01    0.23
   7  -2 -15    0.83    0.28
   7   2 -14    0.27    0.27
  -7   2  14   -0.10    0.20
   7  -2 -14    0.13    0.19
   7  -2 -14    0.23    0.24
   7  -2 -14    0.24    0.18
   7   2 -13    0.31    0.24
  -7   2  13    0.44    0.23
   7  -2 -13    0.37    0.20
   7  -2 -13    0.43    0.24
   7  -2 -13    0.70    0.24
  -7   2  12    0.19    0.21
   7   2 -12    0.22    0.24
  -7  -2  12    0.35    0.13
   7  -2 -12    0.01    0.18
   7  -2 -12   -0.03    0.18
   7  -2 -12    0.26    0.19
  -7   2  11    0.49    0.22
   7   2 -11    0.90    0.28
  -7  -2  11    0.86    0.17
   7  -2 -11    0.50    0.22
  -7  -2  11    0.45    0.14
   7  -2 -11    0.13    0.19
   7  -2 -11    1.28    0.27
   7   2 -10    1.15    0.29
  -7   2  10    0.84    0.25
   7  -2 -10    0.46    0.22
  -7  -2  10    1.09    0.19
  -7  -2  10    1.08    0.16
   7  -2 -10    1.29    0.28
   7  -2 -10    1.48    0.27
   7   2  -9    0.66    0.24
  -7   2   9    0.43    0.20
  -7  -2   9    0.61    0.15
   7  -2  -9    0.52    0.20
   7  -2  -9    0.18    0.18
   7  -2  -9    1.09    0.26
  -7  -2   9    0.85    0.15
  -7   2   8    2.49    0.37
   7   2  -8    2.80    0.41
   7  -2  -8    3.54    0.42
   7  -2  -8    3.84    0.40
  -7  -2   8    3.62    0.31
   7  -2  -8    3.30    0.38
   7   2  -7    0.92    0.25
  -7   2   7    1.30    0.26
  -7  -2   7    1.26    0.19
   7  -2  -7    1.41    0.28
   7  -2  -7    1.09    0.23
   7  -2  -7    1.09    0.23
  -7   2   6    0.42    0.18
   7   2  -6    1.31    0.25
   7  -2  -6    0.34    0.18
  -7  -2   6    0.56    0.09
  -7  -2   6    0.83    0.17
   7  -2  -6    0.45    0.20
   7  -2  -6    0.33    0.17
  -7  -2   6    0.65    0.10
  -7   2   5    0.45    0.19
   7   2  -5    0.14    0.18
  -7  -2   5    0.21    0.11
  -7  -2   5    0.56    0.16
   7  -2  -5    0.26    0.17
   7  -2  -5    0.79    0.22
   7  -2  -5   -0.02    0.14
  -7   2   4   15.86    1.17
   7   2  -4   16.75    1.16
  -7  -2   4   15.57    1.08
   7  -2  -4   15.81    1.15
   7  -2  -4   17.57    1.13
   7  -2  -4   16.65    1.13
  -7  -2   4   18.84    1.04
   7   2  -3   19.82    1.32
  -7   2   3   18.95    1.34
   7  -2  -3   19.27    1.30
  -7  -2   3   23.02    1.24
   7  -2  -3   17.71    1.31
   7  -2  -3   20.45    1.31
   7   2  -2   13.83    0.99
   7  -2  -2   13.80    0.98
   7  -2  -2   14.90    1.02
   7  -2  -2   14.02    0.97
   7   2  -1   15.13    1.07
  -7   2   1   16.71    1.07
   7  -2  -1   14.65    1.07
   7  -2  -1   16.50    1.08
   7  -2  -1   14.58    1.05
   7   2   0    4.03    0.40
  -7   2   0    3.71    0.39
   7  -2   0    3.71    0.41
   7  -2   0    3.45    0.38
   7  -2   0    3.25    0.39
   7   2   1    5.64    0.49
  -7   2  -1    4.74    0.47
   7  -2   1    5.68    0.52
   7  -2   1    5.15    0.51
   7  -2   1    5.12    0.49
  -7   2  -2    0.01    0.17
   7   2   2    0.36    0.17
   7  -2   2    0.21    0.19
   7  -2   2    0.17    0.17
  -7   2  -3    0.33    0.17
   7   2   3    0.38    0.17
   7  -2   3   -0.03    0.16
   7  -2   3   -0.11    0.16
   7   2   4    0.03    0.15
   7  -2   4    0.21    0.18
   7  -2   4   -0.24    0.17
  -7  -2  -4   -0.10    0.13
   7   2   5    2.48    0.33
   7  -2   5    2.38    0.37
   7  -2   5    2.42    0.37
   7   2   6    1.18    0.25
   7  -2   6    0.99    0.27
   7  -2   6    1.08    0.28
   7   2   7    0.15    0.19
   7  -2   7    0.04    0.21
   7  -2   7   -0.05    0.17
   7   2   8    0.14    0.18
   7  -2   8    0.15    0.18
   7  -2   8   -0.12    0.19
   7   2   9    1.94    0.33
   7  -2   9    1.98    0.39
   7  -2   9    1.54    0.34
   7   2  10    0.01    0.18
   7  -2  10    0.23    0.25
   7  -2  10    0.07    0.19
   7   2  11   -0.11    0.19
   7  -2  11    0.07    0.26
   7  -2  11    0.17    0.21
   7   2  12    0.73    0.28
   7  -2  12    1.35    0.38
   7   2  13    0.25    0.26
   7  -2  13    0.18    0.31
   7   2  14   -0.12    0.25
   7  -2  14    0.10    0.31
  -7  -2 -14   -0.08    0.20
  -7  -2 -14   -0.04    0.19
   7   2  15    0.09    0.30
  -7  -2 -15    0.29    0.28
  -7  -2 -15    0.52    0.28
   7  -2  15    0.96    0.45
   7   2  16    0.24    0.32
  -7  -2 -16    0.04    0.25
   7  -2  16    0.25    0.36
  -7  -2 -16   -0.03    0.23
   7   2  17    0.05    0.36
  -7  -2 -17    0.38    0.31
  -7  -2 -17   -0.13    0.26
  -7  -2 -17    0.34    0.29
   7  -2  17   -0.51    0.33
   7   3 -19   -0.33    0.33
   7  -3 -19    0.06    0.32
   7   3 -18    0.91    0.42
   7  -3 -18    0.33    0.34
   7   3 -17   -0.13    0.29
   7  -3 -17   -0.15    0.26
   7   3 -16    0.09    0.27
  -7   3  16    0.07    0.27
   7  -3 -16   -0.19    0.21
   7  -3 -16    0.56    0.31
   7  -3 -16    0.58    0.28
  -7   3  15    1.24    0.38
   7   3 -15    0.76    0.33
   7  -3 -15    0.78    0.28
   7  -3 -15    0.99    0.31
   7  -3 -15    1.09    0.34
   7   3 -14   -0.12    0.21
  -7   3  14    0.05    0.23
   7  -3 -14   -0.06    0.19
   7  -3 -14   -0.08    0.20
   7  -3 -14   -0.09    0.22
  -7   3  13    0.18    0.24
   7   3 -13    0.85    0.31
   7  -3 -13    0.33    0.21
   7  -3 -13    0.89    0.28
   7  -3 -13    0.51    0.25
  -7   3  12    0.24    0.21
   7   3 -12   -0.02    0.18
   7  -3 -12   -0.01    0.20
   7  -3 -12    0.12    0.17
   7  -3 -12   -0.13    0.19
   7   3 -11   -0.09    0.19
  -7   3  11   -0.03    0.18
   7  -3 -11    0.13    0.20
   7  -3 -11   -0.14    0.19
   7  -3 -11    0.05    0.17
  -7   3  10    0.86    0.27
   7   3 -10    1.13    0.30
   7  -3 -10    0.77    0.27
   7  -3 -10    0.88    0.23
   7  -3 -10    0.80    0.26
  -7   3   9    2.76    0.42
   7   3  -9    2.95    0.43
   7  -3  -9    3.42    0.38
  -7  -3   9    3.18    0.27
  -7  -3   9    2.92    0.26
   7  -3  -9    2.53    0.41
   7  -3  -9    3.22    0.43
   7   3  -8    0.07    0.18
  -7   3   8    0.20    0.19
   7  -3  -8    0.03    0.17
  -7  -3   8    0.22    0.12
   7  -3  -8    0.28    0.16
   7  -3  -8    0.37    0.20
   7   3  -7   -0.01    0.18
  -7   3   7    0.51    0.21
   7  -3  -7    0.26    0.16
  -7  -3   7    0.20    0.13
   7  -3  -7    0.30    0.20
   7  -3  -7    0.33    0.22
   7   3  -6    0.51    0.22
  -7   3   6    0.54    0.21
  -7  -3   6    0.62    0.13
  -7  -3   6    0.53    0.17
  -7  -3   6    0.80    0.15
   7  -3  -6    1.00    0.24
   7  -3  -6    0.66    0.23
   7  -3  -6    0.83    0.19
  -7   3   5    2.74    0.37
   7   3  -5    2.59    0.36
   7  -3  -5    2.46    0.38
   7  -3  -5    3.26    0.33
  -7  -3   5    2.33    0.24
   7  -3  -5    3.38    0.40
  -7   3   4   11.55    0.90
   7   3  -4   11.69    0.88
   7  -3  -4   11.08    0.87
  -7  -3   4   11.19    0.75
   7  -3  -4   11.59    0.81
   7  -3  -4   11.26    0.90
  -7   3   3    9.18    0.73
   7   3  -3    8.46    0.69
   7  -3  -3    8.69    0.73
   7  -3  -3    8.84    0.66
   7  -3  -3    8.39    0.71
  -7  -3   3    7.49    0.60
   7   3  -2    1.99    0.30
  -7   3   2    1.67    0.30
   7  -3  -2    2.03    0.32
   7  -3  -2    2.15    0.32
  -7  -3   2    2.29    0.27
   7  -3  -2    2.14    0.29
   7   3  -1   12.08    0.82
  -7   3   1    9.57    0.82
   7  -3  -1    9.62    0.82
   7  -3  -1   11.42    0.81
  -7  -3   1   10.22    0.76
   7  -3  -1   10.48    0.84
  -7  -3   1   11.63    0.83
   7   3   0    0.05    0.15
  -7   3   0    0.27    0.17
   7  -3   0    0.30    0.18
   7  -3   0    0.21    0.19
  -7  -3   0    0.22    0.17
  -7  -3   0    0.27    0.15
   7  -3   0    0.48    0.21
  -7  -3  -1   27.80    1.85
   7  -3   1   26.30    1.82
   7  -3   1   31.02    1.84
   7  -3   1   29.34    1.83
   7   3   2    0.50    0.16
   7  -3   2    0.63    0.21
   7  -3   2    0.44    0.22
   7  -3   2    0.97    0.25
  -7  -3  -2    0.93    0.23
   7   3   3    1.51    0.24
   7  -3   3    1.19    0.28
   7  -3   3    1.28    0.28
   7   3   4    1.18    0.22
   7  -3   4    0.97    0.27
   7  -3   4    1.38    0.29
   7   3   5    7.27    0.59
   7  -3   5    7.89    0.71
   7  -3   5    7.05    0.69
   7   3   6    0.17    0.15
   7  -3   6    0.18    0.21
   7  -3   6   -0.12    0.16
   7   3   7    0.43    0.18
   7  -3   7    0.39    0.26
   7  -3   7    0.39    0.21
   7   3   8   -0.04    0.15
   7  -3   8    0.09    0.21
   7  -3   8   -0.09    0.17
   7   3   9    0.15    0.16
   7  -3   9    0.05    0.22
   7  -3   9    0.25    0.22
  -7  -3  -9    0.06    0.19
   7   3  10   -0.04    0.16
   7  -3  10    0.14    0.21
  -7  -3 -10    0.22    0.23
   7  -3  10    0.21    0.26
   7   3  11   -0.10    0.17
   7  -3  11   -0.03    0.25
   7  -3  11    0.34    0.24
  -7  -3 -11   -0.02    0.21
   7   3  12   -0.01    0.19
  -7  -3 -12   -0.03    0.21
   7  -3  12    0.01    0.24
   7  -3  12    0.48    0.28
  -7  -3 -12   -0.41    0.17
   7   3  13    0.13    0.20
  -7  -3 -13    0.08    0.22
  -7  -3 -13    0.06    0.24
   7  -3  13   -0.32    0.24
  -7  -3 -14    0.18    0.27
  -7  -3 -14    0.66    0.31
   7  -3  14    0.64    0.38
   7  -3  15   -0.19    0.29
  -7  -3 -15    0.04    0.26
  -7  -3 -15    0.18    0.28
  -7  -3 -16    0.06    0.29
   7  -3  16    0.30    0.42
   7   4 -18   -0.17    0.32
   7   4 -17    0.04    0.31
   7  -4 -17   -0.01    0.28
   7  -4 -17    0.02    0.31
   7   4 -16   -0.09    0.27
   7  -4 -16   -0.05    0.26
   7  -4 -16   -0.04    0.25
   7   4 -15    0.24    0.28
   7  -4 -15   -0.04    0.23
   7  -4 -15   -0.18    0.24
  -7   4  14    0.18    0.25
   7   4 -14    0.29    0.28
   7  -4 -14    0.02    0.24
   7  -4 -14   -0.17    0.23
  -7   4  13    0.51    0.29
   7   4 -13    0.23    0.28
   7  -4 -13    0.10    0.24
   7  -4 -13    0.37    0.29
  -7   4  12    0.05    0.22
   7   4 -12   -0.21    0.22
   7  -4 -12    0.13    0.23
   7  -4 -12    0.38    0.26
  -7   4  11    0.19    0.23
   7   4 -11   -0.20    0.20
   7  -4 -11    0.22    0.24
   7  -4 -11    0.22    0.23
   7  -4 -11    0.20    0.20
   7   4 -10   -0.18    0.18
  -7   4  10   -0.04    0.19
   7  -4 -10    0.10    0.16
   7  -4 -10    0.04    0.20
   7  -4 -10   -0.09    0.21
   7   4  -9    0.45    0.24
  -7   4   9    0.68    0.27
   7  -4  -9    0.12    0.22
   7  -4  -9    0.74    0.19
   7  -4  -9   -0.08    0.21
  -7   4   8    2.31    0.39
   7   4  -8    1.41    0.33
  -7  -4   8    2.22    0.23
   7  -4  -8    2.40    0.29
  -7  -4   8    2.22    0.24
   7  -4  -8    2.25    0.41
   7  -4  -8    2.33    0.41
   7   4  -7    1.71    0.34
  -7   4   7    1.37    0.31
   7  -4  -7    1.43    0.34
  -7  -4   7    1.51    0.22
   7  -4  -7    1.39    0.32
   7  -4  -7    2.11    0.26
  -7  -4   7    1.12    0.18
  -7  -4   7    1.48    0.21
  -7   4   6    2.39    0.38
   7   4  -6    2.10    0.35
   7  -4  -6    1.91    0.36
   7  -4  -6    1.90    0.26
  -7  -4   6    2.48    0.28
   7  -4  -6    2.78    0.41
  -7  -4   6    2.08    0.25
   7   4  -5    2.81    0.39
  -7   4   5    2.86    0.41
   7  -4  -5    2.63    0.42
   7  -4  -5    2.52    0.31
   7  -4  -5    2.66    0.41
  -7  -4   5    3.40    0.33
  -7  -4   5    3.42    0.35
   7   4  -4    0.56    0.21
  -7   4   4    0.38    0.21
  -7  -4   4    0.52    0.17
  -7  -4   4    0.36    0.16
   7  -4  -4    0.77    0.27
   7  -4  -4    0.43    0.24
   7  -4  -4    0.73    0.19
   7   4  -3    2.06    0.32
  -7   4   3    2.32    0.36
   7  -4  -3    2.06    0.28
   7  -4  -3    1.66    0.34
  -7  -4   3    2.75    0.31
  -7  -4   3    2.64    0.32
   7  -4  -3    2.31    0.37
   7   4  -2    1.23    0.25
  -7   4   2    1.95    0.33
  -7  -4   2    2.45    0.30
  -7  -4   2    1.79    0.29
   7  -4  -2    1.91    0.34
   7  -4  -2    1.89    0.34
   7  -4  -2    1.90    0.27
   7   4  -1    8.90    0.78
  -7   4   1   11.00    0.88
   7  -4  -1   11.54    0.91
   7  -4  -1   11.13    0.89
  -7  -4   1   12.47    0.89
  -7  -4   1   10.58    0.81
   7  -4  -1   11.78    0.82
   7   4   0    0.61    0.19
  -7   4   0    0.83    0.23
   7  -4   0   -0.15    0.15
  -7  -4   0    0.27    0.19
  -7  -4   0    0.46    0.20
   7  -4   0    0.62    0.24
   7  -4   0    0.56    0.22
   7   4   1    0.22    0.15
  -7   4  -1    0.03    0.16
   7  -4   1    0.06    0.17
  -7  -4  -1    0.17    0.17
   7  -4   1   -0.25    0.17
   7  -4   1   -0.02    0.17
   7   4   2    0.79    0.19
  -7   4  -2    1.24    0.26
   7  -4   2    1.66    0.30
   7  -4   2    1.37    0.27
   7  -4   2    1.12    0.29
  -7  -4  -2    0.52    0.21
  -7   4  -3    3.45    0.40
   7   4   3    1.95    0.28
   7  -4   3    3.51    0.42
   7  -4   3    3.69    0.45
  -7  -4  -3    2.01    0.35
   7  -4   3    2.69    0.37
  -7   4  -4    0.48    0.19
   7   4   4   -0.12    0.12
   7  -4   4   -0.05    0.19
   7  -4   4   -0.27    0.16
  -7  -4  -4   -0.19    0.16
  -7   4  -5    0.26    0.17
   7   4   5    0.04    0.14
   7  -4   5   -0.10    0.18
  -7  -4  -5    0.04    0.20
   7  -4   5    0.04    0.20
   7   4   6    0.27    0.16
   7  -4   6    0.02    0.19
   7  -4   6    0.15    0.22
  -7  -4  -6   -0.12    0.18
   7   4   7    0.26    0.16
   7  -4   7    0.26    0.23
   7  -4   7    0.38    0.26
  -7  -4  -7    0.35    0.23
   7   4   8    0.73    0.20
  -7  -4  -8   -0.11    0.21
   7  -4   8    0.53    0.26
   7  -4   8    0.81    0.29
   7   4   9   -0.13    0.14
   7  -4   9    0.05    0.19
  -7  -4  -9   -0.02    0.21
   7  -4   9    0.38    0.29
  -7  -4 -10    0.02    0.22
  -7  -4 -10    0.17    0.24
   7  -4  10    0.34    0.26
   7  -4  10    0.60    0.32
   7  -4  11   -0.10    0.25
  -7  -4 -11    0.23    0.25
  -7  -4 -11   -0.02    0.20
   7  -4  11    0.26    0.24
  -7  -4 -12    0.08    0.24
   7  -4  12    0.21    0.30
   7  -4  12    0.35    0.26
  -7  -4 -12   -0.14    0.23
   7  -4  13   -0.24    0.22
  -7  -4 -13   -0.05    0.26
  -7  -4 -13    0.29    0.30
   7  -4  13   -0.10    0.31
  -7  -4 -14    0.14    0.31
   7  -4  14    0.34    0.39
   7  -4  14    0.14    0.26
  -7  -4 -14    0.51    0.32
   7  -4  15    1.01    0.46
  -7  -4 -15    0.14    0.32
   7   5 -16    0.18    0.34
   7  -5 -16   -0.13    0.30
   7   5 -15   -0.17    0.27
   7  -5 -15   -0.05    0.29
   7  -5 -15    0.40    0.33
   7   5 -14    0.44    0.34
   7  -5 -14    0.48    0.33
   7  -5 -14    0.35    0.31
   7   5 -13    0.41    0.32
   7  -5 -13    1.06    0.35
   7  -5 -13    0.20    0.31
   7   5 -12   -0.10    0.22
   7  -5 -12    0.35    0.30
   7  -5 -12   -0.01    0.25
  -7   5  11    0.07    0.24
   7   5 -11   -0.21    0.20
   7  -5 -11    0.36    0.29
   7  -5 -11    0.09    0.27
  -7   5  10   -0.02    0.23
   7   5 -10    0.00    0.21
   7  -5 -10   -0.12    0.25
   7  -5 -10   -0.31    0.21
   7   5  -9    0.39    0.23
  -7   5   9    0.19    0.24
   7  -5  -9    0.20    0.27
   7  -5  -9    0.32    0.27
   7   5  -8    0.02    0.18
  -7   5   8   -0.06    0.22
   7  -5  -8    0.01    0.26
   7  -5  -8    0.08    0.24
   7   5  -7   -0.02    0.19
  -7   5   7   -0.17    0.19
  -7  -5   7    0.17    0.15
   7  -5  -7   -0.05    0.22
  -7  -5   7   -0.05    0.12
   7  -5  -7   -0.25    0.22
  -7   5   6    7.54    0.81
   7   5  -6    9.22    0.81
   7  -5  -6    9.55    0.87
  -7  -5   6    9.16    0.67
  -7  -5   6    9.41    0.69
   7  -5  -6    9.46    0.64
   7  -5  -6    6.77    0.79
   7   5  -5    1.43    0.31
  -7   5   5    1.47    0.33
  -7  -5   5    1.83    0.26
   7  -5  -5    1.86    0.38
  -7  -5   5    2.00    0.29
  -7  -5   5    1.56    0.28
   7  -5  -5    1.32    0.22
   7  -5  -5    1.68    0.37
   7   5  -4    2.83    0.39
  -7   5   4    2.17    0.39
   7  -5  -4    3.21    0.48
  -7  -5   4    3.67    0.40
   7  -5  -4    2.20    0.41
  -7  -5   4    3.48    0.39
   7  -5  -4    3.00    0.32
  -7   5   3    0.10    0.18
   7   5  -3   -0.01    0.10
   7  -5  -3    0.02    0.21
  -7  -5   3    0.14    0.19
  -7  -5   3    0.03    0.16
   7  -5  -3    0.09    0.13
   7  -5  -3    0.22    0.23
   7   5  -2    1.68    0.28
  -7   5   2    1.49    0.31
  -7  -5   2    1.44    0.30
  -7  -5   2    1.39    0.29
   7  -5  -2    1.20    0.23
   7  -5  -2    1.71    0.35
   7  -5  -2    0.83    0.30
   7   5  -1    0.12    0.17
  -7   5   1    0.25    0.19
  -7  -5   1    0.27    0.18
   7  -5  -1    0.13    0.20
   7  -5  -1    0.45    0.25
   7  -5  -1    0.21    0.17
  -7   5   0    1.72    0.32
   7   5   0    2.00    0.29
   7  -5   0    1.97    0.36
   7  -5   0    2.64    0.43
  -7  -5   0    1.23    0.29
   7  -5   0    1.99    0.31
   7   5   1    4.53    0.44
  -7   5  -1    5.01    0.53
   7  -5   1    5.04    0.59
   7  -5   1    5.16    0.55
   7  -5   1    4.58    0.49
  -7  -5  -1    4.40    0.52
   7   5   2    0.14    0.13
  -7   5  -2    0.00    0.16
   7  -5   2   -0.16    0.19
  -7  -5  -2   -0.02    0.18
   7  -5   2    0.16    0.24
   7  -5   2    0.29    0.21
   7   5   3    0.77    0.18
  -7   5  -3    0.70    0.22
   7  -5   3    1.19    0.28
   7  -5   3    0.80    0.25
   7  -5   3    0.75    0.29
  -7  -5  -3    0.79    0.26
  -7   5  -4   -0.01    0.16
   7   5   4    0.10    0.13
   7  -5   4    0.31    0.21
  -7  -5  -4    0.08    0.20
   7  -5   4    0.25    0.18
   7  -5   4   -0.06    0.18
  -7   5  -5    0.70    0.23
   7  -5   5    0.59    0.26
  -7  -5  -5    0.10    0.21
  -7  -5  -5    0.49    0.25
   7  -5   5    0.65    0.29
  -7   5  -6   -0.01    0.17
  -7  -5  -6    0.00    0.21
  -7  -5  -6   -0.22    0.19
   7  -5   6   -0.08    0.21
   7  -5   6    0.16    0.23
  -7   5  -7    0.12    0.18
  -7  -5  -7    0.00    0.21
   7  -5   7    0.19    0.24
   7  -5   7   -0.21    0.23
  -7  -5  -7    0.15    0.23
   7  -5   8    0.88    0.31
  -7  -5  -8    1.35    0.34
  -7  -5  -8    0.66    0.28
   7  -5   8    0.49    0.29
  -7  -5  -9   -0.07    0.22
   7  -5   9    0.16    0.24
  -7  -5  -9   -0.44    0.17
   7  -5   9    0.16    0.28
   7  -5  10   -0.47    0.23
  -7  -5 -10   -0.23    0.20
  -7  -5 -10    0.22    0.26
   7  -5  10   -0.10    0.22
  -7  -5 -11   -0.12    0.25
  -7  -5 -11   -0.22    0.25
   7  -5  11   -0.06    0.30
   7  -5  11   -0.22    0.22
  -7  -5 -12    0.13    0.29
   7  -5  12    0.14    0.28
   7  -5  12    0.02    0.32
  -7  -5 -12    0.16    0.29
   7  -5  13   -0.18    0.33
  -7  -5 -13   -0.16    0.26
   7  -5  14    0.01    0.38
  -7  -5 -14   -0.26    0.29
   7   6 -15    0.28    0.33
   7  -6 -15   -0.39    0.31
   7   6 -14   -0.45    0.25
   7  -6 -14    0.81    0.41
   7   6 -13    0.13    0.32
   7  -6 -13    0.43    0.38
   7   6 -12    0.34    0.32
   7  -6 -12    0.14    0.32
   7  -6 -12    0.54    0.35
   7   6 -11   -0.13    0.25
   7  -6 -11   -0.15    0.27
   7  -6 -11   -0.39    0.28
   7   6 -10   -0.17    0.21
   7  -6 -10    0.32    0.34
   7  -6 -10    0.02    0.30
   7   6  -9   -0.01    0.23
   7  -6  -9    0.14    0.29
   7  -6  -9   -0.21    0.28
   7   6  -8    0.17    0.24
  -7   6   8   -0.21    0.22
   7  -6  -8   -0.33    0.25
   7  -6  -8   -0.33    0.26
  -7   6   7    0.19    0.26
   7   6  -7    0.20    0.22
   7  -6  -7    0.10    0.27
   7  -6  -7   -0.12    0.24
   7   6  -6    0.04    0.22
  -7   6   6    0.99    0.33
  -7  -6   6    0.59    0.23
   7  -6  -6    0.97    0.34
   7  -6  -6    0.89    0.35
   7   6  -5    0.27    0.19
  -7   6   5    0.23    0.23
  -7  -6   5    0.06    0.19
   7  -6  -5    0.22    0.27
   7  -6  -5    0.04    0.25
  -7  -6   5   -0.10    0.16
  -7   6   4    0.62    0.29
   7   6  -4    0.59    0.21
   7  -6  -4    1.32    0.36
  -7  -6   4    0.68    0.24
   7  -6  -4    1.15    0.36
  -7  -6   4    0.17    0.18
  -7   6   3    0.75    0.27
   7   6  -3    0.20    0.22
   7  -6  -3    0.59    0.30
  -7  -6   3    0.69    0.26
  -7  -6   3    0.34    0.22
   7  -6  -3    0.96    0.34
  -7   6   2    0.46    0.27
   7   6  -2    0.76    0.24
   7  -6  -2    0.21    0.26
   7  -6  -2    0.90    0.33
   7  -6  -2    0.97    0.22
  -7  -6   2    0.70    0.24
  -7  -6   2    0.53    0.25
  -7   6   1    2.03    0.37
   7   6  -1    1.81    0.30
  -7  -6   1    1.34    0.31
  -7  -6   1    1.40    0.33
   7  -6  -1    2.10    0.43
   7  -6  -1    1.64    0.29
   7  -6  -1    2.30    0.42
  -7   6   0    0.14    0.20
  -7  -6   0   -0.14    0.19
   7  -6   0    0.15    0.18
  -7  -6   0   -0.31    0.17
   7  -6   0    0.00    0.22
   7  -6   0    0.21    0.25
  -7   6  -1    0.70    0.26
   7  -6   1    0.05    0.24
  -7  -6  -1    0.20    0.22
  -7  -6  -1    0.18    0.21
   7  -6   1    0.04    0.23
   7  -6   1    0.08    0.19
  -7   6  -2    0.26    0.22
   7  -6   2    0.02    0.24
   7  -6   2   -0.06    0.19
  -7  -6  -2    0.03    0.20
  -7  -6  -2   -0.37    0.17
   7  -6   2   -0.05    0.19
  -7   6  -3   -0.03    0.23
  -7  -6  -3    0.24    0.24
  -7  -6  -3    0.53    0.26
   7  -6   3    0.42    0.25
   7  -6   3    0.11    0.24
   7  -6   3   -0.23    0.20
  -7   6  -4    0.82    0.25
  -7  -6  -4    0.79    0.29
   7  -6   4    0.64    0.28
  -7  -6  -4    0.52    0.27
   7  -6   4    0.01    0.22
   7  -6   4    0.51    0.30
  -7   6  -5    0.18    0.21
  -7  -6  -5   -0.05    0.22
   7  -6   5    0.12    0.24
  -7  -6  -5    0.16    0.25
   7  -6   5    0.45    0.29
  -7  -6  -6    0.44    0.29
  -7  -6  -6    0.30    0.27
   7  -6   6    1.06    0.35
   7  -6   6    0.13    0.25
  -7  -6  -7    0.64    0.33
  -7  -6  -7    0.42    0.29
   7  -6   7    0.40    0.30
   7  -6   7    0.58    0.32
   7  -6   8    0.00    0.25
   7  -6   8    0.22    0.30
  -7  -6  -8   -0.02    0.24
  -7  -6  -8    0.02    0.27
   7  -6   9    0.02    0.31
  -7  -6  -9   -0.02    0.24
   7  -6   9   -0.16    0.26
  -7  -6  -9    0.11    0.28
   7  -6  10    0.37    0.30
   7  -6  10    0.42    0.34
  -7  -6 -10    0.53    0.35
  -7  -6 -10   -0.05    0.27
  -7  -6 -11    0.12    0.31
   7  -6  11    0.20    0.30
   7  -6  11   -0.26    0.32
  -7  -6 -12    0.03    0.28
   7  -6  12    0.48    0.42
   7   7 -12   -0.28    0.27
   7  -7 -12    0.32    0.41
   7   7 -11    0.27    0.31
   7  -7 -11    0.02    0.35
   7   7 -10   -0.07    0.28
   7  -7 -10    0.22    0.37
   7   7  -9    0.24    0.28
   7  -7  -9    0.05    0.32
   7  -7  -9    0.11    0.35
   7   7  -8    0.25    0.27
   7  -7  -8    0.46    0.34
   7  -7  -8    0.29    0.36
   7   7  -7    0.45    0.26
   7  -7  -7    0.67    0.37
   7  -7  -7    0.94    0.40
   7   7  -6    0.06    0.19
   7  -7  -6    0.17    0.32
   7  -7  -6   -0.12    0.32
   7  -7  -5    0.11    0.31
   7  -7  -5    0.19    0.33
  -7  -7   5   -0.10    0.22
  -7   7   4    0.72    0.32
   7  -7  -4    0.74    0.37
   7  -7  -4    0.10    0.30
  -7  -7   4    0.49    0.27
  -7   7   3    0.37    0.28
  -7  -7   3    0.11    0.24
   7  -7  -3    0.12    0.30
   7  -7  -3   -0.21    0.27
  -7   7   2    0.51    0.29
  -7  -7   2    0.28    0.23
   7  -7  -2    0.75    0.36
  -7  -7   2    0.56    0.28
   7  -7  -2   -0.05    0.26
  -7   7   1    1.33    0.36
  -7  -7   1    1.09    0.36
   7  -7  -1    1.02    0.37
  -7  -7   1    1.51    0.35
   7  -7  -1    1.80    0.45
  -7   7   0    0.20    0.25
  -7  -7   0   -0.27    0.22
  -7  -7   0   -0.06    0.25
   7  -7   0   -0.08    0.26
   7  -7   0   -0.17    0.26
  -7   7  -1    2.90    0.46
   7  -7   1    2.85    0.48
   7  -7   1    1.76    0.44
  -7  -7  -1    2.17    0.43
  -7  -7  -1    1.49    0.41
  -7   7  -2    0.62    0.29
  -7  -7  -2    0.77    0.31
   7  -7   2    1.18    0.35
   7  -7   2    0.56    0.33
  -7  -7  -2    0.93    0.34
  -7  -7  -3    0.51    0.31
   7  -7   3    0.18    0.30
  -7  -7  -3    0.18    0.27
   7  -7   4   -0.14    0.25
  -7  -7  -4   -0.04    0.27
   7  -7   4   -0.09    0.27
  -7  -7  -4    0.17    0.28
   7  -7   5   -0.21    0.25
  -7  -7  -5   -0.06    0.28
  -7  -7  -5    0.36    0.31
   7  -7   5    0.09    0.27
   7  -7   6    0.11    0.29
  -7  -7  -6   -0.03    0.27
   7  -7   6   -0.11    0.29
  -7  -7  -6    0.34    0.29
  -7  -7  -7    0.98    0.38
   7  -7   7    0.66    0.36
  -7  -7  -7    0.37    0.33
   7  -7   7    1.35    0.44
   7  -7   8   -0.23    0.27
   7  -7   8    0.22    0.33
  -7  -7  -8    0.10    0.30
  -7   7  -9    0.20    0.30
  -7  -7  -9    0.10    0.32
   7  -7   9   -0.11    0.35
   7  -7   9    0.21    0.33
   7  -8  -8    0.14    0.39
   7  -8  -7   -0.20    0.36
   7  -8  -6    0.09    0.40
   7  -8  -5    0.16    0.36
   7  -8  -5    0.36    0.40
   7  -8  -4    0.36    0.38
   7  -8  -4   -0.05    0.35
   7  -8  -3   -0.13    0.35
  -7  -8   3   -0.25    0.28
   7  -8  -3   -0.01    0.34
  -7  -8   2   -0.25    0.27
   7  -8  -2    0.80    0.40
   7  -8  -2    0.22    0.36
   7  -8  -1    0.14    0.33
   7  -8  -1   -0.02    0.32
  -7  -8   1   -0.06    0.28
   7  -8   0    0.39    0.36
   7  -8   0    0.10    0.33
  -7  -8   0   -0.01    0.29
  -7  -8  -1    0.24    0.30
   7  -8   1   -0.39    0.29
  -7  -8  -1    0.11    0.32
   7  -8   2   -0.26    0.30
  -7  -8  -2   -0.18    0.28
  -7  -8  -2    0.18    0.31
   7  -8   3   -0.18    0.30
  -7  -8  -3    0.04    0.32
  -7  -8  -3   -0.10    0.30
  -7  -8  -4    0.34    0.32
   7  -8   4   -0.51    0.30
  -7  -8  -4   -0.14    0.31
  -7  -8  -5   -0.03    0.33
   7  -8   5    0.30    0.36
   8   0 -20    0.36    0.33
   8   0 -19   -0.18    0.25
   8   0 -18    0.04    0.28
   8   0 -17   -0.08    0.24
   8   0 -16    0.04    0.24
   8   0 -16   -0.18    0.18
  -8   0  15   -0.02    0.17
   8   0 -15   -0.07    0.20
   8   0 -15   -0.06    0.18
   8   0 -14    0.35    0.24
   8   0 -14    0.54    0.22
  -8   0  14   -0.18    0.16
  -8   0  13    0.05    0.15
   8   0 -13   -0.05    0.19
   8   0 -13   -0.02    0.16
   8   0 -12   -0.06    0.20
   8   0 -12    0.32    0.20
   8   0 -12    0.27    0.13
  -8   0  12    0.25    0.16
   8   0 -11    0.11    0.11
   8   0 -11   -0.06    0.16
   8   0 -11   -0.22    0.17
  -8   0  11   -0.08    0.11
   8   0 -10    7.82    0.51
   8   0 -10    6.81    0.68
  -8   0  10    6.68    0.60
  -8   0  10    6.99    0.50
   8   0 -10    7.15    0.61
   8   0  -9    0.27    0.17
   8   0  -9   -0.03    0.18
   8   0  -9   -0.10    0.10
  -8   0   9    0.00    0.14
  -8   0   9   -0.02    0.10
   8   0  -8    1.09    0.17
   8   0  -8    0.97    0.26
   8   0  -8    0.89    0.23
  -8   0   8    1.22    0.17
  -8   0   8    0.87    0.20
  -8   0   7    0.06    0.12
   8   0  -7   -0.13    0.15
  -8   0   7    0.03    0.11
  -8   0   7   -0.10    0.14
   8   0  -7    0.27    0.19
   8   0  -7   -0.29    0.08
   8   0  -6    0.50    0.15
  -8   0   6    0.65    0.19
   8   0  -6    0.50    0.21
  -8   0   6    0.54    0.14
   8   0  -6    0.67    0.20
   8   0  -5   -0.03    0.11
  -8   0   5   -0.12    0.15
   8   0  -5    0.17    0.17
   8   0  -5   -0.25    0.13
   8   0  -4   42.53    2.67
   8   0  -4   43.42    2.52
  -8   0   4   45.05    2.60
   8   0  -4   44.71    2.63
   8   0  -3    0.11    0.20
   8   0  -3    0.04    0.13
  -8   0   3   -0.09    0.14
   8   0  -2   65.65    4.19
   8   0  -2   73.38    4.05
  -8   0   2   75.79    4.12
   8   0  -1   -0.19    0.13
   8   0  -1   -0.02    0.15
  -8   0   1   -0.08    0.14
   8   0   0   34.01    2.18
   8   0   0   34.51    2.12
  -8   0   0   37.00    2.15
   8   0   1    0.21    0.17
   8   0   1   -0.12    0.17
   8   0   2   24.91    1.55
   8   0   2   21.43    1.49
   8   0   3    0.17    0.18
   8   0   3    0.15    0.19
   8   0   4   -0.02    0.18
   8   0   4    0.12    0.18
   8   0   5    0.16    0.20
   8   0   5   -0.07    0.15
   8   0   6   23.96    1.65
   8   0   7   -0.11    0.17
   8   0   8    0.26    0.22
   8   0   9   -0.16    0.20
   8   0  10    0.39    0.24
   8   0  11   -0.03    0.22
   8   0  12    0.18    0.25
   8   0  13   -0.05    0.25
   8   0  14    0.25    0.32
   8   0  15   -0.05    0.31
   8   0  16    0.71    0.43
   8   0  17    0.28    0.40
   8   1 -20    0.07    0.33
   8  -1 -20   -0.01    0.30
   8   1 -19    0.12    0.31
   8  -1 -19    0.07    0.31
   8   1 -18   -0.02    0.29
   8  -1 -18    0.10    0.27
   8   1 -17    0.19    0.28
   8  -1 -17   -0.37    0.22
   8  -1 -17    0.08    0.24
  -8   1  16   -0.14    0.20
   8   1 -16   -0.06    0.23
   8  -1 -16   -0.17    0.23
   8  -1 -16   -0.05    0.22
   8   1 -15   -0.25    0.21
  -8   1  15    0.00    0.19
   8  -1 -15   -0.21    0.20
   8  -1 -15    0.17    0.22
  -8   1  14    0.21    0.22
   8   1 -14    0.34    0.19
   8   1 -14    0.38    0.26
   8  -1 -14    0.24    0.23
   8  -1 -14    0.67    0.28
   8  -1 -14    0.49    0.19
  -8  -1  14    0.51    0.19
  -8   1  13    0.61    0.24
   8   1 -13    0.78    0.20
   8   1 -13    0.95    0.30
   8  -1 -13    0.10    0.15
  -8  -1  13    0.28    0.17
   8  -1 -13    0.32    0.22
   8  -1 -13    0.38    0.24
   8   1 -12    1.86    0.37
   8   1 -12    1.36    0.25
  -8   1  12    1.13    0.28
   8  -1 -12    1.44    0.31
  -8  -1  12    2.15    0.30
   8  -1 -12    1.94    0.35
  -8  -1  12    1.37    0.24
   8  -1 -12    1.55    0.24
  -8   1  11    0.42    0.21
   8   1 -11    0.56    0.19
   8   1 -11    0.93    0.28
  -8  -1  11    0.40    0.19
   8  -1 -11    0.70    0.23
  -8  -1  11    0.69    0.18
   8  -1 -11    0.47    0.17
   8  -1 -11    0.50    0.23
   8   1 -10    0.55    0.19
  -8   1  10   -0.02    0.14
   8   1 -10    0.23    0.21
  -8  -1  10    0.42    0.18
   8  -1 -10    0.17    0.15
   8  -1 -10    0.43    0.22
   8  -1 -10    0.33    0.20
  -8  -1  10    0.50    0.16
   8   1  -9   -0.05    0.15
   8   1  -9    0.10    0.19
  -8   1   9    0.10    0.15
   8  -1  -9    0.27    0.14
   8  -1  -9    0.14    0.19
  -8  -1   9    0.17    0.13
   8  -1  -9   -0.01    0.15
  -8  -1   9    0.42    0.17
   8   1  -8    3.50    0.43
   8   1  -8    2.32    0.33
  -8   1   8    2.96    0.37
   8  -1  -8    3.76    0.41
  -8  -1   8    2.60    0.31
   8  -1  -8    4.09    0.36
   8  -1  -8    3.04    0.39
  -8  -1   8    3.12    0.33
  -8   1   7    0.12    0.16
   8   1  -7    0.34    0.10
   8   1  -7    0.81    0.22
   8  -1  -7    0.37    0.18
   8  -1  -7   -0.04    0.15
  -8  -1   7    0.22    0.10
  -8  -1   7    0.47    0.15
   8  -1  -7    0.06    0.13
   8   1  -6    0.31    0.18
   8   1  -6    0.23    0.10
  -8   1   6   -0.08    0.15
   8  -1  -6    0.10    0.16
  -8  -1   6    0.11    0.09
   8  -1  -6    0.30    0.18
  -8  -1   6   -0.09    0.12
   8  -1  -6   -0.09    0.13
   8   1  -5    0.20    0.11
   8   1  -5    0.09    0.15
   8  -1  -5    0.27    0.17
   8  -1  -5    0.19    0.19
  -8  -1   5    0.22    0.10
  -8  -1   5    0.13    0.15
   8  -1  -5    0.61    0.17
   8   1  -4   -0.03    0.10
   8   1  -4    0.17    0.17
   8  -1  -4    0.03    0.17
  -8  -1   4    0.04    0.12
   8  -1  -4    0.04    0.15
  -8  -1   4    0.02    0.14
   8  -1  -4    0.27    0.17
   8   1  -3   31.86    1.92
   8   1  -3   32.66    2.05
   8  -1  -3   31.83    2.03
  -8  -1   3   36.55    2.01
   8  -1  -3   31.46    2.03
   8  -1  -3   31.69    1.96
   8   1  -2    0.08    0.14
   8   1  -2    0.66    0.26
  -8  -1   2   -0.18    0.14
   8  -1  -2   -0.18    0.15
   8  -1  -2    0.06    0.15
   8  -1  -2    0.18    0.17
   8   1  -1   15.12    1.03
   8   1  -1   14.36    0.97
  -8   1   1   14.61    1.00
   8  -1  -1   14.21    1.02
   8  -1  -1   13.71    1.02
   8  -1  -1   14.02    1.00
   8   1   0   75.66    4.47
   8  -1   0   76.00    4.48
   8  -1   0   77.33    4.35
   8   1   1    4.78    0.47
   8  -1   1    4.90    0.49
   8  -1   1    4.54    0.48
   8   1   2    4.25    0.44
   8  -1   2    3.95    0.45
   8  -1   2    4.09    0.46
   8   1   3    2.33    0.34
   8  -1   3    2.25    0.34
   8  -1   3    3.12    0.39
   8   1   4    0.12    0.16
   8  -1   4    0.52    0.23
   8  -1   4    0.27    0.20
   8   1   5   11.24    0.89
   8  -1   5   11.67    0.93
   8  -1   5   11.76    0.94
   8   1   6   10.26    0.85
   8  -1   6   10.53    0.89
   8  -1   6   10.81    0.90
   8   1   7   -0.09    0.17
   8  -1   7    0.36    0.24
   8  -1   7    0.00    0.19
   8   1   8    1.31    0.31
   8  -1   8    1.31    0.33
   8  -1   8    1.01    0.29
   8   1   9    1.49    0.34
   8  -1   9    2.43    0.42
   8   1  10   -0.44    0.17
   8  -1  10   -0.04    0.23
   8   1  11    0.78    0.28
   8  -1  11    0.41    0.27
   8   1  12    0.02    0.24
   8  -1  12    0.16    0.26
   8   1  13   -0.09    0.24
   8  -1  13    0.09    0.31
   8   1  14   -0.13    0.26
   8  -1  14   -0.08    0.26
   8   1  15    0.06    0.31
   8  -1  15   -0.23    0.29
   8   1  16    0.15    0.36
   8  -1  16   -0.06    0.36
  -8  -1 -16    0.28    0.26
   8   1  17    0.58    0.39
   8  -1  17    2.14    0.59
   8   2 -19    1.91    0.52
   8  -2 -19    3.06    0.54
   8   2 -18   -0.06    0.30
   8  -2 -18    0.28    0.30
   8  -2 -18    0.04    0.27
   8   2 -17    0.18    0.32
  -8   2  17    0.26    0.30
   8  -2 -17    0.39    0.28
   8  -2 -17    0.36    0.29
  -8   2  16   -0.04    0.24
   8   2 -16   -0.06    0.26
   8  -2 -16    0.00    0.23
   8  -2 -16   -0.05    0.23
  -8   2  15    0.16    0.26
   8   2 -15   -0.02    0.24
   8  -2 -15    0.03    0.22
   8  -2 -15    0.08    0.22
   8  -2 -15   -0.09    0.22
  -8   2  14    0.27    0.22
   8   2 -14    0.32    0.26
   8  -2 -14    0.18    0.23
   8  -2 -14    0.77    0.28
   8  -2 -14    0.42    0.23
  -8   2  13    1.38    0.33
   8   2 -13    1.24    0.35
   8  -2 -13    0.77    0.29
   8  -2 -13    2.08    0.36
   8  -2 -13    1.67    0.31
   8   2 -12    0.02    0.20
  -8   2  12   -0.09    0.19
   8  -2 -12    0.11    0.22
  -8  -2  12    0.06    0.13
   8  -2 -12    0.06    0.15
   8  -2 -12   -0.56    0.15
   8   2 -11    0.31    0.24
  -8   2  11   -0.10    0.17
   8  -2 -11    0.50    0.23
  -8  -2  11    0.30    0.16
   8  -2 -11    0.32    0.20
  -8  -2  11    0.06    0.11
   8  -2 -11    0.16    0.20
   8   2 -10   -0.24    0.18
  -8   2  10    0.15    0.18
   8  -2 -10   -0.15    0.14
  -8  -2  10   -0.19    0.09
   8  -2 -10   -0.12    0.17
   8  -2 -10    0.04    0.17
  -8  -2  10   -0.02    0.13
   8   2  -9   -0.10    0.17
  -8   2   9    0.06    0.16
   8  -2  -9   -0.12    0.15
  -8  -2   9   -0.04    0.11
   8  -2  -9    0.25    0.20
   8  -2  -9   -0.03    0.20
  -8  -2   9   -0.13    0.12
   8   2  -8    0.29    0.20
  -8   2   8    0.53    0.21
   8  -2  -8    0.62    0.20
  -8  -2   8    0.51    0.16
   8  -2  -8    0.52    0.20
   8  -2  -8    0.48    0.22
   8   2  -7   -0.37    0.15
  -8   2   7    0.19    0.17
   8  -2  -7   -0.20    0.16
  -8  -2   7   -0.03    0.12
   8  -2  -7    0.26    0.19
   8  -2  -7   -0.21    0.14
   8   2  -6   -0.02    0.16
  -8   2   6   -0.06    0.16
  -8  -2   6   -0.16    0.13
   8  -2  -6    0.07    0.18
  -8  -2   6   -0.07    0.09
   8  -2  -6   -0.24    0.13
   8  -2  -6    0.00    0.14
   8   2  -5    1.40    0.28
  -8   2   5    1.48    0.28
   8  -2  -5    1.67    0.27
   8  -2  -5    1.38    0.26
  -8  -2   5    1.95    0.20
  -8  -2   5    0.88    0.19
   8  -2  -5    1.67    0.29
  -8   2   4    2.68    0.34
   8   2  -4    1.62    0.29
   8  -2  -4    2.15    0.30
  -8  -2   4    2.02    0.29
  -8  -2   4    2.15    0.25
   8  -2  -4    2.54    0.33
   8  -2  -4    1.81    0.31
   8   2  -3    1.86    0.30
   8  -2  -3    2.48    0.32
   8  -2  -3    2.51    0.35
   8  -2  -3    2.07    0.30
   8   2  -2    1.03    0.24
   8  -2  -2    0.87    0.24
   8  -2  -2    0.84    0.21
   8  -2  -2    0.85    0.23
   8   2  -1    6.51    0.57
   8  -2  -1    5.83    0.55
   8  -2  -1    6.44    0.57
   8  -2  -1    5.30    0.55
   8   2   0    6.30    0.58
   8  -2   0    6.93    0.60
   8  -2   0    7.50    0.63
   8  -2   0    6.38    0.60
   8   2   1   28.79    1.81
   8  -2   1   27.29    1.80
   8  -2   1   27.59    1.82
   8  -2   1   29.03    1.82
   8   2   2   -0.14    0.15
   8  -2   2   -0.19    0.14
   8  -2   2    0.49    0.23
   8   2   3    2.26    0.32
   8  -2   3    1.29    0.30
   8  -2   3    1.94    0.33
   8   2   4    0.49    0.20
   8  -2   4    0.47    0.23
   8  -2   4    0.63    0.25
   8   2   5    1.89    0.30
   8  -2   5    2.31    0.38
   8  -2   5    2.63    0.40
   8   2   6   -0.06    0.16
   8  -2   6   -0.08    0.18
   8  -2   6   -0.22    0.17
   8   2   7    5.75    0.56
   8  -2   7    5.11    0.60
   8  -2   7    5.45    0.63
   8   2   8    0.02    0.17
   8  -2   8    0.11    0.24
   8  -2   8   -0.17    0.20
   8   2   9    0.29    0.21
   8  -2   9    0.13    0.22
   8  -2   9    0.22    0.25
   8   2  10    0.11    0.21
   8  -2  10    0.06    0.24
   8  -2  10    0.28    0.23
   8   2  11    0.25    0.24
   8  -2  11    0.00    0.21
   8  -2  11    0.02    0.26
   8   2  12   -0.15    0.22
   8  -2  12    0.33    0.31
   8   2  13   -0.10    0.25
   8  -2  13   -0.32    0.24
   8   2  14    0.61    0.32
   8  -2  14    0.87    0.39
   8   2  15    0.16    0.31
   8  -2  15    0.22    0.35
  -8  -2 -15    0.21    0.26
  -8  -2 -15    0.12    0.27
   8   2  16   -0.27    0.28
   8  -2  16   -0.20    0.32
  -8  -2 -16    0.21    0.28
  -8  -2 -16    0.03    0.27
   8   3 -19    0.19    0.36
   8  -3 -19    0.23    0.35
   8   3 -18   -0.02    0.33
   8  -3 -18   -0.36    0.26
   8   3 -17    0.10    0.31
   8  -3 -17    0.35    0.30
   8   3 -16    0.31    0.30
  -8   3  16   -0.38    0.24
   8  -3 -16   -0.11    0.24
   8  -3 -16   -0.24    0.22
   8  -3 -16    0.45    0.25
   8   3 -15    0.33    0.29
  -8   3  15    0.37    0.29
   8  -3 -15    1.08    0.33
   8  -3 -15    0.57    0.27
   8  -3 -15    0.22    0.25
  -8   3  14    0.27    0.26
   8   3 -14    0.19    0.26
   8  -3 -14    0.46    0.27
   8  -3 -14    0.39    0.25
   8  -3 -14    0.58    0.25
  -8   3  13   -0.14    0.20
   8   3 -13    0.04    0.25
   8  -3 -13    0.39    0.21
   8  -3 -13    0.19    0.25
   8  -3 -13    0.35    0.26
   8   3 -12    0.39    0.25
  -8   3  12    0.13    0.21
   8  -3 -12    0.31    0.24
   8  -3 -12    0.06    0.21
   8  -3 -12    0.20    0.21
  -8   3  11   -0.12    0.18
   8   3 -11   -0.08    0.20
   8  -3 -11   -0.06    0.19
   8  -3 -11   -0.30    0.17
   8  -3 -11    0.00    0.22
   8   3 -10    0.25    0.23
  -8   3  10    0.26    0.22
   8  -3 -10    0.24    0.22
  -8  -3  10    0.35    0.11
   8  -3 -10    0.50    0.21
   8  -3 -10    0.13    0.20
  -8   3   9   -0.03    0.16
   8   3  -9   -0.08    0.18
   8  -3  -9   -0.25    0.15
   8  -3  -9    0.43    0.24
  -8  -3   9   -0.02    0.11
   8  -3  -9   -0.08    0.21
   8   3  -8    0.92    0.27
  -8   3   8    0.93    0.28
   8  -3  -8    1.38    0.30
  -8  -3   8    1.26    0.20
   8  -3  -8    1.94    0.35
   8  -3  -8    0.75    0.23
   8   3  -7    0.38    0.21
  -8   3   7    0.11    0.17
  -8  -3   7    0.01    0.09
   8  -3  -7    0.18    0.19
  -8  -3   7   -0.04    0.14
   8  -3  -7    0.20    0.16
   8  -3  -7   -0.07    0.17
  -8   3   6    0.07    0.17
   8   3  -6    0.13    0.20
  -8  -3   6    0.14    0.10
   8  -3  -6    0.19    0.15
  -8  -3   6   -0.06    0.14
   8  -3  -6    0.16    0.20
   8  -3  -6    0.16    0.19
  -8  -3   6   -0.02    0.12
   8   3  -5    7.71    0.70
  -8   3   5    8.48    0.73
   8  -3  -5    7.90    0.65
  -8  -3   5    7.44    0.55
   8  -3  -5    7.30    0.68
   8  -3  -5    8.74    0.74
   8   3  -4    4.10    0.45
  -8   3   4    3.41    0.43
  -8  -3   4    3.27    0.33
   8  -3  -4    3.00    0.42
   8  -3  -4    3.93    0.40
   8  -3  -4    4.32    0.48
   8   3  -3    3.23    0.38
  -8   3   3    2.42    0.36
   8  -3  -3    2.24    0.35
   8  -3  -3    2.37    0.36
   8  -3  -3    2.15    0.31
  -8  -3   3    2.38    0.28
   8   3  -2    2.44    0.33
  -8   3   2    1.80    0.32
   8  -3  -2    2.55    0.35
   8  -3  -2    1.57    0.28
  -8  -3   2    1.83    0.25
   8  -3  -2    1.86    0.33
   8   3  -1   18.99    1.34
  -8   3   1   19.89    1.39
   8  -3  -1   21.81    1.41
   8  -3  -1   18.80    1.36
   8  -3  -1   20.99    1.37
   8   3   0   28.52    1.80
   8  -3   0   28.48    1.84
  -8  -3   0   28.70    1.85
   8  -3   0   26.92    1.82
   8  -3   0   28.30    1.82
   8   3   1    1.02    0.24
   8  -3   1    1.36    0.29
   8  -3   1    1.13    0.28
   8  -3   1    1.32    0.27
  -8  -3  -1    1.23    0.27
   8   3   2    0.45    0.18
   8  -3   2    0.20    0.20
   8  -3   2    0.30    0.19
   8  -3   2    0.00    0.18
   8  -3   3    1.30    0.29
   8  -3   3    1.83    0.34
   8  -3   4    2.49    0.40
   8  -3   4    2.81    0.42
   8   3   5    0.49    0.16
   8  -3   5    1.21    0.29
   8  -3   5    1.26    0.30
   8   3   6   -0.12    0.13
   8  -3   6   -0.15    0.17
   8  -3   6    0.08    0.21
   8   3   7    1.08    0.25
   8  -3   7    2.31    0.42
   8  -3   7    2.47    0.41
   8   3   8    0.07    0.15
   8  -3   8   -0.05    0.20
   8  -3   8    0.19    0.24
   8   3   9   -0.05    0.13
   8  -3   9   -0.20    0.19
   8  -3   9   -0.15    0.22
   8   3  10   -0.03    0.13
   8  -3  10    0.05    0.26
   8  -3  10    0.16    0.22
   8   3  11   -0.04    0.16
  -8  -3 -11    0.15    0.23
   8  -3  11    0.01    0.23
   8  -3  11    0.10    0.26
   8   3  12    0.24    0.20
  -8  -3 -12    0.07    0.23
   8  -3  12    0.28    0.26
   8  -3  12    0.14    0.28
   8   3  13    0.10    0.22
   8  -3  13    0.26    0.32
  -8  -3 -13    0.17    0.25
  -8  -3 -13   -0.02    0.24
  -8  -3 -14    0.16    0.26
  -8  -3 -14    0.22    0.29
   8  -3  14    0.14    0.33
  -8  -3 -15    0.19    0.29
  -8  -3 -15    0.56    0.33
   8  -3  15    0.87    0.46
   8   4 -18    0.20    0.37
   8   4 -17   -0.11    0.31
   8  -4 -17   -0.25    0.29
   8   4 -16   -0.18    0.28
   8  -4 -16    0.34    0.32
   8  -4 -16    0.28    0.31
   8   4 -15   -0.14    0.27
   8  -4 -15    0.33    0.30
   8  -4 -15    0.36    0.30
  -8   4  14   -0.25    0.22
   8   4 -14    0.00    0.24
   8  -4 -14   -0.06    0.24
   8  -4 -14   -0.10    0.27
  -8   4  13    0.45    0.29
   8   4 -13    0.28    0.28
   8  -4 -13    0.29    0.28
   8  -4 -13    0.59    0.32
  -8   4  12    1.27    0.36
   8   4 -12    1.26    0.36
   8  -4 -12    1.07    0.33
   8  -4 -12    1.31    0.38
   8   4 -11    0.05    0.22
  -8   4  11    0.11    0.21
   8  -4 -11   -0.24    0.23
   8  -4 -11    0.43    0.26
   8  -4 -11    0.37    0.22
  -8   4  10    0.00    0.20
   8   4 -10    0.28    0.25
   8  -4 -10    0.15    0.24
   8  -4 -10   -0.29    0.14
   8  -4 -10   -0.17    0.21
  -8   4   9   -0.08    0.18
   8   4  -9    0.11    0.20
   8  -4  -9    0.12    0.23
   8  -4  -9    0.61    0.29
   8  -4  -9    0.30    0.17
   8   4  -8    0.20    0.23
  -8   4   8    0.25    0.21
   8  -4  -8    0.31    0.18
   8  -4  -8    0.44    0.27
  -8  -4   8    0.51    0.15
   8  -4  -8    0.65    0.30
   8   4  -7    0.10    0.21
  -8   4   7    0.51    0.23
  -8  -4   7    0.37    0.15
   8  -4  -7    0.67    0.29
   8  -4  -7    0.37    0.23
  -8  -4   7    0.68    0.19
   8  -4  -7    0.25    0.17
  -8  -4   7    0.42    0.14
  -8   4   6    1.93    0.36
   8   4  -6    1.41    0.32
   8  -4  -6    1.21    0.31
   8  -4  -6    2.14    0.38
  -8  -4   6    1.88    0.24
   8  -4  -6    1.71    0.27
  -8  -4   6    1.46    0.25
   8   4  -5    1.27    0.29
  -8   4   5    1.83    0.34
   8  -4  -5    2.05    0.35
   8  -4  -5    1.17    0.32
  -8  -4   5    1.66    0.26
   8  -4  -5    1.55    0.25
  -8  -4   5    0.72    0.19
   8   4  -4    2.11    0.33
  -8   4   4    1.50    0.31
   8  -4  -4    1.10    0.31
   8  -4  -4    1.66    0.35
  -8  -4   4    1.82    0.28
  -8  -4   4    1.55    0.24
   8  -4  -4    1.20    0.25
   8   4  -3    0.22    0.20
  -8   4   3   -0.10    0.15
   8  -4  -3    0.02    0.20
  -8  -4   3   -0.10    0.13
   8  -4  -3    0.31    0.17
   8  -4  -3    0.18    0.21
  -8  -4   3    0.01    0.15
   8   4  -2    0.94    0.24
  -8   4   2    0.99    0.25
  -8  -4   2    1.08    0.22
   8  -4  -2    0.75    0.26
   8  -4  -2    1.19    0.24
  -8  -4   2    1.10    0.25
   8  -4  -2    0.64    0.26
  -8   4   1    4.69    0.51
   8   4  -1    2.53    0.38
   8  -4  -1    4.32    0.52
  -8  -4   1    5.18    0.47
   8  -4  -1    4.79    0.53
  -8  -4   1    5.44    0.52
   8  -4  -1    4.05    0.44
   8   4   0    2.59    0.33
  -8   4   0    2.72    0.39
   8  -4   0    2.70    0.42
   8  -4   0    2.07    0.38
  -8  -4   0    2.72    0.36
   8  -4   0    2.81    0.37
   8   4   1    0.49    0.19
  -8   4  -1    0.52    0.22
  -8  -4  -1    0.29    0.19
   8  -4   1    0.58    0.23
   8  -4   1    0.39    0.22
   8  -4   1    0.44    0.25
   8   4   2    0.48    0.18
  -8   4  -2    0.64    0.24
   8  -4   2    0.49    0.24
   8  -4   2    0.44    0.22
  -8  -4  -2    0.37    0.21
   8  -4   2    0.15    0.24
   8   4   3    0.49    0.19
  -8   4  -3    0.79    0.22
  -8  -4  -3    0.49    0.23
   8  -4   3    0.82    0.28
   8  -4   3    0.77    0.26
   8  -4   3    0.55    0.23
   8   4   4    0.01    0.15
   8  -4   4    0.25    0.24
  -8  -4  -4    0.55    0.23
   8  -4   4    0.21    0.21
   8   4   5    0.62    0.19
   8  -4   5    1.09    0.32
  -8  -4  -5    0.31    0.23
   8  -4   5    0.50    0.26
   8   4   6    5.61    0.53
  -8  -4  -6    5.93    0.65
   8  -4   6    6.61    0.69
   8  -4   6    6.79    0.70
   8   4   7    0.06    0.17
  -8  -4  -7   -0.40    0.17
   8  -4   7    0.31    0.26
   8  -4   7    0.07    0.23
   8   4   8    0.10    0.17
  -8  -4  -8    0.51    0.27
   8  -4   8    0.19    0.25
   8  -4   8    0.50    0.27
   8   4   9    0.15    0.19
   8  -4   9   -0.13    0.23
  -8  -4  -9    0.28    0.25
   8  -4   9   -0.22    0.23
   8  -4  10   -0.11    0.23
   8  -4  10   -0.11    0.25
  -8  -4 -10   -0.20    0.19
   8  -4  11   -0.38    0.22
   8  -4  11    0.15    0.25
  -8  -4 -11    0.46    0.27
  -8  -4 -11    0.05    0.24
   8  -4  12    0.07    0.25
  -8  -4 -12   -0.09    0.23
  -8  -4 -12    0.30    0.30
   8  -4  12    0.07    0.34
   8  -4  13    0.23    0.29
   8  -4  13    0.49    0.40
  -8  -4 -13    0.20    0.30
  -8  -4 -13    0.34    0.30
   8  -4  14   -0.24    0.31
  -8  -4 -14   -0.24    0.24
   8  -4  14   -0.18    0.26
   8   5 -16   -0.19    0.32
   8  -5 -16   -0.58    0.28
   8   5 -15    0.12    0.31
   8  -5 -15   -0.06    0.30
   8  -5 -15    0.41    0.38
   8   5 -14    0.59    0.34
   8  -5 -14    0.57    0.36
   8  -5 -14    0.12    0.30
   8   5 -13   -0.04    0.27
   8  -5 -13   -0.08    0.27
   8  -5 -13   -0.11    0.29
   8   5 -12    1.07    0.36
   8  -5 -12    0.96    0.38
   8  -5 -12    0.99    0.37
  -8   5  11    0.45    0.29
   8   5 -11    0.01    0.23
   8  -5 -11    0.10    0.29
   8  -5 -11   -0.02    0.26
   8   5 -10    0.33    0.25
  -8   5  10   -0.09    0.23
   8  -5 -10   -0.03    0.21
   8  -5 -10    0.02    0.23
  -8   5   9    0.25    0.26
   8   5  -9   -0.02    0.20
   8  -5  -9    0.04    0.25
   8  -5  -9    0.03    0.25
   8   5  -8   -0.02    0.19
  -8   5   8    0.12    0.23
   8  -5  -8    0.35    0.29
   8  -5  -8   -0.22    0.23
   8   5  -7    0.69    0.26
  -8   5   7    0.79    0.28
  -8  -5   7    1.16    0.21
   8  -5  -7    0.82    0.34
   8  -5  -7    0.57    0.29
  -8   5   6    0.16    0.21
   8   5  -6    0.06    0.20
   8  -5  -6   -0.13    0.23
   8  -5  -6    0.01    0.26
   8  -5  -6    0.02    0.15
  -8  -5   6    0.02    0.14
  -8   5   5    1.55    0.34
   8   5  -5    1.91    0.33
   8  -5  -5    1.38    0.35
  -8  -5   5    1.45    0.27
   8  -5  -5    1.04    0.22
   8  -5  -5    1.29    0.33
  -8  -5   5    0.98    0.23
  -8   5   4   -0.21    0.16
   8   5  -4    0.01    0.16
   8  -5  -4    0.02    0.23
   8  -5  -4   -0.18    0.20
   8  -5  -4   -0.07    0.15
  -8  -5   4    0.07    0.18
  -8  -5   4    0.11    0.17
  -8   5   3    1.54    0.33
   8   5  -3    1.32    0.27
   8  -5  -3    0.90    0.23
  -8  -5   3    1.46    0.27
   8  -5  -3    1.16    0.33
   8  -5  -3    1.52    0.36
  -8  -5   3    0.82    0.27
   8   5  -2    1.16    0.25
  -8   5   2    1.69    0.33
  -8  -5   2    0.84    0.23
   8  -5  -2    0.67    0.29
   8  -5  -2    1.14    0.23
   8  -5  -2    1.18    0.30
  -8   5   1    1.05    0.28
   8   5  -1    1.06    0.26
   8  -5  -1    0.93    0.24
   8  -5  -1    0.99    0.31
   8  -5  -1    1.10    0.31
  -8  -5   1    0.80    0.23
  -8   5   0    6.05    0.61
   8   5   0    5.98    0.53
  -8  -5   0    4.89    0.55
   8  -5   0    4.31    0.50
   8  -5   0    5.95    0.64
   8  -5   0    6.48    0.68
   8   5   1    7.24    0.60
  -8   5  -1    6.71    0.66
  -8  -5  -1    5.83    0.64
   8  -5   1    7.12    0.65
   8  -5   1    7.39    0.71
   8  -5   1    7.15    0.74
  -8   5  -2    1.13    0.28
   8   5   2    1.87    0.26
  -8  -5  -2    1.54    0.32
   8  -5   2    0.88    0.28
   8  -5   2    2.42    0.38
   8  -5   2    1.90    0.39
   8   5   3    0.41    0.17
  -8   5  -3    0.42    0.20
   8  -5   3    0.08    0.21
   8  -5   3    0.29    0.22
   8  -5   3    0.46    0.27
  -8  -5  -3    0.28    0.22
  -8   5  -4   -0.04    0.18
   8   5   4    0.08    0.16
   8  -5   4    0.42    0.24
   8  -5   4    0.10    0.22
  -8  -5  -4    0.44    0.25
   8  -5   4    0.56    0.29
  -8   5  -5   -0.19    0.17
   8  -5   5    0.33    0.25
   8  -5   5   -0.16    0.19
  -8  -5  -5    0.21    0.22
  -8   5  -6    0.68    0.24
   8  -5   6    0.97    0.32
   8  -5   6    1.04    0.35
  -8  -5  -6    0.17    0.25
  -8   5  -7    0.01    0.21
  -8  -5  -7   -0.05    0.22
  -8  -5  -7    0.20    0.22
   8  -5   7    0.04    0.26
   8  -5   7   -0.19    0.22
  -8  -5  -8    0.18    0.25
   8  -5   8    0.58    0.32
   8  -5   8    0.66    0.30
  -8  -5  -8    0.50    0.28
  -8  -5  -9   -0.10    0.23
  -8  -5  -9    0.32    0.28
   8  -5   9    0.47    0.30
   8  -5   9    0.08    0.29
   8  -5  10    0.27    0.28
   8  -5  10    0.29    0.34
  -8  -5 -10    0.01    0.26
  -8  -5 -10    0.31    0.29
   8  -5  11    0.13    0.33
   8  -5  11    0.09    0.26
  -8  -5 -11   -0.01    0.26
  -8  -5 -11    0.07    0.27
   8  -5  12    0.03    0.37
   8  -5  12    0.36    0.30
  -8  -5 -12    0.44    0.31
   8  -5  13   -0.15    0.32
  -8  -5 -13    0.24    0.32
   8   6 -14    0.15    0.33
   8  -6 -14   -0.09    0.37
   8   6 -13   -0.22    0.28
   8  -6 -13    0.08    0.35
   8   6 -12    0.25    0.31
   8  -6 -12    0.11    0.33
   8  -6 -12    0.44    0.34
   8   6 -11    0.24    0.29
   8  -6 -11   -0.28    0.27
   8  -6 -11   -0.16    0.28
   8   6 -10   -0.04    0.25
   8  -6 -10    0.19    0.30
   8  -6 -10    0.09    0.32
   8   6  -9   -0.13    0.21
   8  -6  -9    0.65    0.36
   8  -6  -9    0.06    0.30
  -8   6   8    0.12    0.26
   8   6  -8    0.20    0.25
   8  -6  -8    0.13    0.29
   8  -6  -8    0.05    0.25
   8   6  -7    0.20    0.23
  -8   6   7   -0.12    0.23
   8  -6  -7    0.33    0.31
   8  -6  -7    0.23    0.30
   8   6  -6    1.68    0.35
  -8   6   6    1.73    0.42
  -8  -6   6    1.26    0.29
   8  -6  -6    2.02    0.45
   8  -6  -6    1.59    0.41
  -8   6   5    0.15    0.23
   8   6  -5    0.13    0.21
  -8  -6   5    0.23    0.20
   8  -6  -5    0.32    0.30
  -8  -6   5    0.67    0.23
   8  -6  -5   -0.06    0.28
   8   6  -4   -0.04    0.16
  -8   6   4    0.06    0.22
   8  -6  -4    0.25    0.28
  -8  -6   4    0.09    0.18
  -8  -6   4    0.02    0.20
   8  -6  -4    0.75    0.33
  -8   6   3    0.19    0.23
   8   6  -3    0.73    0.25
  -8  -6   3    0.73    0.26
   8  -6  -3    0.29    0.29
   8  -6  -3    0.18    0.27
  -8  -6   3    0.22    0.21
   8   6  -2    0.11    0.20
  -8   6   2   -0.14    0.19
   8  -6  -2   -0.19    0.22
  -8  -6   2   -0.09    0.19
   8  -6  -2   -0.14    0.18
  -8  -6   2   -0.05    0.18
   8  -6  -2   -0.01    0.24
   8   6  -1    0.05    0.20
  -8   6   1   -0.18    0.19
   8  -6  -1    0.16    0.24
   8  -6  -1    0.12    0.19
  -8  -6   1    0.43    0.24
   8  -6  -1    0.53    0.30
  -8  -6   1    0.28    0.22
  -8   6   0    2.80    0.45
   8  -6   0    2.60    0.50
   8  -6   0    3.07    0.40
  -8  -6   0    2.65    0.43
   8  -6   0    2.90    0.48
  -8  -6   0    2.56    0.43
  -8   6  -1    0.14    0.20
   8  -6   1   -0.23    0.21
  -8  -6  -1   -0.03    0.21
  -8  -6  -1   -0.22    0.18
   8  -6   1   -0.12    0.20
   8  -6   1   -0.03    0.25
  -8   6  -2    0.33    0.23
   8  -6   2    0.15    0.22
   8  -6   2    0.51    0.27
  -8  -6  -2   -0.02    0.21
   8  -6   2    0.16    0.26
  -8  -6  -2    0.12    0.21
  -8   6  -3    0.01    0.19
   8  -6   3   -0.02    0.23
  -8  -6  -3    0.19    0.24
   8  -6   3   -0.02    0.24
   8  -6   3    0.28    0.24
  -8  -6  -3   -0.24    0.19
  -8   6  -4    0.11    0.21
   8  -6   4    0.33    0.26
  -8  -6  -4    0.29    0.27
   8  -6   4   -0.03    0.23
  -8  -6  -4    0.31    0.25
   8  -6   4    0.54    0.30
  -8  -6  -5   -0.29    0.22
  -8  -6  -5    0.10    0.26
   8  -6   5    0.02    0.23
   8  -6   5   -0.02    0.27
   8  -6   6   -0.28    0.21
  -8  -6  -6   -0.06    0.22
   8  -6   6    0.16    0.29
  -8  -6  -6   -0.04    0.24
  -8  -6  -7    0.62    0.32
  -8  -6  -7    1.16    0.37
   8  -6   7    0.79    0.34
   8  -6   7    1.15    0.39
  -8  -6  -8    0.04    0.27
   8  -6   8    0.17    0.29
  -8  -6  -8    0.09    0.27
   8  -6   8   -0.23    0.24
   8  -6   9    0.31    0.31
  -8  -6  -9    0.16    0.28
  -8  -6  -9    0.28    0.32
   8  -6   9    0.57    0.38
   8  -6  10    0.50    0.37
   8  -6  10   -0.08    0.30
  -8  -6 -10    0.14    0.29
   8  -6  11   -0.06    0.28
   8  -6  11   -0.04    0.35
  -8  -6 -11    0.49    0.35
   8   7 -12   -0.01    0.28
   8  -7 -12    0.08    0.36
   8   7 -11   -0.26    0.28
   8  -7 -11   -0.17    0.36
   8   7 -10    0.24    0.31
   8  -7 -10    0.03    0.32
   8   7  -9   -0.06    0.25
   8  -7  -9    0.00    0.34
   8  -7  -9    0.03    0.34
   8   7  -8    0.10    0.26
   8  -7  -8    0.46    0.35
   8  -7  -8    0.06    0.34
   8   7  -7    0.33    0.28
   8  -7  -7   -0.21    0.32
   8  -7  -7    0.28    0.32
   8   7  -6    0.00    0.19
   8  -7  -6    0.07    0.29
   8  -7  -6    0.19    0.34
   8  -7  -5    1.21    0.44
   8  -7  -5    0.47    0.37
  -8   7   4    0.14    0.28
   8  -7  -4   -0.07    0.27
  -8  -7   4   -0.17    0.21
   8  -7  -4    0.20    0.31
  -8   7   3    1.24    0.38
  -8  -7   3    1.09    0.32
   8  -7  -3    0.84    0.37
   8  -7  -3   -0.05    0.31
  -8   7   2    0.14    0.26
   8  -7  -2    0.29    0.32
  -8  -7   2   -0.13    0.22
   8  -7  -2    0.25    0.31
  -8  -7   2    0.28    0.25
  -8   7   1   -0.07    0.26
  -8  -7   1    0.32    0.28
  -8  -7   1    0.25    0.26
   8  -7  -1    0.18    0.30
   8  -7  -1    0.08    0.27
  -8   7   0    0.98    0.34
   8  -7   0    1.35    0.43
  -8  -7   0    1.18    0.37
  -8  -7   0    1.95    0.41
   8  -7   0    2.33    0.48
  -8   7  -1    0.33    0.26
   8  -7   1    0.11    0.29
   8  -7   1    0.47    0.33
  -8  -7  -1    0.27    0.27
  -8  -7  -1    0.09    0.26
  -8   7  -2    0.22    0.27
   8  -7   2    0.02    0.26
   8  -7   2   -0.04    0.30
  -8  -7  -2    0.00    0.26
  -8  -7  -2   -0.13    0.24
   8  -7   3   -0.08    0.28
  -8  -7  -3    0.58    0.30
  -8  -7  -3    0.11    0.28
   8  -7   4    2.81    0.48
  -8  -7  -4    1.77    0.44
   8  -7   4    2.10    0.48
  -8  -7  -4    1.76    0.44
  -8  -7  -5    0.23    0.31
   8  -7   5   -0.15    0.28
   8  -7   5   -0.04    0.29
  -8  -7  -5    0.11    0.29
  -8  -7  -6    0.02    0.30
  -8  -7  -6   -0.28    0.26
   8  -7   6    0.26    0.31
   8  -7   6    0.20    0.34
  -8  -7  -7   -0.28    0.26
   8  -7   7   -0.09    0.30
   8  -7   7   -0.18    0.32
   8  -7   8    0.43    0.36
   8  -7   8    0.03    0.35
  -8  -7  -8   -0.05    0.31
   8  -8  -7    0.29    0.40
   8  -8  -6    0.32    0.41
   8  -8  -5   -0.19    0.38
   8  -8  -5    0.69    0.44
   8  -8  -4    0.41    0.39
   8  -8  -4   -0.45    0.33
   8  -8  -3    0.59    0.39
   8  -8  -3   -0.04    0.37
   8  -8  -2   -0.05    0.34
   8  -8  -2    0.22    0.38
  -8  -8   2    0.50    0.32
   8  -8  -1    0.19    0.37
  -8  -8   1    0.32    0.34
   8  -8  -1    0.27    0.36
  -8  -8   0   -0.01    0.30
   8  -8   0    0.64    0.38
  -8  -8  -1   -0.15    0.29
  -8  -8  -1    0.14    0.33
   8  -8   1   -0.03    0.33
  -8  -8  -2    0.22    0.33
  -8  -8  -2   -0.23    0.30
   8  -8   2    0.22    0.35
  -8  -8  -3    0.04    0.32
   8  -8   3    0.80    0.42
  -8  -8  -3    0.41    0.36
   8  -8   4    0.14    0.34
  -8  -8  -4   -0.22    0.33
   9   0 -20    0.04    0.31
   9   0 -19    0.39    0.34
   9   0 -18    4.63    0.69
   9   0 -17    0.06    0.25
   9   0 -16    0.13    0.26
  -9   0  15   -0.13    0.18
   9   0 -15   -0.11    0.20
   9   0 -15   -0.06    0.21
   9   0 -14   -0.23    0.18
   9   0 -14    0.22    0.20
  -9   0  14    0.31    0.20
  -9   0  13   -0.09    0.15
   9   0 -13   -0.15    0.18
   9   0 -13    0.06    0.15
   9   0 -12    8.08    0.56
   9   0 -12    7.57    0.69
   9   0 -12    8.50    0.81
   9   0 -11    0.27    0.23
   9   0 -11   -0.17    0.16
  -9   0  11    0.00    0.15
   9   0 -11   -0.03    0.12
   9   0 -10    2.95    0.28
   9   0 -10    3.02    0.39
  -9   0  10    3.23    0.38
   9   0 -10    3.13    0.44
  -9   0  10    2.66    0.28
   9   0  -9   -0.03    0.11
   9   0  -9    0.28    0.22
   9   0  -9    0.10    0.15
  -9   0   9    0.11    0.13
  -9   0   9    0.05    0.11
   9   0  -8    1.97    0.34
  -9   0   8    2.90    0.35
   9   0  -8    2.46    0.27
   9   0  -8    2.27    0.33
   9   0  -7    0.17    0.17
   9   0  -7   -0.14    0.17
   9   0  -7    0.00    0.12
   9   0  -6    0.91    0.26
   9   0  -6    0.62    0.21
   9   0  -6    1.09    0.19
   9   0  -5    0.24    0.19
   9   0  -5   -0.16    0.16
   9   0  -5    0.03    0.13
   9   0  -4    2.53    0.30
   9   0  -4    2.90    0.38
   9   0  -3    0.19    0.20
   9   0  -3    0.13    0.14
   9   0  -2    0.01    0.15
   9   0  -2    0.12    0.17
   9   0  -1    0.01    0.15
   9   0  -1   -0.14    0.15
   9   0   0   13.36    0.97
   9   0   0   13.74    1.01
   9   0   1    0.19    0.17
   9   0   1   -0.09    0.17
   9   0   2   11.93    0.91
   9   0   2   11.37    0.90
   9   0   3    0.00    0.19
   9   0   3   -0.26    0.16
   9   0   4    6.71    0.65
   9   0   4    6.48    0.63
   9   0   5    0.18    0.22
   9   0   5    0.11    0.21
   9   0   6    2.83    0.42
   9   0   7    0.26    0.23
   9   0   8   27.91    1.93
   9   0   9   -0.14    0.20
   9   0  10    2.32    0.45
   9   0  11   -0.31    0.19
   9   0  12    0.18    0.28
   9   0  13    0.04    0.27
   9   0  14    0.03    0.31
   9   0  15    0.02    0.32
   9   0  16   -0.35    0.36
   9   1 -19   -0.17    0.27
   9  -1 -19   -0.09    0.29
   9   1 -18    0.24    0.35
   9  -1 -18    0.31    0.30
   9   1 -17    0.06    0.28
   9  -1 -17    0.02    0.24
   9  -1 -17    0.44    0.29
  -9   1  16    0.18    0.25
   9   1 -16   -0.12    0.26
   9  -1 -16    0.15    0.24
   9  -1 -16    0.01    0.22
   9   1 -15    0.36    0.27
  -9   1  15    0.39    0.24
   9  -1 -15    0.89    0.30
   9  -1 -15    0.41    0.26
   9   1 -14   -0.05    0.22
   9   1 -14    0.13    0.19
  -9   1  14   -0.03    0.22
  -9  -1  14    0.09    0.17
   9  -1 -14   -0.13    0.18
   9  -1 -14    0.29    0.25
   9   1 -13    1.71    0.39
  -9   1  13    1.79    0.34
   9   1 -13    1.40    0.28
  -9  -1  13    1.51    0.27
   9  -1 -13    2.27    0.30
   9  -1 -13    1.72    0.36
   9  -1 -13    0.91    0.30
   9   1 -12   -0.14    0.17
   9   1 -12   -0.32    0.19
  -9   1  12    0.25    0.20
   9  -1 -12    0.10    0.21
   9  -1 -12    0.51    0.24
   9  -1 -12    0.11    0.15
  -9  -1  12    0.05    0.17
   9   1 -11    2.81    0.46
  -9   1  11    2.67    0.39
   9   1 -11    3.17    0.38
   9  -1 -11    3.00    0.34
  -9  -1  11    2.62    0.33
   9  -1 -11    3.02    0.44
   9  -1 -11    2.42    0.38
   9   1 -10    1.33    0.27
  -9   1  10    1.15    0.26
   9   1 -10    1.50    0.34
   9  -1 -10    1.27    0.30
   9  -1 -10    1.22    0.22
   9  -1 -10    1.65    0.31
  -9  -1  10    1.61    0.25
   9   1  -9    1.52    0.29
  -9   1   9    2.31    0.34
   9   1  -9    2.34    0.39
   9  -1  -9    2.13    0.28
   9  -1  -9    2.56    0.36
  -9  -1   9    1.96    0.29
   9  -1  -9    3.11    0.40
   9   1  -8    0.88    0.14
  -9   1   8    0.97    0.23
   9   1  -8    0.92    0.27
   9  -1  -8    1.01    0.20
   9  -1  -8    1.33    0.27
   9  -1  -8    0.67    0.24
  -9  -1   8    0.88    0.13
  -9  -1   8    0.41    0.17
   9   1  -7    0.52    0.22
  -9   1   7    1.04    0.24
   9   1  -7    0.77    0.15
   9  -1  -7    0.75    0.20
   9  -1  -7    1.15    0.25
  -9  -1   7    0.76    0.14
   9  -1  -7    0.70    0.24
  -9  -1   7    1.02    0.22
   9   1  -6   13.94    0.87
  -9   1   6   12.73    1.00
   9   1  -6   12.05    1.01
   9  -1  -6   12.26    0.99
  -9  -1   6   15.06    0.96
   9  -1  -6   14.03    0.94
  -9  -1   6   14.53    0.86
   9  -1  -6   12.44    1.00
   9   1  -5    9.95    0.70
   9   1  -5   10.98    0.84
   9  -1  -5   10.43    0.83
  -9  -1   5   10.50    0.77
   9  -1  -5    9.16    0.74
   9  -1  -5   10.55    0.82
   9   1  -4   11.69    0.84
   9   1  -4   12.69    0.96
   9  -1  -4   12.43    0.95
   9  -1  -4   13.51    0.91
  -9  -1   4   13.84    0.92
   9  -1  -4   12.73    0.97
   9   1  -3    6.19    0.49
   9   1  -3    5.22    0.54
   9  -1  -3    4.11    0.51
   9  -1  -3    5.52    0.53
   9  -1  -3    5.84    0.52
   9   1  -2    1.98    0.33
   9   1  -2    1.93    0.28
   9  -1  -2    2.04    0.31
   9  -1  -2    2.13    0.33
   9  -1  -2    2.22    0.33
   9   1  -1    0.67    0.20
   9   1  -1    0.34    0.22
   9  -1  -1    0.29    0.19
   9  -1  -1    0.59    0.21
   9   1   0   -0.08    0.18
   9  -1   0    0.33    0.19
   9  -1   0    0.50    0.19
   9   1   1   23.49    1.50
   9  -1   1   21.61    1.47
   9  -1   1   21.31    1.49
   9   1   2    0.10    0.17
   9  -1   2    0.46    0.20
   9  -1   2    0.39    0.21
   9   1   3    5.54    0.51
   9  -1   3    3.88    0.48
   9  -1   3    3.93    0.48
   9   1   4    1.57    0.30
   9  -1   4    0.94    0.27
   9  -1   4    1.46    0.31
   9   1   5    1.21    0.28
   9  -1   5    1.36    0.32
   9  -1   5    0.84    0.28
   9   1   6   11.54    0.96
   9  -1   6   13.54    1.04
   9  -1   6   11.61    1.00
   9   1   7    5.46    0.61
   9  -1   7    5.83    0.66
   9  -1   7    6.40    0.68
   9   1   8    2.05    0.38
   9  -1   8    2.20    0.41
   9  -1   8    3.25    0.48
   9   1   9    0.37    0.25
   9  -1   9    1.04    0.31
   9   1  10    0.91    0.30
   9  -1  10    0.47    0.28
   9   1  11   -0.02    0.22
   9  -1  11    0.03    0.23
   9   1  12    0.03    0.23
   9  -1  12   -0.11    0.25
   9   1  13   -0.16    0.25
   9  -1  13    0.16    0.28
   9   1  14    0.61    0.36
   9  -1  14    0.39    0.33
   9   1  15    0.41    0.35
   9  -1  15    0.17    0.32
   9   1  16    0.11    0.36
  -9  -1 -16    0.30    0.29
   9  -1  16   -0.33    0.33
   9   2 -19    1.16    0.46
   9  -2 -19    1.27    0.42
   9   2 -18    0.09    0.34
   9  -2 -18   -0.11    0.27
   9  -2 -18   -0.18    0.26
   9   2 -17    0.51    0.34
  -9   2  17    0.08    0.30
   9  -2 -17    0.41    0.29
   9  -2 -17   -0.04    0.25
   9   2 -16   -0.09    0.27
  -9   2  16    0.33    0.29
   9  -2 -16    0.12    0.28
   9  -2 -16    0.44    0.29
  -9   2  15   -0.25    0.20
   9   2 -15    0.31    0.31
   9  -2 -15    0.00    0.24
   9  -2 -15   -0.06    0.21
  -9   2  14    0.14    0.23
   9   2 -14   -0.10    0.23
   9  -2 -14   -0.15    0.16
   9  -2 -14    0.07    0.22
   9  -2 -14   -0.20    0.20
  -9   2  13    0.55    0.26
   9   2 -13   -0.05    0.21
   9  -2 -13    0.18    0.21
   9  -2 -13    0.14    0.18
   9  -2 -13    0.48    0.25
  -9   2  12    1.13    0.30
   9   2 -12    1.23    0.33
  -9  -2  12    1.08    0.22
   9  -2 -12    1.14    0.25
   9  -2 -12    0.88    0.27
   9  -2 -12    1.30    0.33
  -9   2  11   -0.03    0.17
   9   2 -11    0.46    0.25
  -9  -2  11    0.04    0.11
   9  -2 -11   -0.27    0.17
   9  -2 -11    0.24    0.23
   9  -2 -11    0.14    0.18
  -9   2  10    0.19    0.19
   9   2 -10    0.47    0.24
   9  -2 -10    0.07    0.17
  -9  -2  10    0.16    0.12
   9  -2 -10    0.27    0.22
   9  -2 -10    0.31    0.23
  -9  -2  10    0.27    0.17
  -9   2   9    0.04    0.18
   9   2  -9   -0.16    0.19
   9  -2  -9   -0.03    0.16
   9  -2  -9   -0.03    0.18
  -9  -2   9   -0.06    0.14
   9  -2  -9    0.16    0.21
  -9   2   8    0.96    0.25
   9   2  -8    0.95    0.28
  -9  -2   8    0.73    0.19
   9  -2  -8    0.58    0.21
   9  -2  -8    1.07    0.26
   9  -2  -8    0.90    0.26
  -9   2   7    4.71    0.50
   9   2  -7    3.34    0.47
   9  -2  -7    4.15    0.44
  -9  -2   7    4.21    0.31
   9  -2  -7    3.52    0.44
  -9  -2   7    4.91    0.42
   9  -2  -7    3.71    0.47
  -9   2   6    0.01    0.15
   9   2  -6   -0.10    0.17
  -9  -2   6    0.15    0.11
  -9  -2   6   -0.06    0.11
   9  -2  -6    0.13    0.19
   9  -2  -6   -0.03    0.16
   9  -2  -6   -0.15    0.16
  -9   2   5    3.08    0.43
   9   2  -5    4.48    0.48
  -9  -2   5    4.34    0.43
   9  -2  -5    4.27    0.45
   9  -2  -5    4.02    0.48
   9  -2  -5    4.37    0.46
  -9   2   4    2.75    0.36
   9   2  -4    2.04    0.34
   9  -2  -4    1.60    0.29
   9  -2  -4    2.20    0.33
  -9  -2   4    2.30    0.31
   9  -2  -4    3.17    0.40
   9   2  -3   18.69    1.31
   9  -2  -3   20.50    1.32
   9  -2  -3   18.67    1.32
   9  -2  -3   17.35    1.27
   9   2  -2    9.23    0.75
   9  -2  -2    8.72    0.73
   9  -2  -2    8.84    0.76
   9  -2  -2    8.25    0.71
   9   2  -1    0.38    0.20
   9  -2  -1    0.77    0.23
   9  -2  -1    0.71    0.25
   9  -2  -1    0.46    0.22
   9   2   0    0.42    0.20
   9  -2   0   -0.16    0.18
   9  -2   0    0.22    0.20
   9  -2   0    0.01    0.18
   9   2   1    0.35    0.20
   9  -2   1    0.77    0.25
   9  -2   1    0.34    0.21
   9   2   2    3.26    0.40
   9  -2   2    3.12    0.42
   9  -2   2    2.85    0.41
   9   2   3    0.88    0.23
   9  -2   3    0.59    0.25
   9  -2   3    1.12    0.29
   9   2   4    1.78    0.31
   9  -2   4    2.12    0.36
   9  -2   4    1.70    0.35
   9   2   5    9.19    0.78
   9  -2   5    9.79    0.87
   9  -2   5    9.66    0.86
   9   2   6    0.61    0.24
   9  -2   6    1.14    0.32
   9  -2   6    0.86    0.30
   9   2   7    7.79    0.75
   9  -2   7    9.36    0.86
   9  -2   7    8.83    0.84
   9   2   8   -0.39    0.17
   9  -2   8    0.05    0.22
   9  -2   8    0.15    0.28
   9   2   9    0.55    0.25
   9  -2   9    0.37    0.28
   9  -2   9    0.41    0.28
   9   2  10    0.56    0.26
   9  -2  10    0.36    0.28
   9  -2  10    0.01    0.28
   9   2  11   -0.06    0.23
   9  -2  11   -0.16    0.25
   9   2  12   -0.03    0.23
   9  -2  12    0.21    0.27
   9   2  13    0.17    0.29
   9  -2  13    0.74    0.40
   9   2  14    0.03    0.28
   9  -2  14    0.56    0.40
   9   2  15    0.15    0.31
  -9  -2 -15    0.60    0.30
   9  -2  15    0.61    0.39
   9   2  16   -0.15    0.32
   9  -2  16    0.49    0.42
  -9  -2 -16    0.02    0.28
   9   3 -18    0.12    0.35
   9  -3 -18    0.90    0.38
   9   3 -17   -0.18    0.27
   9  -3 -17    0.54    0.34
   9   3 -16    0.05    0.24
  -9   3  16    0.30    0.31
   9  -3 -16   -0.02    0.25
   9  -3 -16    0.20    0.26
  -9   3  15   -0.17    0.23
   9   3 -15    0.48    0.30
   9  -3 -15    0.71    0.33
   9  -3 -15   -0.11    0.26
   9  -3 -15    0.25    0.26
   9   3 -14    0.74    0.33
  -9   3  14    0.21    0.27
   9  -3 -14    0.59    0.28
   9  -3 -14    0.68    0.30
   9  -3 -14    0.28    0.27
  -9   3  13    3.40    0.54
   9   3 -13    4.68    0.62
   9  -3 -13    5.00    0.62
   9  -3 -13    3.87    0.52
   9  -3 -13    4.40    0.53
   9   3 -12    1.79    0.40
  -9   3  12    1.05    0.34
   9  -3 -12    1.31    0.32
   9  -3 -12    1.89    0.40
   9  -3 -12    2.14    0.35
   9   3 -11    3.96    0.56
  -9   3  11    3.33    0.51
   9  -3 -11    4.44    0.57
   9  -3 -11    4.47    0.50
   9  -3 -11    4.37    0.51
   9   3 -10   -0.11    0.19
  -9   3  10    0.08    0.19
   9  -3 -10   -0.14    0.17
  -9  -3  10    0.04    0.11
   9  -3 -10    0.29    0.21
   9  -3 -10   -0.04    0.21
  -9   3   9    2.29    0.38
   9   3  -9    1.77    0.37
  -9  -3   9    1.41    0.24
   9  -3  -9    2.16    0.35
   9  -3  -9    1.93    0.33
   9  -3  -9    2.28    0.40
   9   3  -8    1.80    0.36
  -9   3   8    1.95    0.35
   9  -3  -8    2.04    0.39
   9  -3  -8    2.06    0.32
  -9  -3   8    1.48    0.26
   9  -3  -8    1.95    0.33
  -9   3   7    0.20    0.19
   9   3  -7   -0.09    0.19
   9  -3  -7    0.06    0.18
  -9  -3   7    0.19    0.10
  -9  -3   7    0.17    0.11
  -9  -3   7    0.30    0.17
   9  -3  -7    0.40    0.19
   9  -3  -7    0.14    0.21
  -9   3   6    1.02    0.27
   9   3  -6    1.63    0.32
   9  -3  -6    1.33    0.26
   9  -3  -6    0.94    0.29
  -9  -3   6    0.97    0.24
  -9  -3   6    1.21    0.18
  -9  -3   6    1.33    0.21
   9  -3  -6    1.49    0.30
   9   3  -5    0.24    0.19
  -9   3   5    0.54    0.22
   9  -3  -5    0.30    0.21
   9  -3  -5    0.39    0.22
  -9  -3   5    0.10    0.15
  -9  -3   5    0.28    0.12
   9  -3  -5    0.26    0.19
   9   3  -4    7.11    0.66
  -9   3   4    7.41    0.69
   9  -3  -4    7.84    0.64
   9  -3  -4    6.21    0.64
   9  -3  -4    8.24    0.73
  -9  -3   4    6.79    0.54
   9   3  -3   -0.31    0.16
  -9   3   3   -0.06    0.18
   9  -3  -3    0.06    0.16
   9  -3  -3    0.11    0.20
   9  -3  -3    0.16    0.18
   9   3  -2   -0.31    0.15
  -9   3   2    0.04    0.16
   9  -3  -2   -0.01    0.17
   9  -3  -2    0.01    0.16
   9  -3  -2    0.13    0.21
   9   3  -1    2.12    0.33
   9  -3  -1    2.05    0.35
   9  -3  -1    2.03    0.33
   9  -3  -1    1.57    0.33
   9   3   0    0.90    0.25
   9  -3   0    1.22    0.27
   9  -3   0    1.23    0.29
   9  -3   0    1.04    0.28
   9   3   1   -0.10    0.15
   9  -3   1    0.04    0.19
   9  -3   1   -0.21    0.18
   9  -3   1    0.37    0.21
   9   3   2    9.51    0.78
   9  -3   2    9.51    0.86
   9  -3   2   11.01    0.86
   9   3   3    0.87    0.24
   9  -3   3    1.32    0.32
   9  -3   3    1.86    0.34
   9   3   4    0.36    0.19
   9  -3   4    0.37    0.24
   9  -3   4   -0.08    0.20
   9   3   5    0.03    0.16
   9  -3   5   -0.08    0.21
   9  -3   5   -0.06    0.20
   9   3   6    7.73    0.69
   9  -3   6    7.83    0.80
   9  -3   6    9.14    0.84
   9   3   7    2.86    0.39
   9  -3   7    3.35    0.51
   9  -3   7    4.08    0.54
   9   3   8    1.32    0.28
   9  -3   8    2.01    0.41
   9  -3   8    1.91    0.41
   9   3   9    0.33    0.22
   9  -3   9    0.41    0.27
   9  -3   9    0.39    0.29
   9   3  10   -0.12    0.18
   9  -3  10    0.25    0.25
   9  -3  10    0.58    0.31
   9   3  11    0.20    0.22
   9  -3  11    0.06    0.30
   9  -3  11    0.14    0.25
   9   3  12    0.10    0.22
   9  -3  12   -0.02    0.29
  -9  -3 -12   -0.12    0.25
   9  -3  12    0.17    0.27
   9   3  13    0.56    0.29
   9  -3  13    0.34    0.36
  -9  -3 -13    0.07    0.27
   9  -3  14    0.10    0.35
  -9  -3 -14   -0.23    0.22
  -9  -3 -14    0.04    0.28
  -9  -3 -15    0.25    0.32
   9  -3  15   -0.08    0.40
   9   4 -17    0.32    0.36
   9   4 -16    0.20    0.32
   9  -4 -16    0.31    0.34
   9  -4 -16   -0.03    0.31
   9   4 -15    0.24    0.32
   9  -4 -15    0.05    0.25
   9  -4 -15   -0.04    0.27
   9   4 -14   -0.18    0.25
   9  -4 -14   -0.44    0.22
   9  -4 -14    0.09    0.28
  -9   4  13    0.41    0.29
   9   4 -13    0.15    0.30
   9  -4 -13    0.24    0.29
   9  -4 -13    0.10    0.26
   9   4 -12    1.99    0.44
  -9   4  12    1.34    0.37
   9  -4 -12    1.49    0.32
   9  -4 -12    1.78    0.41
   9  -4 -12    2.39    0.45
  -9   4  11    0.16    0.23
   9   4 -11    0.01    0.22
   9  -4 -11   -0.04    0.19
   9  -4 -11    0.04    0.20
   9  -4 -11   -0.13    0.23
   9   4 -10    0.25    0.26
  -9   4  10    0.14    0.21
   9  -4 -10    0.31    0.28
   9  -4 -10   -0.03    0.17
   9  -4 -10   -0.04    0.20
   9   4  -9    0.04    0.21
  -9   4   9    0.04    0.20
   9  -4  -9    0.15    0.19
   9  -4  -9    0.20    0.26
   9  -4  -9    0.21    0.25
   9   4  -8    0.75    0.27
  -9   4   8    0.44    0.24
   9  -4  -8    0.51    0.26
   9  -4  -8    0.39    0.26
   9  -4  -8    0.36    0.19
  -9   4   7    1.25    0.31
   9   4  -7    1.06    0.30
  -9  -4   7    1.05    0.19
   9  -4  -7    1.46    0.35
  -9  -4   7    1.01    0.25
   9  -4  -7    1.35    0.32
  -9  -4   7    1.43    0.24
   9  -4  -7    1.23    0.25
  -9   4   6    0.88    0.28
   9   4  -6    1.63    0.32
   9  -4  -6    1.16    0.25
  -9  -4   6    1.57    0.26
  -9  -4   6    1.58    0.23
   9  -4  -6    1.20    0.32
   9  -4  -6    1.33    0.33
  -9   4   5    0.06    0.18
   9   4  -5   -0.22    0.16
   9  -4  -5   -0.26    0.15
  -9  -4   5    0.28    0.17
   9  -4  -5   -0.06    0.16
  -9  -4   5    0.08    0.13
   9  -4  -5    0.26    0.24
   9   4  -4    0.26    0.22
  -9   4   4    0.59    0.23
  -9  -4   4    0.44    0.16
   9  -4  -4    0.82    0.27
  -9  -4   4    0.15    0.18
   9  -4  -4    0.49    0.22
   9  -4  -4   -0.05    0.17
  -9   4   3    0.23    0.20
   9   4  -3    0.36    0.22
  -9  -4   3    0.00    0.13
   9  -4  -3    0.06    0.18
   9  -4  -3    0.36    0.24
   9  -4  -3    0.26    0.21
  -9  -4   3    0.19    0.18
   9   4  -2    0.20    0.21
  -9   4   2    0.25    0.20
   9  -4  -2    0.12    0.21
   9  -4  -2    0.30    0.23
  -9  -4   2    0.03    0.15
  -9  -4   2    0.13    0.20
   9  -4  -2   -0.04    0.17
   9   4  -1    4.82    0.51
  -9   4   1    5.26    0.55
  -9  -4   1    4.00    0.46
   9  -4  -1    5.08    0.56
   9  -4  -1    4.00    0.47
   9  -4  -1    4.54    0.55
   9   4   0    0.02    0.14
  -9   4   0    0.13    0.20
   9  -4   0    0.02    0.20
   9  -4   0   -0.15    0.17
   9  -4   0   -0.26    0.18
  -9  -4   0   -0.05    0.15
   9   4   1    0.31    0.18
  -9   4  -1    0.82    0.28
   9  -4   1    1.17    0.28
   9  -4   1    0.67    0.27
  -9  -4  -1    0.57    0.21
   9  -4   1    0.97    0.29
  -9   4  -2    1.90    0.33
   9   4   2    1.73    0.28
  -9  -4  -2    1.83    0.33
   9  -4   2    1.35    0.32
   9  -4   2    2.30    0.40
   9  -4   2    2.72    0.41
   9   4   3    0.63    0.21
  -9  -4  -3    1.16    0.28
   9  -4   3    1.15    0.30
   9  -4   3    0.67    0.29
   9   4   4    0.21    0.19
   9  -4   4    0.31    0.27
   9  -4   4    0.85    0.28
  -9  -4  -4    0.49    0.24
   9   4   5   -0.34    0.14
   9  -4   5    0.19    0.24
   9  -4   5    0.15    0.22
  -9  -4  -5   -0.14    0.18
   9   4   6    6.27    0.57
   9  -4   6    5.71    0.69
  -9  -4  -6    5.35    0.64
   9  -4   6    7.41    0.75
   9   4   7    0.04    0.18
  -9  -4  -7    0.32    0.24
   9  -4   7   -0.10    0.24
   9  -4   7    0.04    0.24
   9   4   8    8.06    0.65
   9  -4   8    6.96    0.78
  -9  -4  -8    6.36    0.73
   9  -4   8    5.66    0.74
   9   4   9    0.07    0.19
   9  -4   9    0.13    0.26
  -9  -4  -9    0.08    0.24
   9  -4   9    0.23    0.27
   9  -4  10    1.20    0.40
   9  -4  10    0.38    0.29
  -9  -4 -10    0.72    0.31
  -9  -4 -11    1.07    0.36
   9  -4  11    0.59    0.36
   9  -4  11    0.16    0.27
  -9  -4 -12    0.48    0.31
   9  -4  12    1.07    0.36
  -9  -4 -12    0.85    0.35
   9  -4  12    0.58    0.37
   9  -4  13   -0.02    0.29
  -9  -4 -13    0.62    0.34
   9  -4  13   -0.26    0.29
  -9  -4 -14    0.55    0.34
   9  -4  14    0.40    0.43
   9   5 -16   -0.18    0.31
   9  -5 -16    0.05    0.34
   9   5 -15    0.06    0.33
   9  -5 -15    0.43    0.33
   9   5 -14    0.28    0.34
   9  -5 -14    0.65    0.37
   9  -5 -14   -0.03    0.29
   9   5 -13    0.40    0.33
   9  -5 -13   -0.14    0.24
   9  -5 -13    0.25    0.34
   9   5 -12   -0.01    0.26
   9  -5 -12    0.10    0.30
   9  -5 -12    0.27    0.33
   9   5 -11   -0.16    0.24
   9  -5 -11    0.33    0.27
   9  -5 -11    0.10    0.29
   9   5 -10   -0.05    0.21
  -9   5  10    0.04    0.23
   9  -5 -10   -0.20    0.24
   9  -5 -10    0.08    0.26
  -9   5   9    0.12    0.24
   9   5  -9    0.46    0.27
   9  -5  -9    0.42    0.30
   9  -5  -9    0.53    0.30
   9   5  -8    0.13    0.24
  -9   5   8   -0.11    0.21
   9  -5  -8    0.03    0.26
   9  -5  -8    0.17    0.25
  -9   5   7    0.32    0.26
   9   5  -7    0.11    0.22
   9  -5  -7    0.06    0.25
   9  -5  -7   -0.20    0.22
   9  -5  -7   -0.02    0.18
  -9   5   6   -0.02    0.22
   9   5  -6    0.11    0.21
   9  -5  -6   -0.03    0.24
  -9  -5   6    0.10    0.16
   9  -5  -6   -0.01    0.24
   9  -5  -6   -0.03    0.17
  -9   5   5    0.50    0.25
   9   5  -5    0.93    0.27
  -9  -5   5    0.83    0.23
   9  -5  -5    0.50    0.29
   9  -5  -5    0.71    0.21
   9  -5  -5    1.53    0.37
   9   5  -4    0.75    0.24
  -9   5   4    0.34    0.21
  -9  -5   4    0.28    0.18
   9  -5  -4    0.10    0.25
   9  -5  -4    0.20    0.22
  -9  -5   4    0.08    0.19
   9  -5  -4   -0.04    0.17
   9   5  -3    0.05    0.20
  -9   5   3    0.06    0.20
   9  -5  -3   -0.29    0.20
   9  -5  -3    0.12    0.23
   9  -5  -3   -0.16    0.16
  -9  -5   3    0.10    0.16
  -9   5   2    0.69    0.26
   9   5  -2   -0.11    0.13
   9  -5  -2    0.75    0.30
  -9  -5   2    0.61    0.20
   9  -5  -2    0.66    0.23
   9  -5  -2    0.98    0.31
  -9   5   1    1.00    0.29
   9   5  -1    0.68    0.24
   9  -5  -1    0.65    0.30
  -9  -5   1    1.27    0.28
   9  -5  -1    1.53    0.28
   9  -5  -1    0.71    0.29
  -9   5   0   -0.20    0.15
   9   5   0   -0.17    0.16
   9  -5   0    0.01    0.17
  -9  -5   0   -0.17    0.14
   9  -5   0    0.02    0.22
   9  -5   0    0.06    0.24
   9   5   1    3.55    0.40
  -9   5  -1    2.62    0.40
  -9  -5  -1    2.86    0.42
   9  -5   1    2.69    0.44
   9  -5   1    2.15    0.44
   9  -5   1    3.38    0.43
   9   5   2    0.32    0.18
  -9   5  -2    0.36    0.22
   9  -5   2    0.22    0.26
  -9  -5  -2    0.42    0.23
   9  -5   2    0.23    0.25
   9  -5   2    0.28    0.22
   9   5   3    0.72    0.22
  -9   5  -3    1.22    0.29
   9  -5   3    0.99    0.32
   9  -5   3    0.96    0.29
  -9  -5  -3    0.91    0.30
   9  -5   3    0.46    0.26
  -9   5  -4    1.00    0.28
   9   5   4    0.92    0.22
   9  -5   4    1.38    0.37
  -9  -5  -4    0.95    0.29
   9  -5   4    0.42    0.25
  -9   5  -5    4.57    0.52
  -9  -5  -5    4.04    0.54
   9  -5   5    3.85    0.54
   9  -5   5    3.38    0.56
  -9   5  -6    1.67    0.34
   9  -5   6    1.41    0.41
   9  -5   6    2.31    0.44
  -9  -5  -6    0.84    0.31
   9  -5   7    2.15    0.46
   9  -5   7    2.51    0.49
  -9  -5  -7    2.38    0.45
   9  -5   8    1.36    0.41
   9  -5   8    1.51    0.42
  -9  -5  -8    1.65    0.40
  -9  -5  -9    0.09    0.25
   9  -5   9    0.06    0.27
   9  -5   9    0.06    0.29
  -9  -5  -9   -0.09    0.23
  -9  -5 -10    0.60    0.31
  -9  -5 -10    0.31    0.29
   9  -5  10    0.18    0.32
   9  -5  10   -0.04    0.26
  -9  -5 -11    0.00    0.26
   9  -5  11   -0.09    0.32
   9  -5  11    0.12    0.31
   9  -5  12    0.00    0.29
  -9  -5 -12    0.26    0.33
   9  -5  12    0.00    0.36
   9   6 -14    0.18    0.35
   9  -6 -14    0.36    0.41
   9   6 -13    0.90    0.39
   9  -6 -13    0.21    0.42
   9   6 -12    0.42    0.34
   9  -6 -12    0.50    0.34
   9   6 -11   -0.07    0.25
   9  -6 -11    0.43    0.32
   9  -6 -11   -0.40    0.29
   9   6 -10    0.35    0.29
   9  -6 -10   -0.28    0.26
   9  -6 -10    0.32    0.31
   9   6  -9    0.21    0.27
   9  -6  -9    0.04    0.30
   9  -6  -9    0.25    0.34
   9   6  -8    0.09    0.26
   9  -6  -8    0.09    0.29
   9  -6  -8   -0.22    0.28
   9   6  -7    0.17    0.23
  -9   6   7    0.17    0.27
   9  -6  -7    0.43    0.32
   9  -6  -7   -0.21    0.27
   9   6  -6    0.81    0.30
  -9   6   6    0.41    0.29
   9  -6  -6    1.31    0.42
   9  -6  -6    1.36    0.43
  -9   6   5    0.52    0.28
   9   6  -5    0.02    0.20
   9  -6  -5    0.44    0.30
  -9  -6   5    0.32    0.20
  -9  -6   5    0.34    0.22
   9  -6  -5    0.29    0.31
   9   6  -4   -0.03    0.15
  -9   6   4    0.35    0.27
  -9  -6   4    0.44    0.22
   9  -6  -4   -0.11    0.26
   9  -6  -4    0.34    0.29
  -9  -6   4    0.09    0.18
  -9   6   3    1.31    0.35
   9   6  -3    0.69    0.27
  -9  -6   3    0.87    0.27
   9  -6  -3    0.90    0.35
   9  -6  -3    0.87    0.36
  -9  -6   3    1.16    0.27
   9   6  -2    0.71    0.26
  -9   6   2    1.13    0.34
  -9  -6   2    0.92    0.27
   9  -6  -2    0.97    0.25
   9  -6  -2    0.38    0.30
  -9  -6   2    0.56    0.25
   9  -6  -2    0.55    0.31
  -9   6   1    0.82    0.30
   9   6  -1    1.12    0.28
   9  -6  -1    0.36    0.29
   9  -6  -1    1.13    0.35
   9  -6  -1    0.88    0.26
  -9  -6   1    0.51    0.25
  -9   6   0    0.38    0.23
   9  -6   0    0.50    0.25
   9  -6   0    0.71    0.33
   9  -6   0    1.16    0.37
  -9  -6   0    0.40    0.25
  -9   6  -1   -0.24    0.18
   9  -6   1    0.16    0.26
   9  -6   1   -0.34    0.20
   9  -6   1    0.62    0.32
  -9  -6  -1   -0.06    0.22
  -9  -6  -1    0.20    0.23
  -9   6  -2    0.11    0.21
   9  -6   2    0.28    0.30
   9  -6   2    0.34    0.28
  -9  -6  -2    0.48    0.24
   9  -6   2    0.49    0.25
  -9  -6  -2    0.10    0.22
  -9   6  -3    0.19    0.22
  -9  -6  -3    0.57    0.27
  -9  -6  -3   -0.04    0.20
   9  -6   3    0.14    0.25
   9  -6   3    0.04    0.26
   9  -6   3    0.04    0.26
  -9   6  -4    4.98    0.56
   9  -6   4    3.85    0.56
   9  -6   4    4.86    0.66
  -9  -6  -4    3.40    0.54
  -9  -6  -4    4.33    0.59
  -9  -6  -5    4.11    0.59
   9  -6   5    4.29    0.66
   9  -6   5    4.20    0.59
  -9  -6  -5    4.78    0.62
   9  -6   6    1.27    0.42
   9  -6   6    1.24    0.38
  -9  -6  -6    1.29    0.39
  -9  -6  -6    1.58    0.41
   9  -6   7    1.56    0.46
  -9  -6  -7    2.22    0.47
  -9  -6  -7    2.36    0.50
   9  -6   7    2.38    0.49
  -9  -6  -8    0.15    0.28
  -9  -6  -8    0.00    0.28
   9  -6   8    0.08    0.29
   9  -6   8   -0.14    0.27
   9  -6   9   -0.22    0.26
  -9  -6  -9    0.18    0.31
   9  -6   9    0.40    0.38
   9  -6  10    0.21    0.39
   9  -6  10    0.71    0.39
  -9  -6 -10    0.10    0.30
   9   7 -11    0.46    0.35
   9  -7 -11    1.37    0.45
   9   7 -10    0.13    0.30
   9  -7 -10   -0.01    0.35
   9   7  -9    0.11    0.30
   9  -7  -9    0.16    0.34
   9   7  -8    0.10    0.28
   9  -7  -8    0.38    0.36
   9  -7  -8    0.21    0.38
   9   7  -7    0.15    0.27
   9  -7  -7    0.29    0.38
   9  -7  -7   -0.16    0.33
   9  -7  -6    0.48    0.38
   9  -7  -6    0.10    0.36
   9  -7  -5    0.59    0.39
   9  -7  -5    0.21    0.33
   9  -7  -4    0.72    0.37
   9  -7  -4    0.62    0.38
  -9  -7   4    0.16    0.25
   9  -7  -3   -0.18    0.28
   9  -7  -3   -0.31    0.26
  -9  -7   3    0.26    0.26
  -9   7   2    0.14    0.29
   9  -7  -2    0.43    0.34
  -9  -7   2    0.48    0.28
  -9  -7   2    0.54    0.31
   9  -7  -2    0.08    0.31
  -9   7   1    0.38    0.28
  -9  -7   1   -0.09    0.24
   9  -7  -1   -0.15    0.29
   9  -7  -1    0.51    0.33
  -9  -7   1    0.41    0.28
  -9   7   0    0.12    0.27
   9  -7   0    0.45    0.33
  -9  -7   0   -0.09    0.24
  -9  -7   0    0.12    0.28
   9  -7   0    0.27    0.32
  -9   7  -1    0.87    0.33
  -9  -7  -1    0.55    0.30
   9  -7   1    0.12    0.31
   9  -7   1    0.82    0.38
  -9  -7  -1    0.42    0.30
  -9   7  -2    1.60    0.39
   9  -7   2    1.20    0.43
  -9  -7  -2    1.16    0.38
   9  -7   2    0.62    0.36
  -9  -7  -2    1.03    0.37
  -9  -7  -3    0.05    0.26
   9  -7   3    0.81    0.39
  -9  -7  -3    0.08    0.27
  -9  -7  -4   -0.01    0.30
   9  -7   4    0.13    0.30
   9  -7   4    0.30    0.30
  -9  -7  -4   -0.19    0.25
   9  -7   5    0.49    0.34
  -9  -7  -5   -0.14    0.27
  -9  -7  -5   -0.28    0.27
   9  -7   5    0.10    0.32
  -9  -7  -6    0.03    0.30
   9  -7   6    0.31    0.36
   9  -7   6    0.27    0.33
   9  -7   7    0.11    0.32
   9  -7   7    0.13    0.33
  -9  -7  -7    0.02    0.31
   9  -7   8    0.80    0.44
  -9  -7  -8    0.08    0.33
   9  -7   8    0.10    0.35
   9  -8  -6    0.47    0.44
   9  -8  -5    0.31    0.42
   9  -8  -4   -0.41    0.34
   9  -8  -4   -0.29    0.34
   9  -8  -3    0.11    0.37
   9  -8  -3   -0.23    0.40
   9  -8  -2    0.17    0.39
   9  -8  -2    0.34    0.39
  -9  -8   2    0.17    0.31
  -9  -8   1    0.26    0.33
   9  -8  -1    0.32    0.42
   9  -8  -1    0.28    0.40
  -9  -8   0   -0.11    0.30
   9  -8   0    0.19    0.37
  -9  -8  -1    0.01    0.32
  -9  -8  -1    0.04    0.32
   9  -8   1   -0.14    0.34
   9  -8   2    0.57    0.42
[truncated: 2,730,231 more chars]
