# Supplementary material for: Binary and ternary charge-transfer complexes using 1,3,5-tri­nitro­benzene
Source: Acta Crystallogr E Crystallogr Commun. 2018 Jan 9;74(Pt 2):113–8. doi: 10.1107/S2056989018000245 (PMC5956318; doi:10.1107/S2056989018000245)
Supplement: Supplementary file 2 [file e-74-00113-Isup2.hkl]

data_I                                                                          
_shelx_title ' 13Hth13_0ma in P2(1)/c'                                          
_shelx_refln_list_code          4                                               
_shelx_F_calc_maximum      257.68                                               
_exptl_crystal_F_000       792.00                                               
_reflns_d_resolution_high  0.8255                                               
                                                                                
loop_                                                                           
 _space_group_symop_operation_xyz                                               
 'x, y, z'                                                                      
 '-x, y+1/2, -z+1/2'                                                            
 '-x, -y, -z'                                                                   
 'x, -y-1/2, z-1/2'                                                             
                                                                                
_cell_length_a    16.6728                                                       
_cell_length_b     6.8197                                                       
_cell_length_c    15.4419                                                       
_cell_angle_alpha  90.000                                                       
_cell_angle_beta  102.217                                                       
_cell_angle_gamma  90.000                                                       
                                                                                
_shelx_F_squared_multiplier     1.000                                           
                                                                                
loop_                                                                           
 _refln_index_h                                                                 
 _refln_index_k                                                                 
 _refln_index_l                                                                 
 _refln_F_squared_calc                                                          
 _refln_F_squared_meas                                                          
 _refln_F_squared_sigma                                                         
 _refln_observed_status                                                         
   2   0   0      16363.76      18530.71       508.41 o                         
   3   0   0        112.92        128.56         8.73 o                         
   4   0   0       4827.62       5607.62       229.15 o                         
   5   0   0         55.35         52.31         6.26 o                         
   6   0   0       1004.57       1092.12        41.41 o                         
   7   0   0       2140.36       2580.12        89.36 o                         
   8   0   0       2438.03       2536.31        89.36 o                         
   9   0   0       1091.45        975.25        50.37 o                         
  10   0   0        174.94        167.06        25.56 o                         
  11   0   0        151.19        131.67        16.54 o                         
  12   0   0         35.14         59.25        13.94 o                         
  13   0   0        472.54        486.32        36.14 o                         
  14   0   0          3.66         -7.57        10.87 o                         
  15   0   0          0.08         -3.26        20.52 o                         
  16   0   0         19.32          6.54        12.97 o                         
  17   0   0        245.28        279.16        31.01 o                         
  18   0   0          0.46         10.36        14.50 o                         
  19   0   0         24.91         41.12        18.31 o                         
   1   1   0       1062.78       1013.41        15.99 o                         
   2   1   0        405.25        433.58        11.04 o                         
   3   1   0        925.00        766.97        17.37 o                         
   4   1   0       2555.82       2630.51        54.05 o                         
   5   1   0       1346.84       1687.69        36.39 o                         
   6   1   0       1173.88       1295.59        37.40 o                         
   7   1   0         19.98         36.23         6.73 o                         
   8   1   0       4697.15       5497.69       184.24 o                         
   9   1   0         12.33         17.57        11.30 o                         
  10   1   0         23.31         27.38         8.75 o                         
  11   1   0         51.03         61.12        10.91 o                         
  12   1   0        124.91        166.39        16.48 o                         
  13   1   0        402.40        409.76        26.85 o                         
  14   1   0        834.73        824.63        42.67 o                         
  15   1   0        226.46        182.52        19.64 o                         
  16   1   0         23.60         35.14        12.72 o                         
  17   1   0         17.66          1.17        12.16 o                         
  18   1   0          2.85         -8.22        12.13 o                         
  19   1   0          9.61         10.25        15.99 o                         
   0   2   0          2.31         -2.90         2.90 o                         
   1   2   0        720.70        682.78        11.72 o                         
   2   2   0       3550.24       3366.06        51.46 o                         
   3   2   0        232.03        194.97         6.05 o                         
   4   2   0       1592.06       1655.20        35.79 o                         
   5   2   0        385.91        399.83        12.58 o                         
   6   2   0         44.99         33.89         5.57 o                         
   7   2   0        240.06        262.21        12.67 o                         
   8   2   0        468.21        488.57        21.66 o                         
   9   2   0         13.53          8.07         8.21 o                         
  10   2   0        112.21        113.64        19.55 o                         
  11   2   0         30.25         30.46        15.05 o                         
  12   2   0        195.62        191.13        22.65 o                         
  13   2   0        120.20        144.67        16.60 o                         
  14   2   0         65.72         89.95        14.55 o                         
  15   2   0          5.74          1.32         9.96 o                         
  16   2   0         43.55         85.58        24.92 o                         
  17   2   0          2.87         14.78        12.86 o                         
  18   2   0          6.31          6.33        15.58 o                         
  19   2   0          0.55        -10.24        13.18 o                         
   1   3   0        863.77        877.79        16.04 o                         
   2   3   0        599.56        603.56        11.98 o                         
   3   3   0        584.39        575.44        12.68 o                         
   4   3   0         51.67         46.08         4.18 o                         
   5   3   0         78.90         73.51         6.43 o                         
   6   3   0          5.25          1.41         3.54 o                         
   7   3   0         19.35         17.83         4.65 o                         
   8   3   0       2076.29       2030.12        58.79 o                         
   9   3   0         69.68         79.49         9.77 o                         
  10   3   0          3.15          6.71         7.01 o                         
  11   3   0         32.30         26.25         8.51 o                         
  12   3   0        286.17        294.82        22.42 o                         
  13   3   0          5.58          9.60        13.86 o                         
  14   3   0        847.61        817.97        42.79 o                         
  15   3   0        110.84        150.05        18.22 o                         
  16   3   0          0.02          0.21        10.91 o                         
  17   3   0          6.28         -0.53        11.62 o                         
  18   3   0          6.19         19.63        14.43 o                         
   0   4   0      18543.80      18867.07       430.19 o                         
   1   4   0         76.23         66.41         6.21 o                         
   2   4   0        912.32        977.32        18.62 o                         
   3   4   0        123.66        126.46         4.73 o                         
   4   4   0        841.45        801.59        19.32 o                         
   5   4   0        221.78        215.71         8.87 o                         
   6   4   0        272.84        296.53        11.92 o                         
   7   4   0         45.21         30.82         7.04 o                         
   8   4   0        179.12        188.91        10.93 o                         
   9   4   0          3.85         -3.61         4.96 o                         
  10   4   0         16.22         14.86         6.22 o                         
  11   4   0         79.73         77.85         8.66 o                         
  12   4   0         91.14         96.60        11.03 o                         
  13   4   0        172.01        190.32        15.11 o                         
  14   4   0          0.02          3.16        12.68 o                         
  15   4   0          7.32          8.25        11.22 o                         
  16   4   0         40.47         28.56        13.30 o                         
  17   4   0         12.35        -12.61        20.28 o                         
   1   5   0        163.96        167.91         6.81 o                         
   2   5   0         11.45          8.66         3.09 o                         
   3   5   0         11.14          6.46         3.21 o                         
   4   5   0        142.34        136.21         6.79 o                         
   5   5   0         34.35         39.95         5.23 o                         
   6   5   0        437.72        424.35        17.51 o                         
   7   5   0        136.17        138.88         9.62 o                         
   8   5   0        419.48        402.56        21.89 o                         
   9   5   0          0.02         -5.00         5.00 o                         
  10   5   0         12.02          6.27         6.05 o                         
  11   5   0         95.29        100.24        13.79 o                         
  12   5   0         35.91         30.92         9.12 o                         
  13   5   0        247.54        254.39        17.11 o                         
  14   5   0         22.48          9.77         8.75 o                         
  15   5   0         35.81          5.81        10.25 o                         
   0   6   0          4.77          2.69         5.57 o                         
   1   6   0          0.89          2.78         3.95 o                         
   2   6   0         20.55         23.35         4.62 o                         
   3   6   0         17.06         17.79         5.36 o                         
   4   6   0          1.56          3.01         4.72 o                         
   5   6   0         24.23         26.89         6.33 o                         
   6   6   0          1.21          2.32         5.71 o                         
   7   6   0          0.26         -0.45         5.79 o                         
   8   6   0        187.88        200.65        13.07 o                         
   9   6   0         45.51         42.25         8.77 o                         
  10   6   0         67.41         55.45        10.08 o                         
  11   6   0          4.71         19.85         8.48 o                         
  12   6   0         72.27         52.63        10.90 o                         
  13   6   0         23.51         33.11        11.86 o                         
   1   7   0         45.05         54.89         8.57 o                         
   2   7   0         15.29          4.21         6.77 o                         
   3   7   0          0.01         -3.72         7.02 o                         
   4   7   0          3.72         -0.26         7.33 o                         
   5   7   0         35.39         39.49         9.21 o                         
   6   7   0         15.23          7.15         8.06 o                         
   7   7   0          2.26         -5.79         7.94 o                         
   8   7   0        115.82        116.02        17.15 o                         
   9   7   0         11.72         11.07         9.09 o                         
  10   7   0          0.43         -0.15         9.00 o                         
   0   8   0        176.12        196.40        20.73 o                         
   1   8   0          1.40          0.24         8.26 o                         
   2   8   0         12.29         10.91         8.57 o                         
   3   8   0         19.98         13.53         9.47 o                         
   4   8   0         44.42         38.24        10.81 o                         
 -19   1   1         14.81         18.96        14.20 o                         
 -18   1   1          0.01         10.00        12.97 o                         
 -17   1   1          3.04          8.70        11.76 o                         
 -16   1   1        122.30        138.33        19.20 o                         
 -15   1   1        283.30        324.33        25.01 o                         
 -14   1   1        193.50        201.76        19.32 o                         
 -13   1   1         86.81        111.67        27.85 o                         
 -12   1   1        108.75        118.28        12.03 o                         
 -11   1   1        237.45        253.17        15.91 o                         
 -10   1   1         10.89          1.75         5.96 o                         
  -9   1   1         47.63         34.38         7.35 o                         
  -8   1   1        778.66       1033.17        29.57 o                         
  -7   1   1       5499.74       5889.59       150.86 o                         
  -6   1   1        102.72        108.26         6.84 o                         
  -5   1   1         21.89         17.16         3.67 o                         
  -4   1   1        930.07       1021.23        23.95 o                         
  -3   1   1       1405.62       1455.59        30.64 o                         
  -2   1   1       2575.79       2508.27        43.10 o                         
  -1   1   1          0.94          0.75         1.36 o                         
   0   1   1        375.79        434.44         7.92 o                         
   1   1   1        124.84        121.04         3.37 o                         
   2   1   1       2391.59       2582.76        48.95 o                         
   3   1   1       1088.08       1169.35        25.26 o                         
   4   1   1         77.11         82.64         4.61 o                         
   5   1   1       2858.22       3100.80        73.96 o                         
   6   1   1        165.22        147.44        10.06 o                         
   7   1   1        367.46        471.48        19.96 o                         
   8   1   1        351.65        341.51        19.94 o                         
   9   1   1       1376.06       1596.08        61.79 o                         
  10   1   1          8.25          3.36         7.67 o                         
  11   1   1          5.97         -9.70         9.70 o                         
  12   1   1         24.10         25.68         9.56 o                         
  13   1   1       1131.62       1140.49        52.52 o                         
  14   1   1       1451.17       1561.80        67.62 o                         
  15   1   1         54.50         65.32        14.51 o                         
  16   1   1         49.37         30.51        12.52 o                         
  17   1   1         26.26         14.92        12.83 o                         
  18   1   1          1.20        -12.04        12.04 o                         
  19   1   1         20.36         15.82        15.52 o                         
 -19   2   1          0.07          0.67        13.00 o                         
 -18   2   1          4.48         -8.06        11.69 o                         
 -17   2   1          4.12         16.52        12.83 o                         
 -16   2   1         79.80         84.44        24.32 o                         
 -15   2   1         23.10         43.50        16.02 o                         
 -14   2   1         49.01         35.10        11.59 o                         
 -13   2   1         27.16         20.79         9.80 o                         
 -12   2   1          9.63         14.94         9.38 o                         
 -11   2   1        648.94        603.70        44.90 o                         
 -10   2   1         49.89         28.89         8.11 o                         
  -9   2   1         37.74         41.36         8.02 o                         
  -8   2   1        404.30        435.20        20.15 o                         
  -7   2   1       1083.45       1120.12        34.39 o                         
  -6   2   1          0.53          0.67         4.58 o                         
  -5   2   1         79.81         76.60         5.08 o                         
  -4   2   1        907.77        902.81        19.87 o                         
  -3   2   1       9068.90       9051.56       168.56 o                         
  -2   2   1        653.86        664.89        12.26 o                         
  -1   2   1      36239.00      37276.38       529.93 o                         
   0   2   1      29149.22      29525.77       419.58 o                         
   1   2   1      66399.34      66787.23       947.99 o                         
   2   2   1        238.21        286.39         6.97 o                         
   3   2   1        511.32        520.83        11.81 o                         
   4   2   1         71.08         64.05         4.50 o                         
   5   2   1        298.80        264.01        13.16 o                         
   6   2   1        298.84        321.55        17.68 o                         
   7   2   1        325.83        379.68        15.94 o                         
   8   2   1       1916.80       2029.83        65.25 o                         
   9   2   1         19.52         33.91         9.35 o                         
  10   2   1        186.57        184.77        16.14 o                         
  11   2   1         33.18         22.48         9.42 o                         
  12   2   1        363.25        404.60        38.70 o                         
  13   2   1        404.22        445.25        28.96 o                         
  14   2   1        455.80        512.21        39.78 o                         
  15   2   1         24.06         31.43        12.55 o                         
  16   2   1         78.99         81.78        20.63 o                         
  17   2   1         74.69         59.34        15.75 o                         
  18   2   1          4.13         14.89        19.57 o                         
 -18   3   1          0.65          3.93        12.81 o                         
 -17   3   1         15.25         12.76        20.41 o                         
 -16   3   1         31.61         20.93        12.92 o                         
 -15   3   1         34.69         23.47        14.32 o                         
 -14   3   1        242.35        285.23        28.49 o                         
 -13   3   1        209.39        227.26        20.22 o                         
 -12   3   1        282.14        272.58        18.51 o                         
 -11   3   1         48.00         50.68        10.58 o                         
 -10   3   1          0.00         -6.43         6.43 o                         
  -9   3   1        113.16        141.44        12.05 o                         
  -8   3   1       1345.36       1449.38        44.22 o                         
  -7   3   1        810.37        776.59        25.30 o                         
  -6   3   1        187.00        173.86         8.88 o                         
  -5   3   1         23.19         21.54         4.01 o                         
  -4   3   1        138.95        114.63         5.17 o                         
  -3   3   1         40.55         50.02         3.53 o                         
  -2   3   1        722.52        736.32        13.44 o                         
  -1   3   1        154.68        176.12         5.35 o                         
   0   3   1          0.03         -1.81         1.95 o                         
   1   3   1       2213.20       2126.50        35.19 o                         
   2   3   1        551.99        479.47        10.37 o                         
   3   3   1       1630.20       1505.87        33.73 o                         
   4   3   1          4.76          2.86         3.03 o                         
   5   3   1        384.71        417.07        13.46 o                         
   6   3   1         28.75         30.45         5.22 o                         
   7   3   1       2106.68       2067.48        66.06 o                         
   8   3   1         95.93         87.33         8.64 o                         
   9   3   1          4.93          0.45         7.48 o                         
  10   3   1          0.32         -6.86         7.06 o                         
  11   3   1         58.86         75.53        12.07 o                         
  12   3   1        351.59        317.52        23.01 o                         
  13   3   1        113.67        142.43        16.67 o                         
  14   3   1        363.15        337.82        25.71 o                         
  15   3   1        155.45        180.83        20.05 o                         
  16   3   1         78.42        107.48        20.07 o                         
  17   3   1          5.47         15.52        13.05 o                         
  18   3   1          5.77         19.32        16.66 o                         
 -17   4   1          2.78          0.40        18.23 o                         
 -16   4   1          4.91        -10.49        10.49 o                         
 -15   4   1         21.35         22.98        10.53 o                         
 -14   4   1          0.15         14.41         8.29 o                         
 -13   4   1        376.20        387.53        23.78 o                         
 -12   4   1         10.63          7.83         6.16 o                         
 -11   4   1         21.06         19.73         6.36 o                         
 -10   4   1          9.33          6.45         7.73 o                         
  -9   4   1        279.43        331.36        15.05 o                         
  -8   4   1        336.34        322.07        19.85 o                         
  -7   4   1        837.56        797.89        23.14 o                         
  -6   4   1          4.43          7.37         4.35 o                         
  -5   4   1        173.97        158.78        11.28 o                         
  -4   4   1          0.92         -0.57         2.98 o                         
  -3   4   1          0.89          4.64         2.69 o                         
  -2   4   1          8.95          9.81         2.78 o                         
  -1   4   1        159.18        164.92         5.37 o                         
   0   4   1       3732.57       3745.24        66.33 o                         
   1   4   1       1121.71       1130.67        20.75 o                         
   2   4   1        106.88        137.26         5.23 o                         
   3   4   1         78.28         98.32         5.27 o                         
   4   4   1        345.87        364.50        10.48 o                         
   5   4   1        131.91        136.24         7.03 o                         
   6   4   1          0.56          3.40         4.38 o                         
   7   4   1          7.65          2.80         4.83 o                         
   8   4   1         31.32         32.24         6.28 o                         
   9   4   1         58.53         52.88         7.57 o                         
  10   4   1        164.10        174.08        12.83 o                         
  11   4   1         20.47         11.56         6.31 o                         
  12   4   1         83.92         78.10        17.90 o                         
  13   4   1         22.88         11.21        10.91 o                         
  14   4   1          3.78          3.54        14.24 o                         
  15   4   1          0.13        -10.49        10.49 o                         
  16   4   1         12.73         -3.84        12.00 o                         
  17   4   1          3.36          0.71        12.82 o                         
 -15   5   1        101.44        134.16        21.46 o                         
 -14   5   1        175.41        197.77        23.18 o                         
 -13   5   1        134.92        119.66        11.65 o                         
 -12   5   1        164.27        181.93        19.32 o                         
 -11   5   1         24.40         35.18         7.50 o                         
 -10   5   1         26.37         20.38         8.22 o                         
  -9   5   1         77.73         75.77        10.01 o                         
  -8   5   1         73.74         70.68         7.83 o                         
  -7   5   1         18.19         16.43         5.54 o                         
  -6   5   1          0.54         -4.04         4.04 o                         
  -5   5   1          1.37          4.03         4.17 o                         
  -4   5   1         14.96         20.66         4.74 o                         
  -3   5   1         93.48        107.45         6.76 o                         
  -2   5   1         29.23         21.50         3.29 o                         
  -1   5   1        230.95        250.00         7.52 o                         
   0   5   1          2.97          1.61         3.00 o                         
   1   5   1         97.40         90.49         6.16 o                         
   2   5   1         31.11         40.00         4.07 o                         
   3   5   1          5.02          6.13         3.33 o                         
   4   5   1        334.65        318.17        11.18 o                         
   5   5   1          0.37          0.52         4.67 o                         
   6   5   1        214.00        195.67         9.92 o                         
   7   5   1        384.26        343.17        15.09 o                         
   8   5   1        461.48        498.97        19.46 o                         
   9   5   1        220.67        213.73        13.67 o                         
  10   5   1          0.46          1.96         6.04 o                         
  11   5   1          1.25         -1.81         6.23 o                         
  12   5   1         18.68         14.89         8.05 o                         
  13   5   1         36.85         28.84         8.91 o                         
  14   5   1         65.98         85.18        12.98 o                         
  15   5   1          0.59         11.96        10.06 o                         
 -13   6   1          1.79         -0.27        10.09 o                         
 -12   6   1        140.14        146.22        14.10 o                         
 -11   6   1          0.52          0.14         8.12 o                         
 -10   6   1          0.78          4.03         6.82 o                         
  -9   6   1         51.76         58.46         8.33 o                         
  -8   6   1         22.62         12.32         5.94 o                         
  -7   6   1        124.69        128.83         9.22 o                         
  -6   6   1         22.74         29.07         6.08 o                         
  -5   6   1          1.38          3.41         4.88 o                         
  -4   6   1          0.09         -1.41         4.34 o                         
  -3   6   1         34.06         29.23         4.89 o                         
  -2   6   1         49.22         37.33         6.07 o                         
  -1   6   1        620.07        693.58        26.34 o                         
   0   6   1        404.85        403.05        15.57 o                         
   1   6   1       1108.76       1151.12        32.00 o                         
   2   6   1         43.48         38.19         6.42 o                         
   3   6   1          0.34          3.20         4.74 o                         
   4   6   1        101.60        115.41         9.45 o                         
   5   6   1        161.03        182.99        13.15 o                         
   6   6   1         31.58         33.08         7.03 o                         
   7   6   1          3.09         14.07         6.52 o                         
   8   6   1          1.08         -6.04         6.04 o                         
   9   6   1          7.02          0.32         8.69 o                         
  10   6   1          4.97          3.98         7.77 o                         
  11   6   1         18.77          6.32         8.26 o                         
  12   6   1          6.76         11.58         8.94 o                         
  13   6   1          4.48         10.44        10.92 o                         
 -10   7   1          1.66         -4.80         9.96 o                         
  -9   7   1         12.70         14.06         9.68 o                         
  -8   7   1          0.00         10.75         8.79 o                         
  -7   7   1        118.98         98.56        12.03 o                         
  -6   7   1         24.58         15.36         8.41 o                         
  -5   7   1          8.39          1.00         7.62 o                         
  -4   7   1          1.85          0.28         7.45 o                         
  -3   7   1          0.24          6.65         7.45 o                         
  -2   7   1          6.53          6.56         7.10 o                         
  -1   7   1          0.22          1.88         6.73 o                         
   0   7   1         59.90         73.82        12.50 o                         
   1   7   1         34.41         40.28         8.18 o                         
   2   7   1          0.44          3.76         6.82 o                         
   3   7   1          0.03         -4.79         6.36 o                         
   4   7   1          0.34          3.79         7.17 o                         
   5   7   1         28.84         26.46         8.66 o                         
   6   7   1          2.46         12.84         8.13 o                         
   7   7   1        152.64        167.43        19.12 o                         
   8   7   1          7.19         17.80         8.97 o                         
   9   7   1         45.16         38.95        10.31 o                         
  10   7   1         14.04         13.57         9.74 o                         
  -5   8   1          0.24          1.35        11.12 o                         
  -4   8   1         11.12          6.76        10.68 o                         
  -3   8   1          0.29         11.67        10.77 o                         
  -2   8   1         12.93         17.50        11.17 o                         
  -1   8   1         23.03          9.33        10.73 o                         
   0   8   1        208.30        294.97        21.89 o                         
   1   8   1         42.25         39.88        11.96 o                         
   2   8   1         76.42         62.15        12.77 o                         
   3   8   1         10.82         19.41        13.36 o                         
   4   8   1          4.74         -8.03        11.34 o                         
 -20   0   2         49.25         37.04        18.33 o                         
 -19   0   2         69.63        131.93        42.84 o                         
 -18   0   2         10.74         16.37        15.76 o                         
 -17   0   2         65.77         40.77        16.08 o                         
 -16   0   2         62.39         52.12        15.25 o                         
 -15   0   2          0.15         -1.03        10.37 o                         
 -14   0   2        165.59        139.10        19.60 o                         
 -13   0   2        167.03        195.37        31.32 o                         
 -12   0   2         15.72         14.81        12.24 o                         
 -11   0   2        858.24        899.18        60.12 o                         
 -10   0   2        168.87        181.51        34.56 o                         
  -9   0   2          0.01          4.43         8.10 o                         
  -8   0   2       4627.78       5180.38       196.37 o                         
  -7   0   2       2899.01       3097.15       104.98 o                         
  -6   0   2        463.30        522.81        19.32 o                         
  -5   0   2         54.14         58.71         4.86 o                         
  -4   0   2        209.45        182.52         8.16 o                         
  -3   0   2      16441.96      16375.61       426.28 o                         
  -2   0   2        571.75        542.83        14.91 o                         
  -1   0   2       8881.72       8203.57       185.46 o                         
   0   0   2       3699.13       3383.23       110.85 o                         
   1   0   2       5880.51       5591.16       179.80 o                         
   2   0   2      13903.15      13540.95       372.47 o                         
   3   0   2       3955.61       4043.65       114.54 o                         
   4   0   2        196.32        206.44        12.00 o                         
   5   0   2       1318.26       1365.25        50.02 o                         
   6   0   2        872.78        873.07        43.27 o                         
   7   0   2         31.65         77.63        11.96 o                         
   8   0   2       1570.97       1672.74       125.28 o                         
   9   0   2        704.92        839.07        46.07 o                         
  10   0   2        112.66        128.12        30.96 o                         
  11   0   2         24.69         29.52        12.22 o                         
  12   0   2       1471.37       1470.16        76.10 o                         
  13   0   2        518.98        555.77        86.04 o                         
  14   0   2       1269.52       1324.86        99.00 o                         
  15   0   2         84.93         50.29        16.78 o                         
  16   0   2        379.50        276.39        30.26 o                         
  17   0   2          8.10          3.74        14.23 o                         
  18   0   2         24.97         36.72        25.92 o                         
  19   0   2         26.91         73.44        31.68 o                         
 -19   1   2         62.57         91.20        31.34 o                         
 -18   1   2          0.05          5.88        11.74 o                         
 -17   1   2         25.60          5.75        11.47 o                         
 -16   1   2         36.80         67.48        14.38 o                         
 -15   1   2         50.03         25.53        10.92 o                         
 -14   1   2         14.59          5.81         7.67 o                         
 -13   1   2         51.79         31.26         8.60 o                         
 -12   1   2          3.03          7.55         6.82 o                         
 -11   1   2         50.21         38.34        10.03 o                         
 -10   1   2         57.85         37.51         8.71 o                         
  -9   1   2         79.10        148.01        10.11 o                         
  -8   1   2          0.42          4.02         6.59 o                         
  -7   1   2       1785.06       1969.88        49.55 o                         
  -6   1   2        428.24        476.41        17.05 o                         
  -5   1   2        162.88        156.51         6.44 o                         
  -4   1   2       3376.21       3442.55        65.36 o                         
  -3   1   2       1904.71       1990.95        38.79 o                         
  -2   1   2         37.48         41.79         3.36 o                         
  -1   1   2        266.78        239.05         5.22 o                         
   0   1   2       1529.39       1386.05        23.38 o                         
   1   1   2         72.00         83.62         2.99 o                         
   2   1   2       9577.39       9037.15       177.37 o                         
   3   1   2        796.32        751.15        18.63 o                         
   4   1   2          1.43          4.55         4.00 o                         
   5   1   2        699.49        747.47        23.56 o                         
   6   1   2       1339.40       1318.06        43.09 o                         
   7   1   2         23.72         12.64         7.59 o                         
   8   1   2        226.20        295.41        18.70 o                         
   9   1   2         16.75         21.84         7.94 o                         
  10   1   2          5.67         -8.03         8.03 o                         
  11   1   2          0.60         -2.46         8.26 o                         
  12   1   2         96.22         56.65        12.01 o                         
  13   1   2       1025.66       1010.98        48.63 o                         
  14   1   2        105.71        154.03        18.28 o                         
  15   1   2        405.08        450.45        35.20 o                         
  16   1   2          3.75         -9.15        18.55 o                         
  17   1   2         39.64         26.47        13.88 o                         
  18   1   2          5.16         -5.07        12.52 o                         
  19   1   2          4.61          8.06        13.98 o                         
 -19   2   2          4.62          0.71        13.42 o                         
 -18   2   2          1.09          4.76        12.19 o                         
 -17   2   2          6.03         -1.51        11.37 o                         
 -16   2   2         20.26         14.28        11.64 o                         
 -15   2   2          8.48          7.35        10.33 o                         
 -14   2   2          4.80          7.35         9.66 o                         
 -13   2   2        100.79        116.54        14.82 o                         
 -12   2   2          7.66         13.87         8.35 o                         
 -11   2   2        313.36        389.16        20.94 o                         
 -10   2   2        142.62        156.80        12.59 o                         
  -9   2   2        608.53        630.66        26.52 o                         
  -8   2   2         67.19         64.72         8.24 o                         
  -7   2   2       1016.62       1017.89        35.62 o                         
  -6   2   2          5.36         -3.81         3.81 o                         
  -5   2   2          1.73          3.17         3.39 o                         
  -4   2   2       1448.20       1480.42        30.45 o                         
  -3   2   2        351.45        398.91         9.23 o                         
  -2   2   2       1641.89       1514.61        26.19 o                         
  -1   2   2       7833.70       7772.00       120.18 o                         
   0   2   2       9723.50       9459.42       140.32 o                         
   1   2   2       5164.79       5201.01        88.42 o                         
   2   2   2        197.25        200.32         5.74 o                         
   3   2   2        277.48        274.43         8.01 o                         
   4   2   2        192.67        224.31         8.39 o                         
   5   2   2        649.39        596.85        18.44 o                         
   6   2   2        787.84        806.31        26.12 o                         
   7   2   2         12.16         13.46         6.28 o                         
   8   2   2          1.58         -0.63        13.77 o                         
   9   2   2        238.82        222.39        17.03 o                         
  10   2   2        178.13        159.10        15.49 o                         
  11   2   2          7.20         11.68         8.96 o                         
  12   2   2          7.46          3.01         9.38 o                         
  13   2   2          9.70         -2.85         9.85 o                         
  14   2   2          1.70         -0.27         9.91 o                         
  15   2   2         63.46         62.40        14.38 o                         
  16   2   2         31.17         15.41        22.50 o                         
  17   2   2         10.14          8.71        12.87 o                         
  18   2   2          2.15          5.60        13.60 o                         
 -18   3   2          2.02          2.56        12.97 o                         
 -17   3   2         27.00         22.67        13.42 o                         
 -16   3   2        109.79         76.37        21.88 o                         
 -15   3   2        152.10        136.25        17.74 o                         
 -14   3   2         10.98         23.16        10.13 o                         
 -13   3   2        242.55        224.90        20.78 o                         
 -12   3   2          1.34         -2.14         8.21 o                         
 -11   3   2          0.33         -6.79         6.79 o                         
 -10   3   2          2.65         -6.60         6.60 o                         
  -9   3   2          0.24         -2.88         5.37 o                         
  -8   3   2        139.72        145.03        10.51 o                         
  -7   3   2        125.52        149.24         8.77 o                         
  -6   3   2        254.34        235.63         9.70 o                         
  -5   3   2         48.22         39.67         4.25 o                         
  -4   3   2          0.14          4.09         2.77 o                         
  -3   3   2         22.41         33.77         4.64 o                         
  -2   3   2       1160.15       1160.32        21.43 o                         
  -1   3   2        521.88        581.12        13.50 o                         
   0   3   2       1137.92       1080.21        22.23 o                         
   1   3   2        252.33        265.00         7.46 o                         
   2   3   2        185.18        180.21         6.40 o                         
   3   3   2        861.04        752.70        16.51 o                         
   4   3   2         67.98         60.24         4.36 o                         
   5   3   2       1625.57       1493.35        32.00 o                         
   6   3   2        159.09        154.25         8.13 o                         
   7   3   2         59.01         50.21         7.40 o                         
   8   3   2         16.08         17.11         6.73 o                         
   9   3   2        694.94        721.80        34.53 o                         
  10   3   2         36.16         22.71        10.28 o                         
  11   3   2          0.59         -4.24        11.01 o                         
  12   3   2         99.67        103.30        14.36 o                         
  13   3   2        350.28        379.86        32.00 o                         
  14   3   2         54.91         65.98        13.99 o                         
  15   3   2         83.83         80.25        15.67 o                         
  16   3   2         12.34        -10.46        10.46 o                         
  17   3   2          4.24        -11.18        11.18 o                         
 -17   4   2         34.22         46.61        14.87 o                         
 -16   4   2          1.19         -2.08        13.77 o                         
 -15   4   2          0.09         -2.08         8.55 o                         
 -14   4   2         12.61         17.36         8.56 o                         
 -13   4   2         13.96         18.37         7.18 o                         
 -12   4   2         14.62          8.41         6.34 o                         
 -11   4   2         30.57         22.66         6.82 o                         
 -10   4   2        155.69        154.73        10.57 o                         
  -9   4   2          4.83          9.28         5.18 o                         
  -8   4   2         65.92         71.56         6.66 o                         
  -7   4   2        153.48        136.97         8.09 o                         
  -6   4   2        921.35        859.48        26.08 o                         
  -5   4   2        610.29        634.64        17.36 o                         
  -4   4   2         68.77         72.78         4.61 o                         
  -3   4   2        180.95        165.58         8.66 o                         
  -2   4   2         85.94         87.30         5.87 o                         
  -1   4   2       1100.46       1094.08        24.90 o                         
   0   4   2       2813.90       2914.35        58.50 o                         
   1   4   2       4350.63       4455.19        78.37 o                         
   2   4   2        827.87        829.14        20.12 o                         
   3   4   2         59.78         42.44         3.52 o                         
   4   4   2         31.64         32.74         3.70 o                         
   5   4   2         50.39         57.30         5.04 o                         
   6   4   2          5.88          1.90         4.50 o                         
   7   4   2        101.73         81.37         9.87 o                         
   8   4   2         33.96         30.95         6.41 o                         
   9   4   2        137.04        141.72        11.52 o                         
  10   4   2         20.78         13.07         5.63 o                         
  11   4   2         31.44         22.02         8.42 o                         
  12   4   2        124.60        108.55        21.00 o                         
  13   4   2        103.39         75.12        22.01 o                         
  14   4   2         77.05         89.08        28.22 o                         
  15   4   2         42.47         50.72        14.54 o                         
  16   4   2         59.82         63.56        15.36 o                         
 -16   5   2          8.82          7.62         9.83 o                         
 -15   5   2         59.45         57.69        11.10 o                         
 -14   5   2         21.77         23.74         8.28 o                         
 -13   5   2        139.61        146.70        15.94 o                         
 -12   5   2         60.44         52.80         8.73 o                         
 -11   5   2          9.59         10.86         6.88 o                         
 -10   5   2          3.38          0.59         7.05 o                         
  -9   5   2         44.43         35.37         9.85 o                         
  -8   5   2         80.60         81.93         7.76 o                         
  -7   5   2        107.66        102.02         7.84 o                         
  -6   5   2         41.44         31.53         4.95 o                         
  -5   5   2         16.86         15.60         4.37 o                         
  -4   5   2         10.79          5.09         3.61 o                         
  -3   5   2          0.24         -3.16         3.16 o                         
  -2   5   2         51.75         48.43         5.12 o                         
  -1   5   2         62.15         62.27         5.61 o                         
   0   5   2        127.90        139.92         7.71 o                         
   1   5   2         99.30        108.61         9.46 o                         
   2   5   2         16.77          9.59         4.18 o                         
   3   5   2         15.13          9.42         4.71 o                         
   4   5   2         47.80         57.79         6.35 o                         
   5   5   2         58.48         64.01         5.97 o                         
   6   5   2         81.52         88.61         7.18 o                         
   7   5   2         12.89          4.64         5.13 o                         
   8   5   2        114.92        121.99        14.17 o                         
   9   5   2         21.02         22.21         6.52 o                         
  10   5   2         14.44          5.39         6.21 o                         
  11   5   2         15.68         11.50         6.59 o                         
  12   5   2          0.00         -3.62         7.30 o                         
  13   5   2         41.39         24.14         8.96 o                         
  14   5   2        111.16         88.79        12.40 o                         
  15   5   2         95.66        107.60        14.85 o                         
 -13   6   2         34.55         35.54        10.13 o                         
 -12   6   2         25.39         30.02         8.80 o                         
 -11   6   2         11.90         12.06         7.33 o                         
 -10   6   2         13.31          9.68         7.06 o                         
  -9   6   2         38.59         54.80         7.56 o                         
  -8   6   2          1.83         -5.34         5.36 o                         
  -7   6   2         49.04         48.52         6.89 o                         
  -6   6   2          0.19          4.72         5.76 o                         
  -5   6   2          2.78          5.20         5.38 o                         
  -4   6   2         12.81          8.23         5.37 o                         
  -3   6   2          7.85         -0.04         7.94 o                         
  -2   6   2          1.24         -4.88         4.88 o                         
  -1   6   2        350.99        365.79        13.92 o                         
   0   6   2       1232.09       1315.51        33.30 o                         
   1   6   2       1060.34       1176.19        30.66 o                         
   2   6   2        646.59        684.36        22.19 o                         
   3   6   2         42.45         37.64         6.31 o                         
   4   6   2        101.07         94.32         8.84 o                         
   5   6   2         23.60         20.85         6.46 o                         
   6   6   2         26.10         27.00         7.14 o                         
   7   6   2          7.09         -3.20         5.82 o                         
   8   6   2         12.32         14.13         6.76 o                         
   9   6   2         19.04         20.93         7.18 o                         
  10   6   2          6.57          0.09         7.53 o                         
  11   6   2          9.67         17.00         9.10 o                         
  12   6   2          0.14         -4.59         8.50 o                         
 -10   7   2         12.29          8.04        10.27 o                         
  -9   7   2         18.32         23.96         9.79 o                         
  -8   7   2          0.17         10.68         8.51 o                         
  -7   7   2         30.66         27.48         8.86 o                         
  -6   7   2         17.17         21.96         8.98 o                         
  -5   7   2         15.11          4.22         7.68 o                         
  -4   7   2          9.14         24.75         8.35 o                         
  -3   7   2         17.47         26.59         8.42 o                         
  -2   7   2          9.08          3.38         6.69 o                         
  -1   7   2         15.25         18.86         7.28 o                         
   0   7   2         15.34         18.54         7.44 o                         
   1   7   2         38.68         37.08         8.37 o                         
   2   7   2          0.19         -3.22         6.36 o                         
   3   7   2         10.91          7.14         7.01 o                         
   4   7   2          1.59         -2.33         7.17 o                         
   5   7   2        147.40        157.11        13.51 o                         
   6   7   2         20.15          7.93        11.52 o                         
   7   7   2         56.86         58.32        10.36 o                         
   8   7   2          0.01          0.83         8.50 o                         
   9   7   2         95.30         82.41        12.36 o                         
  -4   8   2          3.09         -8.97        10.28 o                         
  -3   8   2          1.49          8.44        11.18 o                         
  -2   8   2          0.01         -1.56        10.69 o                         
  -1   8   2         85.28         75.04        13.93 o                         
   0   8   2         38.97         50.89        12.84 o                         
   1   8   2        171.26        183.82        17.89 o                         
   2   8   2          6.47        -10.44        10.49 o                         
   3   8   2          0.71         17.72        12.66 o                         
 -20   1   3         44.65         20.37        21.09 o                         
 -19   1   3         36.43         50.50        15.35 o                         
 -18   1   3          0.15         -0.68        11.72 o                         
 -17   1   3         14.41          7.84        10.93 o                         
 -16   1   3         29.79         15.81        13.92 o                         
 -15   1   3         64.24         39.10        14.13 o                         
 -14   1   3         28.67         31.06         8.88 o                         
 -13   1   3        136.15        118.72        12.23 o                         
 -12   1   3          0.12         -4.11         8.67 o                         
 -11   1   3          4.03          5.86         8.65 o                         
 -10   1   3         18.42         28.81         6.36 o                         
  -9   1   3        391.54        394.97        19.69 o                         
  -8   1   3       2261.21       2358.46        58.74 o                         
  -7   1   3          1.00         -0.91         3.35 o                         
  -6   1   3         13.53          6.17         3.55 o                         
  -5   1   3        306.35        357.61         9.19 o                         
  -4   1   3       4614.37       4765.37        85.17 o                         
  -3   1   3        409.12        341.51         7.10 o                         
  -2   1   3       4207.64       4150.08        70.50 o                         
  -1   1   3       3310.47       2903.65        47.61 o                         
   0   1   3       1969.69       1800.41        31.59 o                         
   1   1   3       1665.94       1430.39        30.19 o                         
   2   1   3       6522.09       6136.12       140.89 o                         
   3   1   3       2370.99       2266.58        47.27 o                         
   4   1   3         15.95         28.93         4.80 o                         
   5   1   3       3480.40       3496.16        91.43 o                         
   6   1   3          1.20          8.77         5.74 o                         
   7   1   3       1025.54       1089.81        44.20 o                         
   8   1   3        174.98        185.30        18.90 o                         
   9   1   3        347.74        326.60        38.46 o                         
  10   1   3         46.01         46.52        11.61 o                         
  11   1   3         72.39         88.91        12.97 o                         
  12   1   3        671.17        633.86        35.03 o                         
  13   1   3         93.54        104.31        16.99 o                         
  14   1   3         67.76         40.35        12.25 o                         
  15   1   3          0.39         -8.57         8.57 o                         
  16   1   3          7.26         18.00        16.29 o                         
  17   1   3          3.02         15.05        13.64 o                         
  18   1   3          5.98          5.64        13.35 o                         
 -19   2   3          6.96         16.65        13.56 o                         
 -18   2   3          0.91          8.59        12.40 o                         
 -17   2   3         18.76          7.32        12.37 o                         
 -16   2   3          1.66         -2.10        16.14 o                         
 -15   2   3         71.14         53.92        13.09 o                         
 -14   2   3         13.61          5.71         9.49 o                         
 -13   2   3         24.39         20.26        10.88 o                         
 -12   2   3         70.11         68.46        11.43 o                         
 -11   2   3        431.28        430.44        22.27 o                         
 -10   2   3          0.01         -3.13         6.41 o                         
  -9   2   3       1344.27       1356.58        46.96 o                         
  -8   2   3        166.63        160.94        11.36 o                         
  -7   2   3       1389.01       1445.62        42.27 o                         
  -6   2   3       1625.53       1501.34        36.20 o                         
  -5   2   3         13.95         15.91         3.50 o                         
  -4   2   3         10.24         16.45         3.04 o                         
  -3   2   3        336.16        330.60         8.11 o                         
  -2   2   3        788.45        753.15        14.28 o                         
  -1   2   3         24.25         23.22         2.29 o                         
   0   2   3       1190.46       1135.34        21.10 o                         
   1   2   3         31.80         32.06         2.24 o                         
   2   2   3        966.88        912.56        17.63 o                         
   3   2   3        700.57        671.96        20.24 o                         
   4   2   3       1048.85       1105.31        29.39 o                         
   5   2   3          1.18         -2.97         2.97 o                         
   6   2   3         88.51        125.84         8.74 o                         
   7   2   3         16.26          9.80         8.83 o                         
   8   2   3        140.55        136.69        17.17 o                         
   9   2   3         49.88         62.87        10.53 o                         
  10   2   3         34.63         18.57         9.28 o                         
  11   2   3         62.18         62.17        11.29 o                         
  12   2   3         95.32        116.54        15.08 o                         
  13   2   3       1226.14       1356.57        60.35 o                         
  14   2   3          0.06          6.85         9.71 o                         
  15   2   3          4.01         17.25        11.29 o                         
  16   2   3        165.94        155.14        34.71 o                         
  17   2   3          5.22         12.83        13.71 o                         
  18   2   3          8.14          8.60        14.16 o                         
 -18   3   3         12.84         10.62        13.84 o                         
 -17   3   3          0.21         -2.96        11.90 o                         
 -16   3   3          4.52          3.90        11.54 o                         
 -15   3   3          4.12         -5.23         9.11 o                         
 -14   3   3          5.76          4.37         9.17 o                         
 -13   3   3         16.71          5.33         8.73 o                         
 -12   3   3        138.14        151.31        12.46 o                         
 -11   3   3          8.75          5.13         6.65 o                         
 -10   3   3         43.25         39.58         7.58 o                         
  -9   3   3          0.04         -1.15         5.61 o                         
  -8   3   3        165.97        177.92         9.83 o                         
  -7   3   3        650.54        610.79        20.04 o                         
  -6   3   3         15.78         19.70         4.11 o                         
  -5   3   3          1.53          2.26         3.17 o                         
  -4   3   3        222.90        200.44         7.16 o                         
  -3   3   3        565.05        533.68        12.03 o                         
  -2   3   3         26.73         27.74         3.10 o                         
  -1   3   3       1099.27       1087.70        22.49 o                         
   0   3   3          2.49          6.63         2.49 o                         
   1   3   3        136.11        143.63         5.81 o                         
   2   3   3         17.56         17.08         3.28 o                         
   3   3   3        942.38        892.53        19.10 o                         
   4   3   3        698.82        631.42        15.58 o                         
   5   3   3        251.34        283.77        10.92 o                         
   6   3   3        878.04        921.98        25.21 o                         
   7   3   3        118.90         97.98        11.00 o                         
   8   3   3        103.73        112.91        19.08 o                         
   9   3   3         73.14         98.13        17.53 o                         
  10   3   3          1.11         -6.99         9.21 o                         
  11   3   3         25.72         18.71        10.21 o                         
  12   3   3          5.44         -7.95         8.63 o                         
  13   3   3        103.91        123.35        16.52 o                         
  14   3   3        273.45        295.67        24.73 o                         
  15   3   3         41.48         25.96        12.98 o                         
  16   3   3         35.54         32.86        13.52 o                         
  17   3   3         18.20         27.45        14.52 o                         
 -17   4   3          3.55         -4.38        12.31 o                         
 -16   4   3         13.24         13.23        11.49 o                         
 -15   4   3         44.11         64.32        11.86 o                         
 -14   4   3         80.58         74.59        18.09 o                         
 -13   4   3        200.09        224.79        14.10 o                         
 -12   4   3         21.11         42.16         7.83 o                         
 -11   4   3         72.26         65.52         8.21 o                         
 -10   4   3         76.17         55.23         7.33 o                         
  -9   4   3         20.99         13.35         5.01 o                         
  -8   4   3          2.88          4.34         4.51 o                         
  -7   4   3        152.64        166.49         8.84 o                         
  -6   4   3        128.48        146.95         9.33 o                         
  -5   4   3        238.56        248.12         9.38 o                         
  -4   4   3          8.07          1.09         2.88 o                         
  -3   4   3        652.07        626.13        16.84 o                         
  -2   4   3        401.25        379.71        12.15 o                         
  -1   4   3       1028.07       1023.93        27.35 o                         
   0   4   3        428.09        498.05        14.63 o                         
   1   4   3       4809.86       4733.25        87.01 o                         
   2   4   3        970.96        973.26        22.99 o                         
   3   4   3        201.62        202.41         8.16 o                         
   4   4   3         47.77         51.92         4.13 o                         
   5   4   3        696.00        674.37        18.17 o                         
   6   4   3          7.77         11.11         4.43 o                         
   7   4   3        164.51        206.44        21.47 o                         
   8   4   3         41.15         46.42         6.75 o                         
   9   4   3         76.72         65.91        10.50 o                         
  10   4   3         83.06         81.97        10.55 o                         
  11   4   3         19.74         15.44         7.57 o                         
  12   4   3         10.95         -1.45         9.85 o                         
  13   4   3          6.16         14.72        11.01 o                         
  14   4   3         55.46         66.98        18.50 o                         
  15   4   3          0.02        -11.21        11.21 o                         
  16   4   3          0.51          3.90        12.71 o                         
 -16   5   3         27.51         26.63        11.59 o                         
 -15   5   3         26.60         17.92         9.41 o                         
 -14   5   3        246.30        314.21        19.26 o                         
 -13   5   3         88.39         79.67        10.10 o                         
 -12   5   3         51.11         45.83         8.34 o                         
 -11   5   3         27.34         13.02         6.71 o                         
 -10   5   3         83.90         69.87        14.86 o                         
  -9   5   3          0.09         -1.70         5.49 o                         
  -8   5   3         78.30         90.69         7.76 o                         
  -7   5   3          0.02          5.13         4.17 o                         
  -6   5   3         41.48         26.43         4.70 o                         
  -5   5   3          1.86          1.79         3.92 o                         
  -4   5   3         18.12         23.24         5.05 o                         
  -3   5   3         95.28        120.87         8.10 o                         
  -2   5   3          6.73         10.06         4.17 o                         
  -1   5   3        195.82        211.25         9.28 o                         
   0   5   3         22.27         16.28         4.46 o                         
   1   5   3        171.88        176.72         9.16 o                         
   2   5   3        137.67        121.12         8.21 o                         
   3   5   3         88.18         86.17         8.55 o                         
   4   5   3         35.43         24.04         5.74 o                         
   5   5   3        164.77        155.69         8.45 o                         
   6   5   3         42.83         49.25         6.57 o                         
   7   5   3         64.76         60.15         6.96 o                         
   8   5   3         36.42         23.26         6.14 o                         
   9   5   3         79.99         63.35         8.04 o                         
  10   5   3          2.25          2.75         6.38 o                         
  11   5   3          4.63         17.26         7.83 o                         
  12   5   3        137.40        155.55        13.57 o                         
  13   5   3         19.68         20.93         9.34 o                         
  14   5   3         18.72         26.00        11.09 o                         
 -13   6   3         12.80         10.77        10.01 o                         
 -12   6   3         61.01         52.23        11.77 o                         
 -11   6   3          0.18          1.15         7.41 o                         
 -10   6   3         13.24          4.99         8.09 o                         
  -9   6   3         71.31         70.84         8.92 o                         
  -8   6   3         43.25         27.68         7.27 o                         
  -7   6   3         34.28         39.83         7.61 o                         
  -6   6   3          0.62          3.55         5.50 o                         
  -5   6   3          2.00          1.90         5.28 o                         
  -4   6   3          7.02          2.72         4.91 o                         
  -3   6   3          6.63         16.18         5.57 o                         
  -2   6   3         12.50          3.40         4.68 o                         
  -1   6   3         54.41         44.12         9.20 o                         
   0   6   3        591.59        642.54        19.74 o                         
   1   6   3          0.00         -3.88         5.19 o                         
   2   6   3        170.13        184.65        10.40 o                         
   3   6   3          9.40          8.89         5.13 o                         
   4   6   3         30.52         31.81         8.00 o                         
   5   6   3          8.18          2.61         5.51 o                         
   6   6   3          7.95          4.55         6.12 o                         
   7   6   3         28.94         10.99         7.19 o                         
   8   6   3          0.54          1.52         6.40 o                         
   9   6   3          1.32         10.51         7.03 o                         
  10   6   3         35.87         27.25        13.33 o                         
  11   6   3          0.15          7.66         9.48 o                         
  12   6   3          0.08          7.45        10.29 o                         
 -10   7   3          5.62          9.08        12.57 o                         
  -9   7   3          1.41         -5.34        11.47 o                         
  -8   7   3         66.76         55.59        17.42 o                         
  -7   7   3          0.22          6.83         9.71 o                         
  -6   7   3         41.57         31.96        12.89 o                         
  -5   7   3         33.17         24.57         8.84 o                         
  -4   7   3          0.03          3.97         7.56 o                         
  -3   7   3          2.35          1.02         8.24 o                         
  -2   7   3          3.50          0.03         7.34 o                         
  -1   7   3          9.27          3.69         6.75 o                         
   0   7   3          0.57          1.85         6.72 o                         
   1   7   3          1.61          6.52         6.78 o                         
   2   7   3          1.70          6.97         7.26 o                         
   3   7   3         14.62         22.08         8.41 o                         
   4   7   3          0.15          1.15         7.26 o                         
   5   7   3          0.14         -0.44         8.50 o                         
   6   7   3          0.77         13.55        11.42 o                         
   7   7   3          9.51         20.43        12.13 o                         
   8   7   3         11.43         14.02        12.64 o                         
   9   7   3          8.77         18.26        15.84 o                         
  -4   8   3          4.04         -5.24        12.11 o                         
  -3   8   3          2.87         -8.96        12.06 o                         
  -2   8   3         39.24         12.86        11.28 o                         
  -1   8   3        164.85        175.42        17.89 o                         
   0   8   3         57.14         50.96        13.06 o                         
   1   8   3        558.42        621.49        33.65 o                         
   2   8   3         27.13         43.52        14.92 o                         
   3   8   3        123.31        109.46        17.59 o                         
 -20   0   4          0.00        -12.47        12.47 o                         
 -19   0   4          2.40         -3.52        16.20 o                         
 -18   0   4         10.88         12.60        13.75 o                         
 -17   0   4         15.37          6.28        12.98 o                         
 -16   0   4          8.76          0.59        11.06 o                         
 -15   0   4        188.07        159.21        20.90 o                         
 -14   0   4         22.36         25.41        13.68 o                         
 -13   0   4       1131.62       1126.18        60.14 o                         
 -12   0   4         20.14         31.22        11.06 o                         
 -11   0   4       2658.68       2743.29       142.92 o                         
 -10   0   4         32.48         23.86         9.51 o                         
  -9   0   4        211.81        193.26        16.95 o                         
  -8   0   4       2961.56       3164.85        93.72 o                         
  -7   0   4         55.31         72.13         6.35 o                         
  -6   0   4         12.38         11.69         4.07 o                         
  -5   0   4        662.53        695.80        19.13 o                         
  -4   0   4        489.48        494.57        15.08 o                         
  -3   0   4       1166.09       1216.02        29.61 o                         
  -2   0   4       3645.40       3705.06        85.12 o                         
  -1   0   4       1639.74       1354.22        35.90 o                         
   0   0   4        343.12        290.72        11.19 o                         
   1   0   4        377.95        284.09        11.68 o                         
   2   0   4         44.47         94.11        10.23 o                         
   3   0   4       1294.01       1343.07        59.56 o                         
   4   0   4        124.92         58.03        21.60 o                         
   5   0   4       5847.59       5926.74       239.23 o                         
   6   0   4       2171.96       2345.70       102.58 o                         
   7   0   4         17.81          6.71         8.90 o                         
   8   0   4          3.90          3.60         9.16 o                         
   9   0   4        455.54        474.73        32.57 o                         
  10   0   4        108.48        116.01        30.60 o                         
  11   0   4         99.24        154.45        39.96 o                         
  12   0   4          2.92        -10.66        10.66 o                         
  13   0   4        655.61        724.27        79.56 o                         
  14   0   4         48.49         48.84        17.05 o                         
  15   0   4        229.08        293.76        44.64 o                         
  16   0   4          2.19          2.16        19.44 o                         
  17   0   4          3.33         -3.60        20.88 o                         
  18   0   4         17.18        -11.52        19.44 o                         
 -20   1   4         33.89         51.03        16.34 o                         
 -19   1   4          0.00          1.31        12.18 o                         
 -18   1   4          0.09         23.61        12.87 o                         
 -17   1   4         21.26         23.63        12.53 o                         
 -16   1   4         22.86         18.47        11.77 o                         
 -15   1   4         49.63         41.33         9.95 o                         
 -14   1   4        241.05        239.10        20.59 o                         
 -13   1   4        336.51        343.93        19.78 o                         
 -12   1   4        111.27        100.20         9.79 o                         
 -11   1   4          5.29          2.58         5.70 o                         
 -10   1   4         18.78         18.14         6.06 o                         
  -9   1   4        823.34        923.72        27.09 o                         
  -8   1   4          0.03          4.64         3.75 o                         
  -7   1   4       3950.51       4245.89        86.20 o                         
  -6   1   4       1086.57        916.09        21.75 o                         
  -5   1   4         15.82         17.55         2.65 o                         
  -4   1   4         71.53        105.42         4.58 o                         
  -3   1   4       1900.97       1824.20        32.71 o                         
  -2   1   4        958.49        890.17        16.17 o                         
  -1   1   4       5861.86       5421.85        91.42 o                         
   0   1   4       1664.44       1547.73        27.79 o                         
   1   1   4        378.06        345.26        10.24 o                         
   2   1   4        555.76        584.17        16.83 o                         
   3   1   4       1351.19       1348.34        37.98 o                         
   4   1   4          0.84          5.89         4.42 o                         
   5   1   4       1765.35       1990.20        71.35 o                         
   6   1   4        564.95        593.31        27.71 o                         
   7   1   4        192.57        228.18        15.91 o                         
   8   1   4         27.70         20.13         7.90 o                         
   9   1   4         95.47         97.55        12.48 o                         
  10   1   4        135.57        150.31        15.65 o                         
  11   1   4          5.44         -0.68         8.25 o                         
  12   1   4         50.68         32.57        11.29 o                         
  13   1   4         90.04         74.93        13.63 o                         
  14   1   4         46.64         52.73        13.58 o                         
  15   1   4          8.62         -4.41        10.76 o                         
  16   1   4         23.66         46.10        14.93 o                         
  17   1   4          2.53         -2.85        12.07 o                         
  18   1   4          1.34          6.68        13.71 o                         
 -19   2   4         16.81         32.22        15.31 o                         
 -18   2   4         25.92         15.79        12.74 o                         
 -17   2   4          0.81         -9.75         9.96 o                         
 -16   2   4          3.25         -2.58        10.21 o                         
 -15   2   4          1.46         -5.53         9.67 o                         
 -14   2   4         98.64        111.17        18.79 o                         
 -13   2   4          7.68         14.23        12.78 o                         
 -12   2   4         16.80         -4.22         7.08 o                         
 -11   2   4          2.22         -5.24         8.73 o                         
 -10   2   4          4.29          7.81         7.27 o                         
  -9   2   4        162.49        169.66        13.38 o                         
  -8   2   4        166.27        155.51         8.19 o                         
  -7   2   4       1229.95       1213.01        30.49 o                         
  -6   2   4        146.24        159.68         6.73 o                         
  -5   2   4        454.48        420.34        12.02 o                         
  -4   2   4         52.32         58.71         3.96 o                         
  -3   2   4          3.48          6.89         2.20 o                         
  -2   2   4        117.73        122.20         4.56 o                         
  -1   2   4       1554.94       1484.87        28.53 o                         
   0   2   4         50.58         51.68         3.79 o                         
   1   2   4          0.90         -0.36         2.33 o                         
   2   2   4        188.25        215.71         8.99 o                         
   3   2   4        363.07        325.41        10.50 o                         
   4   2   4         95.06         95.66         6.27 o                         
   5   2   4       1317.89       1239.07        36.78 o                         
   6   2   4          6.67         -1.73         4.61 o                         
   7   2   4          2.66         -2.27         6.03 o                         
   8   2   4         33.53         37.83         9.30 o                         
   9   2   4        131.93        134.74        14.04 o                         
  10   2   4        232.07        254.03        38.49 o                         
  11   2   4        140.14        153.41        16.45 o                         
  12   2   4          0.27          6.89         9.59 o                         
  13   2   4         82.94         96.26        15.37 o                         
  14   2   4         31.77         15.38        11.21 o                         
  15   2   4          7.71          3.27        11.47 o                         
  16   2   4         45.55         37.61        14.10 o                         
  17   2   4         27.15         37.08        20.11 o                         
 -18   3   4          8.59         12.86        13.08 o                         
 -17   3   4         13.36         10.75        12.11 o                         
 -16   3   4         28.46         22.26        10.47 o                         
 -15   3   4          1.98          0.04         7.75 o                         
 -14   3   4        643.49        664.20        29.34 o                         
 -13   3   4          2.37          2.40         7.28 o                         
 -12   3   4         24.79         29.34         7.96 o                         
 -11   3   4        110.65        123.75        10.95 o                         
 -10   3   4         27.70         26.42         7.00 o                         
  -9   3   4        497.16        522.23        18.85 o                         
  -8   3   4        255.78        263.73        14.33 o                         
  -7   3   4        840.93        820.11        24.87 o                         
  -6   3   4          5.05          5.72         3.47 o                         
  -5   3   4         36.52         37.23         3.80 o                         
  -4   3   4          1.92          5.70         2.83 o                         
  -3   3   4       1616.37       1521.22        28.44 o                         
  -2   3   4        187.91        187.04         6.60 o                         
  -1   3   4        999.02        973.69        20.31 o                         
   0   3   4        639.84        623.13        15.35 o                         
   1   3   4        163.12        148.19         5.87 o                         
   2   3   4        764.47        689.01        16.62 o                         
   3   3   4          5.18         -0.04         2.55 o                         
   4   3   4         90.17         98.71         5.88 o                         
   5   3   4        354.84        310.22        11.50 o                         
   6   3   4        612.97        611.47        22.18 o                         
   7   3   4         56.89         85.61        10.59 o                         
   8   3   4        180.65        190.94        20.86 o                         
   9   3   4         11.86         15.15        10.18 o                         
  10   3   4         85.67         89.57        12.86 o                         
  11   3   4        216.51        213.84        24.44 o                         
  12   3   4        182.86        211.62        19.99 o                         
  13   3   4         82.74         94.00        15.18 o                         
  14   3   4         64.29         26.24        12.62 o                         
  15   3   4          0.57        -10.80        10.80 o                         
  16   3   4         13.36         28.66        14.33 o                         
 -17   4   4         14.77         10.72        17.04 o                         
 -16   4   4          1.11          4.84        11.45 o                         
 -15   4   4         26.17         18.23         7.73 o                         
 -14   4   4         26.43         24.12         8.59 o                         
 -13   4   4        326.48        309.17        16.43 o                         
 -12   4   4         47.62         41.41         7.70 o                         
 -11   4   4         12.71          2.08         6.39 o                         
 -10   4   4          5.17          1.78         4.96 o                         
  -9   4   4         22.62         25.47         6.83 o                         
  -8   4   4        106.64        114.92         7.84 o                         
  -7   4   4         35.93         38.41         5.40 o                         
  -6   4   4          1.83          2.74         3.67 o                         
  -5   4   4        448.99        439.48        13.26 o                         
  -4   4   4        117.63        111.23         5.10 o                         
  -3   4   4         87.37        102.78         7.14 o                         
  -2   4   4          4.41         -2.20         3.37 o                         
  -1   4   4        481.04        465.22        12.97 o                         
   0   4   4         84.61         82.71         6.53 o                         
   1   4   4        159.16        163.96         6.70 o                         
   2   4   4         55.76         50.69         4.85 o                         
   3   4   4        687.32        655.36        18.03 o                         
   4   4   4        287.08        302.94         9.51 o                         
   5   4   4        263.62        271.25         9.87 o                         
   6   4   4          0.62         -1.79         4.40 o                         
   7   4   4         10.94         -3.70         6.90 o                         
   8   4   4          0.17         16.25         7.08 o                         
   9   4   4         37.69         31.67         8.52 o                         
  10   4   4        176.12        171.17        19.90 o                         
  11   4   4         10.21          7.30         7.58 o                         
  12   4   4         84.40         96.74        14.57 o                         
  13   4   4        103.81        136.15        17.52 o                         
  14   4   4        115.62         81.69        15.70 o                         
  15   4   4          0.07         -2.20        15.96 o                         
 -16   5   4          0.07          0.32        11.09 o                         
 -15   5   4         42.77         14.63        11.55 o                         
 -14   5   4          4.40          0.03         8.22 o                         
 -13   5   4         47.58         41.30         9.91 o                         
 -12   5   4          2.70         -6.34         6.34 o                         
 -11   5   4         10.81          7.25         6.53 o                         
 -10   5   4         46.47         34.65         7.25 o                         
  -9   5   4          9.19         16.61         5.52 o                         
  -8   5   4          0.74         -2.69         4.73 o                         
  -7   5   4        213.18        218.03        13.39 o                         
  -6   5   4         11.13         13.59         4.38 o                         
  -5   5   4          2.30          4.04         3.85 o                         
  -4   5   4        493.77        517.84        19.64 o                         
  -3   5   4         81.11         79.65         7.16 o                         
  -2   5   4         14.83         12.94         4.02 o                         
  -1   5   4         12.04         13.24         4.13 o                         
   0   5   4        151.34        172.52         9.88 o                         
   1   5   4          7.53          4.21         4.32 o                         
   2   5   4         10.07          8.72         3.94 o                         
   3   5   4          1.67          3.81         4.18 o                         
   4   5   4         58.36         64.83         7.12 o                         
   5   5   4        120.62        127.53        10.48 o                         
   6   5   4         46.13         43.45         5.76 o                         
   7   5   4          2.36          7.52         5.00 o                         
   8   5   4         28.36         15.89         6.87 o                         
   9   5   4         51.29         66.24         8.69 o                         
  10   5   4         18.05         18.77         7.92 o                         
  11   5   4         10.66         -5.88         8.42 o                         
  12   5   4          1.87         -6.13         8.76 o                         
  13   5   4         59.71         63.91        12.68 o                         
  14   5   4         27.10         25.02        10.86 o                         
 -13   6   4          1.68         12.07        14.33 o                         
 -12   6   4         57.02         63.62        12.62 o                         
 -11   6   4          0.17         -3.42         7.84 o                         
 -10   6   4         20.43         37.61         9.08 o                         
  -9   6   4          2.37         11.27         6.33 o                         
  -8   6   4          5.17          9.76         6.14 o                         
  -7   6   4         50.70         49.24         9.54 o                         
  -6   6   4         33.39         23.29         6.52 o                         
  -5   6   4        102.38        119.18         9.62 o                         
  -4   6   4          0.55          1.81         5.47 o                         
  -3   6   4        158.69        134.72         9.85 o                         
  -2   6   4         40.04         14.93         6.08 o                         
  -1   6   4         43.70         37.66         6.33 o                         
   0   6   4       1036.10       1110.47        31.26 o                         
   1   6   4          4.25          4.91         5.24 o                         
   2   6   4        396.77        360.89        14.90 o                         
   3   6   4         43.34         45.70         6.30 o                         
   4   6   4         21.42         13.18         6.13 o                         
   5   6   4          3.08         11.59         6.20 o                         
   6   6   4         26.86         31.64         7.27 o                         
   7   6   4         37.19         38.44         7.76 o                         
   8   6   4         22.40         17.34         7.30 o                         
   9   6   4        265.40        311.20        18.71 o                         
  10   6   4         19.51         18.69        10.17 o                         
  11   6   4         49.59         55.47        21.62 o                         
 -10   7   4         19.67         -1.24        16.71 o                         
  -9   7   4         35.95         32.53        13.10 o                         
  -8   7   4          3.64          0.36         9.33 o                         
  -7   7   4         37.15         35.81        11.12 o                         
  -6   7   4         13.62         13.93         9.59 o                         
  -5   7   4         66.49         71.94        12.45 o                         
  -4   7   4          5.12          1.22         9.15 o                         
  -3   7   4         10.89          9.93         9.69 o                         
  -2   7   4          5.35         -7.87         7.87 o                         
  -1   7   4          6.03          9.14         8.76 o                         
   0   7   4         18.80          7.34         7.62 o                         
   1   7   4         39.03         29.81         8.38 o                         
   2   7   4        123.62        103.79        11.46 o                         
   3   7   4         11.32          5.12         7.53 o                         
   4   7   4          2.97         -5.48         7.36 o                         
   5   7   4          0.08          5.76         7.68 o                         
   6   7   4          0.30          6.20         9.51 o                         
   7   7   4          8.46         -2.09         9.61 o                         
   8   7   4        144.64        155.85        16.51 o                         
  -3   8   4         23.39         29.75        14.12 o                         
  -2   8   4          9.60         19.69        13.47 o                         
  -1   8   4         62.43         30.23        14.76 o                         
   0   8   4          0.23          4.76        13.81 o                         
   1   8   4        143.78        138.34        23.27 o                         
 -20   1   5         16.49         20.39        18.10 o                         
 -19   1   5          7.28         47.90        19.27 o                         
 -18   1   5         11.00         22.70        12.22 o                         
 -17   1   5          5.44         -9.91         9.96 o                         
 -16   1   5          5.79         -9.44         9.44 o                         
 -15   1   5        100.04         95.22        11.76 o                         
 -14   1   5       1169.69       1177.27        45.02 o                         
 -13   1   5        219.77        214.48        13.98 o                         
 -12   1   5        216.74        222.41        13.55 o                         
 -11   1   5        191.83        218.10        12.88 o                         
 -10   1   5         95.24         74.33         7.81 o                         
  -9   1   5        703.34        737.22        22.87 o                         
  -8   1   5          4.52         17.59         3.75 o                         
  -7   1   5        415.92        529.70        13.56 o                         
  -6   1   5       5415.63       5447.00       117.12 o                         
  -5   1   5        814.70        914.63        19.17 o                         
  -4   1   5        251.41        299.98         7.77 o                         
  -3   1   5         54.99         64.97         3.72 o                         
  -2   1   5        769.42        760.53        14.78 o                         
  -1   1   5        179.43        155.32         4.84 o                         
   0   1   5         19.48         27.99         2.77 o                         
   1   1   5       1972.11       1928.48        47.21 o                         
   2   1   5       3174.65       3106.68        73.89 o                         
   3   1   5        725.51        786.28        24.50 o                         
   4   1   5         11.18          0.79         5.02 o                         
   5   1   5        367.02        401.30        27.96 o                         
   6   1   5       2082.28       2171.52       113.76 o                         
   7   1   5          4.18          8.33         6.92 o                         
   8   1   5        907.31        831.64        38.21 o                         
   9   1   5         84.78         83.52        12.12 o                         
  10   1   5        296.37        300.29        21.58 o                         
  11   1   5         63.52         38.57        17.41 o                         
  12   1   5         11.34         -0.75         8.99 o                         
  13   1   5         52.05         63.05        13.68 o                         
  14   1   5          3.76         10.24        11.50 o                         
  15   1   5         11.28        -10.69        10.69 o                         
  16   1   5         21.06         42.60        14.73 o                         
  17   1   5         24.47         57.85        18.56 o                         
 -19   2   5          2.71        -11.76        11.76 o                         
 -18   2   5         69.64         65.56        15.70 o                         
 -17   2   5         26.65         33.20        19.67 o                         
 -16   2   5        110.00        136.36        19.28 o                         
 -15   2   5         60.57         65.45        11.68 o                         
 -14   2   5       1048.79       1069.42        43.94 o                         
 -13   2   5       1183.52       1168.09        46.00 o                         
 -12   2   5        348.24        364.04        20.98 o                         
 -11   2   5          0.00         -4.48         7.65 o                         
 -10   2   5        189.24        197.87        12.40 o                         
  -9   2   5        273.98        297.51        13.33 o                         
  -8   2   5        127.52        111.95         7.16 o                         
  -7   2   5         38.86         23.37         6.44 o                         
  -6   2   5        363.65        372.07        10.84 o                         
  -5   2   5       1771.84       1854.36        34.06 o                         
  -4   2   5        807.82        707.49        16.82 o                         
  -3   2   5          5.86         10.67         2.41 o                         
  -2   2   5        363.21        445.85        10.60 o                         
  -1   2   5        370.18        365.98         9.29 o                         
   0   2   5        594.29        562.59        14.52 o                         
   1   2   5         78.44         74.24         3.85 o                         
   2   2   5       1046.55       1086.07        24.96 o                         
   3   2   5        222.32        187.57         8.43 o                         
   4   2   5       1529.82       1438.58        37.66 o                         
   5   2   5       1375.73       1448.75        47.78 o                         
   6   2   5        409.95        381.63        18.94 o                         
   7   2   5        192.95        175.08        14.76 o                         
   8   2   5        122.34        161.53        14.61 o                         
   9   2   5        644.93        686.04        34.65 o                         
  10   2   5        185.24        229.87        19.42 o                         
  11   2   5         24.19         25.37        10.21 o                         
  12   2   5         61.87         64.39        13.06 o                         
  13   2   5          8.62         18.13        11.16 o                         
  14   2   5         20.39         19.92        13.69 o                         
  15   2   5         12.97         -7.87        11.71 o                         
  16   2   5         37.82         58.20        26.67 o                         
  17   2   5         54.37         54.99        16.84 o                         
 -18   3   5          0.52         -4.61        11.54 o                         
 -17   3   5          0.16          2.16        12.43 o                         
 -16   3   5         68.19         85.96        14.64 o                         
 -15   3   5         29.54         27.90        11.68 o                         
 -14   3   5        528.23        575.28        26.80 o                         
 -13   3   5         29.03         21.69         8.39 o                         
 -12   3   5        132.89        154.50        13.79 o                         
 -11   3   5         26.76         12.65         8.31 o                         
 -10   3   5        225.68        235.77        12.14 o                         
  -9   3   5         33.39         20.64         4.71 o                         
  -8   3   5        526.45        568.04        19.54 o                         
  -7   3   5        159.80        199.58        11.08 o                         
  -6   3   5        746.27        728.58        25.32 o                         
  -5   3   5        681.19        651.17        16.21 o                         
  -4   3   5        763.53        706.26        16.94 o                         
  -3   3   5        175.69        201.78         7.86 o                         
  -2   3   5          1.07         -2.69         3.42 o                         
  -1   3   5         77.68         61.22         6.43 o                         
   0   3   5        108.39         91.38         6.12 o                         
   1   3   5        272.79        283.65         9.49 o                         
   2   3   5        355.17        352.43         9.45 o                         
   3   3   5          2.34          3.77         2.71 o                         
   4   3   5        264.32        227.75        13.30 o                         
   5   3   5        293.08        277.14        13.58 o                         
   6   3   5         92.50         90.62         8.08 o                         
   7   3   5        534.69        532.49        27.30 o                         
   8   3   5         89.60         67.30        17.74 o                         
   9   3   5         10.46         -2.22         7.73 o                         
  10   3   5        162.12        170.71        16.79 o                         
  11   3   5          2.81         -4.23         9.36 o                         
  12   3   5         48.80         37.36        12.25 o                         
  13   3   5         16.35         13.08        11.27 o                         
  14   3   5         26.38         23.38        12.82 o                         
  15   3   5         34.48         43.43        14.54 o                         
  16   3   5          0.12        -11.01        12.16 o                         
 -17   4   5         40.02         57.39        14.73 o                         
 -16   4   5         10.80         27.20        12.57 o                         
 -15   4   5         10.46          7.34         7.63 o                         
 -14   4   5          0.12         -4.93         6.45 o                         
 -13   4   5         19.88         21.65         7.30 o                         
 -12   4   5         22.95         26.91         7.19 o                         
 -11   4   5        129.62        131.12        13.00 o                         
 -10   4   5         12.75          6.53         5.26 o                         
  -9   4   5          7.46          0.33         5.10 o                         
  -8   4   5         82.43        106.21        10.31 o                         
  -7   4   5        206.72        213.55        10.00 o                         
  -6   4   5        265.25        260.32         9.82 o                         
  -5   4   5          0.49          5.49         3.67 o                         
  -4   4   5         29.40         17.32         3.51 o                         
  -3   4   5        121.63        124.32         6.89 o                         
  -2   4   5         13.33         17.69         3.76 o                         
  -1   4   5         58.36         61.97         7.77 o                         
   0   4   5        385.64        400.50        13.26 o                         
   1   4   5         45.31         32.03         3.80 o                         
   2   4   5        187.05        202.94         8.28 o                         
   3   4   5          4.65          1.13         3.63 o                         
   4   4   5         19.37         20.96         4.29 o                         
   5   4   5        269.66        252.97        10.21 o                         
   6   4   5         24.14         24.50         6.41 o                         
   7   4   5          7.08          4.18         5.58 o                         
   8   4   5         52.02         44.06         9.35 o                         
   9   4   5          4.07         -5.83         8.52 o                         
  10   4   5        341.43        357.79        21.06 o                         
  11   4   5         16.70         11.58         8.11 o                         
  12   4   5         31.42         18.62        10.00 o                         
  13   4   5         85.92         77.46        15.39 o                         
  14   4   5          7.54         21.83        16.92 o                         
  15   4   5          1.81          6.74        13.02 o                         
 -15   5   5         81.47         95.48        15.11 o                         
 -14   5   5        182.93        174.34        20.37 o                         
 -13   5   5        192.68        181.69        15.12 o                         
 -12   5   5          0.48          6.13         6.83 o                         
 -11   5   5         27.55         27.12         7.84 o                         
 -10   5   5          0.26         -2.63         5.65 o                         
  -9   5   5         50.39         59.57         8.48 o                         
  -8   5   5        105.19         97.58         7.66 o                         
  -7   5   5        128.78        118.69         7.43 o                         
  -6   5   5        485.16        506.43        15.78 o                         
  -5   5   5          6.17          6.66         4.54 o                         
  -4   5   5        161.10        165.04         9.94 o                         
  -3   5   5        223.05        209.66         9.81 o                         
  -2   5   5         37.46         32.51         5.16 o                         
  -1   5   5        243.86        228.56        10.22 o                         
   0   5   5          7.69          2.92         4.23 o                         
   1   5   5        139.05        136.75         8.17 o                         
   2   5   5         54.05         53.71         6.22 o                         
   3   5   5        176.34        159.11         8.34 o                         
   4   5   5         43.95         41.25         5.91 o                         
   5   5   5         30.56         31.08         9.77 o                         
   6   5   5        140.26        147.85        14.35 o                         
   7   5   5         46.76         35.30         7.84 o                         
   8   5   5          0.07          1.15         9.25 o                         
   9   5   5        324.73        290.01        19.42 o                         
  10   5   5         78.70         79.98        21.51 o                         
  11   5   5          0.32          6.84         9.23 o                         
  12   5   5         13.89          7.36         9.39 o                         
  13   5   5        113.02        136.94        25.57 o                         
 -13   6   5        167.98        152.45        20.99 o                         
 -12   6   5         23.20          6.40        12.97 o                         
 -11   6   5          7.00         12.73        12.15 o                         
 -10   6   5          6.78         16.05         8.30 o                         
  -9   6   5         29.68         21.90         7.03 o                         
  -8   6   5         35.28         17.56         6.89 o                         
  -7   6   5          9.74          7.71         6.02 o                         
  -6   6   5         20.21         18.02         6.03 o                         
  -5   6   5          8.06         -0.74         6.28 o                         
  -4   6   5        121.35        129.43        11.04 o                         
  -3   6   5         32.25         31.82         9.89 o                         
  -2   6   5          2.01          1.54         5.19 o                         
  -1   6   5          0.16         -3.22         4.53 o                         
   0   6   5         58.81         64.95         6.96 o                         
   1   6   5          5.47          2.96         4.87 o                         
   2   6   5          8.48          7.60         5.31 o                         
   3   6   5        135.21        148.41         9.01 o                         
   4   6   5         18.82         24.93         6.49 o                         
   5   6   5         72.19         92.11        10.18 o                         
   6   6   5          2.06          3.38         6.25 o                         
   7   6   5         15.22         11.43         7.65 o                         
   8   6   5          0.16         -4.03         8.73 o                         
   9   6   5        275.46        313.38        22.07 o                         
  10   6   5          3.75         12.54         9.77 o                         
  11   6   5         37.69         37.38        14.24 o                         
 -10   7   5          7.93         -8.09        15.89 o                         
  -9   7   5         11.45         27.66        18.14 o                         
  -8   7   5         52.35         58.18        26.64 o                         
  -7   7   5          3.51          3.17        11.35 o                         
  -6   7   5        106.59        126.31        15.32 o                         
  -5   7   5         98.76        105.00        11.99 o                         
  -4   7   5         13.55          7.36         8.01 o                         
  -3   7   5         92.29        101.96        11.44 o                         
  -2   7   5         47.69         40.51         8.68 o                         
  -1   7   5         25.29         19.60         8.56 o                         
   0   7   5          0.15          3.60         7.64 o                         
   1   7   5         42.44         34.62        10.09 o                         
   2   7   5          0.47         -0.46         7.33 o                         
   3   7   5         14.67         23.50         8.32 o                         
   4   7   5         24.89         19.07        13.82 o                         
   5   7   5          0.32          0.45         7.84 o                         
   6   7   5          8.61          9.80         9.45 o                         
   7   7   5          8.10          2.19         9.90 o                         
 -20   0   6         24.18         19.08        15.78 o                         
 -19   0   6         13.42         30.60        21.24 o                         
 -18   0   6         70.87         54.17        16.49 o                         
 -17   0   6        335.56        319.49        71.64 o                         
 -16   0   6        296.20        244.67        25.32 o                         
 -15   0   6          8.45         11.49        11.05 o                         
 -14   0   6       1129.76       1215.80        64.88 o                         
 -13   0   6        291.15        349.96        27.46 o                         
 -12   0   6       2203.91       2194.50       100.56 o                         
 -11   0   6        165.13        173.18        14.61 o                         
 -10   0   6         44.22         36.31         8.10 o                         
  -9   0   6         71.89         67.13         8.92 o                         
  -8   0   6         35.40         40.85         5.51 o                         
  -7   0   6       1222.52       1246.55        35.55 o                         
  -6   0   6          0.01          5.41         5.69 o                         
  -5   0   6       2413.83       2600.25        61.89 o                         
  -4   0   6       6202.91       5885.91       146.88 o                         
  -3   0   6       1388.19       1400.77        42.65 o                         
  -2   0   6        656.98        667.29        26.26 o                         
  -1   0   6        221.11        187.24        10.07 o                         
   0   0   6       6361.52       5687.16       187.01 o                         
   1   0   6       1828.88       1994.99        69.40 o                         
   2   0   6        422.02        471.78        32.76 o                         
   3   0   6       3206.94       3319.71       145.44 o                         
   4   0   6        912.69       1067.05        73.44 o                         
   5   0   6        406.69        434.89        39.60 o                         
   6   0   6        173.14        169.92        23.76 o                         
   7   0   6        422.32        457.93        43.92 o                         
   8   0   6       1679.37       1725.14       118.80 o                         
   9   0   6        193.86        203.76        30.24 o                         
  10   0   6       1909.52       2011.71       138.24 o                         
  11   0   6         64.58         35.28        19.44 o                         
  12   0   6         73.33         56.16        22.32 o                         
  13   0   6         71.24        113.76        28.08 o                         
  14   0   6         77.23         40.32        22.32 o                         
  15   0   6          3.96         -0.72        18.72 o                         
  16   0   6         36.31         33.84        25.20 o                         
  17   0   6        164.30        205.92        41.76 o                         
 -19   1   6          4.30         -2.35        11.19 o                         
 -18   1   6          0.47          9.60        11.05 o                         
 -17   1   6          5.31         -8.94         8.94 o                         
 -16   1   6         91.87         90.88        14.88 o                         
 -15   1   6        306.27        313.34        19.77 o                         
 -14   1   6         30.26         35.99         8.95 o                         
 -13   1   6       1813.76       1830.89        55.94 o                         
 -12   1   6         30.00         49.52         7.89 o                         
 -11   1   6         70.70         45.94         7.15 o                         
 -10   1   6         37.40         62.11         7.58 o                         
  -9   1   6       1112.53        975.99        27.49 o                         
  -8   1   6          2.02          6.55         3.84 o                         
  -7   1   6         75.84         75.96         5.88 o                         
  -6   1   6       1497.45       1715.38        37.76 o                         
  -5   1   6          1.04         -0.49         3.05 o                         
  -4   1   6       2627.51       2632.99        46.79 o                         
  -3   1   6        368.66        337.13         8.07 o                         
  -2   1   6        530.93        576.33        11.00 o                         
  -1   1   6       2166.56       2171.65        40.56 o                         
   0   1   6       1452.85       1373.48        24.41 o                         
   1   1   6          3.81         -2.64         2.64 o                         
   2   1   6        706.97        623.57        20.58 o                         
   3   1   6        617.49        531.95        21.24 o                         
   4   1   6        224.16        226.62        12.67 o                         
   5   1   6        777.57        802.23        30.24 o                         
   6   1   6        221.80        279.51        15.53 o                         
   7   1   6         89.43         94.30        11.69 o                         
   8   1   6        663.50        758.00        36.55 o                         
   9   1   6        965.29        881.67        44.72 o                         
  10   1   6         40.50         38.02        11.04 o                         
  11   1   6         47.43         32.03        11.21 o                         
  12   1   6         95.77         98.49        15.46 o                         
  13   1   6         28.51         30.19        12.69 o                         
  14   1   6          8.73          9.52        11.97 o                         
  15   1   6          2.47         17.37        12.74 o                         
  16   1   6         14.80         35.33        14.66 o                         
  17   1   6         34.93         39.36        16.85 o                         
 -19   2   6          0.73          0.78        13.59 o                         
 -18   2   6          5.07         -2.29        11.20 o                         
 -17   2   6          0.14         -1.81        10.63 o                         
 -16   2   6          0.90         21.35        13.81 o                         
 -15   2   6         11.06         14.45         9.09 o                         
 -14   2   6          0.03         -0.41         7.00 o                         
 -13   2   6          0.95         -5.91         6.60 o                         
 -12   2   6          0.29         -0.97         6.03 o                         
 -11   2   6         79.51         70.96         8.79 o                         
 -10   2   6        161.44        135.09        10.79 o                         
  -9   2   6          0.09         -0.21         3.85 o                         
  -8   2   6          1.34         -3.59         3.59 o                         
  -7   2   6         44.29         45.40         6.64 o                         
  -6   2   6        175.11        169.16         9.45 o                         
  -5   2   6        325.09        337.03        10.74 o                         
  -4   2   6        390.77        388.22        11.29 o                         
  -3   2   6        124.72        121.02         6.13 o                         
  -2   2   6        378.00        411.17        11.01 o                         
  -1   2   6          5.47          2.22         3.68 o                         
   0   2   6        270.34        246.64         8.30 o                         
   1   2   6        209.24        209.50         6.65 o                         
   2   2   6        238.32        237.68         8.62 o                         
   3   2   6         18.24         25.85         4.66 o                         
   4   2   6        196.96        174.92         9.81 o                         
   5   2   6        563.00        544.52        24.05 o                         
   6   2   6         67.44         48.34         7.64 o                         
   7   2   6         97.41         78.80        11.05 o                         
   8   2   6          0.23         -7.04         7.04 o                         
   9   2   6         61.67         61.90        11.64 o                         
  10   2   6         34.39         28.39        17.41 o                         
  11   2   6         13.84          5.52         9.56 o                         
  12   2   6          0.10          9.68        10.27 o                         
  13   2   6         43.67         35.61        12.90 o                         
  14   2   6          0.66          4.18        11.52 o                         
  15   2   6         16.37         31.59        13.71 o                         
  16   2   6          4.84          4.37        14.16 o                         
 -18   3   6          0.35          7.31        13.26 o                         
 -17   3   6          0.18          7.23        10.47 o                         
 -16   3   6         22.88         18.20         9.61 o                         
 -15   3   6        171.31        190.31        25.20 o                         
 -14   3   6         70.75         60.04        10.57 o                         
 -13   3   6        727.98        723.09        35.33 o                         
 -12   3   6         11.55         13.53        10.35 o                         
 -11   3   6        189.10        192.57        11.29 o                         
 -10   3   6          4.07          1.00         4.64 o                         
  -9   3   6         95.44         90.50         6.26 o                         
  -8   3   6          4.96          6.45         3.71 o                         
  -7   3   6         45.83         50.53         4.60 o                         
  -6   3   6       1305.73       1348.60        29.54 o                         
  -5   3   6       1245.93       1214.50        25.18 o                         
  -4   3   6        648.70        670.37        17.71 o                         
  -3   3   6       1747.19       1802.41        37.24 o                         
  -2   3   6        178.34        221.04         7.31 o                         
  -1   3   6         43.06         37.82         4.35 o                         
   0   3   6         13.23         11.07         3.41 o                         
   1   3   6        477.17        464.85        12.30 o                         
   2   3   6        437.52        448.89        13.89 o                         
   3   3   6        179.99        187.07         7.35 o                         
   4   3   6         89.69         71.05         6.03 o                         
   5   3   6        443.91        460.33        18.01 o                         
   6   3   6         47.20         47.51         9.50 o                         
   7   3   6          8.38          5.05         6.99 o                         
   8   3   6          0.01         -5.59         6.67 o                         
   9   3   6        597.15        590.44        31.94 o                         
  10   3   6          5.08         -7.79         8.36 o                         
  11   3   6        106.85        141.39        20.64 o                         
  12   3   6          8.33         -2.29        10.60 o                         
  13   3   6         66.97         56.88        22.23 o                         
  14   3   6         10.03          8.74        11.76 o                         
  15   3   6          1.18         -0.65        12.35 o                         
 -17   4   6         73.86         64.15        18.48 o                         
 -16   4   6         76.24         63.34        14.02 o                         
 -15   4   6          0.02         -5.60         9.37 o                         
 -14   4   6        331.96        319.08        19.91 o                         
 -13   4   6          1.27          1.40         6.30 o                         
 -12   4   6        670.85        714.90        27.36 o                         
 -11   4   6         14.86         12.11         5.86 o                         
 -10   4   6         20.25         33.33         5.82 o                         
  -9   4   6         94.26        100.51         7.54 o                         
  -8   4   6        136.21        122.55         7.96 o                         
  -7   4   6        154.78        159.85         8.47 o                         
  -6   4   6         54.94         46.41         4.72 o                         
  -5   4   6        429.91        445.70        12.29 o                         
  -4   4   6          1.96         -0.85         2.85 o                         
  -3   4   6        386.48        408.94        17.44 o                         
  -2   4   6          6.80          3.87         6.34 o                         
  -1   4   6        358.96        349.63        17.91 o                         
   0   4   6        193.14        180.39        17.45 o                         
   1   4   6         20.07         14.44         3.60 o                         
   2   4   6          3.67          4.16         3.90 o                         
   3   4   6        177.23        191.00        13.70 o                         
   4   4   6         43.42         37.70         4.59 o                         
   5   4   6         18.28         14.63         7.19 o                         
   6   4   6         60.09         35.62        11.84 o                         
   7   4   6          4.07          6.02         6.62 o                         
   8   4   6        454.64        444.42        22.69 o                         
   9   4   6        416.88        446.80        27.23 o                         
  10   4   6        480.66        463.10        24.90 o                         
  11   4   6         30.27         20.46         9.29 o                         
  12   4   6         18.64         12.66        10.22 o                         
  13   4   6         20.61         15.16        14.60 o                         
  14   4   6          8.00         17.19        13.19 o                         
 -15   5   6        101.51         88.24        14.83 o                         
 -14   5   6         53.85         75.30        13.80 o                         
 -13   5   6        414.35        450.11        26.80 o                         
 -12   5   6         18.49         31.73         9.64 o                         
 -11   5   6          0.76         -4.30         7.73 o                         
 -10   5   6         51.74         49.35         7.80 o                         
  -9   5   6          2.78          1.73         5.85 o                         
  -8   5   6          3.41          1.84         5.41 o                         
  -7   5   6        622.07        642.27        24.06 o                         
  -6   5   6        141.22        127.43         7.15 o                         
  -5   5   6         27.76         27.98         5.65 o                         
  -4   5   6        274.96        262.62        10.94 o                         
  -3   5   6        104.15        117.31         7.81 o                         
  -2   5   6         34.54         36.61         5.64 o                         
  -1   5   6         18.61         23.23         5.66 o                         
   0   5   6         61.96         66.63         8.59 o                         
   1   5   6         91.69         93.13         6.92 o                         
   2   5   6        130.72        112.42        11.75 o                         
   3   5   6        105.80        104.47         7.70 o                         
   4   5   6         16.98          9.10         6.22 o                         
   5   5   6          2.52          2.83         6.41 o                         
   6   5   6        132.72        138.03        11.44 o                         
   7   5   6          0.73         -2.60         6.40 o                         
   8   5   6         46.51         48.47        12.20 o                         
   9   5   6         76.76        116.07        17.98 o                         
  10   5   6          0.20         -1.02         8.70 o                         
  11   5   6         30.17         13.27         9.64 o                         
  12   5   6          0.09          9.06         9.82 o                         
  13   5   6         22.21         21.97        11.01 o                         
 -13   6   6          0.47        -11.80        11.80 o                         
 -12   6   6          3.76          6.29        29.32 o                         
 -11   6   6         41.84         50.82        14.20 o                         
 -10   6   6          5.65         12.64         9.89 o                         
  -9   6   6         54.84         65.74        15.07 o                         
  -8   6   6         97.57        116.91        11.90 o                         
  -7   6   6         34.32         45.27        11.46 o                         
  -6   6   6         49.25         47.29         8.97 o                         
  -5   6   6          0.09         -3.83         6.47 o                         
  -4   6   6          9.78          6.30         6.79 o                         
  -3   6   6          1.95          5.23         6.62 o                         
  -2   6   6         21.35         11.07         9.59 o                         
  -1   6   6         34.76         28.43         8.46 o                         
   0   6   6          1.08          2.02         6.67 o                         
   1   6   6          0.71         -3.36         6.16 o                         
   2   6   6         21.94         21.06         7.60 o                         
   3   6   6          1.03          0.04         6.78 o                         
   4   6   6         38.48         43.72        10.31 o                         
   5   6   6         27.49         23.36         9.13 o                         
   6   6   6         19.00         23.34        10.29 o                         
   7   6   6         21.50         31.83        11.16 o                         
   8   6   6          2.27         -5.20         8.45 o                         
   9   6   6         91.36         97.48        14.37 o                         
  10   6   6          3.97         19.62        10.71 o                         
  -9   7   6         25.17         20.51        18.82 o                         
  -8   7   6         14.70          4.94        10.37 o                         
  -7   7   6          4.19          2.95        10.48 o                         
  -6   7   6         99.91        108.95        16.52 o                         
  -5   7   6         29.87          8.06        18.63 o                         
  -4   7   6          1.18          2.45         7.65 o                         
  -3   7   6         45.65         34.10         8.92 o                         
  -2   7   6          1.26         14.14         8.40 o                         
  -1   7   6         25.21         20.03         8.65 o                         
   0   7   6          8.93         12.84         8.70 o                         
   1   7   6         25.03          0.45         7.64 o                         
   2   7   6         48.45         73.55        10.69 o                         
   3   7   6          4.59         -1.91         7.97 o                         
   4   7   6         12.04          6.63        12.16 o                         
   5   7   6         27.15         19.88         9.33 o                         
   6   7   6          2.31          2.80         9.76 o                         
 -19   1   7          2.02         13.56        12.47 o                         
 -18   1   7          2.11         12.83        11.55 o                         
 -17   1   7         22.24         24.83        11.56 o                         
 -16   1   7        107.45        113.38        16.56 o                         
 -15   1   7         11.66         24.64         9.46 o                         
 -14   1   7        142.50        138.92        11.73 o                         
 -13   1   7        453.54        451.04        20.53 o                         
 -12   1   7        673.87        662.69        28.63 o                         
 -11   1   7        158.99        117.67        10.45 o                         
 -10   1   7         34.84         36.61         5.04 o                         
  -9   1   7         72.98         60.40         4.94 o                         
  -8   1   7         28.13         20.20         5.54 o                         
  -7   1   7          0.08         -3.51         3.51 o                         
  -6   1   7        248.87        278.64         9.03 o                         
  -5   1   7       1694.81       1688.90        33.08 o                         
  -4   1   7         14.08          5.63         2.75 o                         
  -3   1   7       2348.21       2557.83        47.89 o                         
  -2   1   7         23.26         17.28         2.33 o                         
  -1   1   7        337.86        347.87         8.97 o                         
   0   1   7        229.20        200.29         7.36 o                         
   1   1   7        223.79        194.51         8.67 o                         
   2   1   7        657.03        629.18        31.48 o                         
   3   1   7        384.28        403.62        18.07 o                         
   4   1   7          9.38          1.01         5.09 o                         
   5   1   7        485.88        517.19        22.73 o                         
   6   1   7         38.24         28.42         7.20 o                         
   7   1   7        147.36        174.64        15.41 o                         
   8   1   7         25.48          4.56         8.71 o                         
   9   1   7        382.27        423.99        26.93 o                         
  10   1   7        454.94        506.24        37.16 o                         
  11   1   7        112.01        101.97        15.45 o                         
  12   1   7          0.01         -7.82        11.39 o                         
  13   1   7         38.99         62.88        13.80 o                         
  14   1   7          1.89          7.23        14.42 o                         
  15   1   7          0.18         -0.79        12.16 o                         
  16   1   7         75.90        146.12        25.83 o                         
 -19   2   7         28.86         27.04        14.34 o                         
 -18   2   7         20.16         30.39        14.80 o                         
 -17   2   7        220.17        148.11        16.37 o                         
 -16   2   7          3.02         -1.50         8.16 o                         
 -15   2   7         23.22         18.18         8.21 o                         
 -14   2   7         42.31         20.42         7.97 o                         
 -13   2   7        597.46        654.36        27.58 o                         
 -12   2   7        253.86        311.28        22.87 o                         
 -11   2   7        380.68        355.25        23.86 o                         
 -10   2   7        252.95        261.60        12.22 o                         
  -9   2   7        275.71        300.24        13.77 o                         
  -8   2   7          7.08         -5.43         6.44 o                         
  -7   2   7         76.24         85.92         6.89 o                         
  -6   2   7       1219.85       1292.12        35.09 o                         
  -5   2   7        326.01        320.74        10.34 o                         
  -4   2   7        129.92        107.12         6.64 o                         
  -3   2   7          0.65         -2.22         3.08 o                         
  -2   2   7       1302.64       1337.52        28.36 o                         
  -1   2   7        688.33        696.50        19.19 o                         
   0   2   7        500.82        474.35        12.89 o                         
   1   2   7       1958.47       1914.63        37.06 o                         
   2   2   7        549.91        540.81        17.12 o                         
   3   2   7        992.62       1080.50        30.19 o                         
   4   2   7         77.55         63.15         6.21 o                         
   5   2   7         53.48         44.07         6.73 o                         
   6   2   7          0.00         -5.26         5.26 o                         
   7   2   7          7.91          3.10         7.81 o                         
   8   2   7        424.65        393.46        24.72 o                         
   9   2   7        600.94        621.57        33.77 o                         
  10   2   7       1743.79       1900.22        77.10 o                         
  11   2   7        704.64        687.62        38.07 o                         
  12   2   7         53.61         45.34        13.12 o                         
  13   2   7          2.71          4.69        11.63 o                         
  14   2   7         24.14         16.05        14.98 o                         
  15   2   7          5.54         18.62        13.60 o                         
  16   2   7         58.18         52.17        17.09 o                         
 -18   3   7          0.80         11.29        11.63 o                         
 -17   3   7          6.82         12.09        10.90 o                         
 -16   3   7          5.76         -5.47         8.60 o                         
 -15   3   7         53.37         78.88        12.42 o                         
 -14   3   7        564.63        616.49        27.84 o                         
 -13   3   7          1.34         -1.07         7.03 o                         
 -12   3   7       1005.23        961.27        30.94 o                         
 -11   3   7          4.20          8.16         5.22 o                         
 -10   3   7         46.74         40.60         6.00 o                         
  -9   3   7         16.46         12.54         3.83 o                         
  -8   3   7          6.47          6.33         3.94 o                         
  -7   3   7         26.81         18.18         5.12 o                         
  -6   3   7        429.04        432.02        14.08 o                         
  -5   3   7        441.92        482.38        25.33 o                         
  -4   3   7          6.67         10.98         3.40 o                         
  -3   3   7       1525.17       1585.34        33.56 o                         
  -2   3   7        310.87        346.10        13.01 o                         
  -1   3   7          5.02         10.28         3.15 o                         
   0   3   7         31.63         21.36         3.57 o                         
   1   3   7        494.54        443.35        16.29 o                         
   2   3   7        795.42        773.38        19.67 o                         
   3   3   7        130.38        134.25         6.82 o                         
   4   3   7         47.30         49.74         6.17 o                         
   5   3   7         91.16         78.43         9.00 o                         
   6   3   7        217.64        194.79        11.52 o                         
   7   3   7         39.04         29.21         8.71 o                         
   8   3   7        169.29        136.12        30.71 o                         
   9   3   7        235.71        242.78        21.08 o                         
  10   3   7        235.71        247.93        20.86 o                         
  11   3   7         44.52         35.04        11.84 o                         
  12   3   7          2.26          6.08        10.47 o                         
  13   3   7         22.85         33.09        13.22 o                         
  14   3   7         11.48         13.54        18.36 o                         
  15   3   7          5.40         14.15        13.18 o                         
 -17   4   7          6.68         19.63        12.15 o                         
 -16   4   7         25.30         41.36        13.51 o                         
 -15   4   7          0.15         -9.46         9.46 o                         
 -14   4   7         50.84         47.36        10.37 o                         
 -13   4   7         20.68          8.48         8.15 o                         
 -12   4   7         14.93         23.96         8.50 o                         
 -11   4   7         10.99          0.65         5.54 o                         
 -10   4   7        108.93        118.49         8.30 o                         
  -9   4   7         95.12         87.92         6.67 o                         
  -8   4   7         32.02         29.92         4.75 o                         
  -7   4   7        121.23        109.72         6.40 o                         
  -6   4   7         66.55         73.01         7.34 o                         
  -5   4   7         90.23         95.47         6.12 o                         
  -4   4   7         17.20          7.43         5.31 o                         
  -3   4   7         53.88         54.31         7.95 o                         
  -2   4   7          0.04         -4.60         4.60 o                         
  -1   4   7         35.52         42.90         8.45 o                         
   0   4   7         78.01         95.53         8.68 o                         
   1   4   7         30.68         26.91         5.98 o                         
   2   4   7         54.50         64.96         5.76 o                         
   3   4   7        117.40        105.36         9.17 o                         
   4   4   7          0.49         -0.16         3.77 o                         
   5   4   7         34.15         23.44         4.93 o                         
   6   4   7         58.81         58.19         9.00 o                         
   7   4   7         17.10         21.99         7.52 o                         
   8   4   7          0.36         -1.82         9.25 o                         
   9   4   7          8.42          5.21         7.91 o                         
  10   4   7         88.98         72.39        12.78 o                         
  11   4   7         23.27         29.15        10.14 o                         
  12   4   7          0.28         -5.24         8.42 o                         
  13   4   7          2.69          3.50        12.04 o                         
  14   4   7          0.28          4.40        12.28 o                         
 -15   5   7         23.85         34.03        12.81 o                         
 -14   5   7          1.48         -3.61        10.65 o                         
 -13   5   7        195.02        220.78        18.79 o                         
 -12   5   7          0.11          0.21         8.21 o                         
 -11   5   7        119.35        123.05        12.46 o                         
 -10   5   7         95.07         93.78        10.91 o                         
  -9   5   7          6.41          3.04         7.10 o                         
  -8   5   7         59.04         63.86         8.56 o                         
  -7   5   7          0.05         -3.43         4.96 o                         
  -6   5   7         40.02         39.24         6.30 o                         
  -5   5   7        240.90        236.22        14.19 o                         
  -4   5   7         14.67          1.63         8.33 o                         
  -3   5   7        190.44        196.41        17.55 o                         
  -2   5   7          1.04          3.01         5.83 o                         
  -1   5   7         46.17         58.25         8.11 o                         
   0   5   7         32.71         31.00         7.15 o                         
   1   5   7         22.74         20.78         6.40 o                         
   2   5   7        280.16        313.93        14.66 o                         
   3   5   7          5.71         12.97         5.59 o                         
   4   5   7         79.48         66.58         9.25 o                         
   5   5   7         18.97         24.77         7.04 o                         
   6   5   7         34.32         31.85         7.55 o                         
   7   5   7          1.54          3.72         6.91 o                         
   8   5   7          0.53          0.06         7.22 o                         
   9   5   7        158.07        169.19        19.36 o                         
  10   5   7         24.38         27.52        12.69 o                         
  11   5   7         71.52         63.33        14.93 o                         
  12   5   7          5.87         16.13        12.38 o                         
 -12   6   7         92.60         84.96        17.61 o                         
 -11   6   7        194.19        183.78        21.86 o                         
 -10   6   7          0.05          1.59        10.80 o                         
  -9   6   7          9.78          9.36         9.61 o                         
  -8   6   7          5.28         10.28         9.35 o                         
  -7   6   7         11.11          6.69         8.83 o                         
  -6   6   7         34.35         28.92        10.02 o                         
  -5   6   7         20.06         13.57         7.02 o                         
  -4   6   7          9.76          7.95         7.99 o                         
  -3   6   7          0.10         -6.18         6.18 o                         
  -2   6   7         84.25         76.23        10.45 o                         
  -1   6   7          1.31          4.38         6.88 o                         
   0   6   7         56.52         62.96         9.38 o                         
   1   6   7         23.89         20.68         7.46 o                         
   2   6   7          1.37         -1.34         6.79 o                         
   3   6   7         58.43         46.84         9.22 o                         
   4   6   7          3.42          2.32         7.50 o                         
   5   6   7          0.99          6.91         8.77 o                         
   6   6   7         67.42         72.69        12.35 o                         
   7   6   7         21.90         36.36        11.12 o                         
   8   6   7         68.16         65.91        12.67 o                         
   9   6   7        143.57        156.01        17.25 o                         
  -9   7   7         32.64          6.41        13.18 o                         
  -8   7   7         28.20         10.24        12.67 o                         
  -7   7   7         27.48         46.88        13.52 o                         
  -6   7   7         51.70         48.67        14.12 o                         
  -5   7   7         22.20         32.99        12.55 o                         
  -4   7   7          0.39         -5.45         9.92 o                         
  -3   7   7          9.30         26.28        15.02 o                         
  -2   7   7          2.78         -7.79         7.79 o                         
  -1   7   7         44.43         47.18        10.61 o                         
   0   7   7         13.31         17.15         9.37 o                         
   1   7   7          0.66          4.82         8.68 o                         
   2   7   7         72.70         53.63        11.22 o                         
   3   7   7          9.26         20.83         9.94 o                         
   4   7   7         38.61         36.13        14.03 o                         
   5   7   7         58.61         68.49        12.68 o                         
 -19   0   8          3.80         -5.76        20.88 o                         
 -18   0   8         22.84         12.07        13.12 o                         
 -17   0   8          6.86          8.08        23.40 o                         
 -16   0   8         50.75         50.41        24.12 o                         
 -15   0   8         47.40         59.61        13.96 o                         
 -14   0   8         67.41         77.04        14.78 o                         
 -13   0   8        516.97        490.15        33.04 o                         
 -12   0   8          0.91         -0.83         7.61 o                         
 -11   0   8         80.02         99.40        11.35 o                         
 -10   0   8        189.08        157.62        11.93 o                         
  -9   0   8        164.52        175.69        11.64 o                         
  -8   0   8         76.94         76.11         6.37 o                         
  -7   0   8        207.48        197.84         8.61 o                         
  -6   0   8          0.08         -2.98         3.08 o                         
  -5   0   8        374.32        316.15        12.02 o                         
  -4   0   8        425.03        392.26        19.31 o                         
  -3   0   8       4867.01       4933.09       126.64 o                         
  -2   0   8         21.90         24.08         4.17 o                         
  -1   0   8       1062.17       1062.36        31.05 o                         
   0   0   8          4.74         -2.79         2.79 o                         
   1   0   8         94.00         87.78         8.09 o                         
   2   0   8       2558.50       2591.40       156.24 o                         
   3   0   8        166.70        217.64        17.52 o                         
   4   0   8         10.47          4.00        10.80 o                         
   5   0   8          1.27          2.26         6.91 o                         
   6   0   8         45.06         19.81         9.16 o                         
   7   0   8         86.49         64.08        18.72 o                         
   8   0   8         37.47         18.72        15.84 o                         
   9   0   8       1883.93       2009.55       138.96 o                         
  10   0   8          6.28          9.36        18.00 o                         
  11   0   8       1557.26       1530.02       116.64 o                         
  12   0   8         56.77         56.16        24.48 o                         
  13   0   8          4.90         -5.04        19.44 o                         
  14   0   8          0.86         31.68        24.48 o                         
  15   0   8          7.84         11.52        22.32 o                         
  16   0   8         21.34         -4.32        22.32 o                         
 -19   1   8          0.39         -5.90        11.48 o                         
 -18   1   8          3.70         13.82        12.16 o                         
 -17   1   8          0.00          3.18        10.70 o                         
 -16   1   8         11.41          8.12        10.63 o                         
 -15   1   8         72.06         52.10         8.18 o                         
 -14   1   8         55.49         45.82         7.57 o                         
 -13   1   8        303.98        310.49        15.02 o                         
 -12   1   8         84.77         65.71         7.86 o                         
 -11   1   8         27.83         43.24        10.31 o                         
 -10   1   8          0.16          0.06         4.75 o                         
  -9   1   8         67.46         64.34         4.73 o                         
  -8   1   8        267.69        230.64        12.64 o                         
  -7   1   8        373.09        374.92        12.04 o                         
  -6   1   8        228.81        239.18        10.44 o                         
  -5   1   8         37.19         38.97         3.60 o                         
  -4   1   8       1720.23       1765.24        34.61 o                         
  -3   1   8         60.34         79.50         4.87 o                         
  -2   1   8       2379.31       2399.40        43.03 o                         
  -1   1   8        198.08        207.58         7.00 o                         
   0   1   8        190.80        196.43         6.45 o                         
   1   1   8          7.27         15.02         3.92 o                         
   2   1   8        272.18        268.86        13.53 o                         
   3   1   8        519.27        554.85        22.59 o                         
   4   1   8        214.41        206.78        13.20 o                         
   5   1   8        232.74        206.07        13.64 o                         
   6   1   8         87.12         97.86        11.79 o                         
   7   1   8          7.67          8.26        11.46 o                         
   8   1   8         75.05         87.44        12.83 o                         
   9   1   8        161.83        180.46        25.56 o                         
  10   1   8        360.64        427.56        32.78 o                         
  11   1   8          8.45          9.68        10.18 o                         
  12   1   8          0.16          6.22        11.07 o                         
  13   1   8         52.29         67.65        33.48 o                         
  14   1   8          9.55         -6.84        13.75 o                         
  15   1   8          1.12          5.96        15.37 o                         
 -19   2   8          1.13         16.71        13.98 o                         
 -18   2   8          0.23          2.60        12.06 o                         
 -17   2   8         12.46         14.26         9.34 o                         
 -16   2   8          3.43         -1.08         8.63 o                         
 -15   2   8         15.09          5.88         8.39 o                         
 -14   2   8          0.22          7.69         9.17 o                         
 -13   2   8        116.68        135.48        12.15 o                         
 -12   2   8          8.47          3.35         7.02 o                         
 -11   2   8          0.31          0.61         6.26 o                         
 -10   2   8         22.30         20.91         5.03 o                         
  -9   2   8         42.27         61.81         6.91 o                         
  -8   2   8         41.47         35.51         5.74 o                         
  -7   2   8        248.65        241.10        12.93 o                         
  -6   2   8         53.08         48.60         5.20 o                         
  -5   2   8         44.16         48.72         4.80 o                         
  -4   2   8        200.53        216.92        10.48 o                         
  -3   2   8          7.43          1.88         4.78 o                         
  -2   2   8         61.44         63.70         4.75 o                         
  -1   2   8        268.19        276.57        10.50 o                         
   0   2   8          1.71          4.26         3.14 o                         
   1   2   8        727.51        719.64        18.92 o                         
   2   2   8          0.14          1.62         3.01 o                         
   3   2   8        143.54        150.50         8.54 o                         
   4   2   8         40.55         22.51        10.39 o                         
   5   2   8         11.29          2.32         6.65 o                         
   6   2   8         39.18         27.91        10.14 o                         
   7   2   8          9.29          4.31         7.61 o                         
   8   2   8         13.76         -1.31         8.21 o                         
   9   2   8          0.58         -7.87        11.87 o                         
  10   2   8          0.12         14.61        10.34 o                         
  11   2   8         21.15         13.16        11.02 o                         
  12   2   8          3.52          6.56        11.53 o                         
  13   2   8          1.12         -7.01        11.80 o                         
  14   2   8         17.63         12.88        15.93 o                         
  15   2   8          0.41         -4.52        22.11 o                         
 -18   3   8          0.02         -4.02        10.80 o                         
 -17   3   8          4.65         15.49        14.23 o                         
 -16   3   8         13.36          1.77        10.24 o                         
 -15   3   8         44.76         31.57         9.72 o                         
 -14   3   8          0.58          9.67         8.36 o                         
 -13   3   8         50.84         63.96        10.06 o                         
 -12   3   8        248.50        203.90        17.65 o                         
 -11   3   8        377.43        355.09        15.27 o                         
 -10   3   8          0.06         -0.61         5.40 o                         
  -9   3   8        132.91        134.15         9.60 o                         
  -8   3   8         87.74         88.71        10.63 o                         
  -7   3   8          9.57         13.99         4.78 o                         
  -6   3   8         61.73         61.18         6.65 o                         
  -5   3   8        480.20        451.57        18.74 o                         
  -4   3   8         15.87          9.00         4.03 o                         
  -3   3   8        228.82        246.94         8.58 o                         
  -2   3   8          0.00          0.69         3.20 o                         
  -1   3   8         97.03         96.63         5.56 o                         
   0   3   8         19.33         22.82         4.44 o                         
   1   3   8         29.94         25.90         4.44 o                         
   2   3   8        113.84        119.44         6.31 o                         
   3   3   8          1.18          3.98         4.94 o                         
   4   3   8        243.24        252.50        12.09 o                         
   5   3   8         42.13         35.60         6.42 o                         
   6   3   8         25.55         15.96         5.99 o                         
   7   3   8          7.75         -1.53         7.14 o                         
   8   3   8          7.96          4.59         7.73 o                         
   9   3   8        157.39        121.85        15.40 o                         
  10   3   8        388.92        398.58        29.94 o                         
  11   3   8         85.51         62.20        13.66 o                         
  12   3   8          0.01         -7.96        10.23 o                         
  13   3   8          4.34          7.52        12.25 o                         
  14   3   8          0.13          0.87        12.38 o                         
 -16   4   8          5.31          2.92        10.61 o                         
 -15   4   8          4.26         17.99        10.65 o                         
 -14   4   8         27.55         24.55        11.96 o                         
 -13   4   8        201.28        227.12        19.41 o                         
 -12   4   8         53.63         55.71         9.86 o                         
 -11   4   8        199.10        184.95        14.20 o                         
 -10   4   8        227.02        264.61        24.95 o                         
  -9   4   8         31.19         34.46         7.66 o                         
  -8   4   8         38.17         28.13         6.05 o                         
  -7   4   8        136.58        158.94         8.27 o                         
  -6   4   8         15.22         17.95         5.63 o                         
  -5   4   8         98.07        105.45         7.20 o                         
  -4   4   8          8.16         10.67         4.19 o                         
  -3   4   8         20.84         23.47         6.36 o                         
  -2   4   8         52.55         33.91         6.70 o                         
  -1   4   8         13.28         13.79         5.62 o                         
   0   4   8          1.43         -2.95         5.27 o                         
   1   4   8          1.49         -2.34         5.26 o                         
   2   4   8        487.75        448.25        16.92 o                         
   3   4   8        141.67        126.67         7.85 o                         
   4   4   8         78.68         91.68         7.39 o                         
   5   4   8          9.50         14.94         5.04 o                         
   6   4   8          0.01          2.04         8.94 o                         
   7   4   8         48.17         34.73        12.63 o                         
   8   4   8         21.62         21.19         8.15 o                         
   9   4   8        528.84        501.65        31.33 o                         
  10   4   8         59.02         71.15        11.89 o                         
  11   4   8        544.93        568.66        41.67 o                         
  12   4   8         35.32         29.79        10.41 o                         
  13   4   8          0.34         14.55        12.35 o                         
 -15   5   8         13.84         -2.47        13.22 o                         
 -14   5   8         17.05         26.26        18.41 o                         
 -13   5   8        257.67        324.66        27.90 o                         
 -12   5   8         63.13         66.33        14.95 o                         
 -11   5   8         53.21         47.46        13.41 o                         
 -10   5   8        128.51        175.49        16.67 o                         
  -9   5   8          4.36          3.49         8.56 o                         
  -8   5   8          6.18          2.76         8.18 o                         
  -7   5   8          2.52          0.84         7.87 o                         
  -6   5   8         33.50         29.62         8.58 o                         
  -5   5   8         41.34         19.50         6.44 o                         
  -4   5   8         33.17         18.35         6.40 o                         
  -3   5   8          2.44          1.85         5.95 o                         
  -2   5   8        177.66        191.87        17.46 o                         
  -1   5   8         63.77         79.71         9.13 o                         
   0   5   8         27.62         20.24         6.92 o                         
   1   5   8         12.73         12.98         6.62 o                         
   2   5   8          5.37         -4.74         7.51 o                         
   3   5   8        307.75        349.90        18.79 o                         
   4   5   8         10.14         19.66         8.20 o                         
   5   5   8         32.22         10.60         8.41 o                         
   6   5   8          1.33         -3.13         7.81 o                         
   7   5   8         50.28         61.83        11.22 o                         
   8   5   8         23.00         33.45        10.22 o                         
   9   5   8         77.69        109.34        17.03 o                         
  10   5   8         51.35         40.84        13.94 o                         
  11   5   8         10.12          0.67        11.63 o                         
 -12   6   8         11.03         11.00        13.50 o                         
 -11   6   8         12.00         16.65        13.32 o                         
 -10   6   8         41.23         34.30        13.46 o                         
  -9   6   8          2.48         -0.86        11.47 o                         
  -8   6   8         13.88          8.99         9.40 o                         
  -7   6   8          0.02         -8.68         8.68 o                         
  -6   6   8         19.84         15.30         9.72 o                         
  -5   6   8         74.14         76.40        12.09 o                         
  -4   6   8         60.15         73.92        19.85 o                         
  -3   6   8          0.13          5.66         7.08 o                         
  -2   6   8          4.72          2.58         6.68 o                         
  -1   6   8         59.13         58.93         9.35 o                         
   0   6   8         18.74          7.94         7.22 o                         
   1   6   8        121.38        104.57        11.53 o                         
   2   6   8          1.59         -1.56         7.20 o                         
   3   6   8        185.50        200.13        17.28 o                         
   4   6   8          1.19         11.72         7.75 o                         
   5   6   8         75.47         83.92        13.04 o                         
   6   6   8         15.25         12.88         9.60 o                         
   7   6   8          0.04          3.43         9.44 o                         
   8   6   8          5.93          0.52         9.56 o                         
  -8   7   8          0.61         14.00        12.81 o                         
  -7   7   8         25.72         23.57        13.13 o                         
  -6   7   8          0.19         -9.95        11.00 o                         
  -5   7   8         53.89         40.51        13.50 o                         
  -4   7   8          5.15          2.10        10.90 o                         
  -3   7   8          3.75          6.91        11.11 o                         
  -2   7   8          2.29         -0.38        10.88 o                         
  -1   7   8          0.43         -2.98        10.37 o                         
   0   7   8          0.01        -10.06        10.06 o                         
   1   7   8         29.16         38.37        10.82 o                         
   2   7   8          2.64         -0.99         9.11 o                         
   3   7   8         45.22         28.17        10.76 o                         
   4   7   8          5.33          3.38         9.59 o                         
 -19   1   9         11.71         19.00        19.08 o                         
 -18   1   9          3.78         10.19        12.25 o                         
 -17   1   9         41.40         15.30         9.83 o                         
 -16   1   9         11.41         19.94         8.81 o                         
 -15   1   9          4.20          0.30         6.76 o                         
 -14   1   9         84.63         69.75         9.23 o                         
 -13   1   9        156.42        167.73        11.31 o                         
 -12   1   9         38.61         28.89         6.23 o                         
 -11   1   9        217.92        219.63        11.44 o                         
 -10   1   9        330.14        346.45        13.02 o                         
  -9   1   9        162.85        163.11        10.27 o                         
  -8   1   9         15.72         10.17         3.94 o                         
  -7   1   9         82.34         81.03         6.23 o                         
  -6   1   9         91.50         83.39         5.65 o                         
  -5   1   9         61.35         66.24         4.84 o                         
  -4   1   9        341.70        320.19         9.68 o                         
  -3   1   9        307.06        350.04        10.01 o                         
  -2   1   9        197.21        245.53         9.25 o                         
  -1   1   9         72.71         62.74         4.26 o                         
   0   1   9         27.53         34.53         3.77 o                         
   1   1   9         49.49         59.81         4.74 o                         
   2   1   9         29.03         22.17         6.68 o                         
   3   1   9         27.42         50.81         9.35 o                         
   4   1   9         20.15         32.00         6.71 o                         
   5   1   9          3.17         11.05         7.09 o                         
   6   1   9          4.81         -5.12        12.96 o                         
   7   1   9          8.33          6.12        10.03 o                         
   8   1   9        102.70        142.25        33.84 o                         
   9   1   9         31.46         49.52        24.12 o                         
  10   1   9        159.31        137.05        20.58 o                         
  11   1   9          1.40          0.50        12.47 o                         
  12   1   9         18.56         30.77        20.52 o                         
  13   1   9          2.89         -3.29        13.48 o                         
  14   1   9          3.81         10.25        30.60 o                         
  15   1   9          0.44          9.32        17.05 o                         
 -18   2   9          1.38        -11.36        11.36 o                         
 -17   2   9         75.92         70.84        13.66 o                         
 -16   2   9          0.01          0.77         8.16 o                         
 -15   2   9         85.29         84.08        11.63 o                         
 -14   2   9         26.15          6.86         7.55 o                         
 -13   2   9          0.00          3.75         7.19 o                         
 -12   2   9        413.72        384.96        19.60 o                         
 -11   2   9         13.67          5.47         6.38 o                         
 -10   2   9        232.46        226.28        14.81 o                         
  -9   2   9          0.02         -1.34         5.06 o                         
  -8   2   9          2.77         -2.12         4.02 o                         
  -7   2   9         48.96         47.11         6.36 o                         
  -6   2   9        428.37        400.38        12.68 o                         
  -5   2   9         38.79         31.08         4.46 o                         
  -4   2   9         20.89         20.49         5.06 o                         
  -3   2   9        605.13        604.44        22.76 o                         
  -2   2   9        238.52        280.23        12.67 o                         
  -1   2   9         14.08          8.53         4.09 o                         
   0   2   9        809.89        772.26        25.76 o                         
   1   2   9         16.50         16.25         3.05 o                         
   2   2   9         36.04         36.39         7.49 o                         
   3   2   9         60.35         72.49         7.14 o                         
   4   2   9        263.05        233.89        16.69 o                         
   5   2   9         45.24         34.76         7.74 o                         
   6   2   9         23.01         20.26         8.45 o                         
   7   2   9        160.63        131.84        14.57 o                         
   8   2   9         24.86         15.43         9.35 o                         
   9   2   9         30.71         32.22        11.18 o                         
  10   2   9        760.06        689.77        38.53 o                         
  11   2   9         33.23         18.82        12.04 o                         
  12   2   9        158.42        110.98        17.44 o                         
  13   2   9          0.00         21.40        18.55 o                         
  14   2   9          0.09         28.99        13.92 o                         
 -17   3   9          0.07         -8.95        10.32 o                         
 -16   3   9          4.07          7.73        12.16 o                         
 -15   3   9         26.80         24.10         9.41 o                         
 -14   3   9         52.85         34.62         9.11 o                         
 -13   3   9         74.85         78.85        10.55 o                         
 -12   3   9        110.20        108.89        11.47 o                         
 -11   3   9        534.99        538.12        24.13 o                         
 -10   3   9         17.04         12.87         6.86 o                         
  -9   3   9        113.31        138.93         9.69 o                         
  -8   3   9          0.30         -2.11         4.68 o                         
  -7   3   9        211.60        218.70         9.46 o                         
  -6   3   9          0.02         -2.52         5.20 o                         
  -5   3   9          9.41         -2.99         4.92 o                         
  -4   3   9          0.02          3.31         5.04 o                         
  -3   3   9        180.22        186.44         8.45 o                         
  -2   3   9          1.70          2.57         5.31 o                         
  -1   3   9        344.98        375.52        13.04 o                         
   0   3   9        219.79        213.81         9.55 o                         
   1   3   9        135.68        111.98         9.01 o                         
   2   3   9          4.60          5.60         3.37 o                         
   3   3   9         72.74         71.13        10.84 o                         
   4   3   9         58.32         41.91         5.83 o                         
   5   3   9          0.13          3.16         7.73 o                         
   6   3   9         72.14         57.62        12.37 o                         
   7   3   9          0.07          9.14         6.93 o                         
   8   3   9          3.32         -6.94         6.94 o                         
   9   3   9         30.63         26.86        10.59 o                         
  10   3   9         18.33          3.18        12.49 o                         
  11   3   9          4.76          3.19        10.01 o                         
  12   3   9          0.69         -6.96        10.74 o                         
  13   3   9          0.67          4.90        13.21 o                         
 -16   4   9         20.51         36.83        12.56 o                         
 -15   4   9          1.41         11.19        10.44 o                         
 -14   4   9          0.61          7.43         9.92 o                         
 -13   4   9         44.85         55.08        12.20 o                         
 -12   4   9          8.43         -1.17         7.74 o                         
 -11   4   9         43.81         51.51         9.72 o                         
 -10   4   9          9.37         10.60         7.59 o                         
  -9   4   9          1.84          8.78         6.99 o                         
  -8   4   9         12.06         13.36         6.81 o                         
  -7   4   9         26.70         28.83        10.29 o                         
  -6   4   9         17.13          5.21         7.04 o                         
  -5   4   9         65.01         75.77         9.23 o                         
  -4   4   9         53.02         59.17         6.02 o                         
  -3   4   9         15.70          3.40         4.35 o                         
  -2   4   9         67.63         86.03         6.80 o                         
  -1   4   9          2.01          3.89         5.61 o                         
   0   4   9         74.70         38.80        10.92 o                         
   1   4   9        134.15        135.96         8.87 o                         
   2   4   9        636.80        646.42        28.98 o                         
   3   4   9        109.25         99.19         6.92 o                         
   4   4   9        187.68        206.52        11.79 o                         
   5   4   9        150.26        143.86         9.65 o                         
   6   4   9          2.95          4.67         6.32 o                         
   7   4   9          1.35          1.92         6.76 o                         
   8   4   9          0.06          1.55         8.11 o                         
   9   4   9         16.63          8.71         8.39 o                         
  10   4   9         13.88          9.42        13.90 o                         
  11   4   9         94.06        105.48        17.45 o                         
  12   4   9          7.29          7.55        11.95 o                         
 -14   5   9          0.41          0.82        12.69 o                         
 -13   5   9         56.53         68.74        16.49 o                         
 -12   5   9        373.40        406.52        30.61 o                         
 -11   5   9          0.25         -8.76         8.76 o                         
 -10   5   9        171.20        151.73        16.14 o                         
  -9   5   9         20.50         26.60         9.86 o                         
  -8   5   9          1.65          4.88         8.50 o                         
  -7   5   9         17.61         19.96         9.02 o                         
  -6   5   9         63.44         74.08        12.39 o                         
  -5   5   9         89.10         91.52        15.59 o                         
  -4   5   9         99.02         73.04        10.73 o                         
  -3   5   9        140.39        127.34        10.66 o                         
  -2   5   9          0.65          0.96         6.13 o                         
  -1   5   9         45.46         42.26        12.16 o                         
   0   5   9         32.05         41.12         8.19 o                         
   1   5   9         11.56         23.20         7.38 o                         
   2   5   9         44.22         37.96         8.32 o                         
   3   5   9         69.89         97.52         9.92 o                         
   4   5   9        184.75        170.23        19.33 o                         
   5   5   9          7.44         18.89         8.66 o                         
   6   5   9         54.01         75.82        11.98 o                         
   7   5   9          0.73         -6.61         9.08 o                         
   8   5   9          5.14         12.49         9.74 o                         
   9   5   9          0.88          1.85         9.26 o                         
  10   5   9        147.11        175.29        21.19 o                         
 -11   6   9          0.02          5.41        11.97 o                         
 -10   6   9         13.14          4.93        11.88 o                         
  -9   6   9         17.89         11.88        12.44 o                         
  -8   6   9          2.11          9.18        14.38 o                         
  -7   6   9          3.11         -1.97        10.91 o                         
  -6   6   9          0.79         -8.18         8.18 o                         
  -5   6   9         23.57         14.59         9.24 o                         
  -4   6   9         25.09         24.75         9.74 o                         
  -3   6   9          4.57         -4.93         8.34 o                         
  -2   6   9          0.04         -6.40         8.39 o                         
  -1   6   9          3.24         -1.78         8.43 o                         
   0   6   9          0.90          4.39         7.44 o                         
   1   6   9         51.66         62.41        10.04 o                         
   2   6   9         13.85         16.18         8.32 o                         
   3   6   9         29.67         35.90        10.57 o                         
   4   6   9         13.68         12.78         8.35 o                         
   5   6   9          1.18          0.55         8.99 o                         
   6   6   9          2.10          3.38         9.45 o                         
   7   6   9          0.44         -1.17         9.68 o                         
  -6   7   9          6.99          3.35        12.43 o                         
  -5   7   9         23.74         16.02        12.66 o                         
  -4   7   9         52.80         45.59        14.20 o                         
  -3   7   9         12.47         17.23        12.58 o                         
  -2   7   9          2.12        -12.72        12.72 o                         
  -1   7   9          3.96          0.90        17.27 o                         
   0   7   9         11.33         23.55        12.37 o                         
   1   7   9         14.24         34.96        13.42 o                         
   2   7   9        170.93        253.71        30.80 o                         
 -18   0  10          1.31          5.31        13.98 o                         
 -17   0  10         27.06         24.27        14.86 o                         
 -16   0  10         13.47         -9.83        11.41 o                         
 -15   0  10         21.49         33.29         9.97 o                         
 -14   0  10         27.28         13.99        14.33 o                         
 -13   0  10         19.96          8.46         7.22 o                         
 -12   0  10         13.44          4.64         6.38 o                         
 -11   0  10       1505.23       1493.85        58.41 o                         
 -10   0  10          7.52          4.54         5.78 o                         
  -9   0  10        246.06        212.80        10.83 o                         
  -8   0  10        464.57        516.07        18.30 o                         
  -7   0  10         31.55         21.73         5.06 o                         
  -6   0  10        472.50        432.53        26.09 o                         
  -5   0  10          0.16         -1.23         4.27 o                         
  -4   0  10        988.33        970.13        27.07 o                         
  -3   0  10        552.49        499.29        17.81 o                         
  -2   0  10         13.75         11.91         4.44 o                         
  -1   0  10          0.14          1.11         3.84 o                         
   0   0  10        237.50        237.45        14.92 o                         
   1   0  10        886.78        838.74        50.25 o                         
   2   0  10          2.24          4.04         5.32 o                         
   3   0  10          0.00         -2.55         9.72 o                         
   4   0  10        267.25        272.97        22.33 o                         
   5   0  10          0.64          8.95         8.64 o                         
   6   0  10          3.50         -2.88        14.40 o                         
   7   0  10         88.48        113.76        25.20 o                         
   8   0  10         46.17         28.08        17.28 o                         
   9   0  10        222.02        167.04        32.40 o                         
  10   0  10          7.99         35.28        20.16 o                         
  11   0  10        305.01        233.28        39.60 o                         
  12   0  10          1.59        -12.96        18.72 o                         
  13   0  10          1.58        -11.52        17.28 o                         
  14   0  10          3.53          4.32        20.88 o                         
 -18   1  10          0.72        -13.48        13.48 o                         
 -17   1  10          7.87          5.12         9.93 o                         
 -16   1  10          3.27         -7.55         7.55 o                         
 -15   1  10         29.44         41.13         9.44 o                         
 -14   1  10          6.65          9.08         6.94 o                         
 -13   1  10         37.28         35.33         7.45 o                         
 -12   1  10        877.51        819.81        27.89 o                         
 -11   1  10         69.03         54.06        10.00 o                         
 -10   1  10       1629.09       1741.41        44.29 o                         
  -9   1  10        110.16        100.30         7.37 o                         
  -8   1  10         35.30         22.46         4.45 o                         
  -7   1  10         75.69         74.01         5.63 o                         
  -6   1  10          1.08         -0.74         3.46 o                         
  -5   1  10        228.65        215.38        11.46 o                         
  -4   1  10        131.26        126.57         6.65 o                         
  -3   1  10          4.22          2.65         2.39 o                         
  -2   1  10         54.09         71.63         4.52 o                         
  -1   1  10        187.24        180.91         7.72 o                         
   0   1  10         13.13          8.29         3.35 o                         
   1   1  10         26.83         30.60         4.24 o                         
   2   1  10          3.71          3.03         4.66 o                         
   3   1  10        137.36        122.39        10.21 o                         
   4   1  10         22.39          6.01         6.96 o                         
   5   1  10        106.10         99.98        11.73 o                         
   6   1  10         16.38         22.51         8.69 o                         
   7   1  10         52.53         52.07        13.75 o                         
   8   1  10          0.14        -14.40        14.40 o                         
   9   1  10         25.57         49.22        15.84 o                         
  10   1  10         66.48         45.60        15.74 o                         
  11   1  10          0.88         -7.95        11.89 o                         
  12   1  10         60.64         70.47        18.58 o                         
  13   1  10          0.90         -0.23        14.50 o                         
  14   1  10         15.59         21.27        17.80 o                         
 -18   2  10          2.43          0.96        10.62 o                         
 -17   2  10          6.33          7.56        10.31 o                         
 -16   2  10          7.21          2.49         8.32 o                         
 -15   2  10          0.00         -3.73         7.62 o                         
 -14   2  10         27.23         19.83         8.20 o                         
 -13   2  10         26.06         19.25         8.30 o                         
 -12   2  10          0.98          4.84         7.15 o                         
 -11   2  10         12.29         17.28         9.14 o                         
 -10   2  10        136.95        146.47         9.12 o                         
  -9   2  10          7.98         16.62         4.82 o                         
  -8   2  10          0.09         -3.77         3.77 o                         
  -7   2  10         91.29         78.32         6.48 o                         
  -6   2  10          0.95          2.19         3.56 o                         
  -5   2  10        265.65        276.39        13.72 o                         
  -4   2  10         34.41         30.85         5.73 o                         
  -3   2  10          4.18          1.65         6.47 o                         
  -2   2  10         23.84         23.90         4.51 o                         
  -1   2  10          2.47         -0.30         3.85 o                         
   0   2  10          0.54         -0.66         4.62 o                         
   1   2  10          4.97         -1.11         3.18 o                         
   2   2  10         17.66          6.72         5.96 o                         
   3   2  10        134.67        153.50        20.47 o                         
   4   2  10         83.33         97.60         9.46 o                         
   5   2  10         25.54         38.79         9.74 o                         
   6   2  10         80.82         69.29        11.80 o                         
   7   2  10         22.86          6.53         8.34 o                         
   8   2  10         13.12         10.80         9.38 o                         
   9   2  10         32.86         22.77        11.34 o                         
  10   2  10         18.11         10.70        11.08 o                         
  11   2  10         45.55         52.33        13.44 o                         
  12   2  10         52.53         60.68        21.94 o                         
  13   2  10         23.26         34.96        14.21 o                         
 -17   3  10          7.90         -8.02        10.39 o                         
 -16   3  10         19.44         12.91        11.05 o                         
 -15   3  10          6.80         11.02        10.53 o                         
 -14   3  10         72.92         79.58        13.14 o                         
 -13   3  10          4.03         -7.01         7.01 o                         
 -12   3  10        192.20        145.20        14.06 o                         
 -11   3  10        142.08        147.06        18.09 o                         
 -10   3  10        380.77        452.19        21.61 o                         
  -9   3  10          0.29          1.18         4.88 o                         
  -8   3  10         13.45         21.41         5.22 o                         
  -7   3  10         48.84         64.19         8.47 o                         
  -6   3  10         10.70         12.38         7.57 o                         
  -5   3  10          8.28          9.38         5.56 o                         
  -4   3  10        264.41        257.10        14.16 o                         
  -3   3  10        148.41        182.55        11.67 o                         
  -2   3  10          0.64         -0.90         3.83 o                         
  -1   3  10         12.20          5.49         4.61 o                         
   0   3  10         31.57         31.75         5.66 o                         
   1   3  10         77.92         82.86         7.09 o                         
   2   3  10         73.89         75.35         7.50 o                         
   3   3  10        428.18        395.64        15.61 o                         
   4   3  10         20.69         24.99         6.55 o                         
   5   3  10          4.38          1.36         6.40 o                         
   6   3  10        106.12        108.54        11.68 o                         
   7   3  10          1.04          8.18         7.37 o                         
   8   3  10         15.95          3.08         7.40 o                         
   9   3  10          3.42         12.42        13.20 o                         
  10   3  10         25.17          7.27        10.63 o                         
  11   3  10         11.04          5.44        10.69 o                         
  12   3  10          7.35         -5.72        10.91 o                         
 -15   4  10          5.32         11.67        10.65 o                         
 -14   4  10         43.49         22.33        11.20 o                         
 -13   4  10         13.40         -0.01         8.38 o                         
 -12   4  10          0.01          9.21         8.08 o                         
 -11   4  10        152.70        172.82        23.54 o                         
 -10   4  10          0.57         -6.34         6.34 o                         
  -9   4  10          2.19          7.36         6.87 o                         
  -8   4  10          3.13         -3.26         6.73 o                         
  -7   4  10          2.98         -2.18         5.97 o                         
  -6   4  10          1.12         -5.50         5.80 o                         
  -5   4  10         47.84         48.01         8.16 o                         
  -4   4  10        166.84        186.96        12.10 o                         
  -3   4  10         30.04         27.86         5.90 o                         
  -2   4  10        101.83        112.68         7.99 o                         
  -1   4  10          2.80          1.46         4.56 o                         
   0   4  10          0.83          0.49         4.75 o                         
   1   4  10         61.23         61.46         6.99 o                         
   2   4  10        145.86        141.02        10.83 o                         
   3   4  10         32.66         22.71         9.87 o                         
   4   4  10        110.09        138.79        24.32 o                         
   5   4  10         36.15         24.02         8.63 o                         
   6   4  10          1.58         -7.23         7.23 o                         
   7   4  10         23.97         18.28         9.10 o                         
   8   4  10          3.67         -9.10         9.10 o                         
   9   4  10         36.46         52.06        13.97 o                         
  10   4  10         47.70         57.69        14.63 o                         
  11   4  10         11.19        -10.91        11.34 o                         
 -13   5  10         17.44         -4.72        11.95 o                         
 -12   5  10         50.54         55.90        14.84 o                         
 -11   5  10         41.33         42.97        13.83 o                         
 -10   5  10        116.58        131.56        27.62 o                         
  -9   5  10          0.14         -2.48         8.39 o                         
  -8   5  10          0.53          3.60         8.23 o                         
  -7   5  10          0.01         -8.04         8.04 o                         
  -6   5  10         69.58         84.57        12.40 o                         
  -5   5  10         12.33         10.26        10.08 o                         
  -4   5  10        116.78        127.38        18.58 o                         
  -3   5  10         16.28         20.09         9.25 o                         
  -2   5  10         38.01         35.37        14.97 o                         
  -1   5  10          0.02         -2.88         6.08 o                         
   0   5  10         25.31         16.03         7.26 o                         
   1   5  10         31.16         28.25         8.55 o                         
   2   5  10        317.55        411.43        21.09 o                         
   3   5  10         19.44          8.72        11.58 o                         
   4   5  10         77.34         74.09        11.71 o                         
   5   5  10          3.18         15.36         8.73 o                         
   6   5  10          9.19         14.41         9.47 o                         
   7   5  10          3.80         -8.52         8.52 o                         
   8   5  10         14.74         15.25        10.38 o                         
   9   5  10          8.48         18.01        10.52 o                         
 -10   6  10          0.35         10.75        12.69 o                         
  -9   6  10          0.09          7.95        14.25 o                         
  -8   6  10          0.20          5.19        11.86 o                         
  -7   6  10          3.04          1.29        11.05 o                         
  -6   6  10         14.59         23.97        12.15 o                         
  -5   6  10         70.30         83.92        15.19 o                         
  -4   6  10         53.25         64.58        15.56 o                         
  -3   6  10         27.20         24.70        11.69 o                         
  -2   6  10          1.51         15.44        11.12 o                         
  -1   6  10         39.66         42.33        12.82 o                         
   0   6  10         20.23         17.30        12.05 o                         
   1   6  10        188.96        160.70        18.60 o                         
   2   6  10         57.02         47.74        11.15 o                         
   3   6  10         66.84         89.74        12.92 o                         
   4   6  10         42.70         40.25         9.70 o                         
   5   6  10          5.52         10.92         8.79 o                         
   6   6  10          0.00          7.15         9.86 o                         
 -18   1  11        118.71        123.37        18.94 o                         
 -17   1  11         19.13          3.16        10.30 o                         
 -16   1  11          8.41          0.65         8.11 o                         
 -15   1  11         12.98          1.49         8.37 o                         
 -14   1  11         38.93         32.05         7.64 o                         
 -13   1  11         14.42          3.27         6.16 o                         
 -12   1  11          4.30          4.01         5.34 o                         
 -11   1  11       1530.50       1515.38        62.74 o                         
 -10   1  11        213.42        254.13        13.56 o                         
  -9   1  11        215.16        203.68        10.38 o                         
  -8   1  11         49.41         41.56         5.17 o                         
  -7   1  11        170.04        162.29         7.94 o                         
  -6   1  11         45.59         43.69         4.51 o                         
  -5   1  11         11.81          5.64         3.49 o                         
  -4   1  11        433.31        379.45        15.27 o                         
  -3   1  11        414.13        418.07        11.33 o                         
  -2   1  11         20.47         18.62         3.30 o                         
  -1   1  11        288.94        320.91        11.12 o                         
   0   1  11         11.42          5.80         3.52 o                         
   1   1  11         88.03         79.82         5.55 o                         
   2   1  11        705.86        683.23        24.79 o                         
   3   1  11        238.08        235.81        18.91 o                         
   4   1  11        475.90        416.61        24.50 o                         
   5   1  11         58.98         68.36        13.40 o                         
   6   1  11        115.85        124.36        13.76 o                         
   7   1  11          2.06          3.14        10.35 o                         
   8   1  11         21.01         42.60        13.99 o                         
   9   1  11          7.31          0.32        11.45 o                         
  10   1  11         66.12         91.39        20.16 o                         
  11   1  11         59.96         41.84        39.60 o                         
  12   1  11         26.45         21.23        16.27 o                         
  13   1  11         10.77         20.03        16.78 o                         
 -17   2  11          0.01         -8.79        12.62 o                         
 -16   2  11         22.05         13.09         9.40 o                         
 -15   2  11          0.69         -3.29         7.95 o                         
 -14   2  11         24.48         18.64        11.55 o                         
 -13   2  11         52.40         30.66         7.72 o                         
 -12   2  11         37.47         35.17         7.27 o                         
 -11   2  11         56.77         44.04         7.45 o                         
 -10   2  11        780.10        889.59        28.98 o                         
  -9   2  11          0.38          4.68         5.90 o                         
  -8   2  11         12.95         13.95         4.69 o                         
  -7   2  11         43.91         48.62         9.01 o                         
  -6   2  11        176.53        171.16         8.22 o                         
  -5   2  11        421.98        406.21        18.25 o                         
  -4   2  11         63.49         59.48         8.63 o                         
  -3   2  11        667.00        714.13        26.11 o                         
  -2   2  11         31.06         28.75         5.25 o                         
  -1   2  11         94.93        114.49         9.53 o                         
   0   2  11         12.77         11.50         4.62 o                         
   1   2  11        206.43        215.66         9.04 o                         
   2   2  11        361.86        394.66        15.95 o                         
   3   2  11        291.94        331.99        15.87 o                         
   4   2  11        554.67        604.16        26.50 o                         
   5   2  11         17.14         14.59         8.33 o                         
   6   2  11         34.72         37.68        12.47 o                         
   7   2  11          5.99          2.59         8.92 o                         
   8   2  11         20.18          6.30         9.72 o                         
   9   2  11         15.13         -7.77        12.19 o                         
  10   2  11         37.57         16.03        14.40 o                         
  11   2  11          0.30         -9.97        13.12 o                         
  12   2  11          0.05         10.89        14.86 o                         
 -16   3  11          4.60          0.76        10.47 o                         
 -15   3  11          0.51         10.25        10.16 o                         
 -14   3  11         29.64         28.67        12.47 o                         
 -13   3  11         66.61         52.81        11.71 o                         
 -12   3  11         25.17         21.72         8.43 o                         
 -11   3  11        521.13        650.26        29.17 o                         
 -10   3  11         18.30         15.23         7.58 o                         
  -9   3  11        306.07        299.28        16.99 o                         
  -8   3  11          2.74         -6.11         6.11 o                         
  -7   3  11          0.20         -1.16         5.96 o                         
  -6   3  11        183.95        194.24        12.75 o                         
  -5   3  11        126.90        113.95        10.12 o                         
  -4   3  11        149.98        135.11        10.63 o                         
  -3   3  11        117.48        132.67        10.51 o                         
  -2   3  11          5.76          3.46         5.54 o                         
  -1   3  11          8.10         11.04         5.87 o                         
   0   3  11        111.82        118.62         9.63 o                         
   1   3  11        232.63        221.20        11.35 o                         
   2   3  11        199.71        184.69        10.65 o                         
   3   3  11        836.51        825.08        27.00 o                         
   4   3  11          5.44         18.39         6.69 o                         
   5   3  11         15.81          4.69         6.37 o                         
   6   3  11         12.58          4.73         6.55 o                         
   7   3  11          0.01          2.35         7.56 o                         
   8   3  11          4.63          3.18         7.52 o                         
   9   3  11          5.28         10.12        10.42 o                         
  10   3  11         19.49         21.69        11.93 o                         
  11   3  11         35.91         17.72        13.26 o                         
 -15   4  11          2.56         -9.08        10.33 o                         
 -14   4  11          0.34          9.33         9.89 o                         
 -13   4  11         36.00         51.54        11.74 o                         
 -12   4  11          1.18          2.72         7.73 o                         
 -11   4  11         55.38         56.47         9.96 o                         
 -10   4  11          0.00          3.60         7.54 o                         
  -9   4  11          0.32          0.51         6.83 o                         
  -8   4  11         16.79          9.94         7.33 o                         
  -7   4  11          6.07          8.50         7.02 o                         
  -6   4  11         38.32         37.68         7.89 o                         
  -5   4  11          6.79          1.12         6.23 o                         
  -4   4  11         73.27         61.52         9.98 o                         
  -3   4  11          3.27         -4.93         7.37 o                         
  -2   4  11          1.60          6.75         7.92 o                         
  -1   4  11         62.36         60.66         8.62 o                         
   0   4  11        158.81        148.59        11.68 o                         
   1   4  11          1.63         10.39         6.46 o                         
   2   4  11        186.68        196.84        12.97 o                         
   3   4  11         22.40         28.14        14.03 o                         
   4   4  11          0.02          7.35         7.78 o                         
   5   4  11         70.80         86.47        19.95 o                         
   6   4  11          1.33         -0.60         8.63 o                         
   7   4  11          9.70          6.31         8.35 o                         
   8   4  11          2.07          3.44         9.81 o                         
   9   4  11         26.51         40.46        15.92 o                         
  10   4  11         87.15        106.45        17.67 o                         
 -13   5  11          1.88          7.81        12.83 o                         
 -12   5  11          2.62          8.57        12.43 o                         
 -11   5  11        133.59        174.63        21.06 o                         
 -10   5  11         25.95         24.57        12.75 o                         
  -9   5  11          4.97          5.73        10.98 o                         
  -8   5  11          1.66          8.89         9.50 o                         
  -7   5  11          3.58          3.60         8.73 o                         
  -6   5  11          1.77          6.26         8.53 o                         
  -5   5  11         10.10         15.47         9.36 o                         
  -4   5  11         23.76          7.01        11.43 o                         
  -3   5  11        288.26        309.29        22.03 o                         
  -2   5  11         52.37         43.38        10.81 o                         
  -1   5  11         81.25         87.28        14.97 o                         
   0   5  11          1.10         -3.71         7.66 o                         
   1   5  11          1.83         -6.46         6.46 o                         
   2   5  11        179.73        181.68        14.41 o                         
   3   5  11         13.16         15.52         8.23 o                         
   4   5  11         46.21         43.39         9.52 o                         
   5   5  11          6.48          2.01         8.81 o                         
   6   5  11          0.07         -5.02         8.69 o                         
   7   5  11          0.56         -9.02         9.02 o                         
   8   5  11          1.60          4.80         9.94 o                         
  -9   6  11          2.28         -2.15        14.77 o                         
  -8   6  11         19.65         -5.24        11.62 o                         
  -7   6  11          0.17        -11.05        11.05 o                         
  -6   6  11         15.48          3.84        11.37 o                         
  -5   6  11        166.22        184.48        20.52 o                         
  -4   6  11         21.08          7.65        11.77 o                         
  -3   6  11        242.43        287.41        24.66 o                         
  -2   6  11         18.70          6.23        13.18 o                         
  -1   6  11          6.58          5.29        11.48 o                         
   0   6  11          1.79         -3.84        10.69 o                         
   1   6  11          0.40         -9.54         9.54 o                         
   2   6  11          0.03          8.91        11.69 o                         
   3   6  11          0.04          9.85        11.42 o                         
   4   6  11         10.42         -8.15        10.88 o                         
 -17   0  12         63.92         67.87        19.27 o                         
 -16   0  12          0.06          0.00        13.24 o                         
 -15   0  12         26.80         48.94        16.20 o                         
 -14   0  12        121.91        103.05        26.62 o                         
 -13   0  12         33.31         63.67        12.63 o                         
 -12   0  12         52.30         87.53        13.22 o                         
 -11   0  12         27.37         32.23         9.69 o                         
 -10   0  12        148.26        204.11        19.64 o                         
  -9   0  12        570.44        578.25        27.58 o                         
  -8   0  12         15.57         14.85         5.91 o                         
  -7   0  12         45.39         33.38         6.40 o                         
  -6   0  12        127.70         96.43         8.59 o                         
  -5   0  12         68.75         64.73         8.92 o                         
  -4   0  12       2286.84       2441.28        67.45 o                         
  -3   0  12         13.09          8.49         5.15 o                         
  -2   0  12        734.61        701.69        24.05 o                         
  -1   0  12          5.98         11.04         5.63 o                         
   0   0  12         75.85         74.15         7.92 o                         
   1   0  12         86.42         87.00         9.22 o                         
   2   0  12        835.30        846.63        37.83 o                         
   3   0  12       1061.82       1199.32        77.68 o                         
   4   0  12          2.53         12.24        17.28 o                         
   5   0  12        106.09        102.96        24.48 o                         
   6   0  12        233.50        229.68        35.28 o                         
   7   0  12         47.70          5.04        18.72 o                         
   8   0  12          0.71         12.96        18.00 o                         
   9   0  12          6.62         12.96        20.16 o                         
  10   0  12          1.42         -0.72        18.00 o                         
  11   0  12          1.77         43.20        25.20 o                         
  12   0  12        154.25        272.88        46.80 o                         
 -17   1  12         65.66         77.28        12.74 o                         
 -16   1  12          1.00         -9.16         9.16 o                         
 -15   1  12         21.25         10.99         8.58 o                         
 -14   1  12          0.50         -0.37         7.46 o                         
 -13   1  12         12.02         20.19         7.05 o                         
 -12   1  12        267.16        259.46        13.96 o                         
 -11   1  12        115.52        119.11        13.59 o                         
 -10   1  12        809.38        761.22        23.80 o                         
  -9   1  12          4.68          4.54         5.53 o                         
  -8   1  12        139.81        115.59         7.86 o                         
  -7   1  12         17.85         17.78         4.50 o                         
  -6   1  12         81.03         75.79         6.44 o                         
  -5   1  12        249.46        240.00        10.27 o                         
  -4   1  12        159.84        160.08         7.95 o                         
  -3   1  12        407.83        398.64        11.29 o                         
  -2   1  12          0.42         -3.26         3.31 o                         
  -1   1  12         21.34         25.51         4.44 o                         
   0   1  12          0.07          0.26         3.86 o                         
   1   1  12          9.71         10.40         4.33 o                         
   2   1  12        968.60        982.84        32.00 o                         
   3   1  12         58.49         60.08         8.60 o                         
   4   1  12       1120.27       1088.65        41.16 o                         
   5   1  12          0.48          2.27         8.41 o                         
   6   1  12         32.43         29.52        12.70 o                         
   7   1  12         35.18         30.91        14.74 o                         
   8   1  12          9.65          6.28        12.70 o                         
   9   1  12          0.32         -2.67        12.19 o                         
  10   1  12          1.96         11.32        14.50 o                         
  11   1  12         47.87         66.58        19.27 o                         
  12   1  12          4.92          3.00        15.52 o                         
 -17   2  12          2.23         18.43        14.24 o                         
 -16   2  12          1.76          3.00        12.30 o                         
 -15   2  12          1.52         -6.61         8.14 o                         
 -14   2  12          0.06         -6.11         7.35 o                         
 -13   2  12          3.48          1.99         7.69 o                         
 -12   2  12         57.93         38.07        12.41 o                         
 -11   2  12         13.82         11.91         6.19 o                         
 -10   2  12        216.68        239.47        19.71 o                         
  -9   2  12         68.66         80.72         8.06 o                         
  -8   2  12          0.99         -5.52         5.65 o                         
  -7   2  12          8.56         12.59         5.24 o                         
  -6   2  12          2.62         -4.89         4.89 o                         
  -5   2  12          7.12          1.44         5.45 o                         
  -4   2  12        130.34        141.67        10.62 o                         
  -3   2  12         82.46         81.47         8.42 o                         
  -2   2  12          0.00         -4.22         5.41 o                         
  -1   2  12          0.51         -3.12         5.42 o                         
   0   2  12         17.92         18.23         4.28 o                         
   1   2  12        128.75        141.92        10.78 o                         
   2   2  12        103.38        109.70         8.21 o                         
   3   2  12          4.67         -1.33         6.05 o                         
   4   2  12         24.12         27.25         8.20 o                         
   5   2  12         33.35         42.62        10.54 o                         
   6   2  12         41.47          6.60        11.57 o                         
   7   2  12         53.14         73.36        22.32 o                         
   8   2  12         33.95          3.55        17.28 o                         
   9   2  12          0.00          5.79        12.61 o                         
  10   2  12         11.30         29.16        16.29 o                         
  11   2  12         17.88         10.19        15.37 o                         
 -16   3  12          7.90          8.87        11.12 o                         
 -15   3  12          0.06          5.15        10.81 o                         
 -14   3  12          3.49         -7.92         7.92 o                         
 -13   3  12         18.09         12.45         8.64 o                         
 -12   3  12         88.03         96.38        14.55 o                         
 -11   3  12        422.52        476.99        28.26 o                         
 -10   3  12        118.10        131.25        15.36 o                         
  -9   3  12        102.18        122.45        12.67 o                         
  -8   3  12          4.63         15.10         7.15 o                         
  -7   3  12          0.38          2.73         6.07 o                         
  -6   3  12        184.76        196.90        20.05 o                         
  -5   3  12        254.90        279.68        18.02 o                         
  -4   3  12         81.48         64.81         8.61 o                         
  -3   3  12        638.48        638.18        25.66 o                         
  -2   3  12        159.57        169.32        13.91 o                         
  -1   3  12         16.44         12.24         6.44 o                         
   0   3  12         39.68         31.15         7.35 o                         
   1   3  12         43.04         44.88         9.89 o                         
   2   3  12        310.39        309.92        15.16 o                         
   3   3  12        101.99         92.60        10.84 o                         
   4   3  12        266.93        237.10        22.20 o                         
   5   3  12         21.18         23.87         7.44 o                         
   6   3  12         30.33         45.70        10.11 o                         
   7   3  12          2.40         -2.59         6.97 o                         
   8   3  12         11.52         13.23         8.52 o                         
   9   3  12          0.15          2.45         9.12 o                         
  10   3  12         22.88         13.04        20.51 o                         
 -14   4  12          0.23         -5.92         9.96 o                         
 -13   4  12          9.69         14.19        10.47 o                         
 -12   4  12          0.95         -3.22         9.97 o                         
 -11   4  12          0.02         -1.97         7.80 o                         
 -10   4  12         23.76         30.46        10.89 o                         
  -9   4  12        134.16        129.21        12.51 o                         
  -8   4  12        118.30         88.26        12.82 o                         
  -7   4  12          0.05          5.41         8.31 o                         
  -6   4  12          5.65         -7.52         7.73 o                         
  -5   4  12          2.96         12.10         8.53 o                         
  -4   4  12       1014.16       1102.01        44.83 o                         
  -3   4  12         92.22         87.65        12.66 o                         
  -2   4  12        129.40        128.53        18.81 o                         
  -1   4  12          2.49          8.88         8.94 o                         
   0   4  12        109.14        124.72        13.64 o                         
   1   4  12         79.47         88.05        12.69 o                         
   2   4  12         60.42         64.90         9.35 o                         
   3   4  12          8.06          9.79         7.23 o                         
   4   4  12          1.93          2.57         8.10 o                         
   5   4  12         12.03         17.19         9.22 o                         
   6   4  12          0.59         -3.09         8.55 o                         
   7   4  12          3.78          8.12         9.13 o                         
   8   4  12          0.61          5.39         9.74 o                         
   9   4  12         21.61         53.03        12.42 o                         
 -12   5  12         53.14         66.13        27.30 o                         
 -11   5  12          8.29         11.61        14.74 o                         
 -10   5  12        215.03        255.70        24.66 o                         
  -9   5  12          2.56          7.85        12.16 o                         
  -8   5  12         56.53         72.55        15.37 o                         
  -7   5  12          2.90          4.07        10.42 o                         
  -6   5  12          4.70         -0.64         8.68 o                         
  -5   5  12         40.33         29.26        10.26 o                         
  -4   5  12         40.00         44.84        15.80 o                         
  -3   5  12         50.73         48.50        11.39 o                         
  -2   5  12         18.28         23.27         9.91 o                         
  -1   5  12          4.56          7.77         9.25 o                         
   0   5  12          0.00         19.65         9.63 o                         
   1   5  12          0.05          1.57        10.49 o                         
   2   5  12         54.73         37.06        19.43 o                         
   3   5  12         14.08          4.19        10.94 o                         
   4   5  12         90.46         95.11        14.05 o                         
   5   5  12          2.56          5.63         9.33 o                         
   6   5  12         10.61         -2.87         9.55 o                         
  -7   6  12         26.31         24.06        13.68 o                         
  -6   6  12          0.01         -3.09        12.61 o                         
  -5   6  12         38.90         42.91        13.34 o                         
  -4   6  12          0.87          5.49        11.53 o                         
  -3   6  12         12.65         -4.00        11.21 o                         
  -2   6  12          0.02          7.76        12.33 o                         
  -1   6  12          0.00          6.02        11.71 o                         
   0   6  12          2.74         12.56        12.07 o                         
   1   6  12          0.63         22.00        12.74 o                         
   2   6  12          0.07         12.86        11.82 o                         
 -16   1  13         28.46         30.04        11.96 o                         
 -15   1  13          4.24          3.77        10.46 o                         
 -14   1  13         18.66         12.24         9.14 o                         
 -13   1  13          0.34          8.70         7.80 o                         
 -12   1  13        260.33        275.50        18.48 o                         
 -11   1  13          1.59         -5.18         5.18 o                         
 -10   1  13        219.83        225.97        11.72 o                         
  -9   1  13        130.95        121.69         8.51 o                         
  -8   1  13         29.98         33.12         7.22 o                         
  -7   1  13        133.74        122.10         8.13 o                         
  -6   1  13          2.22         -1.21         4.61 o                         
  -5   1  13        529.97        531.52        17.42 o                         
  -4   1  13        206.04        241.68        10.73 o                         
  -3   1  13        863.56        890.18        23.05 o                         
  -2   1  13        200.03        173.62         8.17 o                         
  -1   1  13        219.39        217.63        10.24 o                         
   0   1  13         94.03         80.57         7.15 o                         
   1   1  13         14.92         12.87         4.97 o                         
   2   1  13          0.13          1.91         4.49 o                         
   3   1  13        877.66        877.64        35.02 o                         
   4   1  13        167.79        146.05        18.64 o                         
   5   1  13        126.53        102.44        16.68 o                         
   6   1  13          7.06          5.49        13.14 o                         
   7   1  13          0.48         18.14        17.64 o                         
   8   1  13          3.11         -0.82        13.66 o                         
   9   1  13          0.06         -0.65        13.43 o                         
  10   1  13         18.19         21.04        16.54 o                         
  11   1  13          2.91         -3.65        16.27 o                         
 -16   2  13         27.40         63.41        16.71 o                         
 -15   2  13          0.29          6.26        11.06 o                         
 -14   2  13          1.26         14.88        10.14 o                         
 -13   2  13         14.06         18.72         8.84 o                         
 -12   2  13         37.48         23.50        13.92 o                         
 -11   2  13         24.41          8.63         7.64 o                         
 -10   2  13          2.97          9.81         8.40 o                         
  -9   2  13         29.28         17.06         7.18 o                         
  -8   2  13         90.64        108.61        13.45 o                         
  -7   2  13         25.84         32.17         7.35 o                         
  -6   2  13          3.59          6.58         6.44 o                         
  -5   2  13        195.03        205.91        13.33 o                         
  -4   2  13        717.36        808.38        29.74 o                         
  -3   2  13        819.44        841.07        30.73 o                         
  -2   2  13        353.81        339.55        17.32 o                         
  -1   2  13         50.79         78.16        12.50 o                         
   0   2  13         37.34         25.06         6.84 o                         
   1   2  13         80.20         89.65        10.24 o                         
   2   2  13        439.35        466.32        27.36 o                         
   3   2  13        109.56        115.59        10.51 o                         
   4   2  13          0.61          5.63         7.39 o                         
   5   2  13         73.25         95.61        11.86 o                         
   6   2  13         33.55         30.13        10.91 o                         
   7   2  13         23.15         15.70        14.34 o                         
   8   2  13          0.48        -12.47        12.47 o                         
   9   2  13         14.63         29.49        20.52 o                         
  10   2  13          9.71          9.11        16.08 o                         
 -15   3  13          6.63          5.69        11.00 o                         
 -14   3  13          2.08          2.50         9.90 o                         
 -13   3  13          0.00         -7.95         7.95 o                         
 -12   3  13         19.88          5.02         8.32 o                         
 -11   3  13        152.22        165.50        14.09 o                         
 -10   3  13         62.56         85.33        11.34 o                         
  -9   3  13        244.46        308.15        18.22 o                         
  -8   3  13          4.93         11.41         7.41 o                         
  -7   3  13         28.42         37.81         8.97 o                         
  -6   3  13          2.39         -5.87         5.87 o                         
  -5   3  13          9.12          6.17         7.66 o                         
  -4   3  13        234.52        247.80        15.18 o                         
  -3   3  13        146.48        173.88        12.73 o                         
  -2   3  13        242.50        257.49        15.29 o                         
  -1   3  13          2.78         -0.94         6.38 o                         
   0   3  13          1.90          4.00         6.46 o                         
   1   3  13          4.28          9.73         6.68 o                         
   2   3  13          0.71          2.74         7.11 o                         
   3   3  13        174.56        197.19        15.75 o                         
   4   3  13         26.04         48.26         8.43 o                         
   5   3  13        256.32        278.83        21.41 o                         
   6   3  13          4.29         -3.04         7.89 o                         
   7   3  13          3.10         -0.28         8.03 o                         
   8   3  13          1.80          8.47         9.02 o                         
   9   3  13         16.28         22.73        12.47 o                         
 -13   4  13          0.45         -8.43        14.04 o                         
 -12   4  13          1.89         13.24        12.42 o                         
 -11   4  13         29.31         36.82        23.95 o                         
 -10   4  13         76.01         75.88        15.07 o                         
  -9   4  13         23.37         15.99        10.21 o                         
  -8   4  13         25.19         28.51        10.48 o                         
  -7   4  13          4.80         21.02         9.81 o                         
  -6   4  13         56.04         61.83        16.11 o                         
  -5   4  13          3.46         -3.07         7.89 o                         
  -4   4  13         18.24         17.03         8.92 o                         
  -3   4  13          4.31          4.83         8.88 o                         
  -2   4  13          1.89         -6.18         8.85 o                         
  -1   4  13          5.54          9.32        10.39 o                         
   0   4  13         15.94         10.63         9.00 o                         
   1   4  13         15.14         13.73         9.38 o                         
   2   4  13         51.04         79.57        15.70 o                         
   3   4  13         96.69         88.89        16.12 o                         
   4   4  13         16.86         13.33        14.65 o                         
   5   4  13         42.82         43.17        11.18 o                         
   6   4  13         17.86         11.71         9.46 o                         
   7   4  13          5.87         -3.08         9.54 o                         
 -10   5  13        170.47        202.27        22.71 o                         
  -9   5  13          5.80          9.69        12.14 o                         
  -8   5  13          9.79         -5.46        11.48 o                         
  -7   5  13         27.09         38.86        16.80 o                         
  -6   5  13         52.08         88.67        15.60 o                         
  -5   5  13        156.59        159.48        19.29 o                         
  -4   5  13          4.44         -1.14        10.79 o                         
  -3   5  13        160.44        160.64        19.66 o                         
  -2   5  13         60.43         48.67        16.39 o                         
  -1   5  13          0.45         -3.21        10.49 o                         
   0   5  13          3.56         -9.71         9.71 o                         
   1   5  13         19.83         16.02        12.35 o                         
   2   5  13         26.01         19.71        14.36 o                         
   3   5  13        103.40        105.98        16.81 o                         
   4   5  13         33.28         30.82        17.04 o                         
 -16   0  14         33.35         21.86        22.32 o                         
 -15   0  14         31.53         25.73        12.33 o                         
 -14   0  14         21.72         20.82        10.98 o                         
 -13   0  14         31.59         35.07        11.47 o                         
 -12   0  14          4.62         -3.99         9.54 o                         
 -11   0  14        113.95        198.30        23.53 o                         
 -10   0  14        136.68        123.19        14.36 o                         
  -9   0  14          0.79          6.35        11.40 o                         
  -8   0  14          9.81         13.42        15.00 o                         
  -7   0  14          5.89          9.25         8.80 o                         
  -6   0  14        112.53         92.89        12.06 o                         
  -5   0  14          7.29          6.57         6.03 o                         
  -4   0  14        151.04        129.18        12.49 o                         
  -3   0  14       1070.50       1113.71        39.73 o                         
  -2   0  14          0.63          1.43         5.97 o                         
  -1   0  14        136.18        164.51        12.10 o                         
   0   0  14         16.92         15.66         6.34 o                         
   1   0  14        300.88        299.67        16.89 o                         
   2   0  14         98.74        122.64        13.98 o                         
   3   0  14         66.30         51.60        10.76 o                         
   4   0  14        377.78        376.89        77.40 o                         
   5   0  14         13.50         20.16        11.41 o                         
   6   0  14        424.18        447.13        53.28 o                         
   7   0  14          1.02         17.28        20.88 o                         
   8   0  14          0.28         18.00        23.04 o                         
   9   0  14         13.50          2.16        22.32 o                         
 -16   1  14         30.57         36.93        12.55 o                         
 -15   1  14          0.97          4.97        10.53 o                         
 -14   1  14          5.64         35.00        11.05 o                         
 -13   1  14          0.61          0.59         9.16 o                         
 -12   1  14         50.36         64.16        12.04 o                         
 -11   1  14         86.98         73.83        10.44 o                         
 -10   1  14         26.67         33.75         8.15 o                         
  -9   1  14          3.45          3.11         5.87 o                         
  -8   1  14         39.79         28.95         5.87 o                         
  -7   1  14         31.51         22.26         5.62 o                         
  -6   1  14         53.26         47.61         7.56 o                         
  -5   1  14          0.89         -1.62         4.38 o                         
  -4   1  14        318.39        322.61        14.29 o                         
  -3   1  14         28.61         17.47         6.71 o                         
  -2   1  14        414.97        465.05        17.04 o                         
  -1   1  14        151.32        170.61         9.99 o                         
   0   1  14          1.53         -0.20         5.37 o                         
   1   1  14         39.74         39.32         7.13 o                         
   2   1  14         68.28         53.95         7.57 o                         
   3   1  14          3.73         -4.50         5.16 o                         
   4   1  14        131.44        127.98        18.71 o                         
   5   1  14          0.37         -6.24         8.01 o                         
   6   1  14         56.57         65.96        12.97 o                         
   7   1  14          2.92          1.77        13.63 o                         
   8   1  14          0.06         -7.56        13.24 o                         
   9   1  14         41.04         35.66        17.52 o                         
 -15   2  14          0.92          5.81        13.01 o                         
 -14   2  14          0.03         -2.89        10.18 o                         
 -13   2  14          5.46         10.82        10.34 o                         
 -12   2  14          0.00         -1.53         9.00 o                         
 -11   2  14          0.00          2.09         7.34 o                         
 -10   2  14          1.26         -1.22         7.00 o                         
  -9   2  14          2.58         -4.25         6.50 o                         
  -8   2  14         22.03         27.24         7.76 o                         
  -7   2  14          0.38         10.56         6.72 o                         
  -6   2  14          3.61         12.22         6.62 o                         
  -5   2  14         26.75         18.27         6.67 o                         
  -4   2  14          0.37         -5.35         5.35 o                         
  -3   2  14         25.32         25.73         7.15 o                         
  -2   2  14         25.48         17.52         8.18 o                         
  -1   2  14          7.98          7.51         6.25 o                         
   0   2  14          0.63         -1.05         5.68 o                         
   1   2  14         42.08         55.22         9.38 o                         
   2   2  14        265.31        286.75        16.84 o                         
   3   2  14          6.21          9.53         7.14 o                         
   4   2  14         82.76         88.47        10.37 o                         
   5   2  14         15.22          1.19         7.77 o                         
   6   2  14          1.66          6.01         8.09 o                         
   7   2  14          2.25         -3.16         8.10 o                         
   8   2  14         38.80         52.36        17.81 o                         
 -14   3  14         25.71         51.89        15.70 o                         
 -13   3  14          0.06          7.29         9.95 o                         
 -12   3  14         46.90         42.28        10.26 o                         
 -11   3  14         58.19         36.11         9.82 o                         
 -10   3  14         69.30         70.67        10.61 o                         
  -9   3  14         41.00         35.00         9.26 o                         
  -8   3  14         15.62         27.30         8.30 o                         
  -7   3  14          0.83         -4.45         6.72 o                         
  -6   3  14         33.80         34.14         8.06 o                         
  -5   3  14        107.05        117.89        11.57 o                         
  -4   3  14        195.70        219.92        15.09 o                         
  -3   3  14         50.09         46.91         9.44 o                         
  -2   3  14        221.18        237.11        21.65 o                         
  -1   3  14         10.18          0.38         6.73 o                         
   0   3  14          8.81         -6.37         6.37 o                         
   1   3  14         15.49          6.87         7.73 o                         
   2   3  14         57.01         93.69        12.99 o                         
   3   3  14        201.51        258.66        16.90 o                         
   4   3  14         13.36          3.92         8.22 o                         
   5   3  14        144.74        142.31        12.79 o                         
   6   3  14         17.75         18.16        12.12 o                         
   7   3  14         32.78         33.74        12.92 o                         
 -12   4  14          2.15          8.70        12.39 o                         
 -11   4  14          0.56         -8.81        10.98 o                         
 -10   4  14          3.66         -5.74        12.05 o                         
  -9   4  14          0.88        -10.24        10.24 o                         
  -8   4  14          0.07         -7.63         8.66 o                         
  -7   4  14          2.78          4.92         8.93 o                         
  -6   4  14         48.01         55.86        11.92 o                         
  -5   4  14         88.88         73.35        12.57 o                         
  -4   4  14         11.28         -8.22         8.94 o                         
  -3   4  14        271.39        287.40        20.93 o                         
  -2   4  14         25.24         12.81        10.06 o                         
  -1   4  14         28.16         25.05        10.43 o                         
   0   4  14         54.20         66.09        15.53 o                         
   1   4  14         29.88         31.80        10.20 o                         
   2   4  14          7.21         -7.19         9.44 o                         
   3   4  14         65.59         63.23        14.54 o                         
   4   4  14         23.85         20.03        11.16 o                         
   5   4  14          0.47         -0.10         9.84 o                         
  -8   5  14         44.23         29.58        13.74 o                         
  -7   5  14         16.15         30.36        13.55 o                         
  -6   5  14         18.79          3.40        11.42 o                         
  -5   5  14         16.15         26.43        12.41 o                         
  -4   5  14         42.10         20.06        15.98 o                         
  -3   5  14         45.09         59.64        15.08 o                         
  -2   5  14         42.55         75.13        15.14 o                         
  -1   5  14          5.45          0.41        16.56 o                         
   0   5  14          2.06         -8.22        10.98 o                         
   1   5  14          3.10          4.34        11.21 o                         
   2   5  14         25.14          7.25        15.26 o                         
 -14   1  15          7.88          4.33         9.88 o                         
 -13   1  15         18.38         29.14        11.29 o                         
 -12   1  15         18.93         29.90        10.65 o                         
 -11   1  15         26.02         35.38        10.65 o                         
 -10   1  15          0.04          2.43         8.33 o                         
  -9   1  15         36.22         35.89         9.54 o                         
  -8   1  15          5.23         -5.40         7.35 o                         
  -7   1  15          0.05          4.71         7.59 o                         
  -6   1  15         24.01         25.14         7.03 o                         
  -5   1  15        113.31         98.89         9.70 o                         
  -4   1  15         46.62         27.87        11.21 o                         
  -3   1  15          8.52          8.34         6.38 o                         
  -2   1  15          6.97         -1.26         5.65 o                         
  -1   1  15        129.43        119.79        12.68 o                         
   0   1  15         22.28         18.37         6.10 o                         
   1   1  15         14.45         17.19         7.34 o                         
   2   1  15        115.04        144.64        13.05 o                         
   3   1  15          1.31          5.29         6.17 o                         
   4   1  15          1.49          5.51         7.00 o                         
   5   1  15          8.61         -4.09         9.58 o                         
   6   1  15         29.41         35.17        11.90 o                         
   7   1  15          3.22         -9.90         9.90 o                         
   8   1  15          0.07         -6.47        15.25 o                         
 -14   2  15         11.24         45.01        14.95 o                         
 -13   2  15          0.15         -4.16        10.05 o                         
 -12   2  15         18.43         27.28        11.48 o                         
 -11   2  15         12.05         -0.10         9.40 o                         
 -10   2  15          0.93          3.04         8.68 o                         
  -9   2  15          0.92         -2.25         8.29 o                         
  -8   2  15          0.90          2.07         7.42 o                         
  -7   2  15         39.78         33.84        10.44 o                         
  -6   2  15         90.90        119.97        19.92 o                         
  -5   2  15        293.67        318.90        17.65 o                         
  -4   2  15        144.37        123.10        11.45 o                         
  -3   2  15          2.09         -1.48         6.26 o                         
  -2   2  15         65.13         70.03        11.57 o                         
  -1   2  15         24.57         12.62         6.93 o                         
   0   2  15          2.10         -0.45         6.83 o                         
   1   2  15         59.67         60.51        10.17 o                         
   2   2  15          6.47         13.44         8.11 o                         
   3   2  15          9.80         13.83         7.33 o                         
   4   2  15         10.14         -5.65         6.39 o                         
   5   2  15         75.88         59.86        12.23 o                         
   6   2  15          0.42         -0.49         8.63 o                         
   7   2  15         30.09         30.20        11.43 o                         
 -12   3  15         15.68          5.50        12.74 o                         
 -11   3  15          2.46          2.48         9.85 o                         
 -10   3  15         17.37         18.15         8.94 o                         
  -9   3  15          0.62         13.89        10.99 o                         
  -8   3  15         50.81         36.09         9.09 o                         
  -7   3  15         74.60         69.41        10.40 o                         
  -6   3  15          1.38          1.75         7.26 o                         
  -5   3  15          2.54          0.91         7.17 o                         
  -4   3  15          1.01         -4.01         6.75 o                         
  -3   3  15         77.92         93.21        10.73 o                         
  -2   3  15          2.51         -6.83         6.83 o                         
  -1   3  15          0.31         -1.72         7.22 o                         
   0   3  15         18.55         16.51         7.92 o                         
   1   3  15         10.50          7.27         8.15 o                         
   2   3  15          1.35         -4.15         9.13 o                         
   3   3  15        105.96        119.32        40.68 o                         
   4   3  15         37.16         25.23        10.68 o                         
   5   3  15          6.80        -10.19        10.19 o                         
 -10   4  15          4.03          6.90        12.00 o                         
  -9   4  15          2.74          5.33        11.46 o                         
  -8   4  15          1.00         12.37        12.01 o                         
  -7   4  15          2.26         -0.40        10.28 o                         
  -6   4  15          5.89        -11.61        14.96 o                         
  -5   4  15          3.32          1.43        10.24 o                         
  -4   4  15          6.81         23.10        10.35 o                         
  -3   4  15        154.62        177.42        20.07 o                         
  -2   4  15          5.26         -7.27         9.85 o                         
  -1   4  15         60.70         73.64        14.81 o                         
   0   4  15          0.09         -1.69        10.56 o                         
   1   4  15          9.07         -4.64        10.45 o                         
   2   4  15         20.08         25.85        12.23 o                         
   3   4  15         33.75         51.71        13.94 o                         
 -13   0  16         31.14         59.04        28.08 o                         
 -12   0  16         12.80         10.80        22.32 o                         
 -11   0  16          7.34         15.84        22.32 o                         
 -10   0  16          0.11         -4.32        17.28 o                         
  -9   0  16         39.88          9.36        18.72 o                         
  -8   0  16          6.05         -6.17        10.37 o                         
  -7   0  16         12.60          1.67        10.87 o                         
  -6   0  16         11.87          9.61        10.73 o                         
  -5   0  16        579.56        621.13        39.87 o                         
  -4   0  16         53.69         61.75        33.48 o                         
  -3   0  16         18.84         13.12        16.92 o                         
  -2   0  16          0.38          1.76         9.51 o                         
  -1   0  16         42.73         28.77         8.84 o                         
   0   0  16         15.77          6.30         7.76 o                         
   1   0  16         51.72         31.45         9.52 o                         
   2   0  16         17.29         26.50        10.32 o                         
   3   0  16         52.81         42.48        19.44 o                         
   4   0  16          2.97         13.25        15.12 o                         
   5   0  16          0.01         -3.60        18.72 o                         
   6   0  16          0.30        -13.68        20.16 o                         
 -13   1  16          0.61          0.43        10.59 o                         
 -12   1  16         42.27         50.77        12.22 o                         
 -11   1  16         12.33          3.12         9.46 o                         
 -10   1  16          0.09          7.58         9.35 o                         
  -9   1  16          0.00          4.04         8.68 o                         
  -8   1  16          0.71         -7.61         7.88 o                         
  -7   1  16         45.19         57.59        10.68 o                         
  -6   1  16         24.68         23.00         8.89 o                         
  -5   1  16          1.37         -0.42         7.47 o                         
  -4   1  16         31.45         19.13         8.32 o                         
  -3   1  16          3.58          6.50         6.38 o                         
  -2   1  16         12.50          7.86         7.53 o                         
  -1   1  16          7.94          1.80         7.59 o                         
   0   1  16         13.82         12.69         7.52 o                         
   1   1  16         12.42          3.26         6.96 o                         
   2   1  16          3.35          3.68         7.59 o                         
   3   1  16         38.02         51.83        17.25 o                         
   4   1  16          0.08          2.86         6.35 o                         
   5   1  16          0.35         -7.30         7.38 o                         
   6   1  16         13.73         30.03        12.55 o                         
 -12   2  16         11.77         13.90        11.13 o                         
 -11   2  16          0.05         -9.24         9.24 o                         
 -10   2  16          7.84         12.11        10.03 o                         
  -9   2  16         19.43         13.97        10.16 o                         
  -8   2  16          7.99         -2.65         8.61 o                         
  -7   2  16          1.22          6.72         8.79 o                         
  -6   2  16          0.76         -0.75         7.78 o                         
  -5   2  16         23.85         20.76         8.02 o                         
  -4   2  16         40.99         46.06        16.49 o                         
  -3   2  16         51.31         53.78         9.18 o                         
  -2   2  16         10.92         10.68         7.14 o                         
  -1   2  16         28.10         31.46         9.13 o                         
   0   2  16          2.35         -2.92         7.48 o                         
   1   2  16          7.29          8.08         7.97 o                         
   2   2  16         17.83         26.03         8.91 o                         
   3   2  16          2.70          4.39         7.55 o                         
   4   2  16          0.37         -7.29         7.29 o                         
   5   2  16         42.92         33.57        11.02 o                         
 -10   3  16          1.47          2.93        11.82 o                         
  -9   3  16          6.35          8.81         9.41 o                         
  -8   3  16          0.08         -1.07        10.62 o                         
  -7   3  16         21.52         13.54         9.78 o                         
  -6   3  16          1.80         -1.65         8.90 o                         
  -5   3  16          0.01         -0.29         8.22 o                         
  -4   3  16         18.67         13.08         9.33 o                         
  -3   3  16          5.19          1.46         8.71 o                         
  -2   3  16         11.56         27.21         9.86 o                         
  -1   3  16          2.39         -6.84         8.77 o                         
   0   3  16          0.96          0.32         9.85 o                         
   1   3  16         15.69         22.92        11.65 o                         
   2   3  16          0.17          2.41        11.60 o                         
   3   3  16         12.01         15.24        13.78 o                         
  -7   4  16          2.60         -4.27        10.79 o                         
  -6   4  16          3.68          2.77        11.46 o                         
  -5   4  16         73.56         60.05        15.85 o                         
  -4   4  16         26.06          8.72        17.67 o                         
  -3   4  16         21.78         22.44        14.28 o                         
  -2   4  16         30.59         54.54        17.61 o                         
  -1   4  16         14.25         24.70        13.22 o                         
 -11   1  17          7.30         20.13        12.94 o                         
 -10   1  17          6.62         27.34        12.71 o                         
  -9   1  17          0.01         11.68        11.11 o                         
  -8   1  17          0.12         -3.93        11.79 o                         
  -7   1  17         51.76         37.19        11.85 o                         
  -6   1  17          0.27          6.08         8.68 o                         
  -5   1  17          0.73         -6.15         7.52 o                         
  -4   1  17          3.84         -6.15         7.25 o                         
  -3   1  17          6.34          6.20         8.25 o                         
  -2   1  17          5.15          7.93         9.42 o                         
  -1   1  17         42.17         40.02         9.66 o                         
   0   1  17         62.27         64.32        10.80 o                         
   1   1  17         13.66         14.28         8.43 o                         
   2   1  17          3.87         11.14         8.44 o                         
   3   1  17          2.68         -0.89         8.00 o                         
   4   1  17          8.29         11.77         8.73 o                         
 -10   2  17         36.68         39.14        11.86 o                         
  -9   2  17         11.37         15.85        10.43 o                         
  -8   2  17         23.27         21.71        10.67 o                         
  -7   2  17          7.05          9.93         9.75 o                         
  -6   2  17          1.76         -1.25         8.70 o                         
  -5   2  17         10.70         11.08         9.24 o                         
  -4   2  17         89.12         88.50        20.89 o                         
  -3   2  17         14.23         32.98         8.82 o                         
  -2   2  17          7.26          6.49         7.63 o                         
  -1   2  17         11.87         11.41         9.43 o                         
   0   2  17         17.91         27.75         9.68 o                         
   1   2  17          2.73          9.92        12.47 o                         
   2   2  17          1.36         -7.72         7.72 o                         
  -7   3  17          0.74        -10.12        13.94 o                         
  -6   3  17         16.07         17.64        13.13 o                         
  -5   3  17          1.81        -10.29        10.29 o                         
  -4   3  17          1.80          3.55         9.24 o                         
  -3   3  17          0.40          6.09         9.72 o                         
  -2   3  17         86.91        112.20        15.28 o                         
  -1   3  17          6.79         22.81        12.40 o                         
   0   3  17         31.48         52.48        14.91 o                         
  -9   0  18        217.43        333.36        49.68 o                         
  -8   0  18          3.84          2.88        20.16 o                         
  -7   0  18          4.05        -16.56        16.56 o                         
  -6   0  18          6.29         25.92        20.16 o                         
  -5   0  18         26.99         40.32        21.60 o                         
  -4   0  18          3.43          6.48        18.72 o                         
  -3   0  18          8.36          3.60        16.56 o                         
  -2   0  18         41.63         36.00        20.88 o                         
  -1   0  18          0.80          2.88        18.00 o                         
   0   0  18          0.01         -6.48        15.84 o                         
   1   0  18         28.48         -5.76        15.84 o                         
  -8   1  18          3.14          3.03        14.23 o                         
  -7   1  18          5.35         -4.46        12.62 o                         
  -6   1  18          5.53          7.84        13.43 o                         
  -5   1  18          0.07         -0.58        14.40 o                         
  -4   1  18          1.76          1.73        13.66 o                         
  -3   1  18          9.48         16.77        14.15 o                         
  -2   1  18          0.81          6.15        13.31 o                         
  -1   1  18         48.47         70.17        19.08 o                         
   0   1  18          2.10          9.01        12.61 o                         
  -6   2  18          3.29         -1.59        12.26 o                         
  -5   2  18          3.06         -5.30         9.06 o                         
  -4   2  18          5.80         11.02         9.87 o                         
  -3   2  18          5.62          0.95         9.64 o                         
  -2   2  18          6.62         -1.35        10.14 o                         
                                                                                
