# Supplementary material for: Binary and ternary charge-transfer complexes using 1,3,5-tri­nitro­benzene
Source: Acta Crystallogr E Crystallogr Commun. 2018 Jan 9;74(Pt 2):113–8. doi: 10.1107/S2056989018000245 (PMC5956318; doi:10.1107/S2056989018000245)
Supplement: Supplementary file 3 [file e-74-00113-IIsup3.hkl]

data_II                                                                         
_shelx_title ' 13Hth9_0m in P2(1)/n'                                            
_shelx_refln_list_code          4                                               
_shelx_F_calc_maximum      306.11                                               
_exptl_crystal_F_000       944.00                                               
_reflns_d_resolution_high  0.7570                                               
                                                                                
loop_                                                                           
 _space_group_symop_operation_xyz                                               
 'x, y, z'                                                                      
 '-x, y+1/2, -z+1/2'                                                            
 '-x, -y, -z'                                                                   
 'x, -y-1/2, z-1/2'                                                             
                                                                                
_cell_length_a     7.0928                                                       
_cell_length_b     9.7701                                                       
_cell_length_c    27.0563                                                       
_cell_angle_alpha  90.000                                                       
_cell_angle_beta  100.674                                                       
_cell_angle_gamma  90.000                                                       
                                                                                
_shelx_F_squared_multiplier     1.000                                           
                                                                                
loop_                                                                           
 _refln_index_h                                                                 
 _refln_index_k                                                                 
 _refln_index_l                                                                 
 _refln_F_squared_calc                                                          
 _refln_F_squared_meas                                                          
 _refln_F_squared_sigma                                                         
 _refln_observed_status                                                         
   1   0   0       2576.55       2692.67        51.82 o                         
   2   0   0      49920.86      50356.57      1408.26 o                         
   3   0   0         41.03         46.88         3.90 o                         
   4   0   0      11527.11      11255.91       297.48 o                         
   5   0   0         11.17          8.39         5.72 o                         
   6   0   0         10.72         14.65         5.76 o                         
   7   0   0          1.88         -6.01         6.87 o                         
   8   0   0        325.49        247.92        17.01 o                         
   1   1   0         37.23         29.35         1.07 o                         
   2   1   0      10204.09      12422.48       174.26 o                         
   3   1   0         27.19         25.47         2.85 o                         
   4   1   0       1295.82       1187.85        20.51 o                         
   5   1   0       1569.35       1518.87        28.89 o                         
   6   1   0       2222.63       2295.11        42.44 o                         
   7   1   0         71.96         82.50         5.47 o                         
   8   1   0        231.25        258.05        11.07 o                         
   9   1   0         10.21          6.12        16.58 o                         
   0   2   0       3762.11       3991.73        73.89 o                         
   1   2   0       1187.69       1145.76        16.61 o                         
   2   2   0       4634.42       4716.80        66.79 o                         
   3   2   0         73.58         78.56         3.33 o                         
   4   2   0       2136.69       2386.83        45.04 o                         
   5   2   0        293.33        318.35         9.69 o                         
   6   2   0          6.55         12.29         4.49 o                         
   7   2   0          8.90         13.96         5.83 o                         
   8   2   0         14.05         19.28         8.96 o                         
   9   2   0          1.20         -8.83        16.20 o                         
   1   3   0          7.97          6.14         1.62 o                         
   2   3   0       1428.42       1559.64        23.69 o                         
   3   3   0        706.52        785.60        13.41 o                         
   4   3   0        339.56        314.30         7.62 o                         
   5   3   0         78.48         88.79         4.71 o                         
   6   3   0          0.21          8.32         5.41 o                         
   7   3   0         47.87         44.30         8.62 o                         
   8   3   0         42.07         31.51        13.97 o                         
   0   4   0       5637.90       5615.51       121.02 o                         
   1   4   0       2184.05       2312.22        35.64 o                         
   2   4   0       3134.68       2998.27        51.08 o                         
   3   4   0        564.26        569.92        10.46 o                         
   4   4   0       1443.65       1357.67        24.69 o                         
   5   4   0         95.14         77.29         6.16 o                         
   6   4   0        112.45         77.39         6.93 o                         
   7   4   0         37.92         20.65         7.67 o                         
   8   4   0         16.14          4.39        10.02 o                         
   1   5   0        841.89        767.86        13.07 o                         
   2   5   0       1332.72       1417.01        24.01 o                         
   3   5   0       1618.67       1528.88        29.14 o                         
   4   5   0       1457.64       1391.13        28.61 o                         
   5   5   0       1211.23       1184.93        27.04 o                         
   6   5   0        510.69        551.74        15.47 o                         
   7   5   0        244.20        259.18        12.35 o                         
   8   5   0        200.91        209.40        20.29 o                         
   0   6   0       5635.19       5598.53       117.82 o                         
   1   6   0       3549.33       3443.07        58.67 o                         
   2   6   0       1265.75       1228.03        25.05 o                         
   3   6   0       2050.15       2025.53        40.31 o                         
   4   6   0       3573.37       3608.58        74.65 o                         
   5   6   0        230.09        220.35         8.82 o                         
   6   6   0          4.09         19.94         7.52 o                         
   7   6   0         17.35          9.67        10.41 o                         
   8   6   0          0.20         21.60        15.07 o                         
   1   7   0        715.39        694.52        14.36 o                         
   2   7   0       1312.97       1264.66        27.81 o                         
   3   7   0        124.66        137.83         8.14 o                         
   4   7   0          7.92         28.96         6.46 o                         
   5   7   0        259.17        303.25        10.08 o                         
   6   7   0          7.50         38.71         8.45 o                         
   7   7   0         32.76         63.73        10.72 o                         
   0   8   0       1428.56       1495.00        42.81 o                         
   1   8   0         13.54         24.41         4.40 o                         
   2   8   0       1178.23       1211.22        25.49 o                         
   3   8   0          2.85          4.61         6.39 o                         
   4   8   0         97.56         86.90         7.35 o                         
   5   8   0          7.20          9.23         7.85 o                         
   6   8   0         16.31         27.54         9.89 o                         
   7   8   0         61.43         30.32        11.94 o                         
   1   9   0        218.30        192.10         8.02 o                         
   2   9   0        174.87        158.11         8.67 o                         
   3   9   0          0.41          1.02         6.92 o                         
   4   9   0         11.95          3.71         7.82 o                         
   5   9   0         73.37         69.67        10.25 o                         
   6   9   0         16.62         20.81        11.73 o                         
   0  10   0        203.35        228.35        18.75 o                         
   1  10   0        497.31        534.15        15.19 o                         
   2  10   0        383.70        383.36        13.30 o                         
   3  10   0        453.65        416.23        15.21 o                         
   4  10   0         36.96         33.84         9.76 o                         
   5  10   0        326.32        321.06        28.03 o                         
   1  11   0         46.85         54.68        12.84 o                         
   2  11   0        257.27        293.27        14.65 o                         
   3  11   0        258.03        287.59        33.86 o                         
   4  11   0        402.01        417.78        19.95 o                         
   0  12   0        121.18         99.88        27.52 o                         
   1  12   0        264.76        291.05        25.33 o                         
   2  12   0         28.92         18.69        17.12 o                         
   3  12   0        123.41        134.07        17.59 o                         
  -9   1   1          3.04         -1.99        16.20 o                         
  -8   1   1          1.80          3.98         8.03 o                         
  -7   1   1         21.38         19.56         5.10 o                         
  -6   1   1       1269.70       1234.38        25.95 o                         
  -5   1   1         49.20         53.60         4.29 o                         
  -4   1   1        370.95        310.90         7.94 o                         
  -3   1   1         32.13         45.05         2.57 o                         
  -2   1   1      62106.96      64475.54       938.09 o                         
  -1   1   1        330.03        331.91         4.87 o                         
   0   1   1       3951.51       4377.23        55.41 o                         
   1   1   1        678.00        626.82         8.64 o                         
   2   1   1      17017.09      19581.80       263.97 o                         
   3   1   1        998.45        967.32        17.77 o                         
   4   1   1       1025.20        903.84        16.69 o                         
   5   1   1        286.29        288.65         7.43 o                         
   6   1   1         99.71        135.81         5.61 o                         
   7   1   1        285.05        313.33         9.02 o                         
   8   1   1         20.90         22.81         7.59 o                         
   9   1   1         46.53         38.73        24.46 o                         
  -9   2   1          8.67          5.61        16.58 o                         
  -8   2   1          8.20         32.39         7.38 o                         
  -7   2   1          3.07          5.49         6.51 o                         
  -6   2   1        124.32         81.01         5.55 o                         
  -5   2   1       1313.85       1258.36        26.08 o                         
  -4   2   1       3347.54       3499.77        56.81 o                         
  -3   2   1       1846.61       1770.82        29.28 o                         
  -2   2   1      20983.62      22138.57       322.38 o                         
  -1   2   1       8962.75       9582.42       124.51 o                         
   0   2   1       7531.78       7835.28        96.10 o                         
   1   2   1       1290.13       1272.43        18.43 o                         
   2   2   1       8851.46       9229.96       129.92 o                         
   3   2   1       7848.74       7982.09       111.75 o                         
   4   2   1       1533.15       1407.88        23.78 o                         
   5   2   1        729.93        674.59        13.51 o                         
   6   2   1        990.09        934.96        17.30 o                         
   7   2   1          7.81          2.32         4.98 o                         
   8   2   1          9.64         -2.30         8.52 o                         
   9   2   1          3.02         21.79        17.25 o                         
  -9   3   1         20.09         36.69        15.86 o                         
  -8   3   1        125.25        161.58        12.33 o                         
  -7   3   1        524.76        535.46        15.60 o                         
  -6   3   1        757.93        760.64        22.92 o                         
  -5   3   1       1379.10       1333.37        26.84 o                         
  -4   3   1       2172.52       2073.83        36.25 o                         
  -3   3   1       3355.83       3374.77        52.55 o                         
  -2   3   1       6999.91       6605.23       100.64 o                         
  -1   3   1         67.45         51.31         2.43 o                         
   0   3   1       2487.53       2809.19        34.97 o                         
   1   3   1        654.63        621.32        10.23 o                         
   2   3   1       1013.96       1036.07        16.22 o                         
   3   3   1       3170.67       3026.73        47.10 o                         
   4   3   1       3116.78       3052.15        49.99 o                         
   5   3   1       1028.48       1030.35        20.50 o                         
   6   3   1        942.05        982.66        22.80 o                         
   7   3   1        234.80        265.12         9.41 o                         
   8   3   1         78.35        111.79        11.22 o                         
  -8   4   1          4.83         16.21        10.27 o                         
  -7   4   1         17.21         30.75         7.38 o                         
  -6   4   1        102.34         86.32         7.07 o                         
  -5   4   1          3.15          8.97         5.46 o                         
  -4   4   1       1405.06       1469.46        26.55 o                         
  -3   4   1        903.59        893.38        15.26 o                         
  -2   4   1       2400.21       2280.18        37.13 o                         
  -1   4   1       8814.62       9030.39       130.69 o                         
   0   4   1       1405.85       1296.77        18.37 o                         
   1   4   1       8726.85       8645.53       130.97 o                         
   2   4   1        610.58        515.48         9.83 o                         
   3   4   1       1677.28       1684.10        30.42 o                         
   4   4   1        769.19        806.12        15.65 o                         
   5   4   1         46.82         56.68         7.12 o                         
   6   4   1         47.41         60.14         6.37 o                         
   7   4   1         43.23         60.85         8.13 o                         
   8   4   1         36.04         23.86        13.51 o                         
  -8   5   1         12.99         -5.39        11.54 o                         
  -7   5   1        126.06        151.96        10.00 o                         
  -6   5   1          1.58          7.84         6.39 o                         
  -5   5   1        318.98        394.13        11.86 o                         
  -4   5   1        204.85        271.11         8.64 o                         
  -3   5   1        349.11        361.23        10.46 o                         
  -2   5   1        443.96        503.89        13.97 o                         
  -1   5   1        418.62        397.83         7.74 o                         
   0   5   1        201.88        235.47         5.14 o                         
   1   5   1         98.50        115.19         3.67 o                         
   2   5   1        172.91        149.43         6.10 o                         
   3   5   1         39.39         50.49         4.45 o                         
   4   5   1        547.10        529.04        12.37 o                         
   5   5   1        131.53        166.32         7.99 o                         
   6   5   1         76.63        115.44         8.23 o                         
   7   5   1         27.64         23.32         8.23 o                         
   8   5   1         17.28         36.66        12.59 o                         
  -8   6   1          0.34          4.79        12.72 o                         
  -7   6   1        160.22        166.43        11.48 o                         
  -6   6   1        546.02        576.93        18.06 o                         
  -5   6   1        107.46         88.82         7.19 o                         
  -4   6   1        411.61        452.39        12.19 o                         
  -3   6   1        146.27        124.64         7.28 o                         
  -2   6   1        161.53        154.84         5.98 o                         
  -1   6   1        317.45        369.03         8.83 o                         
   0   6   1        576.83        634.80        11.42 o                         
   1   6   1        336.10        363.05         7.84 o                         
   2   6   1        458.15        432.66        10.70 o                         
   3   6   1        569.60        591.12        13.36 o                         
   4   6   1         39.88         27.70         5.43 o                         
   5   6   1        572.94        502.16        13.81 o                         
   6   6   1        246.53        208.47        10.33 o                         
   7   6   1         16.75          8.60         9.20 o                         
   8   6   1          9.79          0.19        14.62 o                         
  -7   7   1         99.19         95.58        12.00 o                         
  -6   7   1        962.76        954.62        26.41 o                         
  -5   7   1        688.55        607.01        16.96 o                         
  -4   7   1        656.50        702.43        18.25 o                         
  -3   7   1         50.22         49.19         7.75 o                         
  -2   7   1         94.53         98.13         6.17 o                         
  -1   7   1         57.21         54.97         4.55 o                         
   0   7   1        151.86        134.95         5.41 o                         
   1   7   1         13.62         12.16         3.55 o                         
   2   7   1       2011.05       1967.55        38.49 o                         
   3   7   1        298.80        245.51         8.73 o                         
   4   7   1        544.82        560.36        13.69 o                         
   5   7   1         65.30         81.05         7.71 o                         
   6   7   1         13.33         21.31         8.21 o                         
   7   7   1         36.12         23.46        11.14 o                         
  -7   8   1          2.38         14.93        11.55 o                         
  -6   8   1        176.64        145.89        11.54 o                         
  -5   8   1         19.68         25.14         8.13 o                         
  -4   8   1        637.93        620.50        17.14 o                         
  -3   8   1         23.90         19.00         6.92 o                         
  -2   8   1      10016.79       9721.43       192.76 o                         
  -1   8   1       3854.72       3847.50        68.65 o                         
   0   8   1      12422.80      12217.35       225.87 o                         
   1   8   1        870.05        822.31        18.28 o                         
   2   8   1       4516.93       4405.16        83.03 o                         
   3   8   1        763.73        746.76        17.87 o                         
   4   8   1        847.57        811.72        19.48 o                         
   5   8   1          7.22         15.55         8.06 o                         
   6   8   1        154.80        158.47        11.77 o                         
   7   8   1          6.69         16.16        13.34 o                         
  -6   9   1        168.31        215.39        16.34 o                         
  -5   9   1        264.31        290.67        13.99 o                         
  -4   9   1        373.07        398.82        13.05 o                         
  -3   9   1        267.87        278.28        11.08 o                         
  -2   9   1        464.45        487.77        15.41 o                         
  -1   9   1         15.62         15.60         5.69 o                         
   0   9   1        127.90        140.56         6.85 o                         
   1   9   1         91.18         90.00         6.58 o                         
   2   9   1        582.40        621.63        16.82 o                         
   3   9   1        124.13        123.88         8.05 o                         
   4   9   1        484.49        469.53        15.49 o                         
   5   9   1        169.96        192.14        12.10 o                         
   6   9   1        375.33        412.45        19.54 o                         
  -5  10   1        119.26        146.74        14.67 o                         
  -4  10   1         32.18         19.90        10.55 o                         
  -3  10   1          1.18         -3.16         8.34 o                         
  -2  10   1        109.38        123.00         9.04 o                         
  -1  10   1          7.76         -2.79         6.71 o                         
   0  10   1       1136.72       1076.24        29.40 o                         
   1  10   1        164.80        153.92         8.77 o                         
   2  10   1         60.91         57.20         8.05 o                         
   3  10   1         17.50         17.87         8.79 o                         
   4  10   1        104.44         94.47        10.53 o                         
   5  10   1         23.45         21.09        13.12 o                         
  -4  11   1         13.61         13.44        11.47 o                         
  -3  11   1          5.46         -1.56        11.30 o                         
  -2  11   1         24.13         41.93        13.24 o                         
  -1  11   1         42.38         54.94        12.88 o                         
   0  11   1          8.52         -1.03         9.52 o                         
   1  11   1         83.23         69.50        12.98 o                         
   2  11   1         19.26         29.02         9.79 o                         
   3  11   1          1.09         -0.27        10.51 o                         
   4  11   1         45.54         63.29        13.99 o                         
  -3  12   1         86.42         88.57        19.73 o                         
  -2  12   1         19.44         41.22        14.02 o                         
  -1  12   1        150.57        138.37        15.73 o                         
   0  12   1        162.10        184.62        22.34 o                         
   1  12   1         77.74         77.58        14.53 o                         
   2  12   1        138.54        128.19        20.89 o                         
   3  12   1         52.58         35.98        15.39 o                         
  -9   0   2         84.71         17.33        22.42 o                         
  -8   0   2         13.00         15.59        14.66 o                         
  -7   0   2         76.61         52.61         7.85 o                         
  -6   0   2         78.65         62.89         7.65 o                         
  -5   0   2         63.31         68.18         8.09 o                         
  -4   0   2         18.28         29.04         4.42 o                         
  -3   0   2        653.19        614.89        21.03 o                         
  -2   0   2      74454.52      79936.93      1484.73 o                         
  -1   0   2       4048.72       4283.03       112.69 o                         
   0   0   2       7425.12       7450.02       296.04 o                         
   1   0   2       2653.77       2667.34        49.65 o                         
   2   0   2      14679.04      14822.08       290.01 o                         
   3   0   2       3114.44       3044.91        56.88 o                         
   4   0   2       1772.21       1696.00        37.89 o                         
   5   0   2       1099.16       1098.55        29.88 o                         
   6   0   2        672.12        589.93        17.81 o                         
   7   0   2         70.50         99.64         8.61 o                         
   8   0   2        173.78        207.96        15.99 o                         
   9   0   2          0.41        -18.35        21.40 o                         
  -9   1   2          6.92         13.25        16.58 o                         
  -8   1   2        745.59        765.04        20.28 o                         
  -7   1   2        927.28        944.46        22.51 o                         
  -6   1   2       1380.77       1377.14        26.93 o                         
  -5   1   2       1389.56       1282.30        26.23 o                         
  -4   1   2       1019.04        924.46        19.65 o                         
  -3   1   2       1545.69       1426.31        25.01 o                         
  -2   1   2        251.18        173.34         6.73 o                         
  -1   1   2         11.44         12.71         1.01 o                         
   0   1   2      10712.35      11482.48       153.44 o                         
   1   1   2        419.20        412.08         5.33 o                         
   2   1   2      10155.33      10083.17       140.89 o                         
   3   1   2        481.98        449.26         7.67 o                         
   4   1   2       2525.12       2513.02        40.94 o                         
   5   1   2         79.60         82.00         4.34 o                         
   6   1   2        359.03        406.41         9.78 o                         
   7   1   2        174.74        188.43         7.28 o                         
   8   1   2         13.92         34.56         8.41 o                         
   9   1   2        159.97        172.25        29.56 o                         
  -9   2   2         27.36         12.45        13.89 o                         
  -8   2   2         18.74         50.63         8.26 o                         
  -7   2   2          7.11          6.77         6.65 o                         
  -6   2   2        580.33        611.54        14.85 o                         
  -5   2   2        398.19        399.44         9.86 o                         
  -4   2   2         37.74         58.50         4.56 o                         
  -3   2   2         10.83         13.19         2.43 o                         
  -2   2   2       4619.00       4943.31        67.09 o                         
  -1   2   2        209.84        236.31         3.88 o                         
   0   2   2       6064.28       6449.09        82.22 o                         
   1   2   2       1467.26       1404.60        18.96 o                         
   2   2   2       2564.79       2544.67        35.22 o                         
   3   2   2        718.01        763.71        12.17 o                         
   4   2   2       3624.92       3736.69        60.23 o                         
   5   2   2          7.59         13.97         2.70 o                         
   6   2   2        356.94        344.46         8.46 o                         
   7   2   2          9.28          5.39         5.41 o                         
   8   2   2          0.36         19.11         8.07 o                         
  -9   3   2         22.47         17.48        14.02 o                         
  -8   3   2         32.72         29.47         9.89 o                         
  -7   3   2        124.50        131.22         8.51 o                         
  -6   3   2        121.10        171.89        10.40 o                         
  -5   3   2          9.67         17.43         5.00 o                         
  -4   3   2        402.06        459.73        11.32 o                         
  -3   3   2         10.50         39.69         2.87 o                         
  -2   3   2        223.39        270.14         5.16 o                         
  -1   3   2         11.56         19.25         2.22 o                         
   0   3   2        366.66        420.17         6.00 o                         
   1   3   2       2564.17       2508.69        35.81 o                         
   2   3   2        110.53         81.56         3.00 o                         
   3   3   2        318.82        408.98         7.43 o                         
   4   3   2        716.42        887.35        17.11 o                         
   5   3   2         16.05         29.94         4.33 o                         
   6   3   2          0.09         11.67         4.91 o                         
   7   3   2         86.36         85.79         7.62 o                         
   8   3   2         58.05         69.78        10.82 o                         
  -8   4   2         77.79         83.79        11.20 o                         
  -7   4   2         18.14          8.33         7.23 o                         
  -6   4   2        319.37        255.63         9.70 o                         
  -5   4   2         49.04         34.60         5.39 o                         
  -4   4   2         67.84         70.22         6.48 o                         
  -3   4   2       3215.40       3194.67        54.77 o                         
  -2   4   2       2268.90       2153.71        36.87 o                         
  -1   4   2       5857.97       6206.61        93.58 o                         
   0   4   2        268.53        294.91         5.37 o                         
   1   4   2       9829.94       9955.99       150.29 o                         
   2   4   2       3001.87       3234.53        50.15 o                         
   3   4   2       2091.43       1942.36        32.50 o                         
   4   4   2        148.20        135.50         5.26 o                         
   5   4   2        763.31        688.98        15.99 o                         
   6   4   2         55.46         39.73         6.01 o                         
   7   4   2          0.81          2.51         6.92 o                         
   8   4   2         46.39         61.94        12.55 o                         
  -8   5   2          7.01         25.33        11.95 o                         
  -7   5   2        489.53        502.96        17.37 o                         
  -6   5   2         84.89        104.98         7.78 o                         
  -5   5   2        716.92        687.97        17.34 o                         
  -4   5   2       1481.06       1457.05        27.88 o                         
  -3   5   2       3159.60       2763.88        59.19 o                         
  -2   5   2        531.01        452.05         9.57 o                         
  -1   5   2       1041.50       1091.42        17.85 o                         
   0   5   2          2.85         13.43         2.35 o                         
   1   5   2        217.24        221.67         6.27 o                         
   2   5   2        609.52        583.01        11.89 o                         
   3   5   2        678.48        615.73        13.41 o                         
   4   5   2        341.88        345.49         8.90 o                         
   5   5   2        474.71        462.32        12.34 o                         
   6   5   2        479.03        503.53        14.95 o                         
   7   5   2        160.08        176.05        10.60 o                         
   8   5   2         48.83         64.77        14.58 o                         
  -8   6   2          9.73         33.29        12.83 o                         
  -7   6   2        132.27        168.71        12.47 o                         
  -6   6   2        847.43        802.93        20.53 o                         
  -5   6   2        195.76        184.45         9.39 o                         
  -4   6   2       1931.30       1889.76        40.83 o                         
  -3   6   2       1591.02       1533.94        39.25 o                         
  -2   6   2       3543.22       3495.14        66.61 o                         
  -1   6   2       3146.03       3086.13        52.77 o                         
   0   6   2       3802.70       3689.37        59.82 o                         
   1   6   2       2535.54       2365.35        45.76 o                         
   2   6   2       9310.20       9264.39       153.45 o                         
   3   6   2        732.77        673.20        14.08 o                         
   4   6   2       1093.70       1072.58        21.85 o                         
   5   6   2         82.03         68.75         6.17 o                         
   6   6   2        104.99        111.26         8.83 o                         
   7   6   2          2.29         10.20         9.34 o                         
   8   6   2          0.14          2.30        14.85 o                         
  -7   7   2         15.56         -4.93        10.64 o                         
  -6   7   2        849.63        922.02        28.32 o                         
  -5   7   2          7.47         18.22         7.02 o                         
  -4   7   2       6895.69       6627.70       134.30 o                         
  -3   7   2        697.78        674.15        18.73 o                         
  -2   7   2       5014.38       4768.57        95.91 o                         
  -1   7   2         98.74         88.14         4.97 o                         
   0   7   2        376.56        375.75         9.03 o                         
   1   7   2          5.56         19.79         4.41 o                         
   2   7   2        346.47        337.48        14.51 o                         
   3   7   2        794.35        779.47        17.02 o                         
   4   7   2         33.87         42.51         6.34 o                         
   5   7   2        698.00        746.61        22.88 o                         
   6   7   2        106.01        144.20        10.00 o                         
   7   7   2        426.72        453.53        19.13 o                         
  -7   8   2         30.60         28.65        11.77 o                         
  -6   8   2         21.35         16.47         9.30 o                         
  -5   8   2        112.26         89.20         8.60 o                         
  -4   8   2          3.60         12.30         7.03 o                         
  -3   8   2          0.17         -4.48         6.75 o                         
  -2   8   2       1199.47       1197.28        31.31 o                         
  -1   8   2        330.91        365.14        10.07 o                         
   0   8   2       2088.89       1996.07        39.16 o                         
   1   8   2         14.18         18.19         5.09 o                         
   2   8   2       1647.84       1526.68        31.86 o                         
   3   8   2        114.54        103.67         7.17 o                         
   4   8   2        128.92        171.74         9.61 o                         
   5   8   2         65.37         62.63         9.14 o                         
   6   8   2         72.70         79.40        10.35 o                         
   7   8   2          0.47          2.34        13.37 o                         
  -6   9   2          1.22         22.24        11.22 o                         
  -5   9   2          3.18         12.19         9.34 o                         
  -4   9   2         81.35         87.32        10.03 o                         
  -3   9   2        325.21        319.01        12.83 o                         
  -2   9   2        961.48        986.96        23.52 o                         
  -1   9   2         34.50         43.72         6.58 o                         
   0   9   2       5513.13       5435.75       102.42 o                         
   1   9   2          1.33          0.89         6.97 o                         
   2   9   2        149.66        152.44         8.72 o                         
   3   9   2        132.22        124.90         8.12 o                         
   4   9   2         38.23         38.43         8.29 o                         
   5   9   2         10.42          8.21         9.49 o                         
   6   9   2          4.80          3.94        13.09 o                         
  -5  10   2          2.53         -6.40        10.93 o                         
  -4  10   2       1209.05       1143.08        33.24 o                         
  -3  10   2        842.96        782.77        22.48 o                         
  -2  10   2       2845.04       2880.64        61.07 o                         
  -1  10   2         95.73        115.05         8.09 o                         
   0  10   2        896.93        903.80        24.08 o                         
   1  10   2        911.70        909.22        20.81 o                         
   2  10   2        352.62        348.42        12.68 o                         
   3  10   2        265.49        257.32        12.60 o                         
   4  10   2        311.75        311.49        14.26 o                         
   5  10   2        117.79        126.90        13.19 o                         
  -4  11   2         15.99         15.07        11.47 o                         
  -3  11   2        143.37        159.05        12.28 o                         
  -2  11   2        633.65        634.30        27.80 o                         
  -1  11   2         48.79         50.82        12.57 o                         
   0  11   2        102.57         94.02        10.89 o                         
   1  11   2          1.52        -11.45        11.45 o                         
   2  11   2          2.23         -0.01         9.11 o                         
   3  11   2        124.64        158.58        13.03 o                         
   4  11   2        283.20        361.45        24.13 o                         
  -3  12   2         14.63         29.56        18.28 o                         
  -2  12   2        342.16        350.36        21.28 o                         
  -1  12   2        453.08        437.82        35.42 o                         
   0  12   2        561.32        587.00        34.95 o                         
   1  12   2         60.36         62.98        17.25 o                         
   2  12   2        117.16        118.06        20.30 o                         
   3  12   2        201.95        188.02        25.10 o                         
  -9   1   3         22.92         18.24        12.92 o                         
  -8   1   3        336.00        304.62        15.35 o                         
  -7   1   3        111.76        113.83         8.69 o                         
  -6   1   3        851.84        791.98        19.19 o                         
  -5   1   3        377.09        386.41        11.30 o                         
  -4   1   3       7815.27       7987.93       146.95 o                         
  -3   1   3       1322.23       1286.64        24.87 o                         
  -2   1   3      20179.66      22041.63       332.93 o                         
  -1   1   3        822.02        889.16        13.85 o                         
   0   1   3       4024.04       4238.09        57.07 o                         
   1   1   3          0.59          6.28         0.99 o                         
   2   1   3         74.83         45.36         1.74 o                         
   3   1   3         46.36         54.42         2.61 o                         
   4   1   3        336.21        316.53         7.05 o                         
   5   1   3        762.23        766.61        13.59 o                         
   6   1   3        368.89        346.75         8.87 o                         
   7   1   3        374.03        433.48        11.60 o                         
   8   1   3        121.71        113.01         9.72 o                         
   9   1   3         25.93         41.79        25.48 o                         
  -9   2   3        117.56        145.41        20.53 o                         
  -8   2   3          0.53          6.17         8.35 o                         
  -7   2   3         98.13        122.12         8.06 o                         
  -6   2   3        250.96        208.94         7.90 o                         
  -5   2   3         43.34         48.64         4.21 o                         
  -4   2   3      14053.89      14534.98       230.64 o                         
  -3   2   3       1941.15       2015.05        32.99 o                         
  -2   2   3       9513.29      10086.64       140.97 o                         
  -1   2   3        549.47        565.64         8.09 o                         
   0   2   3      53509.04      55887.32       764.79 o                         
   1   2   3       5386.12       5963.40        80.59 o                         
   2   2   3       8508.86       8415.35       109.75 o                         
   3   2   3       1647.83       1580.55        23.04 o                         
   4   2   3       4017.51       3950.51        60.67 o                         
   5   2   3         60.42         50.61         4.15 o                         
   6   2   3         16.92         30.14         4.30 o                         
   7   2   3         20.23         13.78         5.62 o                         
   8   2   3          7.55         16.76         8.80 o                         
  -9   3   3        120.18        129.29        32.95 o                         
  -8   3   3        140.57        171.12        12.03 o                         
  -7   3   3        250.94        272.45        10.81 o                         
  -6   3   3         17.20         39.69         5.86 o                         
  -5   3   3       1806.61       1780.01        37.93 o                         
  -4   3   3       3589.75       3431.20        59.66 o                         
  -3   3   3       2501.64       2341.09        36.64 o                         
  -2   3   3        132.29        110.07         3.35 o                         
  -1   3   3       4915.49       4887.21        59.09 o                         
   0   3   3       3447.92       3641.92        47.99 o                         
   1   3   3         62.63         48.39         2.39 o                         
   2   3   3        725.81        631.87         9.97 o                         
   3   3   3        140.66        100.58         3.23 o                         
   4   3   3         19.67         32.73         3.18 o                         
   5   3   3        803.61        798.20        15.82 o                         
   6   3   3        783.37        820.80        16.81 o                         
   7   3   3        851.97        911.46        20.09 o                         
   8   3   3        302.13        301.43        14.97 o                         
  -8   4   3         40.93         69.26        12.48 o                         
  -7   4   3         35.94         61.79         9.07 o                         
  -6   4   3         16.05         22.48         6.15 o                         
  -5   4   3         14.39         22.23         5.43 o                         
  -4   4   3        111.64        127.81         5.31 o                         
  -3   4   3       1788.58       1836.76        34.07 o                         
  -2   4   3       2622.20       2754.28        44.01 o                         
  -1   4   3       4956.90       4923.85        71.78 o                         
   0   4   3       6542.74       6946.62        90.84 o                         
   1   4   3       9613.14       9909.84       149.61 o                         
   2   4   3       5833.54       5968.69        87.22 o                         
   3   4   3       1749.98       1673.60        26.95 o                         
   4   4   3        700.39        780.68        14.42 o                         
   5   4   3        619.38        608.45        14.09 o                         
   6   4   3         37.48         53.33         7.14 o                         
   7   4   3          2.63         -2.88         6.92 o                         
   8   4   3         74.14         88.28        12.96 o                         
  -8   5   3          0.69          4.60        11.97 o                         
  -7   5   3          3.72         19.90         7.69 o                         
  -6   5   3        838.29        980.51        23.65 o                         
  -5   5   3        116.21        156.04         7.69 o                         
  -4   5   3          3.27          7.72         4.02 o                         
  -3   5   3        173.56        188.87         6.47 o                         
  -2   5   3        518.82        500.83         9.77 o                         
  -1   5   3          8.29         12.40         3.07 o                         
   0   5   3       1127.24       1287.35        19.18 o                         
   1   5   3        253.51        249.70         6.09 o                         
   2   5   3       3939.56       4089.30        60.37 o                         
   3   5   3       1420.88       1400.59        24.12 o                         
   4   5   3         69.58         65.45         4.83 o                         
   5   5   3        267.72        301.18         9.63 o                         
   6   5   3          2.92         10.31         7.97 o                         
   7   5   3         51.06         43.33         8.55 o                         
   8   5   3          0.89         13.86        16.91 o                         
  -8   6   3         14.35          8.79        13.35 o                         
  -7   6   3          4.73          5.02         9.69 o                         
  -6   6   3        345.76        309.76        12.68 o                         
  -5   6   3         26.20         36.72         7.22 o                         
  -4   6   3       3278.24       3055.81        68.45 o                         
  -3   6   3        114.67        115.37         7.05 o                         
  -2   6   3        567.46        604.61        15.34 o                         
  -1   6   3         77.16         67.46         4.00 o                         
   0   6   3        681.42        721.14        13.35 o                         
   1   6   3        289.17        326.94        10.48 o                         
   2   6   3       1063.73       1060.26        19.70 o                         
   3   6   3         79.50         70.97         5.02 o                         
   4   6   3       1851.57       1718.81        32.97 o                         
   5   6   3         60.73         71.69         7.14 o                         
   6   6   3         76.61         49.00         8.13 o                         
   7   6   3          6.46          2.46        10.28 o                         
  -7   7   3        287.49        268.12        16.79 o                         
  -6   7   3        329.32        313.06        14.82 o                         
  -5   7   3        452.87        440.06        13.99 o                         
  -4   7   3       2059.81       1949.92        42.64 o                         
  -3   7   3        968.33        907.98        24.26 o                         
  -2   7   3       2930.20       2854.67        54.83 o                         
  -1   7   3        568.48        561.89        13.05 o                         
   0   7   3        537.98        507.22        11.27 o                         
   1   7   3         79.63         75.89         7.51 o                         
   2   7   3        478.15        473.90        11.80 o                         
   3   7   3          8.04         15.45         5.23 o                         
   4   7   3        202.61        203.05         7.98 o                         
   5   7   3          9.81         20.78         7.19 o                         
   6   7   3         25.43         43.08         8.79 o                         
   7   7   3         92.30         88.06        12.38 o                         
  -7   8   3         36.46         27.10        11.60 o                         
  -6   8   3         39.17         39.04        10.44 o                         
  -5   8   3          9.86         12.74         7.44 o                         
  -4   8   3        295.59        297.71        13.72 o                         
  -3   8   3        466.90        467.13        19.80 o                         
  -2   8   3         67.19         83.30         8.37 o                         
  -1   8   3        643.92        622.09        15.70 o                         
   0   8   3        210.76        218.26         8.56 o                         
   1   8   3       1503.64       1482.32        30.12 o                         
   2   8   3        164.98        147.03         6.84 o                         
   3   8   3       1415.23       1343.46        28.59 o                         
   4   8   3       1093.61       1069.40        24.44 o                         
   5   8   3        408.83        377.35        13.04 o                         
   6   8   3         54.38         45.17         9.43 o                         
   7   8   3          2.07         -1.31        13.37 o                         
  -6   9   3        415.99        459.38        19.38 o                         
  -5   9   3        455.45        483.07        19.01 o                         
  -4   9   3        651.68        632.28        18.04 o                         
  -3   9   3         71.37         63.34         8.47 o                         
  -2   9   3       1653.22       1720.90        37.68 o                         
  -1   9   3        434.22        436.31        14.03 o                         
   0   9   3       1224.07       1160.21        26.46 o                         
   1   9   3        191.22        206.53         8.31 o                         
   2   9   3        190.08        189.35         9.34 o                         
   3   9   3        210.34        234.77         9.82 o                         
   4   9   3        148.28        156.51        10.94 o                         
   5   9   3        124.08        138.61        11.49 o                         
   6   9   3         98.88        139.72        18.39 o                         
  -5  10   3          9.09          4.11        10.94 o                         
  -4  10   3          0.03          1.21         9.02 o                         
  -3  10   3          2.53         13.98         8.55 o                         
  -2  10   3       1905.94       1908.40        42.14 o                         
  -1  10   3          5.85          7.33         6.85 o                         
   0  10   3        279.81        265.93        16.26 o                         
   1  10   3         69.04         56.82         6.92 o                         
   2  10   3        732.15        730.00        20.02 o                         
   3  10   3         50.65         70.70         9.55 o                         
   4  10   3          1.04         -6.53         9.26 o                         
   5  10   3         98.80        143.11        15.86 o                         
  -4  11   3        220.82        199.37        14.03 o                         
  -3  11   3        246.21        264.04        20.80 o                         
  -2  11   3         29.15         38.87        12.92 o                         
  -1  11   3          8.32         32.46        14.69 o                         
   0  11   3         10.89          9.87         9.52 o                         
   1  11   3          3.25         14.40        10.45 o                         
   2  11   3          8.05         -9.01        10.43 o                         
   3  11   3        216.82        239.86        14.51 o                         
   4  11   3        352.46        381.45        20.34 o                         
  -3  12   3        218.73        262.14        24.86 o                         
  -2  12   3          4.92          7.17        13.43 o                         
  -1  12   3        250.54        269.25        19.02 o                         
   0  12   3         56.23         85.09        19.42 o                         
   1  12   3        386.22        430.68        27.86 o                         
   2  12   3        302.02        291.13        20.88 o                         
   3  12   3         42.03         33.11        15.64 o                         
  -9   0   4         10.58          3.06        22.42 o                         
  -8   0   4        380.41        491.72        23.64 o                         
  -7   0   4         43.68         79.25        38.22 o                         
  -6   0   4         22.79         19.61         7.36 o                         
  -5   0   4        219.23        197.89         8.02 o                         
  -4   0   4       1155.34       1193.58        30.22 o                         
  -3   0   4         61.76         55.74         3.48 o                         
  -2   0   4        774.06        703.27        20.12 o                         
  -1   0   4        830.45        774.85        17.74 o                         
   0   0   4       4084.11       4180.70        91.76 o                         
   1   0   4       1765.75       1779.00        31.81 o                         
   2   0   4      17333.10      17780.29       291.32 o                         
   3   0   4       6988.82       7067.54       150.81 o                         
   4   0   4       5169.38       5019.18       108.67 o                         
   5   0   4        754.49        778.33        19.65 o                         
   6   0   4        555.03        477.95        15.35 o                         
   7   0   4         81.68         67.92         8.35 o                         
   8   0   4         12.72         44.85        21.40 o                         
  -9   1   4         22.90         14.14        10.91 o                         
  -8   1   4        117.17        132.68        12.31 o                         
  -7   1   4        140.79        130.32         8.89 o                         
  -6   1   4       2200.13       2132.51        70.22 o                         
  -5   1   4        671.01        627.25        16.03 o                         
  -4   1   4      13743.99      13655.89       325.53 o                         
  -3   1   4       1207.08       1211.80        21.44 o                         
  -2   1   4      93700.79      90449.73      2372.74 o                         
  -1   1   4       1064.65       1139.81        16.84 o                         
   0   1   4       1426.19       1552.39        20.60 o                         
   1   1   4          9.24          9.45         1.12 o                         
   2   1   4        411.56        410.53         5.85 o                         
   3   1   4          3.78          9.00         2.27 o                         
   4   1   4       1727.21       1590.05        27.74 o                         
   5   1   4        429.38        428.45         9.18 o                         
   6   1   4        202.67        229.38         7.34 o                         
   7   1   4        414.89        459.90        12.06 o                         
   8   1   4        250.96        295.62        13.97 o                         
  -9   2   4         20.98         24.55        13.45 o                         
  -8   2   4          0.95         18.39         8.52 o                         
  -7   2   4         97.80         98.74         8.52 o                         
  -6   2   4        376.58        357.33         9.81 o                         
  -5   2   4          4.58          6.10         3.65 o                         
  -4   2   4      15222.07      16302.29       259.43 o                         
  -3   2   4         52.99         76.59         3.37 o                         
  -2   2   4       1173.68       1254.28        22.79 o                         
  -1   2   4        200.63        196.87         4.68 o                         
   0   2   4       4825.51       5124.58        68.94 o                         
   1   2   4       1203.89       1244.48        17.23 o                         
   2   2   4        832.70        794.52        11.09 o                         
   3   2   4         20.32         25.89         2.15 o                         
   4   2   4       2271.02       2373.43        36.97 o                         
   5   2   4         48.05         40.49         3.18 o                         
   6   2   4          1.67         -0.79         4.22 o                         
   7   2   4          3.43         -5.70         5.88 o                         
   8   2   4          0.00         -3.28         8.38 o                         
  -9   3   4          0.33        -10.79        13.59 o                         
  -8   3   4         66.50         45.09        10.32 o                         
  -7   3   4          0.29          8.82         7.47 o                         
  -6   3   4       2837.47       2590.06        51.07 o                         
  -5   3   4          8.46         25.44         5.11 o                         
  -4   3   4        370.51        369.31        10.57 o                         
  -3   3   4        423.64        495.98         9.31 o                         
  -2   3   4        889.14        805.48        13.89 o                         
  -1   3   4        575.77        635.33         9.13 o                         
   0   3   4         20.60         10.62         1.70 o                         
   1   3   4          2.77          7.59         3.34 o                         
   2   3   4       4257.15       4471.49        65.42 o                         
   3   3   4        873.69        936.99        14.98 o                         
   4   3   4         27.27         53.55         3.68 o                         
   5   3   4         12.99         25.08         4.29 o                         
   6   3   4        397.46        434.74        12.85 o                         
   7   3   4         37.99         51.80         6.74 o                         
   8   3   4          1.21         -0.56        10.00 o                         
  -8   4   4        320.11        247.31        18.41 o                         
  -7   4   4         13.99         44.25         7.68 o                         
  -6   4   4         32.09         49.99         6.18 o                         
  -5   4   4         82.69         62.81         6.59 o                         
  -4   4   4        444.04        423.16         9.67 o                         
  -3   4   4        534.84        587.14        11.99 o                         
  -2   4   4        141.18        167.56         4.84 o                         
  -1   4   4       4934.29       5110.40        71.31 o                         
   0   4   4      23281.71      26262.80       392.30 o                         
   1   4   4       1894.03       1943.75        31.00 o                         
   2   4   4       3073.75       2922.66        45.24 o                         
   3   4   4       1665.95       1587.77        24.57 o                         
   4   4   4       2355.64       2357.16        38.65 o                         
   5   4   4        671.34        605.27        12.87 o                         
   6   4   4        123.76         76.17         8.93 o                         
   7   4   4         52.08         41.57         7.59 o                         
   8   4   4          7.11         26.60        17.75 o                         
  -8   5   4          3.25          9.46        14.00 o                         
  -7   5   4         51.70         42.18         7.94 o                         
  -6   5   4       2001.66       2088.64        49.03 o                         
  -5   5   4       1290.47       1198.68        29.55 o                         
  -4   5   4       1766.78       1617.17        32.64 o                         
  -3   5   4        807.59        754.55        17.91 o                         
  -2   5   4       2501.38       2322.81        39.84 o                         
  -1   5   4       2347.89       2241.04        36.66 o                         
   0   5   4        770.12        815.28        13.86 o                         
   1   5   4          5.23          5.64         3.04 o                         
   2   5   4       1851.04       2015.47        32.22 o                         
   3   5   4         91.11         89.93         4.34 o                         
   4   5   4        137.20        120.32         5.57 o                         
   5   5   4        800.53        773.70        17.84 o                         
   6   5   4        320.74        367.40        14.23 o                         
   7   5   4        565.00        579.79        18.91 o                         
   8   5   4        281.06        346.90        30.60 o                         
  -8   6   4          2.47         33.12        18.02 o                         
  -7   6   4         62.77         79.91        10.89 o                         
  -6   6   4        196.71        227.85        11.15 o                         
  -5   6   4         85.69         82.58         7.86 o                         
  -4   6   4         61.69         68.73         7.09 o                         
  -3   6   4        285.05        276.52        10.93 o                         
  -2   6   4       1601.26       1543.14        32.45 o                         
  -1   6   4       4992.26       4916.48        83.04 o                         
   0   6   4       2937.85       2994.53        60.82 o                         
   1   6   4       3521.42       3227.93        55.41 o                         
   2   6   4       2806.32       2592.35        45.16 o                         
   3   6   4       1262.98       1188.33        22.32 o                         
   4   6   4        282.67        285.14         8.78 o                         
   5   6   4         38.50         21.89         6.64 o                         
   6   6   4         31.72         30.22         8.02 o                         
   7   6   4          0.67          1.96         9.39 o                         
  -7   7   4         92.93        122.09        16.92 o                         
  -6   7   4        609.91        688.61        26.26 o                         
  -5   7   4        392.23        472.85        14.54 o                         
  -4   7   4       1283.35       1315.31        32.74 o                         
  -3   7   4        948.89        962.13        22.22 o                         
  -2   7   4        104.13        114.71         5.56 o                         
  -1   7   4        101.12         88.89         5.09 o                         
   0   7   4        152.35        146.45         6.52 o                         
   1   7   4         54.69         53.65         5.49 o                         
   2   7   4         70.00         60.94         4.61 o                         
   3   7   4         26.91         38.17         5.43 o                         
   4   7   4        718.86        725.12        17.91 o                         
   5   7   4        120.63        139.40         8.77 o                         
   6   7   4        453.10        516.02        16.56 o                         
   7   7   4         77.21        127.41        19.27 o                         
  -7   8   4          6.42         14.61        12.31 o                         
  -6   8   4          5.64         -2.81        11.06 o                         
  -5   8   4         22.79         24.91         7.56 o                         
  -4   8   4          4.00          0.41         7.36 o                         
  -3   8   4         51.56         50.34         7.52 o                         
  -2   8   4         97.16        101.07         5.83 o                         
  -1   8   4         31.44         44.12         5.59 o                         
   0   8   4       1134.18       1004.35        23.24 o                         
   1   8   4         23.65         17.76         5.76 o                         
   2   8   4        129.61        131.14         8.54 o                         
   3   8   4         51.59         57.54         7.63 o                         
   4   8   4          3.34         14.19         7.04 o                         
   5   8   4          1.87          5.80         7.59 o                         
   6   8   4          3.67         -9.60         9.69 o                         
  -6   9   4         74.87         76.46        13.31 o                         
  -5   9   4         83.80         80.35        12.17 o                         
  -4   9   4          5.71          0.82         8.27 o                         
  -3   9   4        186.70        187.65        10.54 o                         
  -2   9   4        444.37        496.33        14.36 o                         
  -1   9   4         13.35         10.86         6.35 o                         
   0   9   4        371.68        384.02        12.16 o                         
   1   9   4         58.54         62.74         6.25 o                         
   2   9   4        342.00        352.91        11.38 o                         
   3   9   4          7.90          9.24         7.47 o                         
   4   9   4         26.19         39.70         9.19 o                         
   5   9   4         58.89         57.60        10.19 o                         
   6   9   4          3.52          6.60        13.12 o                         
  -5  10   4        169.06        152.76        14.77 o                         
  -4  10   4        484.73        473.44        20.49 o                         
  -3  10   4        130.76        131.69        11.25 o                         
  -2  10   4         32.03         60.47         9.76 o                         
  -1  10   4        989.99        971.56        25.62 o                         
   0  10   4       1249.11       1345.11        33.44 o                         
   1  10   4        609.53        603.88        17.12 o                         
   2  10   4        498.60        513.05        16.62 o                         
   3  10   4        228.29        236.84        12.38 o                         
   4  10   4        107.42         94.08        10.63 o                         
   5  10   4          7.49         16.42        13.10 o                         
  -4  11   4        161.35        168.85        13.49 o                         
  -3  11   4        203.10        229.68        13.55 o                         
  -2  11   4         28.07         38.02        12.92 o                         
  -1  11   4        247.55        259.37        24.62 o                         
   0  11   4         53.45         64.83        13.83 o                         
   1  11   4          5.74         -2.55         9.29 o                         
   2  11   4         21.93         26.29         9.23 o                         
   3  11   4         42.30         38.06        11.07 o                         
   4  11   4         34.19         31.17        13.09 o                         
  -3  12   4          0.92        -14.89        17.56 o                         
  -2  12   4        538.82        528.86        26.38 o                         
  -1  12   4         58.13         47.44        14.04 o                         
   0  12   4        407.87        423.33        29.52 o                         
   1  12   4        357.02        320.08        38.73 o                         
   2  12   4        639.75        719.94        39.04 o                         
   3  12   4        148.67        155.66        18.59 o                         
  -9   1   5         41.16         18.93        18.22 o                         
  -8   1   5        144.86        122.56        10.92 o                         
  -7   1   5        355.83        345.35        15.98 o                         
  -6   1   5        174.14        179.16         9.44 o                         
  -5   1   5        194.08        175.29         6.01 o                         
  -4   1   5       2575.61       2487.70        50.46 o                         
  -3   1   5       1606.98       1566.64        35.85 o                         
  -2   1   5       6549.82       7705.81       143.69 o                         
  -1   1   5         82.80        109.26         2.71 o                         
   0   1   5        471.21        504.69         7.12 o                         
   1   1   5       4498.30       4591.41        60.14 o                         
   2   1   5        286.77        261.31         4.63 o                         
   3   1   5         40.18         63.61         2.93 o                         
   4   1   5        102.83        170.38         6.14 o                         
   5   1   5        490.52        569.60        11.85 o                         
   6   1   5        392.11        397.00        10.25 o                         
   7   1   5         64.67         97.26         6.74 o                         
   8   1   5         46.55         56.47        12.54 o                         
  -9   2   5         11.86         24.46        17.30 o                         
  -8   2   5        192.24        234.66        14.53 o                         
  -7   2   5          0.88          9.93         7.30 o                         
  -6   2   5         27.32         60.49         5.33 o                         
  -5   2   5        363.65        352.88         8.72 o                         
  -4   2   5       7090.70       7381.73       123.72 o                         
  -3   2   5       1836.02       1811.21        46.31 o                         
  -2   2   5       1586.68       1507.71        25.93 o                         
  -1   2   5       8802.46       9748.28       126.18 o                         
   0   2   5       3963.78       4099.81        55.39 o                         
   1   2   5       9893.10       9974.23       126.03 o                         
   2   2   5      10484.48      10456.95       145.53 o                         
   3   2   5       1764.03       1729.64        24.31 o                         
   4   2   5         98.31        176.58         4.64 o                         
   5   2   5        823.82        755.52        14.21 o                         
   6   2   5         56.87         40.59         5.13 o                         
   7   2   5        291.85        261.50        10.01 o                         
   8   2   5          4.90         -3.17         9.57 o                         
  -9   3   5         12.15          9.17        25.48 o                         
  -8   3   5        108.48        136.12        11.52 o                         
  -7   3   5        230.30        255.98        11.73 o                         
  -6   3   5       4909.02       4818.46       104.44 o                         
  -5   3   5       1909.27       1886.18        33.55 o                         
  -4   3   5       2694.97       2722.98        42.62 o                         
  -3   3   5       5172.16       5052.06        80.60 o                         
  -2   3   5       6500.07       6367.25        89.12 o                         
  -1   3   5       3640.39       3737.24        50.40 o                         
   0   3   5        104.75        120.26         2.89 o                         
   1   3   5       1621.52       1662.76        24.98 o                         
   2   3   5       5725.87       6560.66        95.47 o                         
   3   3   5        917.03        824.52        13.34 o                         
   4   3   5        162.01        138.11         4.90 o                         
   5   3   5       2120.70       2291.07        36.27 o                         
   6   3   5        839.17        848.04        22.73 o                         
   7   3   5        616.41        662.64        16.97 o                         
   8   3   5        371.69        410.38        15.86 o                         
  -8   4   5         83.66         57.51        17.43 o                         
  -7   4   5        134.14        164.50        10.23 o                         
  -6   4   5          7.23         17.38         5.80 o                         
  -5   4   5         33.26         41.61         6.30 o                         
  -4   4   5          7.75         10.55         4.18 o                         
  -3   4   5        159.66        160.93         5.33 o                         
  -2   4   5       1808.81       1980.65        30.86 o                         
  -1   4   5       4686.49       4761.89        66.47 o                         
   0   4   5       6963.64       7325.06       119.07 o                         
   1   4   5        958.83        927.03        14.34 o                         
   2   4   5       7683.66       7564.78       114.31 o                         
   3   4   5       1609.56       1543.62        23.91 o                         
   4   4   5       2245.16       2268.60        39.29 o                         
   5   4   5        283.77        290.50         8.00 o                         
   6   4   5         95.09        106.33         9.19 o                         
   7   4   5        214.83        191.55        10.44 o                         
   8   4   5         11.50         17.62        11.93 o                         
  -8   5   5        733.63        750.20        51.42 o                         
  -7   5   5        182.18        204.58        11.10 o                         
  -6   5   5        389.22        453.08        17.02 o                         
  -5   5   5         45.01         77.92         7.24 o                         
  -4   5   5        850.61        904.85        21.04 o                         
  -3   5   5        415.20        433.79        10.31 o                         
  -2   5   5        109.52        126.73         4.12 o                         
  -1   5   5         34.96         19.90         3.18 o                         
   0   5   5        445.54        474.64        10.45 o                         
   1   5   5        676.80        723.81        13.59 o                         
   2   5   5        405.97        482.21         9.35 o                         
   3   5   5       1395.80       1480.22        25.39 o                         
   4   5   5         38.42         45.67         5.03 o                         
   5   5   5        182.96        203.62        10.19 o                         
   6   5   5         21.55         46.87        11.78 o                         
   7   5   5        128.99        171.38        11.50 o                         
   8   5   5         93.37        103.68        14.23 o                         
  -8   6   5         16.57         14.07        18.37 o                         
  -7   6   5          2.83          1.83         9.94 o                         
  -6   6   5       1980.65       1902.38        45.23 o                         
  -5   6   5        549.59        541.69        16.51 o                         
  -4   6   5        441.10        463.49        14.49 o                         
  -3   6   5         16.63         23.28         4.68 o                         
  -2   6   5        962.96        959.21        24.61 o                         
  -1   6   5        774.80        799.96        15.39 o                         
   0   6   5         17.51         14.03         3.42 o                         
   1   6   5        226.45        221.42         7.76 o                         
   2   6   5        326.94        358.95         8.86 o                         
   3   6   5         51.13         35.95         4.05 o                         
   4   6   5         32.56         55.30         5.38 o                         
   5   6   5         50.07         34.26         6.81 o                         
   6   6   5         78.37         33.05         7.89 o                         
   7   6   5        176.60        124.56        11.42 o                         
  -7   7   5        146.51        126.93        13.57 o                         
  -6   7   5        196.77        191.90        11.04 o                         
  -5   7   5        256.34        200.95        10.45 o                         
  -4   7   5       3544.55       3332.03        75.05 o                         
  -3   7   5       2349.91       2289.24        44.78 o                         
  -2   7   5       1134.61       1057.37        22.19 o                         
  -1   7   5        116.89        104.20         6.36 o                         
   0   7   5       1268.02       1343.49        27.36 o                         
   1   7   5        186.75        209.88         8.04 o                         
   2   7   5          7.10         10.28         4.17 o                         
   3   7   5         77.42         90.00         6.78 o                         
   4   7   5         24.12         33.92         6.67 o                         
   5   7   5        164.77        164.05         9.12 o                         
   6   7   5        188.25        198.23        12.26 o                         
   7   7   5          2.38         11.62        12.96 o                         
  -7   8   5         19.96         35.31        19.09 o                         
  -6   8   5         27.64         43.08        11.65 o                         
  -5   8   5          0.46          1.19         7.54 o                         
  -4   8   5        182.90        189.33        10.51 o                         
  -3   8   5        285.56        267.20        11.32 o                         
  -2   8   5        484.59        513.69        12.85 o                         
  -1   8   5        415.25        437.30        13.48 o                         
   0   8   5        545.48        510.50        13.89 o                         
   1   8   5       1536.33       1484.41        32.79 o                         
   2   8   5       2214.93       2163.97        40.32 o                         
   3   8   5        981.04        939.10        20.21 o                         
   4   8   5        872.22        859.79        20.75 o                         
   5   8   5        531.25        504.52        15.29 o                         
   6   8   5        185.02        175.97        12.54 o                         
  -6   9   5        471.40        510.47        22.53 o                         
  -5   9   5        161.00        187.47        12.45 o                         
  -4   9   5       1644.89       1671.11        44.52 o                         
  -3   9   5        509.30        509.16        16.78 o                         
  -2   9   5       5391.32       5416.23       109.64 o                         
  -1   9   5        466.42        454.66        14.44 o                         
   0   9   5        223.19        230.21         9.40 o                         
   1   9   5         20.83         15.31         5.68 o                         
   2   9   5          1.51          2.63         6.35 o                         
   3   9   5        186.48        183.91        10.01 o                         
   4   9   5        465.33        496.11        17.25 o                         
   5   9   5         89.17        122.04        11.49 o                         
   6   9   5         60.23         75.35        12.85 o                         
  -5  10   5          2.91          5.88        11.97 o                         
  -4  10   5       1259.00       1281.68        52.08 o                         
  -3  10   5          6.46         -2.48         9.08 o                         
  -2  10   5        333.88        321.15        17.04 o                         
  -1  10   5         54.98         48.89         9.48 o                         
   0  10   5        915.05        934.58        22.88 o                         
   1  10   5          7.04         -0.59         7.11 o                         
   2  10   5        169.67        165.21        16.52 o                         
   3  10   5        226.85        239.29        12.53 o                         
   4  10   5        316.33        324.90        14.89 o                         
   5  10   5          2.21        -12.53        12.96 o                         
  -4  11   5         46.08         87.08        15.87 o                         
  -3  11   5          0.11         -7.51        26.50 o                         
  -2  11   5         12.60         22.01        12.74 o                         
  -1  11   5          0.10          2.06        11.83 o                         
   0  11   5          2.35          6.69         8.97 o                         
   1  11   5          6.95          7.88         9.51 o                         
   2  11   5         76.10         92.96        11.58 o                         
   3  11   5         64.35         76.38        12.87 o                         
   4  11   5         43.01         20.72        13.19 o                         
  -3  12   5          9.85         -1.41        14.26 o                         
  -2  12   5        427.28        463.43        24.79 o                         
  -1  12   5         69.56        102.88        23.53 o                         
   0  12   5        318.84        418.89        22.81 o                         
   1  12   5          3.03        -16.65        16.65 o                         
   2  12   5         55.93         36.91        14.95 o                         
  -9   0   6        384.88        452.12        28.83 o                         
  -8   0   6        108.27        159.49        18.57 o                         
  -7   0   6         77.09        114.47        15.38 o                         
  -6   0   6         27.91         71.55         8.22 o                         
  -5   0   6        603.08        535.63        38.09 o                         
  -4   0   6       4976.96       4907.05       187.28 o                         
  -3   0   6       1285.49       1348.04        89.28 o                         
  -2   0   6       7594.10       7908.06       243.64 o                         
  -1   0   6        433.01        402.70         8.98 o                         
   0   0   6      55921.88      55211.48      1089.87 o                         
   1   0   6       1296.57       1439.39        30.80 o                         
   2   0   6       5679.28       6004.05       116.99 o                         
   3   0   6       6576.18       6407.37       127.37 o                         
   4   0   6       3518.58       3304.61        72.51 o                         
   5   0   6       2276.02       2384.57        53.68 o                         
   6   0   6        265.00        233.02        11.54 o                         
   7   0   6        253.24        211.53        13.39 o                         
   8   0   6          1.90         31.60        21.40 o                         
  -9   1   6         19.97         36.84        13.28 o                         
  -8   1   6         66.76         54.03         9.97 o                         
  -7   1   6        160.93        152.78        22.65 o                         
  -6   1   6        393.48        425.48        15.80 o                         
  -5   1   6       1018.62        985.24        23.94 o                         
  -4   1   6       9384.12       9627.70       300.26 o                         
  -3   1   6       2645.92       2576.10        62.67 o                         
  -2   1   6       2053.16       1833.12        37.86 o                         
  -1   1   6       5000.66       5160.22        81.33 o                         
   0   1   6       5771.25       5995.10        83.44 o                         
   1   1   6        676.13        735.86        10.29 o                         
   2   1   6        983.41        881.15        12.60 o                         
   3   1   6        498.37        501.02         9.29 o                         
   4   1   6       1301.36       1259.72        22.49 o                         
   5   1   6        213.90        224.16         6.24 o                         
   6   1   6        976.24       1046.11        19.18 o                         
   7   1   6         25.37         49.61         6.78 o                         
   8   1   6         98.94        124.51        14.90 o                         
  -9   2   6         13.29         -2.94        14.93 o                         
  -8   2   6         23.54         48.10        11.05 o                         
  -7   2   6        143.98        146.37         9.66 o                         
  -6   2   6        934.94        867.92        21.57 o                         
  -5   2   6         21.16         25.31         4.32 o                         
  -4   2   6         50.71         88.09         7.46 o                         
  -3   2   6        154.20        183.09         5.87 o                         
  -2   2   6       3484.47       3558.15        62.93 o                         
  -1   2   6        750.11        798.42        11.47 o                         
   0   2   6       1674.45       1681.45        21.86 o                         
   1   2   6        998.40        957.70        13.73 o                         
   2   2   6       4853.39       4905.38        68.81 o                         
   3   2   6        184.19        197.77         5.23 o                         
   4   2   6        212.11        196.67         5.14 o                         
   5   2   6        947.30       1001.64        18.10 o                         
   6   2   6        332.77        333.18         8.98 o                         
   7   2   6         24.92         24.99         6.38 o                         
   8   2   6          3.63         -5.51         9.57 o                         
  -9   3   6          6.65         28.54        25.48 o                         
  -8   3   6        480.50        376.79        20.49 o                         
  -7   3   6        239.41        218.84        11.85 o                         
  -6   3   6          3.07         29.66         5.65 o                         
  -5   3   6        328.10        307.09        13.46 o                         
  -4   3   6        108.49        184.63         5.44 o                         
  -3   3   6        711.37        695.74        13.95 o                         
  -2   3   6        913.96       1018.78        18.72 o                         
  -1   3   6       2266.66       2378.81        32.50 o                         
   0   3   6         68.87         69.80         2.47 o                         
   1   3   6         79.77        100.78         4.95 o                         
   2   3   6       3495.70       3746.09        55.15 o                         
   3   3   6         13.03         39.12         3.12 o                         
   4   3   6         67.05         71.54         3.40 o                         
   5   3   6        131.84        159.47         5.96 o                         
   6   3   6         26.38         24.93         5.73 o                         
   7   3   6        184.45        180.57        10.95 o                         
   8   3   6         17.94         17.58        11.77 o                         
  -8   4   6        199.85        177.83        15.95 o                         
  -7   4   6          0.62         -2.10         7.98 o                         
  -6   4   6          0.65         24.52         7.79 o                         
  -5   4   6         10.30         12.81         5.96 o                         
  -4   4   6        192.54        213.17         8.00 o                         
  -3   4   6        219.88        182.54         5.46 o                         
  -2   4   6       6653.57       7653.63       119.66 o                         
  -1   4   6         20.87         26.40         3.84 o                         
   0   4   6       1031.04        885.46        13.55 o                         
   1   4   6        443.35        389.54         9.47 o                         
   2   4   6        806.04        715.31        12.57 o                         
   3   4   6       1626.19       1573.09        26.92 o                         
   4   4   6        680.32        613.93        12.01 o                         
   5   4   6       1008.06        981.47        21.27 o                         
   6   4   6         77.61         52.17         7.42 o                         
   7   4   6        350.83        291.73        12.24 o                         
   8   4   6        107.54         96.65        15.84 o                         
  -8   5   6       1842.97       1757.11       108.04 o                         
  -7   5   6        419.70        448.65        17.22 o                         
  -6   5   6       1806.23       1722.76        41.07 o                         
  -5   5   6       1360.38       1288.22        31.34 o                         
  -4   5   6       3431.45       3395.79        74.18 o                         
  -3   5   6       3623.69       3348.99        68.74 o                         
  -2   5   6       2395.01       2407.04        39.44 o                         
  -1   5   6       1469.73       1552.51        27.33 o                         
   0   5   6      12529.60      14067.38       212.24 o                         
   1   5   6         58.44         59.07         3.00 o                         
   2   5   6        146.04        194.05         5.10 o                         
   3   5   6        632.57        579.79        11.97 o                         
   4   5   6        144.03        147.57         6.77 o                         
   5   5   6        272.65        288.73        14.35 o                         
   6   5   6        734.93        822.68        21.29 o                         
   7   5   6        192.47        247.66        13.37 o                         
   8   5   6        302.50        368.18        20.08 o                         
  -8   6   6        162.13        244.61        34.65 o                         
  -7   6   6          1.60          8.95        10.43 o                         
  -6   6   6       2096.22       2078.47        48.82 o                         
  -5   6   6        402.12        408.69        13.86 o                         
  -4   6   6        136.73        133.69        11.95 o                         
  -3   6   6        764.27        742.83        20.14 o                         
  -2   6   6        624.71        628.81        14.95 o                         
  -1   6   6       1836.24       1890.73        37.17 o                         
   0   6   6       3147.99       3172.91        56.96 o                         
   1   6   6       5634.01       5465.91        92.29 o                         
   2   6   6       1350.12       1218.64        21.47 o                         
   3   6   6       1742.66       1672.29        30.34 o                         
   4   6   6        768.85        811.69        21.43 o                         
   5   6   6        349.34        361.36        11.69 o                         
   6   6   6        148.40        144.41        10.93 o                         
   7   6   6        162.22        160.64        12.12 o                         
  -7   7   6          6.25         23.28        17.97 o                         
  -6   7   6        124.79        170.20        10.73 o                         
  -5   7   6        246.15        286.58        11.98 o                         
  -4   7   6         18.43         11.60         7.16 o                         
  -3   7   6         38.87         46.88         5.05 o                         
  -2   7   6       1458.77       1385.99        28.19 o                         
  -1   7   6         77.76         66.53         6.04 o                         
   0   7   6       1106.38       1085.88        22.73 o                         
   1   7   6          7.60         14.14         4.62 o                         
   2   7   6        239.20        233.16         7.50 o                         
   3   7   6          3.99          2.95         5.04 o                         
   4   7   6        168.22        217.60        11.65 o                         
   5   7   6        185.10        198.01        10.55 o                         
   6   7   6        148.57        192.53        12.27 o                         
   7   7   6        107.44        121.23        13.36 o                         
  -7   8   6         38.89         16.53        18.37 o                         
  -6   8   6        111.13        117.77        11.47 o                         
  -5   8   6         21.68         25.19         7.86 o                         
  -4   8   6         53.22         49.06         8.14 o                         
  -3   8   6        200.72        194.77         9.45 o                         
  -2   8   6        754.84        730.29        17.90 o                         
  -1   8   6          2.62         -5.26         5.54 o                         
   0   8   6         83.89         95.50         7.79 o                         
   1   8   6         60.70         45.37         6.25 o                         
   2   8   6        116.87         94.89         5.66 o                         
   3   8   6         41.59         51.91         7.10 o                         
   4   8   6         11.08          5.79         7.11 o                         
   5   8   6         16.33         30.51         8.05 o                         
   6   8   6          1.27          5.23        11.30 o                         
  -6   9   6         57.30         46.09        15.10 o                         
  -5   9   6        195.75        166.96        13.07 o                         
  -4   9   6        109.33        114.86         9.99 o                         
  -3   9   6         16.14         15.27         7.84 o                         
  -2   9   6        650.32        653.84        20.78 o                         
  -1   9   6        256.32        282.08        12.08 o                         
   0   9   6          2.45          7.14         6.36 o                         
   1   9   6        107.90        108.11         7.79 o                         
   2   9   6        117.59        108.34         7.65 o                         
   3   9   6         31.43         32.75         7.92 o                         
   4   9   6         45.69         46.09        12.32 o                         
   5   9   6         31.05         55.28        10.64 o                         
   6   9   6         12.75         19.54        12.30 o                         
  -5  10   6         26.89         19.87        14.31 o                         
  -4  10   6        799.05        778.67        49.25 o                         
  -3  10   6         60.96         53.16        12.43 o                         
  -2  10   6         78.70         63.50        11.55 o                         
  -1  10   6        916.58        934.81        27.75 o                         
   0  10   6        210.06        219.55        11.03 o                         
   1  10   6        912.23        938.20        23.47 o                         
   2  10   6        295.68        307.85        13.35 o                         
   3  10   6        197.47        206.12        13.79 o                         
   4  10   6         14.83         17.76         9.89 o                         
   5  10   6        410.28        426.93        21.92 o                         
  -4  11   6       1650.23       1740.89        60.77 o                         
  -3  11   6        281.42        243.12        23.03 o                         
  -2  11   6        727.59        778.02        43.32 o                         
  -1  11   6         74.19         64.09        13.11 o                         
   0  11   6        186.51        169.09        11.58 o                         
   1  11   6        201.94        178.69        12.85 o                         
   2  11   6        103.43        125.60        15.30 o                         
   3  11   6         41.46         61.41        13.01 o                         
   4  11   6         41.64         33.43        13.72 o                         
  -3  12   6         20.92         24.13        16.98 o                         
  -2  12   6          5.01         37.16        14.64 o                         
  -1  12   6          9.09          7.55        13.34 o                         
   0  12   6         92.43        104.63        17.62 o                         
   1  12   6        251.38        263.83        24.38 o                         
   2  12   6        395.95        379.72        23.18 o                         
  -9   1   7          9.67          8.95        14.93 o                         
  -8   1   7         36.53         26.79        10.61 o                         
  -7   1   7         17.12         20.97         9.25 o                         
  -6   1   7        752.32        697.67        20.79 o                         
  -5   1   7        682.67        644.21        21.43 o                         
  -4   1   7        276.07        212.01         9.35 o                         
  -3   1   7         30.30         64.74         4.43 o                         
  -2   1   7       5461.59       5222.93       104.17 o                         
  -1   1   7        814.86        975.81        15.42 o                         
   0   1   7        751.30        747.15        10.34 o                         
   1   1   7       2312.53       2457.46        31.43 o                         
   2   1   7        625.25        748.00        10.90 o                         
   3   1   7        148.27        153.22         4.75 o                         
   4   1   7        660.86        703.27        12.25 o                         
   5   1   7          1.36         13.04         3.85 o                         
   6   1   7        116.47        128.70         6.43 o                         
   7   1   7        433.85        507.49        16.85 o                         
   8   1   7        175.25        179.69        16.46 o                         
  -9   2   7         21.28         33.02        16.11 o                         
  -8   2   7         91.29        113.26        13.51 o                         
  -7   2   7         73.94        130.58         9.41 o                         
  -6   2   7       1916.65       2043.37        47.21 o                         
  -5   2   7        247.37        256.25        10.10 o                         
  -4   2   7         30.80         50.55         4.55 o                         
  -3   2   7          7.03         21.27         4.00 o                         
  -2   2   7       1800.90       1892.78        32.17 o                         
  -1   2   7       4183.26       4105.08        57.37 o                         
   0   2   7      14982.35      15859.04       213.60 o                         
   1   2   7       7698.54       8069.16       116.99 o                         
   2   2   7       3023.04       2701.40        41.54 o                         
   3   2   7       5852.26       5696.83        80.00 o                         
   4   2   7       2678.48       2612.31        40.95 o                         
   5   2   7       2654.95       2609.14        46.32 o                         
   6   2   7        739.18        719.78        15.00 o                         
   7   2   7         89.88         82.88         7.68 o                         
   8   2   7          6.97          5.52        12.68 o                         
  -9   3   7          1.60         22.42        25.48 o                         
  -8   3   7       1228.50        997.64        72.03 o                         
  -7   3   7        376.55        334.28        18.55 o                         
  -6   3   7       4781.54       4453.83        85.41 o                         
  -5   3   7       1666.14       1660.04        31.61 o                         
  -4   3   7       8093.18       8058.52       150.85 o                         
  -3   3   7       1927.41       1870.51        36.20 o                         
  -2   3   7      19645.77      20381.30       303.91 o                         
  -1   3   7       3163.77       3196.12        45.22 o                         
   0   3   7      10225.95      10632.24       160.04 o                         
   1   3   7        111.95        108.56         3.25 o                         
   2   3   7        156.34        192.19         4.66 o                         
   3   3   7          0.20         11.23         2.80 o                         
   4   3   7        835.77        856.64        14.82 o                         
   5   3   7        196.69        216.45         6.75 o                         
   6   3   7        604.82        654.67        15.33 o                         
   7   3   7          5.16         10.72         7.75 o                         
   8   3   7        184.17        227.94        15.58 o                         
  -8   4   7          9.13         88.95        17.38 o                         
  -7   4   7         38.73         73.70         9.62 o                         
  -6   4   7        155.96        176.12         8.77 o                         
  -5   4   7          5.42          8.20         5.78 o                         
  -4   4   7         36.87         51.85         4.68 o                         
  -3   4   7        704.36        673.49        15.82 o                         
  -2   4   7        886.13       1011.29        18.33 o                         
  -1   4   7       1913.71       1819.75        29.79 o                         
   0   4   7         45.90        136.02         3.59 o                         
   1   4   7       3778.36       3518.00        54.29 o                         
   2   4   7        455.60        366.49         7.36 o                         
   3   4   7       1663.76       1613.26        27.54 o                         
   4   4   7       1993.09       2059.86        34.92 o                         
   5   4   7        335.40        337.39         9.58 o                         
   6   4   7        314.85        316.52        11.69 o                         
   7   4   7          4.76          9.17         8.18 o                         
   8   4   7         50.40         51.27        13.07 o                         
  -8   5   7        129.65        150.84        29.56 o                         
  -7   5   7          6.21          7.11        10.15 o                         
  -6   5   7        365.79        322.85        12.39 o                         
  -5   5   7        260.00        336.96        12.05 o                         
  -4   5   7         52.18         74.69         7.60 o                         
  -3   5   7       1078.76       1112.67        25.45 o                         
  -2   5   7        211.11        229.07         6.25 o                         
  -1   5   7       1085.52       1144.04        20.82 o                         
   0   5   7         15.57         10.07         2.94 o                         
   1   5   7         36.23         64.03         3.30 o                         
   2   5   7        542.40        600.69        11.96 o                         
   3   5   7         84.92         90.39         5.40 o                         
   4   5   7         21.13         32.27         4.41 o                         
   5   5   7        105.69        113.43         7.54 o                         
   6   5   7        207.22        226.25        11.85 o                         
   7   5   7        295.24        321.76        14.54 o                         
  -8   6   7         10.34        -24.46        24.46 o                         
  -7   6   7          0.14         13.09        10.70 o                         
  -6   6   7        389.66        412.60        20.13 o                         
  -5   6   7         97.10        113.87         9.99 o                         
  -4   6   7         62.13         48.19         6.71 o                         
  -3   6   7         38.69         46.16         7.30 o                         
  -2   6   7         73.41         83.52         5.01 o                         
  -1   6   7         46.88         52.43         4.70 o                         
   0   6   7       2864.79       3118.72        53.50 o                         
   1   6   7         27.17         55.08         5.07 o                         
   2   6   7         50.75         45.11         4.93 o                         
   3   6   7        132.72        107.33         5.59 o                         
   4   6   7        572.82        486.99        14.10 o                         
   5   6   7        702.95        608.49        16.19 o                         
   6   6   7        244.48        202.88        11.99 o                         
   7   6   7         50.49         35.06        15.94 o                         
  -7   7   7          5.26         17.33        25.48 o                         
  -6   7   7        282.81        261.15        12.38 o                         
  -5   7   7        649.14        627.88        18.85 o                         
  -4   7   7         35.55         25.81         7.28 o                         
  -3   7   7        221.14        197.75         8.14 o                         
  -2   7   7        793.02        800.49        18.92 o                         
  -1   7   7       1218.00       1281.83        30.56 o                         
   0   7   7        619.13        568.86        13.52 o                         
   1   7   7         18.82         30.97         4.65 o                         
   2   7   7        221.79        274.38         8.15 o                         
   3   7   7        180.28        154.05         7.98 o                         
   4   7   7        229.13        226.91        10.39 o                         
   5   7   7          1.50          2.22         7.19 o                         
   6   7   7         83.10        114.22        11.16 o                         
   7   7   7         71.56         73.07        12.67 o                         
  -7   8   7        106.69        114.15        28.54 o                         
  -6   8   7         17.26         49.67        10.11 o                         
  -5   8   7          5.07         11.07         8.20 o                         
  -4   8   7         56.55         44.27         8.23 o                         
  -3   8   7        191.97        197.64         9.45 o                         
  -2   8   7        758.36        790.95        20.85 o                         
  -1   8   7        781.33        780.10        23.84 o                         
   0   8   7       1344.00       1404.56        31.11 o                         
   1   8   7        654.72        630.08        16.56 o                         
   2   8   7       1435.52       1432.09        28.52 o                         
   3   8   7        872.54        830.01        20.06 o                         
   4   8   7        728.85        723.22        18.61 o                         
   5   8   7        358.75        345.97        14.97 o                         
   6   8   7        162.41        156.65        13.84 o                         
  -6   9   7         62.83        128.48        41.28 o                         
  -5   9   7        101.72        110.88        12.15 o                         
  -4   9   7        782.03        773.49        27.36 o                         
  -3   9   7        648.74        623.55        32.39 o                         
  -2   9   7        212.14        206.00        11.40 o                         
  -1   9   7        747.63        743.62        20.46 o                         
   0   9   7         61.15         53.99         6.93 o                         
   1   9   7        135.58        123.25         7.68 o                         
   2   9   7        314.28        307.53        11.92 o                         
   3   9   7         13.95         16.64         7.39 o                         
   4   9   7         63.65         71.98         9.13 o                         
   5   9   7        222.18        254.02        15.39 o                         
   6   9   7        139.03        172.16        14.94 o                         
  -5  10   7        144.55        149.02        20.53 o                         
  -4  10   7        149.17        173.49        17.72 o                         
  -3  10   7         10.33         23.10        17.84 o                         
  -2  10   7         36.24         51.67        11.16 o                         
  -1  10   7         98.70         98.11        10.37 o                         
   0  10   7        304.61        286.75        13.22 o                         
   1  10   7        416.99        412.61        18.23 o                         
   2  10   7        536.07        515.66        17.44 o                         
   3  10   7        135.37        138.89        11.10 o                         
   4  10   7        286.48        257.95        17.18 o                         
   5  10   7         22.63         28.21        13.71 o                         
  -4  11   7        473.95        500.96        46.49 o                         
  -3  11   7        246.20        218.12        22.31 o                         
  -2  11   7          1.34         22.93        16.58 o                         
  -1  11   7         16.05         16.17        12.10 o                         
   0  11   7          0.40         12.76        10.86 o                         
   1  11   7         59.33         46.47        10.82 o                         
   2  11   7         18.62         20.79         9.39 o                         
   3  11   7         24.88         26.91        10.88 o                         
   4  11   7         20.81         20.08        13.32 o                         
  -3  12   7         38.36         21.43        20.89 o                         
  -2  12   7         27.09         -0.21        13.87 o                         
  -1  12   7         25.09         29.56        20.90 o                         
   0  12   7          1.80         28.08        17.38 o                         
   1  12   7          2.31         20.50        15.05 o                         
   2  12   7         47.70         46.10        16.32 o                         
  -9   0   8         13.28         29.73        21.40 o                         
  -8   0   8        271.87        311.88        31.60 o                         
  -7   0   8        288.32        352.64        23.35 o                         
  -6   0   8        776.04        780.65        37.39 o                         
  -5   0   8         47.38         66.16        11.15 o                         
  -4   0   8        578.66        559.83        26.30 o                         
  -3   0   8        185.97        219.50        14.33 o                         
  -2   0   8       6495.21       6845.22       162.93 o                         
  -1   0   8        147.15        134.11         3.51 o                         
   0   0   8       4725.34       5147.79        95.01 o                         
   1   0   8       3066.69       2781.05        59.30 o                         
   2   0   8      11101.58      10913.96       215.56 o                         
   3   0   8       3250.08       3258.37        65.64 o                         
   4   0   8       3095.66       2896.18        64.07 o                         
   5   0   8       2124.49       2045.29        46.47 o                         
   6   0   8        863.84        830.95        25.10 o                         
   7   0   8        176.12        156.21        13.62 o                         
   8   0   8        153.65        123.31        19.09 o                         
  -9   1   8         29.68         19.41        12.87 o                         
  -8   1   8        111.29        103.15        15.86 o                         
  -7   1   8        193.86        184.89        12.70 o                         
  -6   1   8       1730.52       1713.55        44.57 o                         
  -5   1   8        491.30        486.71        20.89 o                         
  -4   1   8        906.07        756.52        18.60 o                         
  -3   1   8       3415.11       3257.41        72.13 o                         
  -2   1   8       4113.00       3890.54        69.12 o                         
  -1   1   8       6340.14       6543.99        94.63 o                         
   0   1   8        587.43        611.98         8.37 o                         
   1   1   8       1111.98       1013.03        14.88 o                         
   2   1   8        119.57        107.45         2.73 o                         
   3   1   8        159.17        202.22         8.19 o                         
   4   1   8        356.88        347.35         6.93 o                         
   5   1   8        152.99        162.33         5.35 o                         
   6   1   8        453.97        524.45        11.85 o                         
   7   1   8        326.75        388.99        14.05 o                         
   8   1   8        282.33        345.10        18.07 o                         
  -9   2   8         17.01         19.30        16.11 o                         
  -8   2   8         53.96         79.66        11.30 o                         
  -7   2   8        157.15        187.09        11.49 o                         
  -6   2   8        873.72        892.69        23.05 o                         
  -5   2   8        549.37        620.11        15.07 o                         
  -4   2   8       4346.24       4735.36       117.50 o                         
  -3   2   8        319.34        315.93         6.87 o                         
  -2   2   8        371.78        339.44         6.91 o                         
  -1   2   8       1046.14       1040.17        16.52 o                         
   0   2   8       4510.59       4714.36        64.04 o                         
   1   2   8        179.38        183.85         5.23 o                         
   2   2   8       3991.19       3700.37        54.37 o                         
   3   2   8       1176.07       1261.41        19.62 o                         
   4   2   8       2157.24       2245.86        36.82 o                         
   5   2   8          6.59          7.48         2.84 o                         
   6   2   8         72.99         75.30         7.18 o                         
   7   2   8          3.04          1.87         9.92 o                         
   8   2   8          2.18         -8.76        13.33 o                         
  -9   3   8          7.85         17.67        15.92 o                         
  -8   3   8        344.81        377.46        35.16 o                         
  -7   3   8         12.97         19.06         7.95 o                         
  -6   3   8       1457.56       1465.53        32.72 o                         
  -5   3   8         12.35         14.83         4.60 o                         
  -4   3   8         79.46         67.97         5.57 o                         
  -3   3   8        617.38        691.46        15.22 o                         
  -2   3   8       4621.87       5210.83        90.83 o                         
  -1   3   8        201.44        231.57         5.01 o                         
   0   3   8        119.89        132.76         3.47 o                         
   1   3   8        110.37        136.63         3.57 o                         
   2   3   8        172.60        184.56         5.54 o                         
   3   3   8        342.73        388.29         9.32 o                         
   4   3   8         62.08         80.17         4.29 o                         
   5   3   8          9.53         25.76         4.83 o                         
   6   3   8         44.02         56.44         6.25 o                         
   7   3   8         29.30         30.16         8.08 o                         
   8   3   8          6.01         16.19        12.00 o                         
  -8   4   8       1964.72       1842.78        77.41 o                         
  -7   4   8          9.89         19.98         9.01 o                         
  -6   4   8         82.53        109.63         8.59 o                         
  -5   4   8        380.12        342.59        12.64 o                         
  -4   4   8        118.05        109.24         6.36 o                         
  -3   4   8        226.02        237.08         6.72 o                         
  -2   4   8          7.15         29.79         3.70 o                         
  -1   4   8       1313.41       1235.50        19.95 o                         
   0   4   8       2873.83       3353.06        47.70 o                         
   1   4   8       2759.93       2838.38        46.26 o                         
   2   4   8       1626.09       1482.93        24.06 o                         
   3   4   8       3376.63       3377.43        52.53 o                         
   4   4   8        594.26        554.71        13.63 o                         
   5   4   8        336.14        287.51         9.51 o                         
   6   4   8        406.80        373.59        20.28 o                         
   7   4   8         75.04         69.90        10.62 o                         
   8   4   8        169.39        166.99        15.26 o                         
  -8   5   8        280.84        218.85        38.73 o                         
  -7   5   8        263.29        251.91        14.85 o                         
  -6   5   8        538.91        530.28        17.85 o                         
  -5   5   8        714.29        695.45        20.72 o                         
  -4   5   8       1836.05       1704.81        48.29 o                         
  -3   5   8       3270.79       3008.71        66.57 o                         
  -2   5   8      11902.67      12212.62       202.10 o                         
  -1   5   8        674.04        562.68        11.63 o                         
   0   5   8       1157.65       1186.32        18.86 o                         
   1   5   8         29.84         36.61         3.24 o                         
   2   5   8        940.99        950.20        17.24 o                         
   3   5   8          3.25         16.75         4.55 o                         
   4   5   8         94.89         80.22         5.08 o                         
   5   5   8         32.36         37.95         6.54 o                         
   6   5   8        147.69        180.48        11.69 o                         
   7   5   8         14.77          4.07         9.72 o                         
  -8   6   8        209.49        216.07        33.63 o                         
  -7   6   8        254.01        299.20        22.93 o                         
  -6   6   8        153.57        187.31        13.74 o                         
  -5   6   8         33.97         56.75         8.12 o                         
  -4   6   8        270.37        277.93        12.00 o                         
  -3   6   8         15.80         16.12         5.49 o                         
  -2   6   8        404.31        429.46        11.78 o                         
  -1   6   8       2166.90       2207.28        40.50 o                         
   0   6   8       3203.68       3232.88        52.79 o                         
   1   6   8       2761.52       2676.61        44.22 o                         
   2   6   8       3522.23       3395.10        58.20 o                         
   3   6   8       1766.85       1683.31        32.54 o                         
   4   6   8       1904.05       1910.45        36.82 o                         
   5   6   8       1438.37       1354.47        29.52 o                         
   6   6   8        346.74        346.05        14.69 o                         
   7   6   8        145.08        168.81        13.98 o                         
  -7   7   8         42.96         39.36        17.84 o                         
  -6   7   8         41.48         53.27        12.87 o                         
  -5   7   8        260.84        280.23        13.03 o                         
  -4   7   8       1044.31       1110.88        31.23 o                         
  -3   7   8        463.07        455.09        12.81 o                         
  -2   7   8        510.54        521.32        14.90 o                         
  -1   7   8        814.27        709.84        17.20 o                         
   0   7   8        530.29        522.73        13.77 o                         
   1   7   8        224.93        208.68         7.05 o                         
   2   7   8          0.39          4.01         4.57 o                         
   3   7   8        293.05        261.78         9.75 o                         
   4   7   8        196.51        192.58         9.17 o                         
   5   7   8        552.18        521.40        16.56 o                         
   6   7   8        341.82        390.87        16.22 o                         
   7   7   8         91.90        114.49        13.72 o                         
  -7   8   8          7.46          2.04        25.48 o                         
  -6   8   8         99.28        112.96        14.26 o                         
  -5   8   8        152.89        148.45        12.44 o                         
  -4   8   8          9.24         10.52        10.36 o                         
  -3   8   8         62.40         69.25         7.44 o                         
  -2   8   8          0.30          4.64         6.06 o                         
  -1   8   8          7.42          9.40         6.08 o                         
   0   8   8       1203.11       1070.95        24.81 o                         
   1   8   8        139.34        129.46         6.79 o                         
   2   8   8        113.75        115.61         6.85 o                         
   3   8   8          3.65          9.46         6.73 o                         
   4   8   8          6.45         11.11         5.88 o                         
   5   8   8         17.08         27.23        10.83 o                         
   6   8   8         35.99         30.96        11.94 o                         
  -6   9   8         17.62         11.21        17.30 o                         
  -5   9   8        172.07        148.94        16.13 o                         
  -4   9   8         11.36          1.91         9.93 o                         
  -3   9   8        176.71        181.57        11.55 o                         
  -2   9   8        138.16        141.93        10.30 o                         
  -1   9   8         13.53         12.46         6.76 o                         
   0   9   8        358.47        370.87        12.33 o                         
   1   9   8         63.65         35.06         6.52 o                         
   2   9   8         21.10         26.74         7.48 o                         
   3   9   8         16.93         12.25         7.45 o                         
   4   9   8          0.52          5.64         9.53 o                         
   5   9   8         31.41         21.31        12.95 o                         
  -5  10   8         32.57         45.75        14.29 o                         
  -4  10   8          0.46         16.51        12.68 o                         
  -3  10   8         21.19          6.91        14.76 o                         
  -2  10   8        394.04        404.30        19.16 o                         
  -1  10   8        470.57        460.13        17.47 o                         
   0  10   8        178.15        223.39        10.46 o                         
   1  10   8        854.97        831.42        21.93 o                         
   2  10   8        188.25        179.42        11.93 o                         
   3  10   8       1659.81       1647.83        41.08 o                         
   4  10   8        537.47        528.69        23.40 o                         
   5  10   8        295.76        273.42        17.86 o                         
  -4  11   8        432.05        447.60        64.21 o                         
  -3  11   8        263.59        268.24        23.95 o                         
  -2  11   8        818.53        830.92        42.16 o                         
  -1  11   8        187.16        190.85        17.72 o                         
   0  11   8        173.26        180.59        12.64 o                         
   1  11   8        129.06        113.26        11.97 o                         
   2  11   8         13.65         10.85        10.16 o                         
   3  11   8          0.43         -6.49        12.29 o                         
  -3  12   8          2.45        -16.29        17.65 o                         
  -2  12   8         11.88         10.96        17.65 o                         
  -1  12   8        107.79        125.00        20.86 o                         
   0  12   8        202.57        187.92        18.26 o                         
   1  12   8         74.58         46.88        19.94 o                         
   2  12   8         11.31        -13.18        15.46 o                         
  -9   1   9         23.82         15.23        13.23 o                         
  -8   1   9          1.53        -11.16        13.32 o                         
  -7   1   9        304.02        280.65        15.26 o                         
  -6   1   9        185.94        155.75        11.52 o                         
  -5   1   9       1257.65       1086.08        33.21 o                         
  -4   1   9       1478.02       1408.41        51.74 o                         
  -3   1   9        790.89        791.70        19.37 o                         
  -2   1   9       1651.02       1534.02        28.04 o                         
  -1   1   9       1899.88       1791.99        29.02 o                         
   0   1   9         43.32         59.26         2.04 o                         
   1   1   9        111.17        112.53         2.93 o                         
   2   1   9       1109.11       1324.72        21.84 o                         
   3   1   9         87.92        100.08         3.42 o                         
   4   1   9        167.45        167.19         4.60 o                         
   5   1   9         98.35        134.66         5.04 o                         
   6   1   9         55.88         73.20         5.61 o                         
   7   1   9         22.57         38.08         8.33 o                         
   8   1   9          0.77          5.12        11.49 o                         
  -9   2   9         62.55        119.23        20.89 o                         
  -8   2   9        128.38        190.08        16.62 o                         
  -7   2   9        147.39        191.51        11.49 o                         
  -6   2   9         44.10         49.91         6.42 o                         
  -5   2   9        421.41        464.69        14.67 o                         
  -4   2   9        382.55        482.12        10.81 o                         
  -3   2   9         70.21         71.16         3.09 o                         
  -2   2   9       2300.28       2369.69        40.32 o                         
  -1   2   9       1817.00       2187.14        32.31 o                         
   0   2   9       3197.12       2970.43        42.18 o                         
   1   2   9       8007.38       7861.25       124.49 o                         
   2   2   9       3490.82       3411.50        50.20 o                         
   3   2   9       9972.40       9965.38       157.53 o                         
   4   2   9       3881.47       3906.61        62.72 o                         
   5   2   9       1545.61       1495.31        27.40 o                         
   6   2   9        626.23        633.80        14.91 o                         
   7   2   9        395.69        369.62        13.27 o                         
   8   2   9         36.67         41.52        12.18 o                         
  -9   3   9         10.47          7.88        18.86 o                         
  -8   3   9        130.04        103.90        19.87 o                         
  -7   3   9        286.91        285.10        14.85 o                         
  -6   3   9         75.92         90.80         7.90 o                         
  -5   3   9        808.95        765.95        19.84 o                         
  -4   3   9       6076.77       6048.26       182.67 o                         
  -3   3   9       4418.45       4318.63        81.30 o                         
  -2   3   9       3054.85       2834.17        45.44 o                         
  -1   3   9        341.31        290.17         5.84 o                         
   0   3   9       8043.17       7663.53       107.36 o                         
   1   3   9       1468.50       1576.03        26.29 o                         
   2   3   9         34.49         33.02         2.81 o                         
   3   3   9         26.18         54.36         3.37 o                         
   4   3   9         93.59         93.70         4.35 o                         
   5   3   9         45.29         43.64         6.12 o                         
   6   3   9         42.06         69.23         7.10 o                         
   7   3   9         74.29        113.70        10.30 o                         
   8   3   9         92.01        157.43        17.63 o                         
  -8   4   9       1377.89       1393.29        61.59 o                         
  -7   4   9         85.68        114.80        10.50 o                         
  -6   4   9        416.13        495.90        18.00 o                         
  -5   4   9         45.85         61.11         7.52 o                         
  -4   4   9        184.46        193.49         7.86 o                         
  -3   4   9        420.39        450.00        10.25 o                         
  -2   4   9         12.17         17.40         3.02 o                         
  -1   4   9       2005.53       2226.95        33.52 o                         
   0   4   9         41.45         85.84         4.28 o                         
   1   4   9       6184.11       6159.96        94.14 o                         
   2   4   9       2805.27       2657.00        41.65 o                         
   3   4   9       2447.78       2440.64        38.65 o                         
   4   4   9       1256.88       1243.09        22.23 o                         
   5   4   9        465.80        465.65        12.70 o                         
   6   4   9        711.95        745.76        21.61 o                         
   7   4   9          7.09         11.65         9.23 o                         
   8   4   9         41.75          6.80        18.68 o                         
  -8   5   9        330.75        285.06        24.38 o                         
  -7   5   9        270.05        202.71        16.64 o                         
  -6   5   9         16.15         16.59         7.38 o                         
  -5   5   9         38.55         61.77         7.65 o                         
  -4   5   9         84.42        133.11        14.86 o                         
  -3   5   9        376.82        381.45        11.49 o                         
  -2   5   9       7174.21       7461.96       124.31 o                         
  -1   5   9         45.70         49.13         3.54 o                         
   0   5   9       1802.58       1814.34        27.88 o                         
   1   5   9        218.94        239.48         5.89 o                         
   2   5   9       1196.80       1227.86        20.50 o                         
   3   5   9         45.80         55.75         3.80 o                         
   4   5   9        174.93        184.40         6.64 o                         
   5   5   9         15.07         17.06         6.45 o                         
   6   5   9        240.82        270.52        13.02 o                         
   7   5   9         26.16         13.68        10.69 o                         
  -8   6   9         23.91         30.58        26.50 o                         
  -7   6   9          9.62          5.90        15.38 o                         
  -6   6   9         54.25         55.36         9.19 o                         
  -5   6   9        174.68        198.87        14.27 o                         
  -4   6   9        406.10        401.03        17.06 o                         
  -3   6   9        112.10        109.61         6.35 o                         
  -2   6   9          3.74          2.99         4.65 o                         
  -1   6   9         94.60        122.60         7.24 o                         
   0   6   9         50.72         64.66         5.74 o                         
   1   6   9         99.49        122.81         6.72 o                         
   2   6   9        884.23        871.62        19.16 o                         
   3   6   9          2.82         15.46         5.12 o                         
   4   6   9        215.06        172.80         8.67 o                         
   5   6   9        106.48        108.68         9.01 o                         
   6   6   9          4.30         -7.48         9.32 o                         
   7   6   9          5.13         29.19        11.65 o                         
  -7   7   9        139.53        119.50        18.84 o                         
  -6   7   9        487.07        431.00        21.89 o                         
  -5   7   9        376.47        320.49        15.60 o                         
  -4   7   9        930.62        891.75        23.60 o                         
  -3   7   9       1043.91       1002.02        23.08 o                         
  -2   7   9        644.92        650.17        17.68 o                         
  -1   7   9       1208.91       1244.05        27.62 o                         
   0   7   9        322.56        328.89         9.20 o                         
   1   7   9        613.18        600.75        13.16 o                         
   2   7   9         60.77         68.25         5.26 o                         
   3   7   9        286.13        288.21        10.42 o                         
   4   7   9         21.15         30.79         7.90 o                         
   5   7   9         37.46         54.07         8.88 o                         
   6   7   9        173.25        226.08        13.52 o                         
  -7   8   9         69.08         87.65        28.54 o                         
  -6   8   9        128.97        153.33        15.60 o                         
  -5   8   9         30.61         45.62        12.36 o                         
  -4   8   9         43.87         52.25         9.51 o                         
  -3   8   9         16.65         22.27         6.98 o                         
  -2   8   9         30.89         47.18         6.58 o                         
  -1   8   9        457.93        482.18        14.60 o                         
   0   8   9       1261.85       1282.70        27.15 o                         
   1   8   9       1221.26       1137.85        23.35 o                         
   2   8   9       2196.73       2100.19        42.75 o                         
   3   8   9       1187.43       1155.08        27.87 o                         
   4   8   9        793.76        755.30        19.39 o                         
   5   8   9        290.67        297.24        14.68 o                         
   6   8   9        143.53        148.20        14.22 o                         
  -6   9   9        346.12        432.88        39.81 o                         
  -5   9   9         93.49        101.82        17.97 o                         
  -4   9   9        574.85        610.85        32.99 o                         
  -3   9   9        857.61        837.21        29.61 o                         
  -2   9   9        678.00        697.04        22.12 o                         
  -1   9   9        602.11        596.24        17.73 o                         
   0   9   9        128.27        130.96         7.78 o                         
   1   9   9        812.89        737.07        18.13 o                         
   2   9   9        116.82        113.82         8.33 o                         
   3   9   9        183.09        148.49         9.27 o                         
   4   9   9         79.17         72.77        10.59 o                         
   5   9   9          2.00          3.77        11.53 o                         
  -5  10   9        104.12        102.85        19.42 o                         
  -4  10   9        757.80        735.23        63.99 o                         
  -3  10   9          9.40         15.80        15.86 o                         
  -2  10   9         65.09         87.99        13.53 o                         
  -1  10   9         18.61          9.61         9.02 o                         
   0  10   9        183.54        178.06         9.12 o                         
   1  10   9        153.62        149.06         9.85 o                         
   2  10   9        720.56        709.57        21.53 o                         
   3  10   9         16.14         45.86        11.24 o                         
   4  10   9         13.97         26.25        11.77 o                         
  -4  11   9        121.75        114.10        32.11 o                         
  -3  11   9         16.60         33.12        17.30 o                         
  -2  11   9          0.03          6.45        25.48 o                         
  -1  11   9          0.09         26.52        12.98 o                         
   0  11   9          4.91         -0.86        11.28 o                         
   1  11   9         35.62         55.31         9.71 o                         
   2  11   9          0.40         -6.11        10.32 o                         
   3  11   9        113.34        118.40        14.37 o                         
  -2  12   9          8.92         18.95        33.12 o                         
  -1  12   9         10.83          6.73        16.19 o                         
   0  12   9         10.47         -9.92        20.60 o                         
   1  12   9        337.41        388.65        23.84 o                         
   2  12   9        160.73        226.12        29.76 o                         
  -9   0  10        108.36        114.15        25.48 o                         
  -8   0  10         14.10         13.25        20.38 o                         
  -7   0  10        518.09        515.82        29.44 o                         
  -6   0  10        296.39        357.13        25.48 o                         
  -5   0  10        297.17        260.03        17.65 o                         
  -4   0  10          2.74          4.59         8.65 o                         
  -3   0  10        288.02        270.07        15.37 o                         
  -2   0  10       1255.59       1320.68        29.53 o                         
  -1   0  10       2145.84       2397.02        57.35 o                         
   0   0  10      22773.77      24680.62       457.74 o                         
   1   0  10      12861.59      13514.29       312.29 o                         
   2   0  10      18387.45      19299.50       380.80 o                         
   3   0  10       2109.81       1977.35        47.68 o                         
   4   0  10       3041.38       2870.50        63.53 o                         
   5   0  10       1570.81       1589.12        36.90 o                         
   6   0  10        475.51        412.72        14.59 o                         
   7   0  10       1458.56       1409.91        61.98 o                         
   8   0  10        247.92        192.75        27.52 o                         
  -9   1  10          0.26         10.58        12.98 o                         
  -8   1  10        434.59        285.81        21.97 o                         
  -7   1  10         10.05          3.48         9.66 o                         
  -6   1  10       1996.75       1781.84        52.30 o                         
  -5   1  10        643.36        574.15        22.80 o                         
  -4   1  10       6565.75       6429.60       155.03 o                         
  -3   1  10       2205.23       2129.75        48.15 o                         
  -2   1  10       5204.82       4907.88        82.44 o                         
  -1   1  10       5930.69       6137.37       102.02 o                         
   0   1  10        271.91        270.15         5.19 o                         
   1   1  10      15003.84      15384.25       230.47 o                         
   2   1  10        246.57        340.33         6.54 o                         
   3   1  10       3254.95       3626.61        55.80 o                         
   4   1  10          4.71         15.92         3.05 o                         
   5   1  10         36.21         58.91         4.24 o                         
   6   1  10        639.56        718.92        17.00 o                         
   7   1  10        500.03        569.99        19.84 o                         
   8   1  10        374.55        466.71        21.39 o                         
  -9   2  10          2.67          7.20        35.16 o                         
  -8   2  10         35.33         57.18        20.92 o                         
  -7   2  10          1.50         16.98         8.55 o                         
  -6   2  10       1427.74       1498.11        39.45 o                         
  -5   2  10        148.62        158.34         6.37 o                         
  -4   2  10         48.28         71.91         4.98 o                         
  -3   2  10        236.57        261.68         6.09 o                         
  -2   2  10        606.66        588.41        11.31 o                         
  -1   2  10        198.71        201.84         4.73 o                         
   0   2  10       1926.26       1760.99        27.48 o                         
   1   2  10        314.35        347.70         7.20 o                         
   2   2  10       2938.04       2882.05        51.49 o                         
   3   2  10        267.88        332.19         8.01 o                         
   4   2  10        600.91        601.25        12.27 o                         
   5   2  10        355.27        341.57        10.39 o                         
   6   2  10         28.05         34.84         6.62 o                         
   7   2  10         10.03         16.90         8.02 o                         
   8   2  10          2.40         11.89        14.71 o                         
  -9   3  10          1.34         -1.77        16.39 o                         
  -8   3  10         48.77         43.37        26.50 o                         
  -7   3  10         13.59         26.91         8.11 o                         
  -6   3  10        218.00        198.40         9.82 o                         
  -5   3  10          2.12          8.80         5.59 o                         
  -4   3  10       1348.48       1405.53        30.10 o                         
  -3   3  10          8.53          9.70         3.46 o                         
  -2   3  10        616.40        634.96        12.13 o                         
  -1   3  10          1.35          4.52         2.40 o                         
   0   3  10         12.25         17.92         2.52 o                         
   1   3  10        727.10        761.54        13.61 o                         
   2   3  10        190.46        233.62         7.07 o                         
   3   3  10          2.02         12.99         3.14 o                         
   4   3  10         93.37        107.27         6.08 o                         
   5   3  10        175.17        160.37         6.78 o                         
   6   3  10          0.07          5.69         4.16 o                         
   7   3  10          8.16         13.20         9.19 o                         
   8   3  10          0.28         10.83        12.85 o                         
  -8   4  10        131.48        136.35        19.42 o                         
  -7   4  10         56.95         78.78        11.95 o                         
  -6   4  10        273.18        312.30        11.14 o                         
  -5   4  10        137.82        134.76         7.35 o                         
  -4   4  10        210.77        213.23         8.51 o                         
  -3   4  10        305.47        318.77        11.52 o                         
  -2   4  10        575.49        621.75        12.28 o                         
  -1   4  10       1388.42       1520.16        23.45 o                         
   0   4  10       6347.70       6553.40        95.67 o                         
   1   4  10       2884.14       2963.74        46.11 o                         
   2   4  10       1620.24       1644.78        26.58 o                         
   3   4  10       1226.82       1156.30        19.41 o                         
   4   4  10        873.28        808.84        15.52 o                         
   5   4  10        581.28        552.64        14.30 o                         
   6   4  10        455.35        430.66        15.63 o                         
   7   4  10         96.81         83.98        10.51 o                         
  -8   5  10        171.53        179.16        21.03 o                         
  -7   5  10          7.15        -11.93        14.76 o                         
  -6   5  10        299.31        290.99        11.85 o                         
  -5   5  10        949.66        873.75        28.33 o                         
  -4   5  10       2981.66       2922.34        79.85 o                         
  -3   5  10        778.48        688.24        18.65 o                         
  -2   5  10       1564.82       1430.96        28.76 o                         
  -1   5  10       2456.84       2472.43        39.02 o                         
   0   5  10       2278.32       2171.09        34.52 o                         
   1   5  10        943.75        937.48        17.20 o                         
   2   5  10        684.52        720.36        13.80 o                         
   3   5  10         56.83         79.21         4.69 o                         
   4   5  10         12.35         14.17         4.83 o                         
   5   5  10          0.28         -3.23         6.99 o                         
   6   5  10         44.11         66.57        10.64 o                         
   7   5  10         70.39         93.17        12.29 o                         
  -8   6  10         40.41         79.50        29.56 o                         
  -7   6  10         87.68        111.27        22.42 o                         
  -6   6  10          4.16         -1.64         8.28 o                         
  -5   6  10         99.42        112.97        10.41 o                         
  -4   6  10        898.12        873.46        27.75 o                         
  -3   6  10         19.32         26.84         5.24 o                         
  -2   6  10         61.85         63.86         5.45 o                         
  -1   6  10       1261.93       1371.47        24.41 o                         
   0   6  10        617.80        568.43        13.73 o                         
   1   6  10       1990.85       1928.37        34.15 o                         
   2   6  10       3403.79       3323.11        60.79 o                         
   3   6  10       1569.96       1428.28        28.25 o                         
   4   6  10       2822.66       2616.13        52.25 o                         
   5   6  10       1315.77       1346.43        31.78 o                         
   6   6  10        803.06        828.86        24.53 o                         
   7   6  10         31.51         42.26        12.21 o                         
  -7   7  10         84.77         70.12        17.97 o                         
  -6   7  10        277.51        278.73        26.54 o                         
  -5   7  10        179.36        198.80        13.01 o                         
  -4   7  10        989.08       1020.86        26.27 o                         
  -3   7  10        452.86        473.90        13.17 o                         
  -2   7  10        633.24        648.51        17.76 o                         
  -1   7  10        779.44        715.79        16.56 o                         
   0   7  10        603.23        563.10        12.40 o                         
   1   7  10        266.34        264.51         7.94 o                         
   2   7  10         64.80         59.23         5.23 o                         
   3   7  10         17.34          9.65         6.29 o                         
   4   7  10        140.64        121.27         8.24 o                         
   5   7  10         66.27         52.20         8.89 o                         
   6   7  10         34.47         27.91        11.65 o                         
  -7   8  10          0.55        -12.23        24.46 o                         
  -6   8  10          6.49         13.57        12.92 o                         
  -5   8  10        111.96        114.08        13.17 o                         
  -4   8  10        141.14        135.88        10.64 o                         
  -3   8  10          5.37          3.04         6.43 o                         
  -2   8  10         64.77         44.95         6.89 o                         
  -1   8  10         30.88         47.91         6.48 o                         
   0   8  10         18.56         17.44         5.79 o                         
   1   8  10         51.50         48.36         5.97 o                         
   2   8  10         26.47         37.81         6.78 o                         
   3   8  10         55.23         79.78         7.80 o                         
   4   8  10          5.74         27.40         8.46 o                         
   5   8  10         14.06          9.57        10.04 o                         
   6   8  10         30.38         52.79        12.57 o                         
  -6   9  10         40.58         14.39        13.51 o                         
  -5   9  10        176.13        166.43        19.81 o                         
  -4   9  10         27.02         29.99        11.70 o                         
  -3   9  10        228.30        213.86        14.44 o                         
  -2   9  10        187.21        213.92        11.95 o                         
  -1   9  10          2.90          3.94         7.03 o                         
   0   9  10          3.03          6.50         6.27 o                         
   1   9  10         54.88         56.30         7.10 o                         
   2   9  10         33.90         38.03         7.54 o                         
   3   9  10         10.56         15.10         6.91 o                         
   4   9  10         24.95         15.27         9.94 o                         
   5   9  10         62.38         43.46        12.29 o                         
  -5  10  10         50.19         57.66        18.37 o                         
  -4  10  10         47.20         45.76        17.25 o                         
  -3  10  10         23.12         24.97        15.86 o                         
  -2  10  10         43.14         59.63        12.92 o                         
  -1  10  10         57.56         66.89         9.94 o                         
   0  10  10         97.96        124.09         9.00 o                         
   1  10  10        373.18        397.08        15.14 o                         
   2  10  10        521.51        523.17        17.98 o                         
   3  10  10        478.21        481.88        18.10 o                         
   4  10  10        353.15        326.52        17.39 o                         
  -4  11  10          9.19         39.56        19.09 o                         
  -3  11  10        143.06        109.65        19.81 o                         
  -2  11  10        111.02         99.11        39.24 o                         
  -1  11  10        582.03        530.38        39.13 o                         
   0  11  10        434.29        448.82        28.69 o                         
   1  11  10         52.39         41.93        10.74 o                         
   2  11  10         16.00         29.01        12.51 o                         
   3  11  10         51.19         40.62        13.70 o                         
  -2  12  10        121.25        137.96        21.58 o                         
  -1  12  10         48.47         60.35        20.53 o                         
   0  12  10         21.48         22.40        23.54 o                         
   1  12  10        296.64        315.76        25.51 o                         
  -9   1  11          4.56          3.06        15.13 o                         
  -8   1  11         99.55         56.53        15.48 o                         
  -7   1  11        118.61         86.97        11.67 o                         
  -6   1  11       1000.80        891.19        29.64 o                         
  -5   1  11        168.75        145.61        10.17 o                         
  -4   1  11       1516.51       1316.27        44.49 o                         
  -3   1  11        948.18        960.91        24.06 o                         
  -2   1  11       1376.27       1395.24        24.40 o                         
  -1   1  11       7676.58       8115.70       128.04 o                         
   0   1  11       1067.82        964.45        16.25 o                         
   1   1  11       1301.35       1323.38        21.04 o                         
   2   1  11          8.42         24.83         3.27 o                         
   3   1  11       1937.23       2032.89        31.91 o                         
   4   1  11         64.72         96.19         3.87 o                         
   5   1  11         34.56         46.03         4.46 o                         
   6   1  11          0.59         22.42         6.84 o                         
   7   1  11        696.61        642.29        19.78 o                         
   8   1  11          3.92          1.08        16.03 o                         
  -9   2  11          4.65         -8.87        14.58 o                         
  -8   2  11        265.82        336.53        38.73 o                         
  -7   2  11        118.39        176.37        18.25 o                         
  -6   2  11       1115.84       1151.17        31.68 o                         
  -5   2  11        122.12        144.27         6.10 o                         
  -4   2  11       2137.08       2173.72        58.15 o                         
  -3   2  11         21.38         42.61         4.26 o                         
  -2   2  11        410.03        451.19         9.21 o                         
  -1   2  11        101.24        104.04         3.55 o                         
   0   2  11       4002.16       3990.83        60.93 o                         
   1   2  11       1472.16       1412.89        24.65 o                         
   2   2  11       5796.40       5571.85       104.52 o                         
   3   2  11       1867.06       1654.63        27.84 o                         
   4   2  11       4092.91       4003.02        67.95 o                         
   5   2  11       2542.07       2580.03        42.91 o                         
   6   2  11       1465.68       1369.01        29.29 o                         
   7   2  11        197.64        168.68        11.27 o                         
   8   2  11        223.31        222.75        19.22 o                         
  -9   3  11          6.51        -15.38        15.38 o                         
  -8   3  11        210.55        198.99        17.17 o                         
  -7   3  11         28.49         12.11        10.14 o                         
  -6   3  11        632.14        608.26        19.56 o                         
  -5   3  11       1287.01       1236.27        29.97 o                         
  -4   3  11        146.62        116.02         4.80 o                         
  -3   3  11       3126.79       2931.27        52.71 o                         
  -2   3  11       6219.16       5909.35        98.53 o                         
  -1   3  11       6321.86       6457.51       101.95 o                         
   0   3  11       4461.67       4164.67        61.33 o                         
   1   3  11       1837.68       1848.82        30.68 o                         
   2   3  11       3066.61       3098.24        50.61 o                         
   3   3  11         95.51         93.58         4.17 o                         
   4   3  11         27.73         44.32         4.93 o                         
   5   3  11        182.91        194.96         7.48 o                         
   6   3  11        121.66        154.02        10.50 o                         
   7   3  11        144.33        193.73        12.10 o                         
  -8   4  11        253.22        301.85        24.07 o                         
  -7   4  11        223.84        270.00        18.34 o                         
  -6   4  11        510.44        544.81        15.36 o                         
  -5   4  11         47.64         78.25         6.19 o                         
  -4   4  11        422.16        460.66        12.80 o                         
  -3   4  11         19.02         42.20         4.74 o                         
  -2   4  11         36.56         43.23         4.34 o                         
  -1   4  11       2723.47       2796.56        40.28 o                         
   0   4  11       2421.46       2410.60        37.91 o                         
   1   4  11       1344.45       1363.95        22.27 o                         
   2   4  11       2067.50       1944.86        32.69 o                         
   3   4  11       1092.21       1064.66        19.21 o                         
   4   4  11       1423.90       1430.72        25.25 o                         
   5   4  11        520.31        520.31        15.03 o                         
   6   4  11        290.95        350.34        18.88 o                         
   7   4  11        146.99        171.89        13.42 o                         
  -8   5  11        189.41        185.32        21.90 o                         
  -7   5  11         73.26         78.90        16.53 o                         
  -6   5  11          0.12         -2.31         7.10 o                         
  -5   5  11         61.39         97.56        15.95 o                         
  -4   5  11        324.35        347.22        18.24 o                         
  -3   5  11        161.45        156.29         7.81 o                         
  -2   5  11          6.59         12.42         4.24 o                         
  -1   5  11         23.51         16.32         3.44 o                         
   0   5  11        987.67        937.29        16.81 o                         
   1   5  11        105.00        123.75         4.63 o                         
   2   5  11        106.21         94.69         4.62 o                         
   3   5  11          0.99          9.53         4.05 o                         
   4   5  11          7.08         23.19         5.95 o                         
   5   5  11        133.15        131.69         9.02 o                         
   6   5  11         41.39         60.72         9.82 o                         
   7   5  11         14.64          7.48        11.10 o                         
  -8   6  11          1.19        -16.83        16.83 o                         
  -7   6  11          4.29         -9.50        15.81 o                         
  -6   6  11          6.97         22.20        10.29 o                         
  -5   6  11        122.19        126.98        11.33 o                         
  -4   6  11         78.07        100.87        13.39 o                         
  -3   6  11        148.34        173.23         7.41 o                         
  -2   6  11        116.61        143.82         7.22 o                         
  -1   6  11        221.90        227.44         6.54 o                         
   0   6  11          7.35         10.48         4.11 o                         
   1   6  11          1.21          5.90         3.42 o                         
   2   6  11        282.89        259.09         7.51 o                         
   3   6  11         14.19          7.00         5.38 o                         
   4   6  11         25.17         37.12         6.68 o                         
   5   6  11         48.10         53.38         8.54 o                         
   6   6  11         45.17         35.47        10.23 o                         
   7   6  11         33.37         30.01        12.28 o                         
  -7   7  11         92.10         74.01        23.95 o                         
  -6   7  11        475.25        431.59        36.86 o                         
  -5   7  11        177.53        139.72        12.95 o                         
  -4   7  11        400.53        378.14        16.10 o                         
  -3   7  11        746.71        659.44        22.03 o                         
  -2   7  11        598.84        672.50        18.57 o                         
  -1   7  11       1404.54       1432.14        29.54 o                         
   0   7  11        996.43       1044.61        20.18 o                         
   1   7  11        872.11        837.40        17.53 o                         
   2   7  11        942.13        915.72        19.79 o                         
   3   7  11       1088.40        965.09        22.26 o                         
   4   7  11         81.32         90.33         8.82 o                         
   5   7  11          4.36         -8.38         8.38 o                         
   6   7  11         20.63         17.11        11.72 o                         
  -7   8  11        103.04         93.79        19.57 o                         
  -6   8  11        101.10        134.91        19.07 o                         
  -5   8  11         39.55         57.81        16.31 o                         
  -4   8  11         10.24         23.14         9.86 o                         
  -3   8  11         11.85         21.79         6.95 o                         
  -2   8  11        233.22        235.19        11.66 o                         
  -1   8  11        929.92        853.14        19.59 o                         
   0   8  11       3192.39       2965.74        54.74 o                         
   1   8  11       2045.58       1929.20        37.01 o                         
   2   8  11       1796.76       1664.61        37.49 o                         
   3   8  11        610.31        606.73        16.58 o                         
   4   8  11        664.91        649.03        19.19 o                         
   5   8  11        546.05        585.41        22.24 o                         
   6   8  11        165.42        164.35        14.85 o                         
  -6   9  11         82.79         79.63        15.28 o                         
  -5   9  11        310.74        268.13        23.41 o                         
  -4   9  11        454.32        473.36        22.56 o                         
  -3   9  11        610.43        617.84        27.13 o                         
  -2   9  11        492.28        503.85        17.99 o                         
  -1   9  11        923.17        878.37        21.89 o                         
   0   9  11        446.23        425.34        12.70 o                         
   1   9  11       1274.95       1190.27        28.47 o                         
   2   9  11        234.54        230.52        10.39 o                         
   3   9  11        100.74         98.69         9.82 o                         
   4   9  11          5.36         17.96        10.23 o                         
   5   9  11          3.82         16.81        13.30 o                         
  -5  10  11          1.70          3.06        17.30 o                         
  -4  10  11         38.86         16.09        16.92 o                         
  -3  10  11        148.35        156.52        22.42 o                         
  -2  10  11         11.62         12.94        10.26 o                         
  -1  10  11         10.74         16.05         9.12 o                         
   0  10  11        411.51        382.36        13.29 o                         
   1  10  11          5.56          7.53         8.58 o                         
   2  10  11         75.62        103.60        10.48 o                         
   3  10  11        167.70        203.40        14.52 o                         
   4  10  11         40.31         35.37        12.60 o                         
  -4  11  11          2.59        -17.43        39.24 o                         
  -3  11  11        114.32        127.70        20.14 o                         
  -2  11  11         16.05         21.62        13.87 o                         
  -1  11  11         31.06         33.06        11.90 o                         
   0  11  11          7.12         10.78        11.51 o                         
   1  11  11         77.30         82.15        11.35 o                         
   2  11  11          4.68         18.25        12.43 o                         
   3  11  11          6.93        -10.38        13.09 o                         
  -2  12  11         17.74         33.79        15.82 o                         
  -1  12  11        259.07        285.04        26.96 o                         
   0  12  11        153.82        192.70        18.66 o                         
   1  12  11         99.03         94.40        34.92 o                         
  -9   0  12        178.59        152.88        27.52 o                         
  -8   0  12        819.65        913.21        62.17 o                         
  -7   0  12        235.36        279.90        22.31 o                         
  -6   0  12        312.30        341.67        22.69 o                         
  -5   0  12        640.33        680.93        33.13 o                         
  -4   0  12         42.84         69.71        12.23 o                         
  -3   0  12       1576.36       1398.66        40.25 o                         
  -2   0  12       5067.16       5529.94       132.40 o                         
  -1   0  12       3943.74       4809.11       127.70 o                         
   0   0  12      21022.22      23104.22       490.69 o                         
   1   0  12        312.89        243.94        10.02 o                         
   2   0  12       4386.18       4225.59        99.28 o                         
   3   0  12       6774.83       6547.48       141.73 o                         
   4   0  12       3090.76       2993.11        66.30 o                         
   5   0  12        649.56        650.03        23.32 o                         
   6   0  12        784.87        832.39        42.11 o                         
   7   0  12        152.09        206.90        20.86 o                         
   8   0  12        102.98        134.85        20.53 o                         
  -9   1  12          9.95          8.15        15.86 o                         
  -8   1  12          0.78          8.20        19.36 o                         
  -7   1  12         40.97         12.96         9.93 o                         
  -6   1  12         10.59          4.58        10.44 o                         
  -5   1  12        575.28        529.12        19.71 o                         
  -4   1  12       1743.20       1548.21        44.93 o                         
  -3   1  12       1763.07       1755.31        34.25 o                         
  -2   1  12       2432.17       2191.23        37.60 o                         
  -1   1  12       5024.32       5119.57        81.13 o                         
   0   1  12       4329.69       4250.24        67.95 o                         
   1   1  12       5435.35       5560.80        84.16 o                         
   2   1  12       2696.70       2978.28        45.88 o                         
   3   1  12        837.06        801.43        19.05 o                         
   4   1  12          0.94          8.93         3.03 o                         
   5   1  12         30.47         40.29         4.67 o                         
   6   1  12         16.47         23.44         7.19 o                         
   7   1  12        369.66        309.25        17.46 o                         
   8   1  12          1.68         15.64        15.28 o                         
  -9   2  12          3.67          1.76        13.43 o                         
  -8   2  12        104.28        155.33        19.46 o                         
  -7   2  12         22.81         37.31        11.77 o                         
  -6   2  12         54.75         65.78         8.28 o                         
  -5   2  12         46.53         56.24         5.49 o                         
  -4   2  12         19.24         55.09         9.11 o                         
  -3   2  12          4.03          3.76         3.14 o                         
  -2   2  12        296.94        293.78         7.80 o                         
  -1   2  12         29.35         33.63         2.93 o                         
   0   2  12        271.31        285.89         5.55 o                         
   1   2  12       1042.73        986.85        19.33 o                         
   2   2  12       1677.55       1533.91        28.70 o                         
   3   2  12        111.36        124.04         5.56 o                         
   4   2  12        362.96        354.26         8.19 o                         
   5   2  12       1988.70       2091.57        39.16 o                         
   6   2  12        418.60        422.27        13.91 o                         
   7   2  12        112.38        158.51        11.26 o                         
  -8   3  12        271.54        226.93        18.04 o                         
  -7   3  12        115.46         98.05        11.79 o                         
  -6   3  12        185.07        161.84        12.68 o                         
  -5   3  12         26.34         14.65         5.77 o                         
  -4   3  12         58.45         85.30         5.75 o                         
  -3   3  12         22.04         50.52         3.70 o                         
  -2   3  12        501.99        615.19        12.62 o                         
  -1   3  12        421.92        436.91         8.59 o                         
   0   3  12         18.24         30.14         2.83 o                         
   1   3  12        129.43        144.97         5.50 o                         
   2   3  12        173.79        173.25         6.03 o                         
   3   3  12        295.17        304.95         8.74 o                         
   4   3  12        320.44        337.37        10.05 o                         
   5   3  12          0.76          4.40         7.13 o                         
   6   3  12        129.49        148.62         9.43 o                         
   7   3  12         25.92         29.21        10.66 o                         
  -8   4  12         50.05         44.22        19.36 o                         
  -7   4  12         50.67         56.90        11.81 o                         
  -6   4  12         62.72         91.20         8.43 o                         
  -5   4  12         36.39         59.45         7.27 o                         
  -4   4  12        614.24        606.25        15.89 o                         
  -3   4  12        107.25        127.72         6.27 o                         
  -2   4  12       1062.30       1150.22        21.97 o                         
  -1   4  12        357.96        419.87         8.53 o                         
   0   4  12        358.22        439.01        10.21 o                         
   1   4  12       1446.35       1375.41        22.46 o                         
   2   4  12        847.76        760.35        16.47 o                         
   3   4  12        930.12        905.34        16.81 o                         
   4   4  12        517.51        480.06        11.30 o                         
   5   4  12        367.40        311.46        11.44 o                         
   6   4  12        216.65        244.93        12.72 o                         
   7   4  12         79.86         72.04        11.80 o                         
  -8   5  12         31.37         -4.86        26.50 o                         
  -7   5  12        232.87        196.34        44.85 o                         
  -6   5  12        182.95        188.61        11.55 o                         
  -5   5  12        716.16        673.36        23.83 o                         
  -4   5  12        862.75        789.39        20.52 o                         
  -3   5  12       3371.31       3246.12        71.07 o                         
  -2   5  12       2376.49       2297.93        40.12 o                         
  -1   5  12       2811.57       2811.96        44.28 o                         
   0   5  12       5755.58       5504.98        84.28 o                         
   1   5  12        737.13        787.35        14.03 o                         
   2   5  12        995.73        946.95        18.17 o                         
   3   5  12        180.53        188.70         8.29 o                         
   4   5  12         60.43         62.40         6.54 o                         
   5   5  12          0.06          9.59         7.68 o                         
   6   5  12          2.25         20.73         9.63 o                         
   7   5  12         91.70        133.89        13.55 o                         
  -8   6  12        170.23        233.86        24.07 o                         
  -7   6  12        114.54        135.92        19.42 o                         
  -6   6  12        812.47        823.04        28.78 o                         
  -5   6  12        199.71        218.17        12.50 o                         
  -4   6  12        436.90        438.77        21.04 o                         
  -3   6  12          0.81          7.49         5.12 o                         
  -2   6  12         17.70         32.29         5.02 o                         
  -1   6  12        545.74        561.79        11.55 o                         
   0   6  12        567.82        545.50        11.91 o                         
   1   6  12        687.18        738.70        18.27 o                         
   2   6  12       2371.56       2144.94        39.14 o                         
   3   6  12       3021.43       2912.92        57.43 o                         
   4   6  12       2965.13       2896.58        61.42 o                         
   5   6  12        104.06        130.45        10.34 o                         
   6   6  12        425.10        484.21        19.87 o                         
  -7   7  12          0.35        -16.11        16.11 o                         
  -6   7  12        400.44        407.51        28.31 o                         
  -5   7  12         28.48         30.33        12.49 o                         
  -4   7  12        419.23        461.48        17.65 o                         
  -3   7  12        847.03        810.69        21.78 o                         
  -2   7  12       4213.40       4063.14        83.31 o                         
  -1   7  12        983.19        946.96        19.85 o                         
   0   7  12        550.31        548.20        12.37 o                         
   1   7  12        698.94        611.97        14.30 o                         
   2   7  12         78.79         68.27         6.29 o                         
   3   7  12       1165.21        979.47        22.59 o                         
   4   7  12         48.51         63.16         9.64 o                         
   5   7  12        413.22        425.56        15.46 o                         
   6   7  12         15.77         14.94        12.02 o                         
  -7   8  12         38.26         38.28        18.70 o                         
  -6   8  12         30.76         32.27        23.38 o                         
  -5   8  12         72.15         82.42        16.92 o                         
  -4   8  12         14.10         15.19         9.39 o                         
  -3   8  12        258.53        285.62        14.32 o                         
  -2   8  12          4.75          1.20         6.32 o                         
  -1   8  12        397.96        340.39        15.79 o                         
   0   8  12         13.21         11.83         5.68 o                         
   1   8  12        408.65        349.26        10.47 o                         
   2   8  12        255.70        246.20        11.60 o                         
   3   8  12          8.47          4.58         7.98 o                         
   4   8  12        150.51        142.04        10.55 o                         
   5   8  12          0.44        -11.15        11.18 o                         
  -6   9  12         59.38         51.97        15.10 o                         
  -5   9  12        106.78        115.34        24.97 o                         
  -4   9  12         32.31         19.04        15.81 o                         
  -3   9  12        527.04        484.50        21.17 o                         
  -2   9  12         34.89         60.39         7.61 o                         
  -1   9  12       1375.64       1297.81        30.13 o                         
   0   9  12        226.32        254.31        10.05 o                         
   1   9  12        605.25        559.93        15.69 o                         
   2   9  12        437.37        414.40        14.67 o                         
   3   9  12         85.62         81.99         9.81 o                         
   4   9  12         26.17         17.28        11.57 o                         
   5   9  12         26.17         26.98        12.74 o                         
  -5  10  12          0.58        -16.20        16.20 o                         
  -4  10  12         43.75         50.51        17.97 o                         
  -3  10  12         79.58        107.43        17.97 o                         
  -2  10  12         51.56         42.59        10.99 o                         
  -1  10  12         24.73         38.09         9.47 o                         
   0  10  12        171.03        171.43        12.91 o                         
   1  10  12         23.33         22.86         9.02 o                         
   2  10  12        398.38        413.43        16.60 o                         
   3  10  12         27.90         53.57        12.59 o                         
   4  10  12        241.15        274.61        16.74 o                         
  -4  11  12        154.23        154.41        22.34 o                         
  -3  11  12        466.55        481.17        25.85 o                         
  -2  11  12        496.68        501.89        25.81 o                         
  -1  11  12        785.25        780.17        51.06 o                         
   0  11  12        178.07        182.62        20.15 o                         
   1  11  12        623.90        651.93        23.06 o                         
   2  11  12        108.41         80.09        14.04 o                         
   3  11  12          3.79         11.51        13.82 o                         
  -1  12  12        105.68        109.82        22.31 o                         
   0  12  12         86.30        107.47        17.17 o                         
  -9   1  13          2.17          3.06        15.86 o                         
  -8   1  13        179.43        133.41        22.93 o                         
  -7   1  13          1.15          4.62        10.04 o                         
  -6   1  13         67.87         29.03         9.55 o                         
  -5   1  13         61.03         54.60         8.91 o                         
  -4   1  13       1321.47       1199.28        36.04 o                         
  -3   1  13       5359.84       5773.31       102.42 o                         
  -2   1  13       5192.61       5348.18       101.91 o                         
  -1   1  13       4391.49       4667.29        77.79 o                         
   0   1  13        773.78        841.37        15.27 o                         
   1   1  13      10200.42      10663.57       160.43 o                         
   2   1  13       1067.75       1218.14        19.73 o                         
   3   1  13        203.13        220.79         5.71 o                         
   4   1  13          3.51         18.21         3.18 o                         
   5   1  13        558.94        549.53        13.84 o                         
   6   1  13          2.71         14.67         7.30 o                         
   7   1  13        183.95        207.70        12.28 o                         
  -9   2  13         74.52         88.34        15.46 o                         
  -8   2  13        194.96        206.41        21.25 o                         
  -7   2  13        217.90        232.45        15.32 o                         
  -6   2  13        994.45       1097.66        35.36 o                         
  -5   2  13         64.79         74.87         5.64 o                         
  -4   2  13        118.92        180.47         6.41 o                         
  -3   2  13         38.34         72.32         3.76 o                         
  -2   2  13        512.33        636.66        13.92 o                         
  -1   2  13         36.43         48.28         3.24 o                         
   0   2  13       1252.51       1391.96        21.37 o                         
   1   2  13       1347.70       1190.19        21.28 o                         
   2   2  13       3763.71       3595.70        64.42 o                         
   3   2  13       2822.12       2609.86        44.98 o                         
   4   2  13       1459.19       1288.31        26.98 o                         
   5   2  13        609.29        632.49        15.07 o                         
   6   2  13        454.82        489.24        15.19 o                         
   7   2  13         74.80         80.81        12.69 o                         
  -8   3  13         99.04         54.87        14.51 o                         
  -7   3  13         93.02         87.87        16.33 o                         
  -6   3  13        357.40        316.41        13.23 o                         
  -5   3  13       1013.80        986.50        24.77 o                         
  -4   3  13       2578.61       2411.25        58.78 o                         
  -3   3  13       4533.63       4625.70        93.66 o                         
  -2   3  13       5229.81       5081.12        96.15 o                         
  -1   3  13       8343.04       8136.81       128.32 o                         
   0   3  13       6565.34       6612.94       100.39 o                         
   1   3  13       2966.75       3085.32        50.04 o                         
   2   3  13       1255.84       1211.00        23.54 o                         
   3   3  13        812.99        811.24        17.08 o                         
   4   3  13        380.54        436.98        10.98 o                         
   5   3  13         29.58         40.18         7.26 o                         
   6   3  13         59.92         87.68         8.73 o                         
   7   3  13         70.92         90.57        13.73 o                         
  -8   4  13          3.51         -3.21        31.09 o                         
  -7   4  13        102.57        133.42        15.28 o                         
  -6   4  13        508.75        590.60        23.04 o                         
  -5   4  13        300.02        325.89        12.83 o                         
  -4   4  13       1125.77       1156.24        27.50 o                         
  -3   4  13        100.57         99.49        10.59 o                         
  -2   4  13        498.36        458.45        10.45 o                         
  -1   4  13        891.43        937.27        16.77 o                         
   0   4  13        796.45        755.28        14.06 o                         
   1   4  13       1121.76       1070.45        17.96 o                         
   2   4  13       2937.37       2795.49        46.31 o                         
   3   4  13        396.79        382.77         8.79 o                         
   4   4  13       1562.92       1599.20        31.23 o                         
   5   4  13        166.92        182.26        10.72 o                         
   6   4  13        339.95        388.93        15.51 o                         
   7   4  13         93.98        115.56        12.80 o                         
  -8   5  13          2.36          2.77        17.65 o                         
  -7   5  13         11.45         18.28        25.99 o                         
  -6   5  13         39.23         43.96        10.91 o                         
  -5   5  13          0.50         12.65         7.24 o                         
  -4   5  13         32.43         46.97         6.02 o                         
  -3   5  13          9.38          6.53         5.37 o                         
  -2   5  13          7.27          8.23         4.10 o                         
  -1   5  13         73.77         66.71         4.22 o                         
   0   5  13        381.79        331.44         7.91 o                         
   1   5  13       1117.00       1031.46        17.74 o                         
   2   5  13       1220.11       1172.94        21.14 o                         
   3   5  13         72.05         94.57         5.71 o                         
   4   5  13        111.64        101.18         8.21 o                         
   5   5  13         77.22         86.81         9.75 o                         
   6   5  13          9.41          9.95         9.75 o                         
   7   5  13         97.89         93.79        12.94 o                         
  -8   6  13          0.12         -1.92        18.28 o                         
  -7   6  13          5.57          7.34        16.11 o                         
  -6   6  13         10.63          8.63        14.76 o                         
  -5   6  13         18.42         37.06        11.74 o                         
  -4   6  13       1441.08       1429.73        41.15 o                         
  -3   6  13          8.08          9.30         5.94 o                         
  -2   6  13        145.54        183.90         7.30 o                         
  -1   6  13         23.40         15.70         4.18 o                         
   0   6  13        111.64        130.75         6.18 o                         
   1   6  13        185.62        163.80         6.22 o                         
   2   6  13         27.25         37.04         4.78 o                         
   3   6  13       1900.64       1836.84        37.76 o                         
   4   6  13        142.68        148.22         9.62 o                         
   5   6  13       1193.37       1113.73        27.77 o                         
   6   6  13         24.53         24.97        12.49 o                         
  -7   7  13         15.72        -11.45        16.83 o                         
  -6   7  13         72.27         54.91        16.92 o                         
  -5   7  13        337.65        287.87        18.78 o                         
  -4   7  13         54.92         67.70         8.43 o                         
  -3   7  13       1641.31       1617.18        35.74 o                         
  -2   7  13       1292.68       1266.68        28.72 o                         
  -1   7  13        788.52        757.50        16.61 o                         
   0   7  13       1849.59       1897.03        34.32 o                         
   1   7  13       1114.15       1073.87        21.05 o                         
   2   7  13        722.00        665.47        16.81 o                         
   3   7  13         84.30        122.34         9.04 o                         
   4   7  13          2.17          9.54         8.28 o                         
   5   7  13       1214.34       1201.91        30.08 o                         
   6   7  13         66.90         83.76        15.92 o                         
  -7   8  13         56.40         85.29        31.09 o                         
  -6   8  13        203.46        218.56        22.31 o                         
  -5   8  13        314.91        243.53        21.97 o                         
  -4   8  13        113.20        119.04        11.98 o                         
  -3   8  13        121.90        130.01         8.47 o                         
  -2   8  13        707.00        662.67        28.66 o                         
  -1   8  13         50.64         28.06         6.14 o                         
   0   8  13        563.75        562.40        13.97 o                         
   1   8  13         17.53         23.15         5.93 o                         
   2   8  13       1520.90       1500.86        32.30 o                         
   3   8  13        216.13        263.09        12.53 o                         
   4   8  13        939.90        931.23        28.10 o                         
   5   8  13        115.71        122.60        13.63 o                         
  -6   9  13          3.35          5.91        17.65 o                         
  -5   9  13        137.62        132.75        32.11 o                         
  -4   9  13        275.85        226.87        26.09 o                         
  -3   9  13        219.95        235.37        14.86 o                         
  -2   9  13        364.34        358.22        12.64 o                         
  -1   9  13       1061.63       1073.46        24.34 o                         
   0   9  13       1327.43       1232.81        27.17 o                         
   1   9  13        375.91        353.29        12.31 o                         
   2   9  13         87.26         86.75         9.27 o                         
   3   9  13         94.90         95.86        12.16 o                         
   4   9  13         21.16         11.38        11.64 o                         
   5   9  13          0.78         11.29        12.47 o                         
  -5  10  13         59.06         53.51        18.74 o                         
  -4  10  13         41.96         65.40        14.69 o                         
  -3  10  13         49.95         41.30        13.81 o                         
  -2  10  13          3.89         14.93         9.59 o                         
  -1  10  13          0.79         -2.39        10.64 o                         
   0  10  13        106.94        103.68         9.87 o                         
   1  10  13         61.34         66.17        11.26 o                         
   2  10  13        122.32        124.42        12.68 o                         
   3  10  13        207.49        241.12        15.46 o                         
   4  10  13        276.43        327.77        18.39 o                         
  -4  11  13          9.87         39.24        19.46 o                         
  -3  11  13          1.34         24.80        14.69 o                         
  -2  11  13          6.64        -13.78        13.78 o                         
  -1  11  13          7.85         14.03        14.02 o                         
   0  11  13         22.05         36.19        12.52 o                         
   1  11  13          0.04        -11.94        11.94 o                         
   2  11  13         18.57          9.39        15.45 o                         
  -1  12  13          0.43          6.26        19.87 o                         
  -9   0  14         26.49         40.77        24.46 o                         
  -8   0  14        759.87        665.54        50.96 o                         
  -7   0  14        148.24        175.88        19.46 o                         
  -6   0  14       1253.44       1338.49        58.65 o                         
  -5   0  14       2079.74       2019.33        82.46 o                         
  -4   0  14         63.94         71.52         7.26 o                         
  -3   0  14       3697.25       3749.80        96.12 o                         
  -2   0  14       3364.00       4040.14       104.67 o                         
  -1   0  14      14297.87      15650.29       367.95 o                         
   0   0  14       2279.21       1942.99        43.02 o                         
   1   0  14         82.92        227.09         9.62 o                         
   2   0  14       4091.09       3797.18       100.81 o                         
   3   0  14        668.87        549.29        18.24 o                         
   4   0  14       3504.38       3459.05        76.42 o                         
   5   0  14       1248.76       1330.21        39.15 o                         
   6   0  14       2112.00       2045.77        67.93 o                         
   7   0  14        295.45        273.11        39.75 o                         
  -9   1  14          0.37          8.15        18.35 o                         
  -8   1  14        120.91        139.32        19.09 o                         
  -7   1  14         51.48         36.86        10.79 o                         
  -6   1  14        151.40        114.11        11.19 o                         
  -5   1  14       1208.48       1132.91        48.55 o                         
  -4   1  14       1047.16        961.60        26.14 o                         
  -3   1  14       4605.50       4741.03        84.43 o                         
  -2   1  14       7089.45       7118.45       133.30 o                         
  -1   1  14       8027.01       8375.58       138.57 o                         
   0   1  14       8931.64       9459.41       166.95 o                         
   1   1  14       1207.30        926.19        15.42 o                         
   2   1  14        509.20        514.44         9.49 o                         
   3   1  14        745.16        751.54        14.65 o                         
   4   1  14         37.54         46.09         4.13 o                         
   5   1  14        875.59        860.31        19.71 o                         
   6   1  14          0.34         16.47         7.66 o                         
   7   1  14         52.99         56.06        11.03 o                         
  -9   2  14         12.74         -2.74        16.20 o                         
  -8   2  14         39.84         50.85        28.03 o                         
  -7   2  14        117.69        136.85        12.83 o                         
  -6   2  14         16.65         43.66         7.71 o                         
  -5   2  14         31.42         39.40         4.65 o                         
  -4   2  14          2.33         21.82         4.85 o                         
  -3   2  14        164.13        153.84         5.05 o                         
  -2   2  14         95.08        116.91         5.69 o                         
  -1   2  14        179.04        174.70         5.11 o                         
   0   2  14        512.76        514.43         8.96 o                         
   1   2  14         24.51         28.94         3.23 o                         
   2   2  14        232.83        199.93         6.41 o                         
   3   2  14       2725.08       2668.24        46.10 o                         
   4   2  14       1292.28       1297.18        25.52 o                         
   5   2  14       1108.27       1175.60        23.84 o                         
   6   2  14        151.84        171.97         9.99 o                         
   7   2  14         27.85         42.39        12.69 o                         
  -8   3  14          1.04         14.47        14.70 o                         
  -7   3  14         19.05         -0.03        12.12 o                         
  -6   3  14        103.71         77.75        10.80 o                         
  -5   3  14         69.81         61.10         7.24 o                         
  -4   3  14        165.81        170.48         9.18 o                         
  -3   3  14         13.75         21.64         4.14 o                         
  -2   3  14        122.65        121.01         4.73 o                         
  -1   3  14        162.57        180.45         5.50 o                         
   0   3  14         10.41         19.30         3.00 o                         
   1   3  14       2082.85       2058.13        34.04 o                         
   2   3  14        197.05        187.35         6.57 o                         
   3   3  14       1229.24       1236.32        24.43 o                         
   4   3  14        425.90        426.51        17.43 o                         
   5   3  14          0.71          2.80         6.93 o                         
   6   3  14         26.02         30.25         9.24 o                         
   7   3  14          1.36         19.80        14.12 o                         
  -8   4  14        144.77        183.92        21.97 o                         
  -7   4  14         41.71         53.64        14.74 o                         
  -6   4  14        173.85        198.64        13.95 o                         
  -5   4  14        185.16        177.97         9.65 o                         
  -4   4  14        213.78        214.53         8.36 o                         
  -3   4  14        253.46        243.27        11.40 o                         
  -2   4  14         19.36         12.38         3.23 o                         
  -1   4  14        259.67        288.31         7.01 o                         
   0   4  14        802.05        742.05        13.19 o                         
   1   4  14       2503.60       2505.91        41.50 o                         
   2   4  14       1655.10       1565.99        27.10 o                         
   3   4  14        157.35        143.59         7.87 o                         
   4   4  14       1259.86       1212.89        29.23 o                         
   5   4  14        317.30        301.19        13.21 o                         
   6   4  14        217.78        220.43        12.66 o                         
   7   4  14         46.98         31.54        13.42 o                         
  -8   5  14          1.19         22.22        18.37 o                         
  -7   5  14         68.05         53.55        17.25 o                         
  -6   5  14        152.19        129.63        11.62 o                         
  -5   5  14        950.17        886.42        27.04 o                         
  -4   5  14       1148.16       1112.18        27.58 o                         
  -3   5  14       2404.32       2317.39        52.33 o                         
  -2   5  14       5475.35       5376.30        90.46 o                         
  -1   5  14       1991.58       2017.34        33.81 o                         
   0   5  14       3736.31       3797.21        61.89 o                         
   1   5  14       2904.38       2816.15        44.54 o                         
   2   5  14       2323.41       2342.68        39.55 o                         
   3   5  14       2009.58       2038.45        38.73 o                         
   4   5  14        484.49        473.86        14.77 o                         
   5   5  14        120.44        115.71        10.48 o                         
   6   5  14          7.97         16.11        12.41 o                         
   7   5  14          0.18          3.96        12.11 o                         
  -7   6  14         71.55        107.90        19.01 o                         
  -6   6  14        179.45        194.60        24.97 o                         
  -5   6  14         44.38         71.46        12.64 o                         
  -4   6  14         14.96         31.14         8.81 o                         
  -3   6  14         41.22         46.87         7.49 o                         
  -2   6  14         27.54         32.32         4.94 o                         
  -1   6  14          3.04          4.78         4.18 o                         
   0   6  14        494.59        461.19        10.76 o                         
   1   6  14        636.55        594.25        12.89 o                         
   2   6  14       2214.31       2136.42        40.39 o                         
   3   6  14         44.18         66.33         7.76 o                         
   4   6  14        457.19        486.71        15.50 o                         
   5   6  14         36.72         64.66        13.57 o                         
   6   6  14        249.98        298.09        16.47 o                         
  -7   7  14         39.89         36.75        18.37 o                         
  -6   7  14         79.97         37.15        16.83 o                         
  -5   7  14        152.51        171.35        16.12 o                         
  -4   7  14        907.53        856.68        25.58 o                         
  -3   7  14        558.87        528.31        25.60 o                         
  -2   7  14       1064.63        994.87        23.64 o                         
  -1   7  14        719.35        706.66        15.92 o                         
   0   7  14       1842.19       1693.51        32.72 o                         
   1   7  14        240.66        211.05         8.25 o                         
   2   7  14        580.31        503.41        14.00 o                         
   3   7  14          4.81         17.81         7.77 o                         
   4   7  14        240.59        214.19        11.48 o                         
   5   7  14        444.34        377.57        16.12 o                         
   6   7  14         64.45         66.45        13.28 o                         
  -6   8  14         79.66         51.02        24.97 o                         
  -5   8  14         12.68          9.68        15.81 o                         
  -4   8  14          3.31          7.51        10.05 o                         
  -3   8  14        283.70        276.30        10.94 o                         
  -2   8  14         52.97         45.82        10.46 o                         
  -1   8  14          3.03         11.27         6.14 o                         
   0   8  14        323.60        294.15         9.73 o                         
   1   8  14          3.66         -2.09         6.56 o                         
   2   8  14         47.13         45.49         7.46 o                         
   3   8  14         74.40        114.21        10.41 o                         
   4   8  14         65.24         68.71         9.92 o                         
   5   8  14         13.38          6.15        11.90 o                         
  -6   9  14          4.89          6.12        21.40 o                         
  -5   9  14         88.80         81.04        18.37 o                         
  -4   9  14        162.67        139.14        19.09 o                         
  -3   9  14        257.74        248.07        15.30 o                         
  -2   9  14        374.78        441.72        14.30 o                         
  -1   9  14        410.77        415.88        12.89 o                         
   0   9  14        801.69        779.34        20.98 o                         
   1   9  14         40.32         47.98         7.24 o                         
   2   9  14        151.10        141.49        10.93 o                         
   3   9  14        144.79        123.21        11.49 o                         
   4   9  14        126.56        129.50        13.55 o                         
  -5  10  14         17.90         -8.15        17.30 o                         
  -4  10  14         25.54         42.54        17.56 o                         
  -3  10  14         30.26         41.69        17.27 o                         
  -2  10  14          1.79         -4.89         9.43 o                         
  -1  10  14         21.13         12.98         8.40 o                         
   0  10  14        178.64        184.15        13.93 o                         
   1  10  14        191.67        217.59        17.38 o                         
   2  10  14         39.92         41.91        11.61 o                         
   3  10  14        161.63        162.81        14.28 o                         
  -3  11  14        333.40        355.98        22.32 o                         
  -2  11  14        281.30        273.97        20.04 o                         
  -1  11  14        565.05        622.23        29.10 o                         
   0  11  14        263.44        288.85        19.57 o                         
   1  11  14        387.33        368.44        19.73 o                         
   2  11  14        243.80        211.92        16.97 o                         
  -9   1  15          0.98        -15.81        15.81 o                         
  -8   1  15        200.74        177.62        20.90 o                         
  -7   1  15          9.81         23.74        10.95 o                         
  -6   1  15          9.18          5.26         9.53 o                         
  -5   1  15        150.68        140.03         8.10 o                         
  -4   1  15       1832.44       1704.82        43.35 o                         
  -3   1  15        244.85        238.60         7.51 o                         
  -2   1  15       3730.07       3787.08        67.69 o                         
  -1   1  15        515.73        450.13         9.54 o                         
   0   1  15       2483.41       2599.57        47.08 o                         
   1   1  15        450.70        417.61         8.50 o                         
   2   1  15       1984.58       1998.56        31.50 o                         
   3   1  15        121.18        106.55         4.48 o                         
   4   1  15        741.35        756.35        15.21 o                         
   5   1  15        466.19        463.50        13.15 o                         
   6   1  15          3.19          1.48        11.09 o                         
   7   1  15        385.43        409.93        17.80 o                         
  -8   2  15        191.05        161.42        20.53 o                         
  -7   2  15        209.58        269.11        24.27 o                         
  -6   2  15         21.42         25.18         9.78 o                         
  -5   2  15        329.57        346.64        14.29 o                         
  -4   2  15        186.82        177.94        12.85 o                         
  -3   2  15       1494.49       1521.63        28.89 o                         
  -2   2  15        304.19        254.35         6.81 o                         
  -1   2  15        118.68        131.42         4.26 o                         
   0   2  15        611.59        654.87        12.10 o                         
   1   2  15        724.90        725.99        13.26 o                         
   2   2  15        970.52        845.54        17.30 o                         
   3   2  15        507.82        477.90        10.74 o                         
   4   2  15       1001.24        971.53        21.34 o                         
   5   2  15         83.48        108.95         7.68 o                         
   6   2  15        339.76        337.74        14.22 o                         
   7   2  15        113.32        113.03        16.74 o                         
  -8   3  15          3.06          2.47        16.20 o                         
  -7   3  15         79.66         77.94        16.92 o                         
  -6   3  15         78.54         52.40        10.55 o                         
  -5   3  15        842.64        816.16        24.34 o                         
  -4   3  15       3246.91       3229.42        89.85 o                         
  -3   3  15       1462.44       1340.02        27.29 o                         
  -2   3  15       5737.78       5747.55       102.72 o                         
  -1   3  15       4860.35       4910.34        78.81 o                         
   0   3  15       6170.03       5912.17        94.32 o                         
   1   3  15       3459.09       3376.07        57.34 o                         
   2   3  15       4934.23       4889.12        92.52 o                         
   3   3  15       5342.63       5238.96        93.72 o                         
   4   3  15        979.90        919.85        22.34 o                         
   5   3  15         26.96         31.23         7.57 o                         
   6   3  15         27.31         15.70         9.34 o                         
   7   3  15          8.94          6.71        12.74 o                         
  -8   4  15         46.24         58.65        23.43 o                         
  -7   4  15        162.26        188.97        17.04 o                         
  -6   4  15        226.61        262.41        15.79 o                         
  -5   4  15        588.56        573.57        22.02 o                         
  -4   4  15        880.55        919.02        26.05 o                         
  -3   4  15         61.34         58.34         7.74 o                         
  -2   4  15        470.08        436.70        10.79 o                         
  -1   4  15        929.11        950.12        17.11 o                         
   0   4  15        461.30        436.81         9.78 o                         
   1   4  15       1971.64       1993.32        34.15 o                         
   2   4  15       2054.81       1876.69        35.49 o                         
   3   4  15        756.63        735.74        16.34 o                         
   4   4  15       1545.04       1574.95        32.89 o                         
   5   4  15        422.01        427.54        15.63 o                         
   6   4  15        271.63        345.21        15.08 o                         
   7   4  15         44.06         62.05        14.34 o                         
  -8   5  15         18.49        -17.12        17.65 o                         
  -7   5  15          1.57          4.91        16.20 o                         
  -6   5  15        185.78        194.24        12.83 o                         
  -5   5  15         13.69         21.05         8.88 o                         
  -4   5  15         23.10         38.77         9.79 o                         
  -3   5  15         57.43         60.21         6.92 o                         
  -2   5  15        609.38        609.61        12.18 o                         
  -1   5  15         10.79          9.13         4.21 o                         
   0   5  15        530.17        512.40        11.29 o                         
   1   5  15        423.45        383.00         8.26 o                         
   2   5  15        153.83        139.67         7.44 o                         
   3   5  15        110.15        112.86         7.07 o                         
   4   5  15          1.45         -7.15         7.15 o                         
   5   5  15         16.58         16.72         9.65 o                         
   6   5  15         26.41         31.43        11.55 o                         
  -7   6  15          0.39          6.33        16.92 o                         
  -6   6  15        158.91        177.69        20.14 o                         
  -5   6  15          0.15         30.81        12.79 o                         
  -4   6  15         35.44         43.20         9.21 o                         
  -3   6  15          1.49         17.71         7.46 o                         
  -2   6  15         17.23         25.13         5.28 o                         
  -1   6  15         29.60         29.91         4.53 o                         
   0   6  15          0.11         -0.75         4.50 o                         
   1   6  15         15.85         11.46         4.47 o                         
   2   6  15         89.01         89.55         6.17 o                         
   3   6  15         16.10         10.15         7.28 o                         
   4   6  15         29.65         21.96         8.12 o                         
   5   6  15         50.05         48.98        10.24 o                         
   6   6  15          4.42         13.81        11.91 o                         
  -7   7  15        165.06        123.80        21.25 o                         
  -6   7  15         59.05         79.74        36.18 o                         
  -5   7  15        993.38        832.66        41.80 o                         
  -4   7  15        909.84        864.65        26.05 o                         
  -3   7  15       1570.85       1512.89        45.72 o                         
  -2   7  15       1880.86       1790.69        39.07 o                         
  -1   7  15       1319.84       1410.24        27.94 o                         
   0   7  15       1369.02       1311.94        31.12 o                         
   1   7  15        591.48        651.85        16.49 o                         
   2   7  15        227.84        244.60         9.78 o                         
   3   7  15        474.93        474.37        15.42 o                         
   4   7  15        111.53        104.69         9.65 o                         
   5   7  15         45.46         37.03        11.92 o                         
  -6   8  15        132.61        142.73        20.53 o                         
  -5   8  15        408.96        360.58        34.14 o                         
  -4   8  15         57.33         45.53        12.57 o                         
  -3   8  15        884.35        789.02        28.48 o                         
  -2   8  15         91.70         65.97         7.57 o                         
  -1   8  15        239.69        202.70         9.01 o                         
   0   8  15         35.17         55.90         6.53 o                         
   1   8  15         31.88         14.51         7.03 o                         
   2   8  15        303.40        306.57        12.47 o                         
   3   8  15        347.33        352.17        17.21 o                         
   4   8  15       1008.92       1027.92        29.16 o                         
   5   8  15        137.67        150.64        14.38 o                         
  -6   9  15        125.96        138.32        21.58 o                         
  -5   9  15        145.99        134.64        20.53 o                         
  -4   9  15        196.53        196.15        29.56 o                         
  -3   9  15        720.37        784.10        28.23 o                         
  -2   9  15       1719.46       1753.27        40.76 o                         
  -1   9  15       1536.57       1574.38        33.49 o                         
   0   9  15        594.22        581.71        16.29 o                         
   1   9  15        559.71        574.40        16.19 o                         
   2   9  15        188.69        160.27        10.81 o                         
   3   9  15        288.75        269.99        14.40 o                         
   4   9  15          6.66          1.13        11.89 o                         
  -5  10  15        115.52        112.12        20.90 o                         
  -4  10  15          6.16         19.07        21.40 o                         
  -3  10  15         39.61         39.73        13.82 o                         
  -2  10  15         62.25         75.91        10.92 o                         
  -1  10  15         61.80         85.30        10.76 o                         
   0  10  15         16.86         26.25         9.27 o                         
   1  10  15         82.08         80.05        10.93 o                         
   2  10  15        109.61         94.64        12.78 o                         
   3  10  15        163.03        213.49        15.63 o                         
  -3  11  15          1.10         17.76        17.40 o                         
  -2  11  15          0.32        -17.65        17.65 o                         
  -1  11  15         15.38          0.62        17.39 o                         
   0  11  15          6.67         31.59        15.64 o                         
   1  11  15          0.85        -14.71        14.71 o                         
   2  11  15         88.03        113.21        17.21 o                         
  -9   0  16          2.59         27.52        24.46 o                         
  -8   0  16         19.93          6.12        21.40 o                         
  -7   0  16        288.10        317.68        44.34 o                         
  -6   0  16        454.42        451.36        27.36 o                         
  -5   0  16       1259.38       1189.11        52.55 o                         
  -4   0  16        965.24        860.88        39.27 o                         
  -3   0  16       1730.95       1661.12        68.51 o                         
  -2   0  16         74.21        119.90         7.43 o                         
  -1   0  16       1007.95       1117.49        28.47 o                         
   0   0  16        190.97        228.74         8.01 o                         
   1   0  16        757.14        697.15        19.19 o                         
   2   0  16       1673.68       1467.64        41.59 o                         
   3   0  16       1637.39       1521.09        43.35 o                         
   4   0  16       1168.09       1044.72        31.57 o                         
   5   0  16        842.40        837.84        32.27 o                         
   6   0  16        424.38        509.39        24.19 o                         
   7   0  16        629.68        638.72        37.07 o                         
  -8   1  16         86.57         39.75        17.25 o                         
  -7   1  16        124.15         91.76        16.18 o                         
  -6   1  16        509.67        443.85        19.33 o                         
  -5   1  16        497.74        468.70        15.51 o                         
  -4   1  16       2395.91       2372.47        53.41 o                         
  -3   1  16       4728.30       5023.58       107.66 o                         
  -2   1  16       6078.91       6393.11       112.68 o                         
  -1   1  16       5115.04       4785.67        84.76 o                         
   0   1  16       2547.08       2514.70        45.72 o                         
   1   1  16       6880.48       6709.69       112.04 o                         
   2   1  16       1381.83       1364.23        22.30 o                         
   3   1  16       1134.38       1060.95        19.90 o                         
   4   1  16        200.84        222.26         7.74 o                         
   5   1  16         18.35         38.23         6.72 o                         
   6   1  16         17.94         14.05         8.90 o                         
   7   1  16        397.32        391.84        20.54 o                         
  -8   2  16         19.21         20.89        16.58 o                         
  -7   2  16         81.63        100.99        14.31 o                         
  -6   2  16        194.68        234.19        14.38 o                         
  -5   2  16         34.82         66.11         9.78 o                         
  -4   2  16         14.93         36.12         7.83 o                         
  -3   2  16        532.29        547.82        15.43 o                         
  -2   2  16          5.68          9.94         2.90 o                         
  -1   2  16          7.41          7.72         3.08 o                         
   0   2  16        501.62        473.78         9.40 o                         
   1   2  16        268.22        277.67         6.78 o                         
   2   2  16        913.23        859.17        17.67 o                         
   3   2  16          8.96          9.30         4.26 o                         
   4   2  16        493.13        465.81        12.72 o                         
   5   2  16        639.81        604.08        15.75 o                         
   6   2  16         52.15         65.23        10.48 o                         
   7   2  16          7.51         13.54        12.80 o                         
  -8   3  16         12.89         36.40        17.65 o                         
  -7   3  16        128.57        127.61        25.48 o                         
  -6   3  16        302.49        243.76        15.00 o                         
  -5   3  16         10.55         10.59         8.88 o                         
  -4   3  16        341.64        324.96        18.89 o                         
  -3   3  16          2.43          2.69         4.23 o                         
  -2   3  16          9.57          9.57         3.30 o                         
  -1   3  16         43.38         47.07         3.72 o                         
   0   3  16          3.70          2.22         3.16 o                         
   1   3  16        170.49        201.59         6.17 o                         
   2   3  16         20.67         28.37         4.58 o                         
   3   3  16       1300.37       1285.70        27.18 o                         
   4   3  16          2.36         12.43         6.63 o                         
   5   3  16          7.64         25.25         7.65 o                         
   6   3  16         84.02         97.30        10.67 o                         
   7   3  16          3.84          8.06        13.14 o                         
  -8   4  16          6.01         17.98        14.90 o                         
  -7   4  16        127.96        121.59        32.11 o                         
  -6   4  16        174.94        204.05        14.37 o                         
  -5   4  16        242.47        227.84        13.99 o                         
  -4   4  16        247.03        236.14        11.69 o                         
  -3   4  16        126.33        114.19         8.67 o                         
  -2   4  16        206.62        179.72         6.52 o                         
  -1   4  16       1691.96       1729.60        29.26 o                         
   0   4  16        383.98        410.96         9.76 o                         
   1   4  16        244.05        234.81         6.20 o                         
   2   4  16         64.16         64.38         5.55 o                         
   3   4  16        938.28        930.67        19.71 o                         
   4   4  16        300.29        287.34        10.24 o                         
   5   4  16        305.72        283.23        13.19 o                         
   6   4  16        103.29        117.66        13.31 o                         
  -8   5  16          0.52         13.13        18.37 o                         
  -7   5  16         83.73         50.67        14.85 o                         
  -6   5  16        327.66        280.83        14.92 o                         
  -5   5  16        455.22        411.12        18.92 o                         
  -4   5  16       1326.88       1283.22        39.12 o                         
  -3   5  16       1536.91       1526.42        44.92 o                         
  -2   5  16       2462.52       2527.08        41.79 o                         
  -1   5  16       5126.60       5095.74        85.85 o                         
   0   5  16       4450.92       4393.32        75.02 o                         
   1   5  16       6064.86       6046.73       102.07 o                         
   2   5  16       3798.97       3757.90        68.24 o                         
   3   5  16        627.73        612.52        15.60 o                         
   4   5  16        211.20        203.63        10.49 o                         
   5   5  16        100.66         90.93        10.37 o                         
   6   5  16         15.10          7.41        11.34 o                         
  -7   6  16        252.95        255.78        31.60 o                         
  -6   6  16         97.50        120.69        18.74 o                         
  -5   6  16        988.91        952.80        34.28 o                         
  -4   6  16       1347.85       1254.89        38.75 o                         
  -3   6  16        336.82        313.16        13.11 o                         
  -2   6  16         36.42         52.07         6.40 o                         
  -1   6  16        202.68        204.42         6.72 o                         
   0   6  16        506.96        534.02        15.05 o                         
   1   6  16         78.22         75.46         6.05 o                         
   2   6  16       1513.68       1432.73        30.27 o                         
   3   6  16        125.76        132.90         9.89 o                         
   4   6  16        569.83        620.88        18.31 o                         
   5   6  16        444.07        488.02        18.16 o                         
   6   6  16        502.44        584.97        35.98 o                         
  -7   7  16         37.72         14.86        18.70 o                         
  -6   7  16          7.27         10.26        16.92 o                         
  -5   7  16         26.00         10.69        22.42 o                         
  -4   7  16        302.75        342.28        23.22 o                         
  -3   7  16         29.50         39.33         6.06 o                         
  -2   7  16        589.50        602.84        17.09 o                         
  -1   7  16        311.48        321.53         9.89 o                         
   0   7  16       1573.03       1465.84        27.57 o                         
   1   7  16        290.50        265.94        10.06 o                         
   2   7  16       1438.98       1352.05        31.56 o                         
   3   7  16         55.72         63.59         8.90 o                         
   4   7  16        109.36        118.24        10.41 o                         
   5   7  16        200.90        174.13        14.40 o                         
  -6   8  16         23.82         48.80        29.56 o                         
  -5   8  16          3.88         32.61        16.58 o                         
  -4   8  16        118.45        129.90        14.36 o                         
  -3   8  16          7.23         21.79         7.94 o                         
  -2   8  16         32.83         33.52         7.22 o                         
  -1   8  16         12.16         15.96         6.17 o                         
   0   8  16        197.48        155.00         9.47 o                         
   1   8  16        220.93        174.00         9.10 o                         
   2   8  16         82.13         88.33         9.22 o                         
   3   8  16          6.85         15.21         8.85 o                         
   4   8  16         26.05         63.32        10.94 o                         
   5   8  16         11.07         22.27        12.74 o                         
  -5   9  16         90.24         93.26        19.46 o                         
  -4   9  16        143.20        124.78        22.93 o                         
  -3   9  16         61.61         62.84        11.62 o                         
  -2   9  16        245.19        256.80        12.04 o                         
  -1   9  16        146.98        103.35         8.35 o                         
   0   9  16        142.59        181.84        11.55 o                         
   1   9  16         60.82         83.50         9.46 o                         
   2   9  16        196.75        207.48        12.81 o                         
   3   9  16         49.42         40.80        11.85 o                         
   4   9  16         65.83         67.90        13.26 o                         
  -4  10  16         62.21         59.78        18.70 o                         
  -3  10  16        517.82        502.77        40.05 o                         
  -2  10  16         22.87         33.44        10.52 o                         
  -1  10  16          3.48          7.01         9.80 o                         
   0  10  16          4.17         17.60        10.76 o                         
   1  10  16         19.56         16.11        11.23 o                         
   2  10  16        140.16        174.38        14.07 o                         
   3  10  16        113.07        107.50        13.87 o                         
  -3  11  16        313.10        362.35        24.14 o                         
  -2  11  16        420.49        444.48        40.26 o                         
  -1  11  16        295.63        373.43        23.26 o                         
   0  11  16        390.91        358.52        23.26 o                         
   1  11  16        275.98        324.46        19.48 o                         
  -8   1  17          1.37          4.08        16.58 o                         
  -7   1  17          2.73          5.40        15.48 o                         
  -6   1  17        181.93        145.84        12.48 o                         
  -5   1  17         79.56         44.79         9.42 o                         
  -4   1  17        756.21        725.65        32.36 o                         
  -3   1  17         48.47         50.03         3.65 o                         
  -2   1  17         90.83         74.28         4.09 o                         
  -1   1  17       2085.95       2019.16        36.83 o                         
   0   1  17       2494.67       2476.83        42.63 o                         
   1   1  17       1034.72       1040.17        19.30 o                         
   2   1  17        521.99        495.50         9.58 o                         
   3   1  17        576.04        603.47        13.57 o                         
   4   1  17        469.08        478.71        13.40 o                         
   5   1  17          1.66         19.74         7.52 o                         
   6   1  17          1.25          7.08         9.30 o                         
   7   1  17         50.63         45.38        13.82 o                         
  -8   2  17        109.26        143.17        21.40 o                         
  -7   2  17        472.11        475.51        33.63 o                         
  -6   2  17       1022.11       1006.90        33.72 o                         
  -5   2  17       2456.67       2317.64        66.82 o                         
  -4   2  17       1730.57       1602.20        41.24 o                         
  -3   2  17       1556.54       1461.77        29.56 o                         
  -2   2  17         26.12         26.85         3.53 o                         
  -1   2  17       1809.59       1729.85        28.94 o                         
   0   2  17        312.11        319.20         7.11 o                         
   1   2  17        337.44        289.43         6.93 o                         
   2   2  17        983.51        870.59        17.68 o                         
   3   2  17         68.83         67.70         5.22 o                         
   4   2  17        610.72        589.00        15.06 o                         
   5   2  17       1655.03       1632.81        33.98 o                         
   6   2  17        680.80        731.90        22.27 o                         
   7   2  17        134.91        127.87        15.19 o                         
  -8   3  17          7.65          4.53        17.65 o                         
  -7   3  17         91.74         56.43        17.65 o                         
  -6   3  17        505.31        452.42        19.98 o                         
  -5   3  17        500.67        438.85        25.89 o                         
  -4   3  17        910.69        914.08        30.29 o                         
  -3   3  17       4731.57       4784.69        97.19 o                         
  -2   3  17       6451.23       6397.63       107.93 o                         
  -1   3  17       3257.15       3152.47        51.42 o                         
   0   3  17       7645.10       7619.17       121.94 o                         
   1   3  17       6067.47       5912.17        99.01 o                         
   2   3  17       4842.11       4563.16        81.92 o                         
   3   3  17        109.19        132.53         7.05 o                         
   4   3  17        323.81        310.81        11.43 o                         
   5   3  17        295.68        265.57        11.59 o                         
   6   3  17         10.40         12.67        11.17 o                         
  -8   4  17         40.23         42.74        15.28 o                         
  -7   4  17        117.99        130.44        19.81 o                         
  -6   4  17        284.74        324.06        17.45 o                         
  -5   4  17        478.54        510.61        20.88 o                         
  -4   4  17        630.74        648.16        24.05 o                         
  -3   4  17        665.55        637.26        19.42 o                         
  -2   4  17        202.59        187.76         7.31 o                         
  -1   4  17        875.58        818.57        15.32 o                         
   0   4  17         55.90         64.76         4.71 o                         
   1   4  17        301.62        293.88         7.19 o                         
   2   4  17        567.98        509.48        12.49 o                         
   3   4  17        244.21        247.08         8.62 o                         
   4   4  17        799.59        787.46        19.00 o                         
   5   4  17        318.86        338.64        14.73 o                         
   6   4  17        376.16        416.92        18.63 o                         
  -8   5  17         13.56         -9.12        19.09 o                         
  -7   5  17         12.49          1.12        16.07 o                         
  -6   5  17        101.10        102.22        12.83 o                         
  -5   5  17         21.85         36.58        10.68 o                         
  -4   5  17        209.25        248.66        12.32 o                         
  -3   5  17        130.75        133.51        14.12 o                         
  -2   5  17        427.50        429.36        10.21 o                         
  -1   5  17         61.58         97.92         5.19 o                         
   0   5  17       2040.57       1867.99        35.37 o                         
   1   5  17       3148.68       3102.38        60.49 o                         
   2   5  17          5.09          9.19         5.74 o                         
   3   5  17        503.05        488.26        13.64 o                         
   4   5  17         96.13        102.73         8.89 o                         
   5   5  17        101.89         90.58        10.69 o                         
   6   5  17          9.90          4.19        13.14 o                         
  -7   6  17         65.13         52.75        19.09 o                         
  -6   6  17          6.58         28.71        16.92 o                         
  -5   6  17        168.74        131.81        12.93 o                         
  -4   6  17         62.60         56.12         9.88 o                         
  -3   6  17         30.44         30.90         9.75 o                         
  -2   6  17         76.02         92.68         7.22 o                         
  -1   6  17        101.74         87.12         6.15 o                         
   0   6  17        250.64        254.74         7.96 o                         
   1   6  17        180.51        180.69         8.24 o                         
   2   6  17        340.17        322.00        10.82 o                         
   3   6  17       1458.53       1372.28        32.12 o                         
   4   6  17          0.41         24.00         8.57 o                         
   5   6  17         99.03         94.57        12.62 o                         
   6   6  17         29.11         34.99        12.71 o                         
  -7   7  17         28.78         30.58        19.46 o                         
  -6   7  17        355.35        238.03        23.41 o                         
  -5   7  17         92.64         90.38        17.65 o                         
  -4   7  17        891.68        840.97        25.69 o                         
  -3   7  17        195.01        218.00        13.94 o                         
  -2   7  17        544.90        581.63        18.86 o                         
  -1   7  17       1059.58       1098.45        22.91 o                         
   0   7  17       1577.23       1670.51        32.72 o                         
   1   7  17       1012.25       1003.78        23.03 o                         
   2   7  17        410.86        432.06        18.13 o                         
   3   7  17        609.01        588.11        17.91 o                         
   4   7  17        335.88        346.96        14.16 o                         
   5   7  17          2.30         -3.41        14.03 o                         
  -6   8  17        122.36        106.57        20.18 o                         
  -5   8  17        251.15        247.07        23.03 o                         
  -4   8  17        234.49        222.13        21.18 o                         
  -3   8  17         62.28         66.15         9.86 o                         
  -2   8  17        349.40        336.16        12.18 o                         
  -1   8  17          3.68         -1.85         6.25 o                         
   0   8  17          0.63          0.87         6.72 o                         
   1   8  17        234.73        219.45        11.04 o                         
   2   8  17        222.36        228.47        14.12 o                         
   3   8  17        140.45        134.91        10.81 o                         
   4   8  17        221.03        253.92        14.28 o                         
  -5   9  17         20.81         17.53        17.65 o                         
  -4   9  17        412.76        422.77        29.13 o                         
  -3   9  17        275.49        314.69        16.74 o                         
  -2   9  17       1102.45       1130.75        35.16 o                         
  -1   9  17        309.78        323.11        12.82 o                         
   0   9  17        768.67        792.01        22.13 o                         
   1   9  17        802.75        823.68        22.53 o                         
   2   9  17        534.20        512.45        23.58 o                         
   3   9  17         76.61         68.08        12.54 o                         
   4   9  17        136.51        166.10        15.29 o                         
  -4  10  17          2.47        -17.84        17.84 o                         
  -3  10  17        325.39        364.42        22.02 o                         
  -2  10  17          2.73          2.62        10.23 o                         
  -1  10  17          5.03         -7.35        13.33 o                         
   0  10  17          6.84         14.83        10.76 o                         
   1  10  17         11.23         13.72        11.20 o                         
   2  10  17         81.21         73.20        12.90 o                         
   3  10  17         49.02         45.14        13.34 o                         
  -2  11  17         12.45          7.02        19.09 o                         
  -1  11  17          0.22        -10.90        15.05 o                         
   0  11  17          0.46        -15.23        15.23 o                         
   1  11  17          6.02         20.27        13.25 o                         
  -8   0  18        141.55        162.05        29.56 o                         
  -7   0  18        561.28        589.10        46.88 o                         
  -6   0  18        788.83        750.42        38.55 o                         
  -5   0  18       1376.31       1193.69        53.32 o                         
  -4   0  18        765.64        747.56        27.13 o                         
  -3   0  18       1545.24       1539.77        59.34 o                         
  -2   0  18       2142.82       2110.34        66.05 o                         
  -1   0  18         46.24        111.36         7.98 o                         
   0   0  18        518.81        573.18        16.35 o                         
   1   0  18        135.76         96.62         7.02 o                         
   2   0  18        272.21        246.91        11.29 o                         
   3   0  18        714.53        621.64        21.15 o                         
   4   0  18       1764.16       1653.98        55.77 o                         
   5   0  18        466.60        458.62        25.71 o                         
   6   0  18        227.58        276.18        18.85 o                         
   7   0  18        367.43        400.78        30.17 o                         
  -8   1  18          4.16        -16.53        16.53 o                         
  -7   1  18         25.51         28.40        15.81 o                         
  -6   1  18        136.47        104.25        11.97 o                         
  -5   1  18          7.35          2.60         8.99 o                         
  -4   1  18       1910.20       1914.91        46.42 o                         
  -3   1  18         34.18         52.09         4.09 o                         
  -2   1  18       2856.22       2710.32        51.87 o                         
  -1   1  18       3240.89       3207.97        57.56 o                         
   0   1  18       3609.33       3684.84        62.76 o                         
   1   1  18       3066.44       2852.20        49.02 o                         
   2   1  18       2158.17       2146.88        39.48 o                         
   3   1  18       1857.28       1812.40        34.11 o                         
   4   1  18       1087.75       1037.25        22.96 o                         
   5   1  18         23.89         25.98         7.87 o                         
   6   1  18         46.71         43.85        10.09 o                         
   7   1  18          4.45        -13.14        13.28 o                         
  -8   2  18         19.01         29.14        21.40 o                         
  -7   2  18        149.69        174.03        20.90 o                         
  -6   2  18          2.98         32.87        11.11 o                         
  -5   2  18       1384.97       1412.45        43.42 o                         
  -4   2  18        723.88        756.33        21.97 o                         
  -3   2  18        735.81        731.48        16.33 o                         
  -2   2  18        123.79        134.45         5.00 o                         
  -1   2  18         45.63         40.12         3.29 o                         
   0   2  18         41.88         40.62         3.44 o                         
   1   2  18         41.10         46.85         4.23 o                         
   2   2  18       1074.26       1024.45        20.33 o                         
   3   2  18        792.02        716.26        16.91 o                         
   4   2  18        106.52        124.23         7.73 o                         
   5   2  18          4.51          6.77         7.06 o                         
   6   2  18        128.34        156.11        12.95 o                         
  -8   3  18         40.87          9.65        18.37 o                         
  -7   3  18         51.84         49.11        17.65 o                         
  -6   3  18          1.35         10.29        10.57 o                         
  -5   3  18         24.84         42.23         9.91 o                         
  -4   3  18          1.04          2.61         5.39 o                         
  -3   3  18        270.08        283.39         9.21 o                         
  -2   3  18        563.67        603.47        13.77 o                         
  -1   3  18        695.49        706.72        13.39 o                         
   0   3  18        494.00        536.98        10.85 o                         
   1   3  18       2001.01       1884.28        33.37 o                         
   2   3  18         13.88         17.38         4.95 o                         
   3   3  18        200.03        210.74         8.50 o                         
   4   3  18        159.96        151.58        10.17 o                         
   5   3  18          8.69         -0.65         7.78 o                         
   6   3  18         83.36        110.71        14.20 o                         
  -8   4  18         70.15         46.91        15.87 o                         
  -7   4  18        207.93        212.34        23.03 o                         
  -6   4  18        227.95        198.58        14.62 o                         
  -5   4  18        301.66        304.41        20.89 o                         
  -4   4  18        338.30        318.58        12.76 o                         
  -3   4  18        262.76        244.59        10.49 o                         
  -2   4  18         14.63         31.50         5.25 o                         
  -1   4  18       5908.33       5769.88        88.78 o                         
   0   4  18        782.04        782.43        14.88 o                         
   1   4  18       1565.41       1530.06        29.53 o                         
   2   4  18         36.75         39.15         5.54 o                         
   3   4  18         29.20         24.43         6.28 o                         
   4   4  18        317.18        331.23        13.91 o                         
   5   4  18        130.35        136.67        11.07 o                         
   6   4  18        241.78        257.99        18.14 o                         
  -7   5  18          1.76         -3.68        14.31 o                         
  -6   5  18        138.87         90.27        14.85 o                         
  -5   5  18        152.61        129.76        12.72 o                         
  -4   5  18        855.93        880.54        26.12 o                         
  -3   5  18       1351.93       1324.70        35.69 o                         
  -2   5  18       4096.38       4076.47        73.50 o                         
  -1   5  18       3305.16       3435.06        56.08 o                         
   0   5  18       7761.49       7667.88       135.46 o                         
   1   5  18         37.24         40.25         6.81 o                         
   2   5  18       1592.94       1525.97        31.86 o                         
   3   5  18        160.70        193.88         8.86 o                         
   4   5  18        557.24        511.04        17.59 o                         
   5   5  18         61.84         81.17        10.82 o                         
   6   5  18         21.17         30.13        12.36 o                         
  -7   6  18        470.02        436.00        30.62 o                         
  -6   6  18       1289.63       1320.31        59.82 o                         
  -5   6  18        403.98        409.03        19.47 o                         
  -4   6  18        691.82        696.77        24.67 o                         
  -3   6  18        228.62        231.34        14.27 o                         
  -2   6  18        678.64        635.91        15.86 o                         
  -1   6  18         40.00         40.42         5.74 o                         
   0   6  18        218.97        210.34         8.51 o                         
   1   6  18         46.05         44.93         6.43 o                         
   2   6  18         71.48         73.60         8.09 o                         
   3   6  18       1109.00       1098.61        27.00 o                         
   4   6  18        965.32        960.33        27.30 o                         
   5   6  18        579.55        609.79        23.13 o                         
  -7   7  18          0.25        -18.37        18.37 o                         
  -6   7  18         85.63         67.57        44.34 o                         
  -5   7  18         16.40        -11.50        15.48 o                         
  -4   7  18          3.84         36.11        10.60 o                         
  -3   7  18        153.64        164.42        12.63 o                         
  -2   7  18        553.79        556.03        16.07 o                         
  -1   7  18        503.49        478.54        13.53 o                         
   0   7  18        609.21        606.67        16.00 o                         
   1   7  18        890.11        840.09        21.88 o                         
   2   7  18        415.77        374.09        13.67 o                         
   3   7  18        322.24        297.32        12.94 o                         
   4   7  18          6.50         11.52        12.31 o                         
   5   7  18        168.57        209.21        15.77 o                         
  -6   8  18          2.53        -15.52        20.38 o                         
  -5   8  18         38.23         43.31        24.46 o                         
  -4   8  18         61.66         61.67        16.53 o                         
  -3   8  18         38.48         41.34         8.69 o                         
  -2   8  18         15.41          5.79         8.02 o                         
  -1   8  18         17.49         23.84         6.62 o                         
   0   8  18         32.09         20.97         7.24 o                         
   1   8  18        118.99         99.38         9.32 o                         
   2   8  18         75.90         83.63         9.53 o                         
   3   8  18         40.25         40.94         9.65 o                         
   4   8  18          3.77          9.50        11.89 o                         
  -5   9  18        157.48        172.07        22.62 o                         
  -4   9  18          6.57         -2.39        31.60 o                         
  -3   9  18         53.60         39.95        11.40 o                         
  -2   9  18         50.88         66.87         9.37 o                         
  -1   9  18        186.29        225.75        12.07 o                         
   0   9  18        129.54        173.89        16.41 o                         
   1   9  18         31.83         36.03         9.99 o                         
   2   9  18        188.06        208.64        13.50 o                         
   3   9  18        102.92        127.84        15.23 o                         
  -4  10  18        282.37        288.30        26.12 o                         
  -3  10  18        120.41        127.57        16.54 o                         
  -2  10  18         65.28         37.01        12.69 o                         
  -1  10  18          5.75         -5.04        12.34 o                         
   0  10  18         27.95          0.17        13.88 o                         
   1  10  18         63.18         98.43        12.89 o                         
   2  10  18          2.83         18.20        12.22 o                         
  -2  11  18        373.34        403.14        31.29 o                         
  -1  11  18        332.95        364.22        23.67 o                         
   0  11  18        383.48        421.98        32.67 o                         
  -8   1  19         44.74          6.72        23.44 o                         
  -7   1  19          1.31          7.18        16.53 o                         
  -6   1  19         20.08         27.80        10.68 o                         
  -5   1  19        143.51        146.21        11.97 o                         
  -4   1  19          6.74         10.73         4.90 o                         
  -3   1  19       1016.38       1043.17        23.27 o                         
  -2   1  19        987.85        998.92        22.34 o                         
  -1   1  19       1831.89       1988.53        36.52 o                         
   0   1  19        499.26        511.77        10.14 o                         
   1   1  19       1599.87       1583.16        28.40 o                         
   2   1  19       1654.01       1573.69        29.88 o                         
   3   1  19        350.62        327.21         9.45 o                         
   4   1  19        168.16        182.77         8.74 o                         
   5   1  19        270.01        255.10        11.53 o                         
   6   1  19         64.92         64.23        11.93 o                         
  -8   2  19        265.49        263.97        25.22 o                         
  -7   2  19        181.53        201.80        22.42 o                         
  -6   2  19       1373.24       1305.56        41.75 o                         
  -5   2  19        136.69        138.55        11.70 o                         
  -4   2  19       1268.99       1224.28        33.04 o                         
  -3   2  19       1285.74       1209.91        28.76 o                         
  -2   2  19       1102.40       1021.37        19.08 o                         
  -1   2  19          9.32         18.48         3.49 o                         
   0   2  19        264.50        262.48         6.60 o                         
   1   2  19         76.38         74.61         4.67 o                         
   2   2  19         19.76         41.57         4.22 o                         
   3   2  19       3116.22       2875.73        59.93 o                         
   4   2  19        257.07        238.58        12.14 o                         
   5   2  19        557.64        506.01        15.86 o                         
   6   2  19        101.52        136.20        14.20 o                         
  -8   3  19         60.89          7.67        18.37 o                         
  -7   3  19          9.91         56.66        21.40 o                         
  -6   3  19         32.01         24.30        10.95 o                         
  -5   3  19        194.56        177.89        17.51 o                         
  -4   3  19       1231.07       1197.42        32.71 o                         
  -3   3  19       1871.15       1768.35        37.90 o                         
  -2   3  19       4607.96       4685.62        83.59 o                         
  -1   3  19       1475.81       1494.34        27.15 o                         
   0   3  19       6132.57       5858.36        94.48 o                         
   1   3  19        266.16        306.81         8.18 o                         
   2   3  19       2992.29       2936.70        53.98 o                         
   3   3  19         50.22         51.18         6.44 o                         
   4   3  19        703.14        724.83        21.30 o                         
   5   3  19         32.80         28.01         8.53 o                         
   6   3  19         52.06         50.26        16.03 o                         
  -8   4  19        136.47        168.35        19.02 o                         
  -7   4  19        268.92        255.95        24.86 o                         
  -6   4  19        402.09        430.01        31.63 o                         
  -5   4  19        304.46        335.05        17.18 o                         
  -4   4  19        517.78        543.15        24.76 o                         
  -3   4  19       1443.27       1432.44        38.05 o                         
  -2   4  19       1018.38        949.78        22.33 o                         
  -1   4  19       2385.46       2314.71        38.64 o                         
   0   4  19        102.17        109.45         5.08 o                         
   1   4  19       1095.44       1033.22        21.14 o                         
   2   4  19        296.31        290.63        10.12 o                         
   3   4  19         73.18         52.56         6.78 o                         
   4   4  19        748.79        745.48        20.20 o                         
   5   4  19        110.53        118.49        11.11 o                         
   6   4  19        308.84        349.43        21.92 o                         
  -7   5  19        147.15        136.14        17.45 o                         
  -6   5  19         73.41         91.82        24.46 o                         
  -5   5  19         14.77         16.76        10.55 o                         
  -4   5  19          0.42         12.88         9.74 o                         
  -3   5  19        425.00        445.88        14.41 o                         
  -2   5  19       1559.67       1531.94        31.66 o                         
  -1   5  19        754.03        731.81        15.31 o                         
   0   5  19        610.32        553.49        13.17 o                         
   1   5  19         24.72         22.48         6.71 o                         
   2   5  19        536.84        489.57        13.67 o                         
   3   5  19        182.09        194.09         9.21 o                         
   4   5  19         20.71         34.23         9.69 o                         
   5   5  19          0.04         -9.57        10.93 o                         
   6   5  19          0.74         -1.01        13.71 o                         
  -7   6  19        168.74        146.88        22.34 o                         
  -6   6  19        143.05         99.52        19.46 o                         
  -5   6  19        257.14        227.42        26.33 o                         
  -4   6  19         81.17         77.02        10.44 o                         
  -3   6  19        709.77        710.16        22.34 o                         
  -2   6  19        190.59        183.71         8.47 o                         
  -1   6  19         57.51         49.41         6.05 o                         
   0   6  19         35.90         34.45         6.39 o                         
   1   6  19         60.32         68.37         7.92 o                         
   2   6  19         15.64          9.33         7.49 o                         
   3   6  19        138.88        130.62        12.14 o                         
   4   6  19          3.25          9.02         9.90 o                         
   5   6  19          0.66         -8.78        11.60 o                         
  -6   7  19         51.33         17.33        18.02 o                         
  -5   7  19         49.41         58.75        17.25 o                         
  -4   7  19         72.82         61.50        11.36 o                         
  -3   7  19        132.58        146.99        10.20 o                         
  -2   7  19        926.75        985.52        24.16 o                         
  -1   7  19        512.76        567.67        16.61 o                         
   0   7  19        394.71        410.78        12.91 o                         
   1   7  19        710.74        719.14        19.79 o                         
   2   7  19       1052.19       1055.96        26.55 o                         
   3   7  19        638.20        691.08        23.78 o                         
   4   7  19         58.38         46.62        12.08 o                         
   5   7  19        220.92        211.23        15.93 o                         
  -6   8  19        136.90        153.67        22.69 o                         
  -5   8  19        367.14        412.51        29.18 o                         
  -4   8  19        483.51        454.22        29.44 o                         
  -3   8  19        354.73        378.17        21.18 o                         
  -2   8  19        137.07        156.95        10.36 o                         
  -1   8  19         97.73         93.53         8.93 o                         
   0   8  19          1.28         -3.30         8.05 o                         
   1   8  19          0.30         -3.11         8.20 o                         
   2   8  19        291.63        290.71        13.05 o                         
   3   8  19        135.21        147.46        12.23 o                         
   4   8  19        217.57        268.91        16.76 o                         
  -5   9  19         22.01         31.50        18.70 o                         
  -4   9  19        198.94        185.28        22.03 o                         
  -3   9  19         66.36         79.77        12.42 o                         
  -2   9  19        171.76        189.49        12.46 o                         
  -1   9  19        487.33        535.46        24.02 o                         
   0   9  19        476.34        478.51        17.63 o                         
   1   9  19        728.71        751.22        23.44 o                         
   2   9  19        332.27        356.06        17.64 o                         
   3   9  19        286.62        304.52        17.46 o                         
  -4  10  19        276.60        310.35        27.13 o                         
  -3  10  19        260.69        260.70        19.73 o                         
  -2  10  19         67.96         65.46        15.87 o                         
  -1  10  19         85.87        127.54        13.93 o                         
   0  10  19         49.32         68.43        13.34 o                         
   1  10  19          2.18         22.19        11.94 o                         
   2  10  19        126.63        205.41        18.49 o                         
  -8   0  20        273.37        339.40        38.73 o                         
  -7   0  20        642.93        607.45        49.94 o                         
  -6   0  20        496.73        485.99        29.90 o                         
  -5   0  20       2037.88       1990.42        82.84 o                         
  -4   0  20       1265.82       1189.90        41.02 o                         
  -3   0  20       3490.60       3256.48       120.38 o                         
  -2   0  20        348.47        325.38        10.77 o                         
  -1   0  20       1842.59       1904.90        47.07 o                         
   0   0  20        227.12        180.58         8.81 o                         
   1   0  20         14.47         12.23         6.16 o                         
   2   0  20        339.24        292.27        11.74 o                         
   3   0  20        586.64        528.77        17.28 o                         
   4   0  20        247.02        228.19        13.92 o                         
   5   0  20        722.24        723.24        26.79 o                         
   6   0  20        520.70        549.10        40.77 o                         
  -8   1  20         62.78         79.32        19.42 o                         
  -7   1  20         12.95          2.51        16.20 o                         
  -6   1  20         80.12        101.68        12.45 o                         
  -5   1  20          4.97          3.51         9.66 o                         
  -4   1  20        453.49        417.57        12.83 o                         
  -3   1  20       1136.30       1221.11        26.97 o                         
  -2   1  20       1367.53       1363.47        29.66 o                         
  -1   1  20       2111.52       2083.06        38.25 o                         
   0   1  20       1969.81       1930.24        30.93 o                         
   1   1  20       4250.13       4127.85        70.18 o                         
   2   1  20       1518.47       1510.45        30.71 o                         
   3   1  20        944.41        944.56        21.20 o                         
   4   1  20        260.12        282.23        11.88 o                         
   5   1  20        528.43        504.56        16.13 o                         
   6   1  20          2.22         -5.18        10.79 o                         
  -8   2  20          0.98         27.83        19.09 o                         
  -7   2  20        235.67        279.85        24.50 o                         
  -6   2  20        282.11        292.93        16.81 o                         
  -5   2  20       1670.46       1681.08        50.81 o                         
  -4   2  20       1518.52       1624.97        42.01 o                         
  -3   2  20        383.39        356.72        10.41 o                         
  -2   2  20        310.17        310.19         7.94 o                         
  -1   2  20        428.02        421.93         9.40 o                         
   0   2  20          0.39          2.33         3.55 o                         
   1   2  20         63.11         41.39         4.48 o                         
   2   2  20        204.25        188.19         7.63 o                         
   3   2  20        138.22        137.24         8.64 o                         
   4   2  20        202.39        195.09        10.17 o                         
   5   2  20        470.53        474.26        17.33 o                         
   6   2  20         70.92         73.07        13.75 o                         
  -8   3  20         69.97         78.91        30.58 o                         
  -7   3  20          3.83          4.74        17.65 o                         
  -6   3  20        187.89        178.85        14.50 o                         
  -5   3  20        361.18        339.92        16.94 o                         
  -4   3  20         23.77         20.57         9.15 o                         
  -3   3  20       2300.28       2303.23        48.64 o                         
  -2   3  20        251.32        279.96         8.58 o                         
  -1   3  20        459.99        499.76        11.23 o                         
   0   3  20         30.81         33.56         4.04 o                         
   1   3  20       1263.91       1322.01        25.38 o                         
   2   3  20          9.27          8.26         5.68 o                         
   3   3  20       1187.99       1049.02        25.34 o                         
   4   3  20          8.11         11.14         7.67 o                         
   5   3  20         93.99         33.72        11.69 o                         
   6   3  20         20.45         32.03        13.80 o                         
  -8   4  20        426.74        362.70        29.90 o                         
  -7   4  20        132.54        139.60        21.97 o                         
  -6   4  20        178.19        163.87        16.82 o                         
  -5   4  20        613.33        605.94        23.79 o                         
  -4   4  20         90.07        102.26        11.04 o                         
  -3   4  20       1627.01       1459.53        38.51 o                         
  -2   4  20        459.25        472.77        13.38 o                         
  -1   4  20       2178.56       2167.67        36.46 o                         
   0   4  20        355.45        343.19         8.42 o                         
   1   4  20       1101.80       1065.58        24.99 o                         
   2   4  20        295.47        270.97        10.69 o                         
   3   4  20         24.36         18.06         7.43 o                         
   4   4  20         79.68         77.80         8.82 o                         
   5   4  20         54.61         69.76        10.62 o                         
   6   4  20        186.18        219.10        17.76 o                         
  -7   5  20         57.05        100.45        17.04 o                         
  -6   5  20          0.83         12.23        19.36 o                         
  -5   5  20          8.18         12.16        12.38 o                         
  -4   5  20        798.88        825.47        28.90 o                         
  -3   5  20        408.71        434.66        14.41 o                         
  -2   5  20       3667.81       3821.66        69.39 o                         
  -1   5  20        511.56        509.38        11.92 o                         
   0   5  20       2559.61       2534.92        49.94 o                         
   1   5  20        501.43        532.27        15.44 o                         
   2   5  20       1954.17       1860.70        38.43 o                         
   3   5  20        681.46        657.87        20.34 o                         
   4   5  20        558.54        541.61        19.90 o                         
   5   5  20        265.33        269.66        16.03 o                         
  -7   6  20         29.04          4.14        18.70 o                         
  -6   6  20        275.29        320.73        26.30 o                         
  -5   6  20        186.91        211.30        15.00 o                         
  -4   6  20        709.22        736.14        24.12 o                         
  -3   6  20       1830.41       1816.27        43.58 o                         
  -2   6  20        670.66        657.74        16.52 o                         
  -1   6  20        208.55        178.35         8.44 o                         
   0   6  20        255.44        235.21        10.49 o                         
   1   6  20         18.31         25.25         7.61 o                         
   2   6  20        286.65        265.91        11.61 o                         
   3   6  20        352.44        340.54        14.88 o                         
   4   6  20        236.58        239.46        13.84 o                         
   5   6  20         18.29         17.07        12.33 o                         
  -6   7  20         16.45         13.05        17.97 o                         
  -5   7  20        100.44         96.19        18.70 o                         
  -4   7  20        241.00        240.28        21.20 o                         
  -3   7  20         14.15         14.65         8.70 o                         
  -2   7  20        601.92        642.61        18.05 o                         
  -1   7  20         98.27         98.01         9.02 o                         
   0   7  20       1240.48       1162.83        28.04 o                         
   1   7  20        135.59        124.45         9.65 o                         
   2   7  20        501.74        538.81        17.15 o                         
   3   7  20        375.48        411.60        18.00 o                         
   4   7  20        147.89        146.32        14.04 o                         
  -6   8  20         17.51         31.52        19.42 o                         
  -5   8  20         32.30         30.07        18.02 o                         
  -4   8  20          8.89         16.40        12.99 o                         
  -3   8  20        108.84        114.34        12.15 o                         
  -2   8  20         48.38         29.30         8.73 o                         
  -1   8  20         34.02         35.68         8.47 o                         
   0   8  20          0.22          3.21         8.25 o                         
   1   8  20        111.20        130.45        12.48 o                         
   2   8  20          4.85          9.94         8.84 o                         
   3   8  20         99.49        100.65        13.78 o                         
   4   8  20         42.29         52.95        13.36 o                         
  -5   9  20         19.78         10.88        19.01 o                         
  -4   9  20         17.83         -0.46        24.46 o                         
  -3   9  20        143.17        132.57        20.92 o                         
  -2   9  20         34.57         32.48        11.92 o                         
  -1   9  20        297.06        291.42        13.99 o                         
   0   9  20        122.99        145.25        11.95 o                         
   1   9  20        363.28        440.53        17.62 o                         
   2   9  20         78.54        112.19        13.58 o                         
   3   9  20         77.68         60.08        13.25 o                         
  -3  10  20          2.89         25.48        28.54 o                         
  -2  10  20         80.81         76.51        17.79 o                         
  -1  10  20         25.94         40.72        15.43 o                         
   0  10  20         31.35         17.21        11.86 o                         
   1  10  20          2.39        -11.85        11.85 o                         
  -8   1  21         45.10         63.27        19.81 o                         
  -7   1  21         27.89         44.78        25.99 o                         
  -6   1  21         87.00         92.35        12.48 o                         
  -5   1  21         29.38         22.99        10.29 o                         
  -4   1  21        295.27        293.85        12.36 o                         
  -3   1  21        220.91        280.29        10.31 o                         
  -2   1  21        848.21        863.57        20.02 o                         
  -1   1  21        930.97        908.22        18.06 o                         
   0   1  21        976.41       1058.20        18.76 o                         
   1   1  21       1367.35       1280.56        23.75 o                         
   2   1  21        811.36        752.10        17.44 o                         
   3   1  21        579.30        570.03        14.84 o                         
   4   1  21        351.71        374.75        14.88 o                         
   5   1  21         53.66         32.16         9.00 o                         
   6   1  21        154.37        133.82        13.32 o                         
  -8   2  21         79.95        112.04        21.58 o                         
  -7   2  21        202.15        203.33        23.06 o                         
  -6   2  21        272.86        297.15        16.94 o                         
  -5   2  21       2497.97       2536.48        73.21 o                         
  -4   2  21       1641.41       1556.36        41.33 o                         
  -3   2  21       1910.29       1847.78        43.24 o                         
  -2   2  21       1330.62       1285.12        23.57 o                         
  -1   2  21       1140.73       1105.53        20.54 o                         
   0   2  21        275.80        282.86         7.09 o                         
   1   2  21          3.37          2.45         4.25 o                         
   2   2  21         52.33         40.04         5.66 o                         
   3   2  21          9.06         15.29         6.97 o                         
   4   2  21        717.39        698.71        19.21 o                         
   5   2  21        132.60        131.25        11.46 o                         
   6   2  21        565.11        585.86        26.77 o                         
  -8   3  21         17.34         48.41        20.18 o                         
  -7   3  21        393.46        386.68        35.67 o                         
  -6   3  21          1.67         10.37        12.71 o                         
  -5   3  21        126.50        129.31        12.48 o                         
  -4   3  21       1158.67       1221.17        36.10 o                         
  -3   3  21       1112.57       1116.17        27.91 o                         
  -2   3  21       1108.96       1099.96        23.19 o                         
  -1   3  21        494.40        517.66        12.16 o                         
   0   3  21       5964.40       6002.49        96.77 o                         
   1   3  21        675.30        675.75        16.21 o                         
   2   3  21       2256.21       2107.18        42.34 o                         
   3   3  21       1820.45       1806.24        39.85 o                         
   4   3  21       1370.60       1333.37        31.40 o                         
   5   3  21         16.09         22.79        11.17 o                         
   6   3  21        134.49        168.30        16.66 o                         
  -7   4  21        114.71        140.14        22.34 o                         
  -6   4  21        566.69        665.09        63.19 o                         
  -5   4  21        244.77        253.04        15.52 o                         
  -4   4  21       1439.12       1377.20        42.66 o                         
  -3   4  21         15.19         28.95         6.58 o                         
  -2   4  21       1783.36       1798.51        42.63 o                         
  -1   4  21        141.14        156.94         6.48 o                         
   0   4  21         75.02         76.65         5.25 o                         
   1   4  21        852.52        801.06        17.73 o                         
   2   4  21        115.85        107.41         7.95 o                         
   3   4  21         53.87         49.61         8.14 o                         
   4   4  21        170.89        196.08        12.17 o                         
   5   4  21        218.85        224.80        14.83 o                         
  -7   5  21          1.17        -15.10        15.10 o                         
  -6   5  21         20.00         15.05        17.84 o                         
  -5   5  21          2.90         10.61        12.53 o                         
  -4   5  21          0.87          6.78        10.02 o                         
  -3   5  21        618.66        640.91        24.01 o                         
  -2   5  21        341.49        341.23        10.23 o                         
  -1   5  21         18.66         13.21         5.51 o                         
   0   5  21        115.82         96.82         6.57 o                         
   1   5  21       1636.29       1503.94        34.57 o                         
   2   5  21        458.45        398.50        13.67 o                         
   3   5  21         65.60         82.00        10.00 o                         
   4   5  21          0.69         -2.27         9.56 o                         
   5   5  21         20.12          4.48        12.07 o                         
  -7   6  21          6.48         22.74        19.81 o                         
  -6   6  21         29.95         26.89        15.01 o                         
  -5   6  21        350.50        315.41        21.05 o                         
  -4   6  21        156.77        157.24        12.08 o                         
  -3   6  21         27.03         35.57         6.90 o                         
  -2   6  21         11.48         16.96         6.55 o                         
  -1   6  21        388.97        392.94        12.09 o                         
   0   6  21         16.40         11.58         7.30 o                         
   1   6  21          4.99          6.93         7.68 o                         
   2   6  21          0.45         -7.64         7.64 o                         
   3   6  21          9.82         17.91         9.72 o                         
   4   6  21         32.25         22.03        11.80 o                         
   5   6  21         92.42        131.46        20.89 o                         
  -6   7  21         52.60         29.56        24.46 o                         
  -5   7  21         46.37         33.37        17.84 o                         
  -4   7  21        203.75        175.12        13.69 o                         
  -3   7  21        301.82        304.72        15.29 o                         
  -2   7  21        650.28        667.55        17.34 o                         
  -1   7  21        321.52        348.99        14.34 o                         
   0   7  21        946.23        989.60        26.81 o                         
   1   7  21        465.48        520.86        16.55 o                         
   2   7  21        372.66        356.86        14.06 o                         
   3   7  21        203.94        196.63        17.09 o                         
   4   7  21        106.59        112.27        13.44 o                         
  -5   8  21        218.68        192.58        23.03 o                         
  -4   8  21        370.81        376.77        21.67 o                         
  -3   8  21        392.63        357.27        20.15 o                         
  -2   8  21        456.22        437.68        17.17 o                         
  -1   8  21        392.18        367.10        15.58 o                         
   0   8  21         55.80         59.06         9.27 o                         
   1   8  21         42.78         61.77         9.45 o                         
   2   8  21          2.02         -6.30         9.03 o                         
   3   8  21         33.97         19.94        12.06 o                         
  -4   9  21         33.00         39.42        18.84 o                         
  -3   9  21        243.79        278.02        24.22 o                         
  -2   9  21         82.12        105.53        17.21 o                         
  -1   9  21        884.31        900.51        26.16 o                         
   0   9  21        334.01        352.13        15.66 o                         
   1   9  21        401.19        370.23        17.86 o                         
   2   9  21        191.84        203.29        15.44 o                         
  -3  10  21         12.91         11.21        28.54 o                         
  -2  10  21        112.54        155.09        18.61 o                         
  -1  10  21         58.34        103.52        14.45 o                         
   0  10  21         23.87          2.51        12.05 o                         
   1  10  21          2.13          9.19        12.43 o                         
  -8   0  22        129.80        108.04        29.56 o                         
  -7   0  22        339.63        330.22        37.71 o                         
  -6   0  22        779.02        821.21        42.16 o                         
  -5   0  22        355.55        356.60        24.50 o                         
  -4   0  22       1837.91       1769.43        74.19 o                         
  -3   0  22       1980.70       1929.27        63.71 o                         
  -2   0  22       1394.99       1327.65        43.32 o                         
  -1   0  22       1563.77       1415.46        40.32 o                         
   0   0  22        641.90        616.31        22.65 o                         
   1   0  22        313.04        271.58        17.80 o                         
   2   0  22         72.99         64.38         8.05 o                         
   3   0  22        338.27        317.47        15.86 o                         
   4   0  22         62.15         42.66        10.88 o                         
   5   0  22        265.80        270.22        16.61 o                         
   6   0  22        166.12        196.72        24.38 o                         
  -8   1  22          6.34        -11.37        18.70 o                         
  -7   1  22        252.92        324.70        36.18 o                         
  -6   1  22          1.67         18.52        11.31 o                         
  -5   1  22          2.89         24.50        10.15 o                         
  -4   1  22         76.19         90.17         8.18 o                         
  -3   1  22        894.27        928.86        29.53 o                         
  -2   1  22       1229.82       1219.03        39.35 o                         
  -1   1  22       2657.75       2728.98        49.65 o                         
   0   1  22       2185.67       2251.52        37.57 o                         
   1   1  22        961.63       1028.00        20.86 o                         
   2   1  22       2175.82       2219.41        44.08 o                         
   3   1  22        655.95        702.83        17.35 o                         
   4   1  22        564.50        543.90        16.57 o                         
   5   1  22        115.30        130.65        10.47 o                         
   6   1  22         77.51         81.71        12.88 o                         
  -8   2  22         23.30         27.78        19.42 o                         
  -7   2  22         17.61         11.72        18.02 o                         
  -6   2  22        662.28        698.81        27.12 o                         
  -5   2  22        257.73        281.21        17.18 o                         
  -4   2  22         26.90         45.66         9.66 o                         
  -3   2  22         28.32         42.09         6.45 o                         
  -2   2  22        481.20        488.60        13.26 o                         
  -1   2  22        359.27        329.74         8.14 o                         
   0   2  22          5.23          8.15         3.39 o                         
   1   2  22        160.52        177.84         7.01 o                         
   2   2  22          4.55          2.84         6.71 o                         
   3   2  22        516.50        423.03        16.40 o                         
   4   2  22        172.17        154.48        13.01 o                         
   5   2  22        173.46        198.51        12.66 o                         
   6   2  22         38.07         32.59        14.26 o                         
  -8   3  22          0.77          9.66        19.42 o                         
  -7   3  22         70.89         54.85        19.81 o                         
  -6   3  22         55.03         45.40        14.02 o                         
  -5   3  22         18.27         13.23        10.53 o                         
  -4   3  22        203.09        201.30        11.01 o                         
  -3   3  22        635.45        645.52        18.18 o                         
  -2   3  22         76.89         77.27         6.31 o                         
  -1   3  22         46.51         31.78         4.72 o                         
   0   3  22          0.92         11.46         4.48 o                         
   1   3  22        568.41        588.21        13.80 o                         
   2   3  22        262.78        274.88        10.95 o                         
   3   3  22          5.15         -1.86         7.46 o                         
   4   3  22         79.39         88.88        11.03 o                         
   5   3  22         48.26         60.79        13.98 o                         
  -7   4  22         44.71         44.75        19.81 o                         
  -6   4  22        488.29        522.82        42.30 o                         
  -5   4  22         63.04         50.21        11.31 o                         
  -4   4  22        629.08        593.33        29.72 o                         
  -3   4  22        167.92        171.90         9.03 o                         
  -2   4  22       2241.13       2208.19        51.43 o                         
  -1   4  22       3381.54       3406.58        62.12 o                         
   0   4  22         46.57         34.86         6.03 o                         
   1   4  22        112.85        111.24         8.49 o                         
   2   4  22        171.10        176.20         9.67 o                         
   3   4  22        178.93        178.12        13.80 o                         
   4   4  22         24.41         20.58         9.66 o                         
   5   4  22         19.90         12.47        13.43 o                         
  -7   5  22         44.24         38.90        16.08 o                         
  -6   5  22         10.06         24.71        17.97 o                         
  -5   5  22          7.04         20.36        16.58 o                         
  -4   5  22        206.92        228.91        14.65 o                         
  -3   5  22        451.52        485.28        15.82 o                         
  -2   5  22        800.67        825.75        18.32 o                         
  -1   5  22        508.37        545.54        13.53 o                         
   0   5  22       1769.91       1783.38        39.37 o                         
   1   5  22       1616.91       1531.98        34.76 o                         
   2   5  22       2072.15       2020.15        41.64 o                         
   3   5  22       1054.23       1102.04        29.86 o                         
   4   5  22        562.08        553.46        19.66 o                         
   5   5  22         66.77         53.92        14.77 o                         
  -6   6  22        142.56        173.01        18.77 o                         
  -5   6  22       1623.12       1641.34        50.81 o                         
  -4   6  22       1671.24       1692.74        46.25 o                         
  -3   6  22       1299.58       1331.08        29.15 o                         
  -2   6  22        740.89        703.31        16.54 o                         
  -1   6  22        710.88        692.71        16.40 o                         
   0   6  22        161.14        157.00         9.60 o                         
   1   6  22        160.92        144.98         8.81 o                         
   2   6  22        199.96        197.98        10.93 o                         
   3   6  22          4.74          7.92         9.82 o                         
   4   6  22        500.23        515.92        21.45 o                         
  -6   7  22          2.93         14.99        20.89 o                         
  -5   7  22         28.40         -9.43        16.92 o                         
  -4   7  22         62.70         74.61        11.63 o                         
  -3   7  22         58.89         85.01         9.65 o                         
  -2   7  22        360.22        334.60        11.89 o                         
  -1   7  22        349.89        339.51        13.86 o                         
   0   7  22        547.61        524.81        16.60 o                         
   1   7  22        565.24        596.01        19.25 o                         
   2   7  22        250.83        256.19        12.47 o                         
   3   7  22        165.35        153.11        14.17 o                         
   4   7  22        105.55        101.50        13.98 o                         
  -5   8  22         45.54         56.06        19.42 o                         
  -4   8  22         21.42         12.80        13.43 o                         
  -3   8  22        137.59        131.94        14.69 o                         
  -2   8  22          0.45          6.30        10.09 o                         
  -1   8  22        134.68        110.67        13.05 o                         
   0   8  22         34.33         16.89         8.82 o                         
   1   8  22          0.20          2.25         8.92 o                         
   2   8  22         11.00          4.87        10.07 o                         
   3   8  22          0.68         -8.90        12.16 o                         
  -4   9  22         19.77         15.69        18.11 o                         
  -3   9  22         64.05         68.04        30.58 o                         
  -2   9  22         50.41         50.00        12.78 o                         
  -1   9  22        151.30        203.18        13.13 o                         
   0   9  22         28.33         33.99        10.70 o                         
   1   9  22         88.86         61.66        12.69 o                         
   2   9  22         15.98          4.02        12.85 o                         
  -2  10  22        158.40        190.12        19.77 o                         
  -1  10  22         82.62         48.80        13.76 o                         
   0  10  22          4.27          3.34        12.08 o                         
  -8   1  23         10.86          4.11        40.77 o                         
  -7   1  23         27.74         40.56        19.09 o                         
  -6   1  23          1.48         -1.52        11.46 o                         
  -5   1  23         22.43         22.13        10.51 o                         
  -4   1  23         63.68         69.61        11.03 o                         
  -3   1  23        448.08        458.39        15.76 o                         
  -2   1  23        112.16        146.08         8.42 o                         
  -1   1  23        955.52       1077.66        21.36 o                         
   0   1  23        371.69        369.06         8.92 o                         
   1   1  23        965.40       1050.32        22.92 o                         
   2   1  23        199.79        225.77        10.98 o                         
   3   1  23        111.88        124.36        11.36 o                         
   4   1  23        273.50        303.20        14.35 o                         
   5   1  23        246.27        246.77        17.75 o                         
  -8   2  23         42.10         45.86        28.54 o                         
  -7   2  23        684.86        656.89        38.20 o                         
  -6   2  23        829.87        839.84        35.49 o                         
  -5   2  23       1298.11       1248.55        40.23 o                         
  -4   2  23       1478.13       1479.92        48.31 o                         
  -3   2  23       1078.52       1028.96        26.11 o                         
  -2   2  23       1135.65       1056.97        24.28 o                         
  -1   2  23        607.03        646.07        13.27 o                         
   0   2  23       1231.84       1263.72        23.55 o                         
   1   2  23         93.85         99.51         6.17 o                         
   2   2  23          4.90          1.88         6.94 o                         
   3   2  23        284.80        213.92        10.43 o                         
   4   2  23        359.54        318.45        14.40 o                         
   5   2  23        588.92        587.77        26.02 o                         
  -7   3  23          9.73          7.39        18.70 o                         
  -6   3  23         16.71         10.02        17.25 o                         
  -5   3  23        227.41        240.00        15.37 o                         
  -4   3  23         52.51         42.43         8.50 o                         
  -3   3  23        337.90        352.56        12.38 o                         
  -2   3  23       2131.51       2157.69        46.18 o                         
  -1   3  23       1193.74       1235.50        23.12 o                         
   0   3  23       1645.43       1696.96        32.78 o                         
   1   3  23       4048.19       3849.08        74.22 o                         
   2   3  23       2523.49       2436.18        52.07 o                         
   3   3  23        872.06        843.64        21.97 o                         
   4   3  23        547.84        553.15        17.47 o                         
   5   3  23        708.25        741.42        29.38 o                         
  -7   4  23         27.57         23.95        19.46 o                         
  -6   4  23        396.81        405.17        64.21 o                         
  -5   4  23        242.36        278.16        16.67 o                         
  -4   4  23       1814.50       1861.64        53.24 o                         
  -3   4  23        161.85        147.59         8.94 o                         
  -2   4  23        977.57        933.12        22.47 o                         
  -1   4  23         83.72         85.51         6.29 o                         
   0   4  23        261.18        272.61        11.94 o                         
   1   4  23          0.95          5.10         6.38 o                         
   2   4  23          9.19         11.71         7.68 o                         
   3   4  23         58.11         17.89        11.27 o                         
   4   4  23         72.60         87.57        10.96 o                         
   5   4  23         47.67         24.28        19.12 o                         
  -7   5  23          8.36         44.08        20.53 o                         
  -6   5  23          1.94         15.81        25.48 o                         
  -5   5  23         79.96         60.30        13.87 o                         
  -4   5  23        229.92        248.65        15.43 o                         
  -3   5  23       1742.69       1811.31        43.65 o                         
  -2   5  23          5.23         14.02         6.36 o                         
  -1   5  23        615.67        654.57        16.67 o                         
   0   5  23        832.55        799.60        20.79 o                         
   1   5  23         75.76         86.57         7.56 o                         
   2   5  23        405.22        377.51        13.75 o                         
   3   5  23        118.56        141.73        16.11 o                         
   4   5  23        131.94        117.86        13.34 o                         
  -6   6  23         35.96         31.21        15.87 o                         
  -5   6  23        275.56        293.52        20.54 o                         
  -4   6  23          6.85         24.30        11.12 o                         
  -3   6  23        213.14        213.27         9.73 o                         
  -2   6  23         29.44         37.92         6.32 o                         
  -1   6  23         56.39         63.18         8.56 o                         
   0   6  23         81.57         92.06         8.94 o                         
   1   6  23        136.47        140.53         8.97 o                         
   2   6  23          0.90          4.23         9.52 o                         
   3   6  23         19.51         23.96        10.36 o                         
   4   6  23          0.51         -7.37        11.99 o                         
  -6   7  23         45.72         55.31        21.91 o                         
  -5   7  23         96.82        116.23        44.85 o                         
  -4   7  23         13.27          9.22        10.79 o                         
  -3   7  23        369.29        351.76        21.62 o                         
  -2   7  23        227.33        265.05        11.05 o                         
  -1   7  23        363.86        413.26        17.09 o                         
   0   7  23        748.71        728.76        20.51 o                         
   1   7  23        597.77        610.52        18.69 o                         
   2   7  23        401.32        442.60        17.51 o                         
   3   7  23        159.00        137.64        13.97 o                         
  -5   8  23        185.13        188.43        29.05 o                         
  -4   8  23        271.15        280.21        25.69 o                         
  -3   8  23        659.40        683.64        29.93 o                         
  -2   8  23        166.57        179.24        13.35 o                         
  -1   8  23        627.67        703.91        22.10 o                         
   0   8  23         60.27         76.09         9.93 o                         
   1   8  23        267.93        301.40        13.74 o                         
   2   8  23          1.84          4.78        14.24 o                         
   3   8  23          2.28         -4.51        12.60 o                         
  -4   9  23          3.25        -10.44        22.42 o                         
  -3   9  23          9.34         -9.17        27.52 o                         
  -2   9  23        426.86        454.60        25.16 o                         
  -1   9  23        150.87        159.03        12.68 o                         
   0   9  23        418.30        411.45        19.17 o                         
   1   9  23        161.28        152.04        14.35 o                         
  -7   0  24        160.58         86.63        28.54 o                         
  -6   0  24        660.26        634.79        53.51 o                         
  -5   0  24       1659.82       1584.96        69.17 o                         
  -4   0  24       1047.35       1044.51        48.27 o                         
  -3   0  24       2228.77       2103.46        69.21 o                         
  -2   0  24        780.93        719.78        34.23 o                         
  -1   0  24       3489.54       3367.15        91.23 o                         
   0   0  24        242.31        254.26        10.53 o                         
   1   0  24         29.98         69.37        11.62 o                         
   2   0  24         28.32         11.34         7.79 o                         
   3   0  24          9.03         15.36        10.50 o                         
   4   0  24        101.41         95.01        12.86 o                         
   5   0  24        136.41        117.54        16.98 o                         
  -7   1  24        760.03        824.54        63.19 o                         
  -6   1  24        233.60        227.17        18.63 o                         
  -5   1  24         82.59        117.96        12.61 o                         
  -4   1  24         36.76         32.31         9.89 o                         
  -3   1  24        152.90        169.09         9.50 o                         
  -2   1  24        344.33        379.56        11.29 o                         
  -1   1  24        838.51        953.26        19.79 o                         
   0   1  24       1849.30       1821.66        36.47 o                         
   1   1  24       1872.16       1857.99        37.61 o                         
   2   1  24       1672.97       1561.01        32.57 o                         
   3   1  24       1640.00       1520.52        34.79 o                         
   4   1  24        915.68        924.20        23.64 o                         
   5   1  24        471.35        486.55        20.41 o                         
  -7   2  24        155.67        147.48        22.69 o                         
  -6   2  24          5.38          9.68        17.30 o                         
  -5   2  24        317.49        284.30        16.64 o                         
  -4   2  24        149.06        151.78        12.46 o                         
  -3   2  24         54.47         58.97         7.23 o                         
  -2   2  24        281.60        288.06         9.81 o                         
  -1   2  24        130.39        134.71         5.97 o                         
   0   2  24        282.03        251.41         8.87 o                         
   1   2  24          0.60          5.98         5.89 o                         
   2   2  24          7.72          2.32         7.14 o                         
   3   2  24          3.62         15.29         7.73 o                         
   4   2  24         62.15         68.62        10.39 o                         
   5   2  24        106.21        108.05        13.25 o                         
  -7   3  24          2.88          7.13        19.46 o                         
  -6   3  24        183.42        175.14        21.62 o                         
  -5   3  24        315.31        320.98        19.40 o                         
  -4   3  24          0.47          0.57         8.09 o                         
  -3   3  24        341.97        331.40        12.39 o                         
  -2   3  24         24.47         13.46         6.04 o                         
  -1   3  24         32.13         39.17         5.87 o                         
   0   3  24        142.29        153.48         7.70 o                         
   1   3  24         13.03         27.07         7.29 o                         
   2   3  24        288.85        275.76        11.97 o                         
   3   3  24         13.19         15.22         8.12 o                         
   4   3  24        202.34        193.30        12.47 o                         
   5   3  24         21.96         24.50        13.90 o                         
  -7   4  24         75.68         23.19        20.53 o                         
  -6   4  24        116.01         89.77        20.53 o                         
  -5   4  24        380.32        400.46        19.85 o                         
  -4   4  24       1153.61       1116.23        40.28 o                         
  -3   4  24         44.39         38.65         7.49 o                         
  -2   4  24         96.99        109.66         9.55 o                         
  -1   4  24       1018.78       1051.34        26.10 o                         
   0   4  24        210.10        199.46         9.85 o                         
   1   4  24        268.35        260.30        12.45 o                         
   2   4  24         10.57         -5.44         7.63 o                         
   3   4  24         48.60         37.27        11.15 o                         
   4   4  24          6.28         23.16        10.48 o                         
   5   4  24         66.46         40.79        17.65 o                         
  -6   5  24          3.76         -0.51        18.74 o                         
  -5   5  24         68.69         56.10        14.46 o                         
  -4   5  24         82.92         96.86        12.38 o                         
  -3   5  24        286.46        285.14        12.17 o                         
  -2   5  24        497.08        547.55        16.23 o                         
  -1   5  24       1777.36       1754.68        37.67 o                         
   0   5  24       2037.36       2039.70        44.88 o                         
   1   5  24        928.52        925.77        23.47 o                         
   2   5  24       1046.46       1021.83        25.82 o                         
   3   5  24        715.34        727.01        22.83 o                         
   4   5  24        719.79        756.89        26.57 o                         
  -6   6  24        652.79        634.90        48.75 o                         
  -5   6  24        177.71        207.77        18.81 o                         
  -4   6  24        828.80        874.16        30.57 o                         
  -3   6  24         27.72         37.87         7.36 o                         
  -2   6  24       1182.57       1183.67        24.91 o                         
  -1   6  24        521.29        507.07        15.95 o                         
   0   6  24        378.70        376.28        13.84 o                         
   1   6  24        126.93        136.11         9.02 o                         
   2   6  24         10.11         20.80        10.02 o                         
   3   6  24         85.19         94.98        11.77 o                         
   4   6  24         71.84         82.31        13.51 o                         
  -5   7  24        490.01        451.10        24.84 o                         
  -4   7  24          0.62         -1.49        10.84 o                         
  -3   7  24          0.51          3.93        10.58 o                         
  -2   7  24        210.11        204.78        11.22 o                         
  -1   7  24        173.59        177.33        10.93 o                         
   0   7  24        242.39        246.61        12.10 o                         
   1   7  24        286.47        260.35        12.65 o                         
   2   7  24        170.14        191.18        13.34 o                         
   3   7  24         27.21         40.85        12.69 o                         
  -4   8  24         35.22         50.29        18.82 o                         
  -3   8  24          0.59         -2.04        12.55 o                         
  -2   8  24         17.56         12.02        10.83 o                         
  -1   8  24        111.81        151.62        12.80 o                         
   0   8  24         39.07         36.73        10.71 o                         
   1   8  24         44.66         64.06        10.13 o                         
   2   8  24          3.26          9.23        12.10 o                         
  -3   9  24         16.64         31.60        29.56 o                         
  -2   9  24         96.84        141.19        15.27 o                         
  -1   9  24         49.94         82.00        12.77 o                         
   0   9  24        117.40         88.11        13.22 o                         
   1   9  24         24.40         15.85        12.71 o                         
  -7   1  25        839.44        806.65        44.32 o                         
  -6   1  25        112.96        112.14        19.81 o                         
  -5   1  25         89.99         81.10        12.31 o                         
  -4   1  25         76.29         79.21        11.02 o                         
  -3   1  25         49.15         31.46         7.04 o                         
  -2   1  25        312.18        306.43        12.36 o                         
  -1   1  25        201.87        230.65         7.92 o                         
   0   1  25        857.74        876.32        20.88 o                         
   1   1  25         10.63         51.64         6.08 o                         
   2   1  25        776.45        699.38        17.52 o                         
   3   1  25        285.73        272.14        11.97 o                         
   4   1  25        510.89        480.63        16.48 o                         
   5   1  25        101.06        130.63        13.70 o                         
  -7   2  25         12.35         31.39        19.81 o                         
  -6   2  25        506.32        503.69        32.43 o                         
  -5   2  25         60.03         40.63        12.06 o                         
  -4   2  25        494.47        482.11        20.23 o                         
  -3   2  25        578.58        576.20        16.96 o                         
  -2   2  25       2496.23       2490.41        56.87 o                         
  -1   2  25        762.68        730.53        18.13 o                         
   0   2  25       1163.49       1139.58        26.18 o                         
   1   2  25         90.27        121.81         7.87 o                         
   2   2  25        316.31        325.14        12.32 o                         
   3   2  25        135.31         98.71         9.21 o                         
   4   2  25         11.27         16.49        10.10 o                         
   5   2  25          9.86         -2.22        11.64 o                         
  -7   3  25          9.86         15.29        20.18 o                         
  -6   3  25        132.41        156.44        22.42 o                         
  -5   3  25        149.24        118.13        13.98 o                         
  -4   3  25         60.39         57.73        11.16 o                         
  -3   3  25        857.33        850.67        23.06 o                         
  -2   3  25        951.33       1026.41        26.10 o                         
  -1   3  25       1231.36       1204.77        27.92 o                         
   0   3  25       2041.87       2026.53        40.86 o                         
   1   3  25        638.63        623.35        17.75 o                         
   2   3  25       2099.64       2080.85        45.74 o                         
   3   3  25       1499.96       1466.91        34.30 o                         
   4   3  25       1078.93       1064.21        29.77 o                         
   5   3  25        411.44        415.11        22.62 o                         
  -7   4  25          8.71         33.88        22.42 o                         
  -6   4  25        302.82        393.66        29.90 o                         
  -5   4  25        191.86        215.51        24.37 o                         
  -4   4  25        801.02        786.03        28.38 o                         
  -3   4  25        699.75        688.80        19.99 o                         
  -2   4  25       1133.45       1077.40        23.97 o                         
  -1   4  25       1026.51        946.17        21.64 o                         
   0   4  25        152.97        134.52         9.03 o                         
   1   4  25        225.94        215.71        12.62 o                         
   2   4  25          0.60          0.90         8.03 o                         
   3   4  25          6.67          8.65         8.50 o                         
   4   4  25         69.23         63.82        14.20 o                         
  -6   5  25          0.58          4.90        21.40 o                         
  -5   5  25         31.68         30.17        14.10 o                         
  -4   5  25         36.44         25.78        11.14 o                         
  -3   5  25         37.20         35.15         8.19 o                         
  -2   5  25          9.37         18.94         7.44 o                         
  -1   5  25         67.19         48.71         7.36 o                         
   0   5  25        288.28        320.11        14.04 o                         
   1   5  25        150.41        126.25         9.71 o                         
   2   5  25        221.63        227.75        11.62 o                         
   3   5  25         36.05         60.55        11.01 o                         
   4   5  25         59.59         61.97        13.09 o                         
  -6   6  25         22.89         15.74        19.83 o                         
  -5   6  25         40.87         27.97        14.85 o                         
  -4   6  25          1.77         13.32        10.91 o                         
  -3   6  25        135.97        140.03         9.80 o                         
  -2   6  25        170.67        196.49         9.77 o                         
  -1   6  25          1.28          5.15         8.17 o                         
   0   6  25         25.95         35.20         9.36 o                         
   1   6  25         14.29         17.13         9.64 o                         
   2   6  25         51.18         71.02        11.04 o                         
   3   6  25         45.65         60.49        12.76 o                         
  -5   7  25         74.76         59.76        15.38 o                         
  -4   7  25          1.11          0.76        11.39 o                         
  -3   7  25         16.15         29.07        11.61 o                         
  -2   7  25         68.69         47.56         9.10 o                         
  -1   7  25        249.85        284.02        14.74 o                         
   0   7  25        382.79        429.14        15.48 o                         
   1   7  25        303.15        307.27        15.10 o                         
   2   7  25        337.87        311.72        17.17 o                         
   3   7  25       1101.43       1246.07        38.15 o                         
  -4   8  25        364.68        401.57        23.87 o                         
  -3   8  25        454.23        416.63        59.11 o                         
  -2   8  25        306.82        355.40        27.49 o                         
  -1   8  25        214.13        212.93        13.33 o                         
   0   8  25         19.68          5.92        10.83 o                         
   1   8  25         14.01         13.20        11.92 o                         
   2   8  25          8.69         18.39        12.78 o                         
  -2   9  25         10.62          9.33        15.74 o                         
  -1   9  25         96.95         83.82        19.04 o                         
   0   9  25        225.01        230.93        15.95 o                         
  -7   0  26         12.88         30.58        27.52 o                         
  -6   0  26        588.66        526.93        46.88 o                         
  -5   0  26        778.19        745.33        39.27 o                         
  -4   0  26       1309.85       1255.61        56.57 o                         
  -3   0  26       2194.01       2177.39        72.16 o                         
  -2   0  26       2386.79       2384.31        78.06 o                         
  -1   0  26         40.05         30.40         9.71 o                         
   0   0  26       1020.51       1093.33        33.66 o                         
   1   0  26         14.03         14.38        10.85 o                         
   2   0  26        533.60        548.09        25.20 o                         
   3   0  26         15.63         16.25        11.01 o                         
   4   0  26         31.88         29.08        12.31 o                         
   5   0  26         13.93          5.78        15.28 o                         
  -7   1  26        121.23        103.80        39.24 o                         
  -6   1  26          3.95         16.82        18.02 o                         
  -5   1  26         15.34         15.31        11.06 o                         
  -4   1  26         26.93         43.46        10.51 o                         
  -3   1  26          0.89         -2.14         6.74 o                         
  -2   1  26        165.62        181.47        11.55 o                         
  -1   1  26        445.49        521.36        17.40 o                         
   0   1  26        529.71        567.58        14.41 o                         
   1   1  26       2927.70       2706.77        53.04 o                         
   2   1  26        979.35        925.98        21.75 o                         
   3   1  26       1322.65       1209.83        29.39 o                         
   4   1  26        287.57        277.64        13.71 o                         
   5   1  26        537.15        545.04        30.35 o                         
  -7   2  26         33.27         47.16        19.81 o                         
  -6   2  26          3.06        -15.39        30.07 o                         
  -5   2  26       1176.73       1165.84        38.85 o                         
  -4   2  26        572.09        607.84        23.56 o                         
  -3   2  26        724.07        703.81        20.01 o                         
  -2   2  26        280.50        258.32        15.80 o                         
  -1   2  26        220.24        227.94         9.60 o                         
   0   2  26        198.03        206.18         9.04 o                         
   1   2  26        129.41        152.06         8.56 o                         
   2   2  26          0.26          4.17         7.19 o                         
   3   2  26          4.39         -1.56         9.17 o                         
   4   2  26          5.68          9.51        10.16 o                         
  -7   3  26          3.55         18.60        20.53 o                         
  -6   3  26          0.30         11.87        18.37 o                         
  -5   3  26         43.78         52.35        12.26 o                         
  -4   3  26         18.85         15.00        10.50 o                         
  -3   3  26        681.23        648.35        23.40 o                         
  -2   3  26          5.61         18.17         6.45 o                         
  -1   3  26         75.68         98.15         7.87 o                         
   0   3  26          5.46         14.24         7.98 o                         
   1   3  26         84.53        113.14         9.03 o                         
   2   3  26         49.32         76.93         9.00 o                         
   3   3  26          0.48         10.12         8.58 o                         
   4   3  26          0.41          5.94        13.57 o                         
  -6   4  26        125.22        111.93        21.58 o                         
  -5   4  26        128.66        119.89        15.89 o                         
  -4   4  26        480.42        514.10        21.62 o                         
  -3   4  26        925.61        937.91        25.28 o                         
  -2   4  26        365.65        374.62        15.41 o                         
  -1   4  26        595.65        557.21        27.45 o                         
   0   4  26        362.56        380.85        14.97 o                         
   1   4  26         88.52         92.44         8.94 o                         
   2   4  26         98.78        110.74         9.84 o                         
   3   4  26          3.46         17.24        10.03 o                         
   4   4  26          1.32         -1.01        13.57 o                         
  -6   5  26         53.42         42.16        20.53 o                         
  -5   5  26         15.81          9.17        18.02 o                         
  -4   5  26          0.93         -9.49        12.90 o                         
  -3   5  26        633.05        613.38        21.88 o                         
  -2   5  26        631.81        624.48        23.52 o                         
  -1   5  26        245.24        292.76        12.10 o                         
   0   5  26        839.66        891.16        25.28 o                         
   1   5  26       1524.19       1458.72        34.30 o                         
   2   5  26       1230.82       1250.34        33.45 o                         
   3   5  26       1036.50       1059.02        30.06 o                         
  -5   6  26         48.12         27.20        15.28 o                         
  -4   6  26        223.22        236.57        14.19 o                         
  -3   6  26        583.35        634.51        20.07 o                         
  -2   6  26        971.35        953.32        24.45 o                         
  -1   6  26        594.24        579.34        18.04 o                         
   0   6  26        313.83        315.45        13.17 o                         
   1   6  26        429.58        449.55        18.37 o                         
   2   6  26        100.64         91.52        11.58 o                         
   3   6  26         80.64         84.19        13.40 o                         
  -5   7  26        348.44        358.48        23.07 o                         
  -4   7  26         14.00         -9.80        17.15 o                         
  -3   7  26         86.09         72.91        12.69 o                         
  -2   7  26        251.61        275.44        15.16 o                         
  -1   7  26        105.05        104.72        10.30 o                         
   0   7  26        412.14        425.63        15.70 o                         
   1   7  26         31.07         28.01        10.83 o                         
   2   7  26        430.77        455.74        20.64 o                         
  -3   8  26          9.98         13.47        17.84 o                         
  -2   8  26         14.02         -9.68        11.17 o                         
  -1   8  26        128.61        153.65        12.56 o                         
   0   8  26         26.07         16.16        10.96 o                         
   1   8  26          3.28         -5.37        12.12 o                         
  -7   1  27         69.88         92.93        24.97 o                         
  -6   1  27          5.52         14.97        18.37 o                         
  -5   1  27         42.08         47.88        11.93 o                         
  -4   1  27          3.59         16.84        10.20 o                         
  -3   1  27        139.34        148.55        15.27 o                         
  -2   1  27        188.09        193.34        11.65 o                         
  -1   1  27        389.15        383.98        16.67 o                         
   0   1  27        325.93        302.03        11.28 o                         
   1   1  27       1038.75       1029.91        24.96 o                         
   2   1  27        715.05        692.48        19.39 o                         
   3   1  27        380.17        339.71        13.84 o                         
   4   1  27        179.85        163.33        13.27 o                         
  -7   2  27          5.07          7.06        19.42 o                         
  -6   2  27         38.72         38.22        19.46 o                         
  -5   2  27        629.08        644.00        25.73 o                         
  -4   2  27        986.93        969.45        32.87 o                         
  -3   2  27        917.09        931.41        24.94 o                         
  -2   2  27        981.79        911.35        26.61 o                         
  -1   2  27       1558.47       1593.12        39.88 o                         
   0   2  27       1135.00       1145.32        29.10 o                         
   1   2  27        394.99        420.68        12.89 o                         
   2   2  27        159.84        178.79         9.58 o                         
   3   2  27        563.81        586.88        18.13 o                         
   4   2  27          3.87         -0.39        10.32 o                         
  -6   3  27        209.50        216.09        24.86 o                         
  -5   3  27         65.67         79.44        15.23 o                         
  -4   3  27         17.29         41.86        11.39 o                         
  -3   3  27         15.79         15.99         8.09 o                         
  -2   3  27        119.89        156.86        12.63 o                         
  -1   3  27        408.61        487.63        23.33 o                         
   0   3  27       1445.44       1334.31        33.54 o                         
   1   3  27       1572.37       1539.07        35.35 o                         
   2   3  27       1564.14       1578.70        36.61 o                         
   3   3  27       1056.57       1052.60        32.30 o                         
   4   3  27        592.70        546.99        29.34 o                         
  -6   4  27        189.63        198.90        24.86 o                         
  -5   4  27         60.48         82.85        15.57 o                         
  -4   4  27        754.58        792.53        28.76 o                         
  -3   4  27        289.02        286.71        14.71 o                         
  -2   4  27        763.22        781.63        29.26 o                         
  -1   4  27        728.99        743.06        24.31 o                         
   0   4  27        428.53        432.36        15.90 o                         
   1   4  27        433.82        417.04        14.56 o                         
   2   4  27         16.30         30.44         9.05 o                         
   3   4  27         30.06         24.85        10.53 o                         
   4   4  27         24.50         40.71        14.85 o                         
  -6   5  27         16.02         18.07        19.81 o                         
  -5   5  27          6.55        -16.70        19.36 o                         
  -4   5  27         85.86         70.90        15.99 o                         
  -3   5  27        123.24        105.95        11.92 o                         
  -2   5  27         70.05         57.61         9.00 o                         
  -1   5  27         31.15         27.65         8.30 o                         
   0   5  27         47.24         44.44         9.72 o                         
   1   5  27          1.95          4.31         8.70 o                         
   2   5  27         29.92         28.08        10.50 o                         
   3   5  27         34.79         40.59        12.40 o                         
  -5   6  27       1299.49       1259.54        71.06 o                         
  -4   6  27         77.26         53.18        14.76 o                         
  -3   6  27        363.50        367.45        16.35 o                         
  -2   6  27          8.53         -3.09         8.82 o                         
  -1   6  27        291.01        315.60        13.39 o                         
   0   6  27         36.68         44.76        10.37 o                         
   1   6  27          1.27         -5.74        10.08 o                         
   2   6  27         24.15         26.18        10.97 o                         
  -4   7  27          8.85         13.76        14.02 o                         
  -3   7  27          2.33         22.22        14.62 o                         
  -2   7  27        136.03        154.99        13.21 o                         
  -1   7  27         35.29         41.47         9.63 o                         
   0   7  27        149.82        168.80        12.82 o                         
   1   7  27        733.99        911.44        27.38 o                         
   2   7  27         86.96        119.09        14.40 o                         
  -3   8  27        157.82        135.68        21.48 o                         
  -2   8  27        491.39        464.92        20.53 o                         
  -1   8  27         44.04         22.40        11.32 o                         
   0   8  27        498.90        615.03        23.84 o                         
  -7   0  28          3.39         17.33        28.54 o                         
  -6   0  28        276.32        299.65        37.71 o                         
  -5   0  28        412.08        412.76        28.46 o                         
  -4   0  28       1426.95       1437.95        63.78 o                         
  -3   0  28        552.16        558.42        27.12 o                         
  -2   0  28       2185.37       2134.07        70.81 o                         
  -1   0  28       1666.04       1837.65        94.28 o                         
   0   0  28       2620.59       2459.18        80.96 o                         
   1   0  28       1171.41       1087.16        34.25 o                         
   2   0  28        525.00        511.06        24.78 o                         
   3   0  28        116.25        127.78        16.25 o                         
   4   0  28          6.60          9.30        15.38 o                         
  -7   1  28          5.06         28.54        20.86 o                         
  -6   1  28         19.37         53.20        19.81 o                         
  -5   1  28         80.99         99.08        14.42 o                         
  -4   1  28          0.62          7.54        10.51 o                         
  -3   1  28         24.42         20.99         7.53 o                         
  -2   1  28         68.34         89.11         9.31 o                         
  -1   1  28        802.47        779.10        26.62 o                         
   0   1  28        759.52        770.17        19.96 o                         
   1   1  28        463.34        490.76        15.03 o                         
   2   1  28        514.20        516.00        17.66 o                         
   3   1  28        592.09        613.98        18.73 o                         
   4   1  28        464.67        445.18        18.26 o                         
  -6   2  28        134.85        119.51        21.97 o                         
  -5   2  28        403.53        398.00        23.12 o                         
  -4   2  28         96.30         96.94        11.98 o                         
  -3   2  28        205.87        224.38        12.15 o                         
  -2   2  28        261.83        260.90        12.71 o                         
  -1   2  28        357.93        335.53        18.57 o                         
   0   2  28         67.18         77.63         8.87 o                         
   1   2  28        150.44        161.16        10.00 o                         
   2   2  28         40.46         32.38         7.99 o                         
   3   2  28         31.29         41.01         9.42 o                         
   4   2  28         92.15        115.71        16.79 o                         
  -6   3  28          0.22         -6.64        28.03 o                         
  -5   3  28         21.57         46.50        14.80 o                         
  -4   3  28         30.50         21.94        11.26 o                         
  -3   3  28         18.94         24.86         9.40 o                         
  -2   3  28          5.64          9.21        10.20 o                         
  -1   3  28         49.09         75.18         9.84 o                         
   0   3  28         20.80         42.43        11.58 o                         
   1   3  28         58.71         58.03         8.73 o                         
   2   3  28         29.15         42.20         9.09 o                         
   3   3  28        104.49        126.05        11.97 o                         
  -6   4  28        248.75        231.93        35.67 o                         
  -5   4  28        170.83        174.99        28.54 o                         
  -4   4  28        210.07        234.55        23.98 o                         
  -3   4  28        244.35        251.04        15.51 o                         
  -2   4  28        736.65        780.09        27.48 o                         
  -1   4  28        298.46        276.19        25.58 o                         
   0   4  28        766.92        815.89        23.76 o                         
   1   4  28        962.03       1081.48        27.72 o                         
   2   4  28        242.89        261.60        12.73 o                         
   3   4  28        118.40        123.31        13.78 o                         
  -5   5  28         13.59         15.44        22.42 o                         
  -4   5  28          0.37         32.05        17.65 o                         
  -3   5  28        105.93        121.26        11.91 o                         
  -2   5  28        134.16        179.24        11.10 o                         
  -1   5  28        403.16        412.55        15.99 o                         
   0   5  28        942.81        856.85        24.96 o                         
   1   5  28        572.77        615.56        18.79 o                         
   2   5  28        350.98        366.34        16.36 o                         
   3   5  28        428.46        387.37        19.39 o                         
  -5   6  28        235.07        227.18        25.20 o                         
  -4   6  28        562.82        532.46        36.62 o                         
  -3   6  28        683.72        711.95        39.50 o                         
  -2   6  28        500.67        530.19        20.47 o                         
  -1   6  28        831.17        830.45        24.73 o                         
   0   6  28        265.97        264.89        14.04 o                         
   1   6  28        390.63        398.56        17.16 o                         
   2   6  28         71.16         77.80        13.40 o                         
  -4   7  28         22.60         -7.36        14.17 o                         
  -3   7  28        119.52        158.63        18.17 o                         
  -2   7  28          5.02          7.44        12.45 o                         
  -1   7  28         20.19         23.33        10.71 o                         
   0   7  28        195.26        205.25        13.97 o                         
   1   7  28        513.40        497.09        31.26 o                         
  -1   8  28         34.31         25.36        11.58 o                         
  -6   1  29         22.37         36.25        24.46 o                         
  -5   1  29         21.57         30.59        14.46 o                         
  -4   1  29         61.46         69.28        11.79 o                         
  -3   1  29        147.57        142.59        10.93 o                         
  -2   1  29         12.25          5.41        12.06 o                         
  -1   1  29        240.95        250.90        12.90 o                         
   0   1  29         56.68         61.93        12.31 o                         
   1   1  29        229.48        205.63        13.23 o                         
   2   1  29        411.40        452.04        16.66 o                         
   3   1  29         93.84         82.44        10.29 o                         
  -6   2  29        458.71        408.15        31.34 o                         
  -5   2  29        172.06        164.54        17.17 o                         
  -4   2  29        845.75        813.72        37.95 o                         
  -3   2  29        868.11        875.45        29.92 o                         
  -2   2  29       1890.92       1922.24        56.18 o                         
  -1   2  29        472.75        497.71        21.47 o                         
   0   2  29        840.78        811.97        25.77 o                         
   1   2  29        682.58        763.03        22.55 o                         
   2   2  29        339.50        367.33        15.49 o                         
   3   2  29         80.00         86.96        10.50 o                         
  -6   3  29         87.29         88.28        47.90 o                         
  -5   3  29        184.21        209.43        23.78 o                         
  -4   3  29        101.94        112.71        21.04 o                         
  -3   3  29          2.75         14.59         9.17 o                         
  -2   3  29        109.73        132.81        10.16 o                         
  -1   3  29        222.67        234.08        19.42 o                         
   0   3  29        405.12        407.60        26.94 o                         
   1   3  29        643.83        668.17        19.46 o                         
   2   3  29        478.22        404.90        16.96 o                         
   3   3  29        224.91        213.98        13.78 o                         
  -5   4  29        151.99        143.86        22.69 o                         
  -4   4  29        392.28        419.37        46.37 o                         
  -3   4  29        513.70        554.61        22.79 o                         
  -2   4  29       1003.44        972.78        26.74 o                         
  -1   4  29       1129.12       1180.74        52.01 o                         
   0   4  29        813.13        818.43        24.46 o                         
   1   4  29        924.27        958.58        25.12 o                         
   2   4  29        131.05        147.12        13.12 o                         
   3   4  29         93.25         83.08        15.09 o                         
  -5   5  29         24.32         10.97        19.81 o                         
  -4   5  29          1.46         -3.00        21.91 o                         
  -3   5  29        118.50        135.72        12.46 o                         
  -2   5  29         75.45        100.20        11.52 o                         
  -1   5  29          0.22          3.64        11.54 o                         
   0   5  29        103.40         97.84        12.61 o                         
   1   5  29         36.51         47.04         9.68 o                         
   2   5  29         31.12         43.29        11.85 o                         
  -4   6  29         17.25         10.39        21.09 o                         
  -3   6  29         48.34         51.40        15.46 o                         
  -2   6  29         71.12         78.65        11.68 o                         
  -1   6  29         45.47         52.89        11.93 o                         
   0   6  29          1.71         -1.45        10.33 o                         
   1   6  29        210.97        230.25        14.28 o                         
  -3   7  29        112.66        135.64        17.84 o                         
  -2   7  29         46.13         67.01        16.41 o                         
  -1   7  29        220.48        221.00        14.03 o                         
   0   7  29         13.44         21.51        11.18 o                         
  -6   0  30         84.86        149.82        32.61 o                         
  -5   0  30        384.43        354.68        39.75 o                         
  -4   0  30        680.21        668.71        36.39 o                         
  -3   0  30       1772.25       1716.35       102.94 o                         
  -2   0  30       1399.79       1450.65        62.70 o                         
  -1   0  30       3661.62       3319.57       130.77 o                         
   0   0  30       1567.72       1602.63       107.24 o                         
   1   0  30        982.59        930.70        82.56 o                         
   2   0  30        271.37        268.06        24.79 o                         
   3   0  30         86.45         79.42        16.09 o                         
  -6   1  30        202.64        245.48        44.85 o                         
  -5   1  30        105.34        126.48        21.25 o                         
  -4   1  30        129.33        134.26        13.33 o                         
  -3   1  30        293.68        273.26        18.35 o                         
  -2   1  30          8.41         14.64        14.42 o                         
  -1   1  30        162.69        164.38        11.75 o                         
   0   1  30         97.46         96.98        10.90 o                         
   1   1  30        349.16        337.83        19.42 o                         
   2   1  30        626.42        611.74        22.63 o                         
   3   1  30        318.06        315.89        21.09 o                         
  -6   2  30         17.45         -1.00        19.81 o                         
  -5   2  30         74.18         98.73        20.53 o                         
  -4   2  30        117.32        148.55        16.64 o                         
  -3   2  30        122.40        159.60        15.80 o                         
  -2   2  30        205.74        223.58        14.26 o                         
  -1   2  30        334.84        345.31        15.37 o                         
   0   2  30         71.92         87.46        11.01 o                         
   1   2  30        210.12        204.13        14.25 o                         
   2   2  30         46.14         63.36        10.74 o                         
   3   2  30        184.14        208.77        13.88 o                         
  -5   3  30          0.07          6.92        19.09 o                         
  -4   3  30          0.33          6.80        14.26 o                         
  -3   3  30        136.11        162.46        16.23 o                         
  -2   3  30         64.39         69.79        10.62 o                         
  -1   3  30         33.62         22.22        11.16 o                         
   0   3  30          0.09         -6.32         9.72 o                         
   1   3  30         23.75         27.12         8.99 o                         
   2   3  30         45.37         57.80        10.89 o                         
   3   3  30          1.39          8.32        11.98 o                         
  -5   4  30        230.96        193.75        24.14 o                         
  -4   4  30        220.41        228.30        23.95 o                         
  -3   4  30        438.69        432.78        20.23 o                         
  -2   4  30        565.51        563.29        29.13 o                         
  -1   4  30       1988.78       2068.96        87.52 o                         
   0   4  30        665.04        654.05        23.48 o                         
   1   4  30        410.48        466.61        17.60 o                         
   2   4  30         42.00         64.94        10.68 o                         
  -4   5  30         35.86         20.82        18.70 o                         
  -3   5  30          1.25         -4.17        11.83 o                         
  -2   5  30         38.85         22.32        11.77 o                         
  -1   5  30          4.13         -4.79        11.93 o                         
   0   5  30         51.81         75.65        12.29 o                         
   1   5  30         38.96         55.78        10.02 o                         
   2   5  30        285.04        251.47        16.72 o                         
  -4   6  30        626.11        651.42        31.58 o                         
  -3   6  30        641.30        713.37        43.22 o                         
  -2   6  30        512.77        489.44        26.47 o                         
  -1   6  30        738.55        737.65        35.82 o                         
   0   6  30        233.35        262.39        14.59 o                         
   1   6  30        677.78        727.11        23.95 o                         
  -6   1  31         76.12         55.77        23.95 o                         
  -5   1  31         10.67         17.85        26.50 o                         
  -4   1  31         40.43         30.84        13.87 o                         
  -3   1  31        199.21        194.02        27.01 o                         
  -2   1  31         74.24         48.13        11.28 o                         
  -1   1  31         15.74         19.33         9.63 o                         
   0   1  31        158.69        155.79        14.56 o                         
   1   1  31         47.52         57.66        12.80 o                         
   2   1  31        400.80        425.06        21.76 o                         
   3   1  31        167.21        166.32        19.22 o                         
  -5   2  31        594.21        563.47        35.67 o                         
  -4   2  31        897.71        950.80        38.84 o                         
  -3   2  31       1382.47       1313.29        59.45 o                         
  -2   2  31        987.25        927.32        31.33 o                         
  -1   2  31       1126.33       1126.73        44.43 o                         
   0   2  31       1030.55       1052.36        31.88 o                         
   1   2  31        401.99        415.02        18.17 o                         
   2   2  31        441.63        476.85        23.00 o                         
  -5   3  31         26.40         50.32        20.53 o                         
  -4   3  31         57.88         61.13        46.88 o                         
  -3   3  31        240.38        268.50        23.78 o                         
  -2   3  31          8.47          7.01         9.97 o                         
  -1   3  31         65.06         75.91        12.45 o                         
   0   3  31        279.51        263.50        14.84 o                         
   1   3  31         18.85         17.77        10.85 o                         
   2   3  31        403.85        389.49        16.94 o                         
  -5   4  31        110.22         95.98        21.97 o                         
  -4   4  31        237.95        239.47        24.47 o                         
  -3   4  31        525.87        581.62        29.47 o                         
  -2   4  31        543.64        494.72        26.63 o                         
  -1   4  31        817.94        824.26        37.37 o                         
   0   4  31        368.09        311.52        16.21 o                         
   1   4  31        336.32        364.58        16.25 o                         
   2   4  31         50.84         36.79        12.69 o                         
  -4   5  31          0.60         -4.06        18.70 o                         
  -3   5  31          6.03        -17.25        17.25 o                         
  -2   5  31        128.94        138.05        17.06 o                         
  -1   5  31          5.17        -11.75        12.00 o                         
   0   5  31         95.28        110.06        11.81 o                         
   1   5  31         93.98         87.64        11.91 o                         
  -3   6  31        115.24        125.04        21.58 o                         
  -2   6  31         23.43         23.60        17.57 o                         
  -1   6  31        147.79        180.03        16.10 o                         
   0   6  31          3.35         12.64        12.06 o                         
  -5   0  32        165.23        187.53        33.63 o                         
  -4   0  32        276.87        297.61        36.69 o                         
  -3   0  32        968.47        931.56        65.23 o                         
  -2   0  32       1516.08       1608.93        69.17 o                         
  -1   0  32        607.72        648.74        29.66 o                         
   0   0  32       1632.06       1816.81        78.91 o                         
   1   0  32        943.78       1038.71        51.53 o                         
   2   0  32        739.75        730.93        41.78 o                         
  -5   1  32         64.60         58.95        20.53 o                         
  -4   1  32        165.17        172.14        27.01 o                         
  -3   1  32        108.49        122.98        27.01 o                         
  -2   1  32         39.31         39.72        12.36 o                         
  -1   1  32          9.85          0.71        13.32 o                         
   0   1  32         60.07         61.57        11.07 o                         
   1   1  32        137.08        156.66        22.13 o                         
   2   1  32         82.14         85.19        14.45 o                         
  -5   2  32         68.31        100.99        26.50 o                         
  -4   2  32        161.56        181.99        23.06 o                         
  -3   2  32        124.75        111.40        19.42 o                         
  -2   2  32        187.67        219.00        14.77 o                         
  -1   2  32        267.19        310.14        17.55 o                         
   0   2  32        107.24        141.08        12.73 o                         
   1   2  32        278.31        327.20        19.35 o                         
   2   2  32          7.99         21.13        13.72 o                         
  -5   3  32         11.77         26.65        21.25 o                         
  -4   3  32          0.49         -8.66        18.74 o                         
  -3   3  32         21.37         36.18        18.02 o                         
  -2   3  32          1.72          7.38        13.72 o                         
  -1   3  32         29.14          4.63        11.54 o                         
   0   3  32         13.11         20.90        10.81 o                         
   1   3  32          3.88          1.86        11.03 o                         
  -4   4  32         98.79        138.77        50.96 o                         
  -3   4  32        589.57        569.85        28.04 o                         
  -2   4  32        362.29        334.14        21.77 o                         
  -1   4  32        185.04        262.51        17.18 o                         
   0   4  32         31.24         23.49        13.76 o                         
   1   4  32         58.00         69.10        11.58 o                         
  -3   5  32        220.65        245.98        51.98 o                         
  -2   5  32         17.87          1.97        14.69 o                         
  -1   5  32        215.70        234.74        21.92 o                         
   0   5  32        113.35        139.26        13.61 o                         
  -5   1  33        124.81        130.29        23.06 o                         
  -4   1  33        135.27        131.13        21.62 o                         
  -3   1  33         18.53        -15.33        16.92 o                         
  -2   1  33          6.30         23.25        11.57 o                         
  -1   1  33          0.00         -4.17        11.59 o                         
   0   1  33         17.92         32.24        12.85 o                         
   1   1  33         76.14         66.73        14.24 o                         
  -4   2  33        384.17        412.33        30.62 o                         
  -3   2  33        577.16        555.22        33.85 o                         
  -2   2  33        724.31        796.16        33.25 o                         
  -1   2  33        617.59        615.85        28.82 o                         
   0   2  33        948.68        925.74        33.20 o                         
   1   2  33        464.13        524.81        32.36 o                         
  -4   3  33        353.70        350.47        29.18 o                         
  -3   3  33        499.07        564.91        34.57 o                         
  -2   3  33          4.08          3.39        13.89 o                         
  -1   3  33         52.16         44.35        15.01 o                         
   0   3  33        117.13        155.67        13.54 o                         
   1   3  33         39.73         28.50        13.47 o                         
  -3   4  33        207.65        204.72        54.53 o                         
  -2   4  33        213.93        213.00        19.40 o                         
  -1   4  33        239.97        223.19        16.67 o                         
   0   4  33        101.38         84.76        12.42 o                         
  -4   0  34        332.35        352.65        40.77 o                         
  -3   0  34        300.48        348.57        38.73 o                         
  -2   0  34       1016.23       1065.07        71.34 o                         
  -1   0  34       1344.08       1452.37        66.29 o                         
   0   0  34       1387.96       1353.89        63.06 o                         
   1   0  34        579.23        658.38        39.27 o                         
  -4   1  34        163.69        203.49        29.05 o                         
  -3   1  34        224.96        190.08        22.69 o                         
  -2   1  34         43.97         57.62        14.51 o                         
  -1   1  34          3.99        -10.74        10.74 o                         
   0   1  34          1.07          7.38        12.68 o                         
   1   1  34          3.99          9.93        13.47 o                         
  -4   2  34          9.35          7.64        19.46 o                         
  -3   2  34         39.32         80.41        19.46 o                         
  -2   2  34         95.05        118.14        16.84 o                         
  -1   2  34        123.26        139.80        14.50 o                         
   0   2  34        136.17        140.08        15.16 o                         
  -3   3  34        115.38        106.43        20.90 o                         
  -2   3  34         72.55         84.58        15.89 o                         
  -1   3  34          0.34         -6.64        12.34 o                         
   0   3  34          2.58          6.95        11.43 o                         
  -3   1  35         46.74         70.22        19.46 o                         
  -2   1  35        118.61        136.19        29.56 o                         
  -1   1  35          6.96          2.36        11.18 o                         
   0   1  35         20.73         12.74        13.50 o                         
  -2   2  35        610.30        625.95        37.46 o                         
  -1   2  35        581.49        576.68        23.16 o                         
                                                                                
