# Supplementary material for: Binary and ternary charge-transfer complexes using 1,3,5-tri­nitro­benzene
Source: Acta Crystallogr E Crystallogr Commun. 2018 Jan 9;74(Pt 2):113–8. doi: 10.1107/S2056989018000245 (PMC5956318; doi:10.1107/S2056989018000245)
Supplement: Supplementary file 4 [file e-74-00113-IIIsup4.hkl]

data_III                                                                        
_shelx_title ' mo_v14Hth10_0m in P-1'                                           
_shelx_refln_list_code          4                                               
_shelx_F_calc_maximum      309.36                                               
_exptl_crystal_F_000       500.00                                               
_reflns_d_resolution_high  0.7570                                               
                                                                                
loop_                                                                           
 _space_group_symop_operation_xyz                                               
 'x, y, z'                                                                      
 '-x, -y, -z'                                                                   
                                                                                
_cell_length_a     8.5498                                                       
_cell_length_b    10.4369                                                       
_cell_length_c    13.0721                                                       
_cell_angle_alpha 110.689                                                       
_cell_angle_beta  103.510                                                       
_cell_angle_gamma  90.730                                                       
                                                                                
_shelx_F_squared_multiplier     1.000                                           
                                                                                
loop_                                                                           
 _refln_index_h                                                                 
 _refln_index_k                                                                 
 _refln_index_l                                                                 
 _refln_F_squared_calc                                                          
 _refln_F_squared_meas                                                          
 _refln_F_squared_sigma                                                         
 _refln_observed_status                                                         
   2   0   0        421.80        416.91         7.24 o                         
   3   0   0        107.45         93.97         2.99 o                         
   4   0   0         60.79         52.45         2.53 o                         
   5   0   0       1050.14       1049.34        18.54 o                         
   6   0   0          8.52          8.93         1.93 o                         
   7   0   0        113.63        153.77         5.36 o                         
   8   0   0         10.32         21.23         3.62 o                         
   9   0   0          7.59          2.04         4.70 o                         
  10   0   0         10.08         -0.67         7.02 o                         
 -10   1   0          2.08         -5.99         5.99 o                         
  -9   1   0          2.77          2.86         4.53 o                         
  -8   1   0         32.49         40.03         3.06 o                         
  -7   1   0         29.22         97.72         5.00 o                         
  -6   1   0         12.32         13.51         1.93 o                         
  -5   1   0        500.99        622.95        10.56 o                         
  -4   1   0        496.38        463.44         8.36 o                         
  -3   1   0        102.10         93.02         2.84 o                         
  -2   1   0         51.27         38.34         1.85 o                         
   1   1   0          2.06          4.25         1.51 o                         
   2   1   0        675.91        656.79        23.78 o                         
   3   1   0        167.35        170.36         3.95 o                         
   4   1   0         14.69         20.12         1.69 o                         
   5   1   0        502.39        436.32         8.30 o                         
   6   1   0          2.07         -0.08         1.87 o                         
   7   1   0         70.26         63.53         4.77 o                         
   8   1   0          5.79          4.65         3.61 o                         
   9   1   0          9.13          6.26         5.18 o                         
  10   1   0          3.11          3.40        11.25 o                         
 -10   2   0         32.94         25.76         6.23 o                         
  -9   2   0         64.09         57.37         4.88 o                         
  -8   2   0         34.81         30.99         2.95 o                         
  -7   2   0         20.89         26.53         2.20 o                         
  -6   2   0        119.57        116.67         3.75 o                         
  -5   2   0         13.70         15.29         2.12 o                         
  -4   2   0       1350.94       1293.62        19.68 o                         
  -3   2   0        124.42        112.36         2.74 o                         
  -2   2   0         37.81         33.89         1.35 o                         
  -1   2   0        177.67        164.36         3.39 o                         
   0   2   0       2102.11       2058.92        39.57 o                         
   1   2   0       2608.26       2759.56        46.65 o                         
   2   2   0        743.80        700.61        11.78 o                         
   3   2   0        192.07        203.92         4.58 o                         
   4   2   0        428.44        452.92         8.27 o                         
   5   2   0        836.34        807.58        14.10 o                         
   6   2   0         14.76         13.19         2.11 o                         
   7   2   0          0.00         -2.28         2.78 o                         
   8   2   0          9.51          5.62         3.46 o                         
   9   2   0         12.33          2.80         6.08 o                         
  10   2   0          4.31         13.71         8.62 o                         
 -10   3   0         29.01         49.58        10.45 o                         
  -9   3   0        380.64        381.16        11.70 o                         
  -8   3   0         41.55         39.12         3.32 o                         
  -7   3   0         53.83         50.89         2.76 o                         
  -6   3   0          9.61          9.56         1.76 o                         
  -5   3   0        445.29        429.70         7.48 o                         
  -4   3   0       1283.66       1365.97        21.83 o                         
  -3   3   0        164.69        132.67         2.76 o                         
  -2   3   0       3479.90       3446.88        50.31 o                         
  -1   3   0        979.40        934.68        14.45 o                         
   0   3   0          0.61          0.42         1.15 o                         
   1   3   0      11031.33      11215.72       165.26 o                         
   2   3   0          5.79          7.40         1.29 o                         
   3   3   0       1670.61       1691.77        28.99 o                         
   4   3   0        536.63        525.39        10.59 o                         
   5   3   0         37.85         42.03         2.57 o                         
   6   3   0        193.29        183.51         5.74 o                         
   7   3   0          0.78         -3.42         3.42 o                         
   8   3   0          0.01         -0.70         4.64 o                         
   9   3   0         20.63         10.97         6.48 o                         
  10   3   0         30.73         50.11        12.57 o                         
 -10   4   0         60.93         67.89        11.84 o                         
  -9   4   0         21.31         25.63         5.16 o                         
  -8   4   0        152.61        138.59         7.04 o                         
  -7   4   0          1.38          0.46         2.22 o                         
  -6   4   0          0.48          0.33         1.74 o                         
  -5   4   0          7.23         -0.73         1.80 o                         
  -4   4   0          5.64          4.02         1.09 o                         
  -3   4   0        387.02        377.92         6.38 o                         
  -2   4   0       2502.04       2748.12        42.92 o                         
  -1   4   0         47.44         34.65         1.64 o                         
   0   4   0        176.29        169.52         4.70 o                         
   1   4   0        526.78        524.61         7.92 o                         
   2   4   0         12.45         11.09         1.36 o                         
   3   4   0          8.19          9.28         1.37 o                         
   4   4   0         50.19         51.80         2.72 o                         
   5   4   0        122.95        124.26         4.26 o                         
   6   4   0         10.02          8.58         2.68 o                         
   7   4   0          2.82         -3.11         3.11 o                         
   8   4   0         14.07         15.92         5.10 o                         
   9   4   0          0.01         -7.56         7.56 o                         
  10   4   0         13.89         13.33        36.47 o                         
 -10   5   0          7.82         11.85        12.63 o                         
  -9   5   0          0.26         -4.73         4.73 o                         
  -8   5   0         93.23         81.63         4.84 o                         
  -7   5   0          5.69          6.12         2.20 o                         
  -6   5   0         24.59         18.43         2.06 o                         
  -5   5   0          0.61          1.35         1.38 o                         
  -4   5   0         59.55         55.23         2.26 o                         
  -3   5   0        680.45        725.55        12.71 o                         
  -2   5   0          3.93          3.62         1.20 o                         
  -1   5   0          4.02          2.10         1.22 o                         
   0   5   0        148.63        164.73         4.65 o                         
   1   5   0          0.43         -1.87         1.87 o                         
   2   5   0          1.47          2.54         1.13 o                         
   3   5   0         22.17         12.52         1.61 o                         
   4   5   0         44.41         43.65         2.57 o                         
   5   5   0          8.68         13.49         2.60 o                         
   6   5   0         73.50         63.27         3.49 o                         
   7   5   0          0.36         -3.88         3.88 o                         
   8   5   0          0.76         -5.76         5.76 o                         
   9   5   0          3.87         11.66        18.23 o                         
 -10   6   0          2.00          0.57         9.38 o                         
  -9   6   0          3.82         -3.99         4.84 o                         
  -8   6   0        244.30        256.93         7.96 o                         
  -7   6   0         16.82          7.25         2.70 o                         
  -6   6   0          0.96          0.76         2.27 o                         
  -5   6   0          1.16         -1.91         1.91 o                         
  -4   6   0        139.25        154.71         4.04 o                         
  -3   6   0         85.93         73.23         3.38 o                         
  -2   6   0        303.12        307.32         6.09 o                         
  -1   6   0          5.29          8.27         1.45 o                         
   0   6   0        680.25        725.38        14.84 o                         
   1   6   0        345.69        362.30         6.37 o                         
   2   6   0        128.19        115.06         3.33 o                         
   3   6   0          0.08         -1.53         1.53 o                         
   4   6   0          0.74          2.00         2.06 o                         
   5   6   0         19.92         18.95         2.50 o                         
   6   6   0          6.10          6.58         4.21 o                         
   7   6   0          2.71          5.57         5.46 o                         
   8   6   0         19.63         16.30         8.84 o                         
   9   6   0          1.47          6.37         9.68 o                         
  -9   7   0          6.41         -4.84         6.26 o                         
  -8   7   0         31.80         41.46         4.04 o                         
  -7   7   0         43.52         38.75         3.14 o                         
  -6   7   0         42.59         36.80         2.55 o                         
  -5   7   0        389.24        376.30         9.27 o                         
  -4   7   0          0.72         -1.08         2.87 o                         
  -3   7   0         62.73         67.88         3.87 o                         
  -2   7   0          5.73          5.91         1.98 o                         
  -1   7   0         23.06         20.86         2.26 o                         
   0   7   0          7.05         10.88         2.39 o                         
   1   7   0        137.59        146.41         4.07 o                         
   2   7   0        275.65        283.68         5.08 o                         
   3   7   0         38.95         41.86         2.07 o                         
   4   7   0        131.63        134.94         7.51 o                         
   5   7   0          8.08          7.26         3.45 o                         
   6   7   0         27.22         38.12         5.09 o                         
   7   7   0         10.29         13.93         6.52 o                         
   8   7   0          0.22         -6.21         8.24 o                         
  -9   8   0          3.55          6.31         7.02 o                         
  -8   8   0         22.80         26.79         5.07 o                         
  -7   8   0          1.09         -2.06         3.77 o                         
  -6   8   0         32.38         24.84         3.38 o                         
  -5   8   0         44.54         39.52         4.52 o                         
  -4   8   0         65.98         60.26         5.14 o                         
  -3   8   0        145.20        151.32         5.62 o                         
  -2   8   0         24.07         27.72         2.58 o                         
  -1   8   0          0.66         -1.58         2.25 o                         
   0   8   0          2.64          7.15         2.56 o                         
   1   8   0        140.00        144.93         4.61 o                         
   2   8   0        119.79        133.88         4.37 o                         
   3   8   0        100.15         97.15         4.45 o                         
   4   8   0          2.58          3.54         2.42 o                         
   5   8   0         38.51         38.18         4.15 o                         
   6   8   0          5.29         10.27         5.44 o                         
   7   8   0          0.04          3.24        11.14 o                         
  -8   9   0          6.29          6.06         6.08 o                         
  -7   9   0         17.56         22.44         4.56 o                         
  -6   9   0          0.83          1.52         5.30 o                         
  -5   9   0          0.13         -5.37         5.37 o                         
  -4   9   0         12.97          9.42         3.94 o                         
  -3   9   0          1.90          3.48         3.08 o                         
  -2   9   0         11.55          7.64         2.95 o                         
  -1   9   0          6.62          4.78         2.82 o                         
   0   9   0         35.24         37.57         3.80 o                         
   1   9   0         53.25         62.61         5.09 o                         
   2   9   0          0.69          2.71         3.23 o                         
   3   9   0          2.66          2.49         2.41 o                         
   4   9   0          7.84          7.22         3.32 o                         
   5   9   0         13.81         11.92         4.27 o                         
   6   9   0          0.07         -6.37         6.37 o                         
   7   9   0          7.99         -9.95         9.95 o                         
  -7  10   0        110.84        109.26         9.87 o                         
  -6  10   0         18.09         11.78         7.75 o                         
  -5  10   0         22.46         35.96         7.30 o                         
  -4  10   0          2.13          2.95         7.78 o                         
  -3  10   0          2.30         23.81         8.60 o                         
  -2  10   0          3.63         -1.46         4.17 o                         
  -1  10   0          2.83          7.37         4.39 o                         
   0  10   0         17.67         10.41         5.75 o                         
   1  10   0          7.19         15.09         5.50 o                         
   2  10   0          0.96         14.17         4.56 o                         
   3  10   0         16.95         25.13         4.25 o                         
   4  10   0          1.07          1.63         5.72 o                         
   5  10   0         17.20         39.40        10.67 o                         
   6  10   0         17.12         22.94        12.11 o                         
  -6  11   0          0.21          5.80        10.22 o                         
  -5  11   0          2.88         -8.68         9.73 o                         
  -4  11   0          5.14        -12.16        14.18 o                         
  -3  11   0          1.74         14.18        15.20 o                         
  -2  11   0          1.39          0.00        15.20 o                         
  -1  11   0          0.08          6.19         6.51 o                         
   0  11   0         26.09         25.77         7.70 o                         
   1  11   0         20.56         18.36         7.38 o                         
   2  11   0          1.80          7.12         7.68 o                         
   3  11   0         26.92         45.26         5.74 o                         
   4  11   0        218.53        347.13        45.59 o                         
  -5  12   0          0.17        -21.27        21.27 o                         
  -4  12   0          0.22         10.13        19.25 o                         
  -3  12   0         71.02        147.90        23.30 o                         
  -2  12   0          2.48         10.13        19.25 o                         
  -1  12   0         26.00         45.59        18.23 o                         
   0  12   0          2.65          3.63        10.68 o                         
   1  12   0          1.69        -10.68        10.68 o                         
   2  12   0         86.19         80.31        13.49 o                         
   0 -13   1          7.25         19.33        13.84 o                         
   1 -13   1          0.10         25.33        22.29 o                         
   2 -13   1         22.67         38.50        23.30 o                         
  -3 -12   1        206.32        208.01        16.38 o                         
  -2 -12   1          0.01         10.77        20.21 o                         
  -1 -12   1          0.01          8.10        13.17 o                         
   0 -12   1          0.02        -10.46        10.46 o                         
   1 -12   1         10.33          3.04        17.22 o                         
   2 -12   1         18.97         37.48        18.23 o                         
   3 -12   1         16.08         59.77        19.25 o                         
  -5 -11   1         32.62         61.30        17.22 o                         
  -4 -11   1         22.10         24.90         6.95 o                         
  -3 -11   1         99.17        102.95         8.10 o                         
  -2 -11   1        233.95        266.77        15.01 o                         
  -1 -11   1        138.42        160.36        20.61 o                         
   0 -11   1        239.89        265.58        16.24 o                         
   1 -11   1          0.09         11.85         8.19 o                         
   2 -11   1          5.12         -8.10        14.18 o                         
   3 -11   1         63.92         89.15        17.22 o                         
   4 -11   1          3.61         -3.04        14.18 o                         
   5 -11   1        120.07        121.56        21.27 o                         
   6 -11   1          3.01          7.40         8.34 o                         
  -6 -10   1         36.71         33.28         8.19 o                         
  -5 -10   1          3.24         10.75         6.22 o                         
  -4 -10   1         29.41         28.87         4.10 o                         
  -3 -10   1         57.11         59.02         5.36 o                         
  -2 -10   1        620.68        682.68        15.70 o                         
  -1 -10   1         86.81        111.99         7.31 o                         
   0 -10   1          0.00          1.08         4.83 o                         
   1 -10   1         30.25         23.10         3.74 o                         
   2 -10   1          4.99          5.07         3.69 o                         
   3 -10   1          0.25          0.30         5.80 o                         
   4 -10   1         10.66         11.14        14.18 o                         
   5 -10   1          0.72         14.33         6.10 o                         
   6 -10   1          5.76          7.71         6.86 o                         
   7 -10   1          1.55         -0.41         9.21 o                         
  -7  -9   1         34.06         -3.79         9.18 o                         
  -6  -9   1          9.34         14.93         5.48 o                         
  -5  -9   1          1.76          4.10         4.00 o                         
  -4  -9   1         20.34         16.57         3.13 o                         
  -3  -9   1         34.12         33.38         2.60 o                         
  -2  -9   1         24.58         38.87         2.63 o                         
  -1  -9   1         15.66         18.17         3.20 o                         
   0  -9   1         18.09         25.74         3.69 o                         
   1  -9   1         26.54         24.26         2.81 o                         
   2  -9   1         48.36         50.22         4.42 o                         
   3  -9   1          1.24         -0.68         3.47 o                         
   4  -9   1          4.67          6.87         3.88 o                         
   5  -9   1          1.31          0.32         5.20 o                         
   6  -9   1          1.78         -2.29         5.79 o                         
   7  -9   1          3.78          6.62         4.99 o                         
   8  -9   1          5.86          7.98         5.91 o                         
  -8  -8   1          3.60         29.38        23.30 o                         
  -7  -8   1          0.23         10.28         8.61 o                         
  -6  -8   1        105.36        112.62         7.54 o                         
  -5  -8   1         23.79         16.32         3.52 o                         
  -4  -8   1          1.14         -0.35         2.47 o                         
  -3  -8   1          1.36         -2.00         2.00 o                         
  -2  -8   1          0.22          0.28         1.92 o                         
  -1  -8   1         56.25         53.50         4.35 o                         
   0  -8   1         27.92         32.89         2.71 o                         
   1  -8   1        196.91        209.12         6.45 o                         
   2  -8   1          8.83          7.86         2.30 o                         
   3  -8   1          0.51          4.48         2.16 o                         
   4  -8   1         35.10         26.64         3.37 o                         
   5  -8   1          2.57          2.18         4.37 o                         
   6  -8   1         17.24         20.72         3.38 o                         
   7  -8   1          0.58         -3.47         3.47 o                         
   8  -8   1         20.28         25.25         5.00 o                         
   9  -8   1         13.33         18.65         6.14 o                         
  -8  -7   1         12.14         -8.29         8.29 o                         
  -7  -7   1          9.27         14.85         6.90 o                         
  -6  -7   1         79.16         72.69         5.06 o                         
  -5  -7   1          0.06         -0.55         2.66 o                         
  -4  -7   1          2.50          0.45         2.18 o                         
  -3  -7   1        180.04        171.26         4.50 o                         
  -2  -7   1         55.84         58.87         2.29 o                         
  -1  -7   1        563.94        544.46        10.94 o                         
   0  -7   1        115.81        130.37         4.45 o                         
   1  -7   1        471.52        509.42        10.43 o                         
   2  -7   1         14.72         14.93         1.65 o                         
   3  -7   1          1.15          1.65         1.85 o                         
   4  -7   1         13.34          5.64         4.00 o                         
   5  -7   1         98.33        104.71         4.10 o                         
   6  -7   1         24.63         33.18         2.61 o                         
   7  -7   1         18.48         17.08         3.21 o                         
   8  -7   1         21.94         15.84         3.94 o                         
   9  -7   1          0.32          5.92         5.51 o                         
  -9  -6   1          4.06         -9.53        24.82 o                         
  -8  -6   1          1.47         -5.59         5.59 o                         
  -7  -6   1          5.66         10.45         4.43 o                         
  -6  -6   1          5.32         12.05         2.96 o                         
  -5  -6   1         19.23         22.42         2.61 o                         
  -4  -6   1        137.73        124.84         6.32 o                         
  -3  -6   1         44.84         51.18         2.28 o                         
  -2  -6   1        314.18        290.15         5.22 o                         
  -1  -6   1        648.74        650.04        11.52 o                         
   0  -6   1        636.84        694.98        13.60 o                         
   1  -6   1        125.22        155.89         4.50 o                         
   2  -6   1          4.39          4.47         1.29 o                         
   3  -6   1        123.77        114.94         4.91 o                         
   4  -6   1          5.46          3.09         1.29 o                         
   5  -6   1        134.80        141.34         4.58 o                         
   6  -6   1          2.32         -1.05         1.89 o                         
   7  -6   1        221.34        228.30         5.67 o                         
   8  -6   1          1.81         -3.80         3.80 o                         
   9  -6   1         35.00         21.08         6.72 o                         
  10  -6   1          3.30         -3.42         7.13 o                         
  -9  -5   1          0.69         -4.98         7.53 o                         
  -8  -5   1          0.30         -5.38         5.38 o                         
  -7  -5   1         17.57         17.76         3.28 o                         
  -6  -5   1         84.59         73.78         3.46 o                         
  -5  -5   1          0.07          4.43         2.07 o                         
  -4  -5   1          7.66         12.26         1.73 o                         
  -3  -5   1        169.48        177.05         5.10 o                         
  -2  -5   1        256.37        224.28         4.27 o                         
  -1  -5   1         27.85         28.38         1.52 o                         
   0  -5   1        631.61        654.54        12.21 o                         
   1  -5   1        181.89        189.10         4.06 o                         
   2  -5   1       1313.04       1466.59        23.82 o                         
   3  -5   1          2.02         -1.41         1.74 o                         
   4  -5   1        225.25        222.61         4.56 o                         
   5  -5   1          3.77          3.43         1.43 o                         
   6  -5   1         10.54         12.30         1.87 o                         
   7  -5   1          2.86          1.37         2.33 o                         
   8  -5   1          6.56         -1.16         3.42 o                         
   9  -5   1         10.39          0.78         4.62 o                         
  10  -5   1         85.68         80.24         9.03 o                         
 -10  -4   1         20.38         16.27        10.68 o                         
  -9  -4   1         59.62         60.34         8.18 o                         
  -8  -4   1          0.02         -3.14         5.30 o                         
  -7  -4   1          7.00         -2.80         2.80 o                         
  -6  -4   1         43.95         44.07         2.85 o                         
  -5  -4   1         20.83         21.08         2.00 o                         
  -4  -4   1        610.92        525.08         9.55 o                         
  -3  -4   1          4.93          6.57         1.31 o                         
  -2  -4   1        242.34        196.82         4.34 o                         
  -1  -4   1        754.99        703.80        10.49 o                         
   0  -4   1        276.75        277.36         5.97 o                         
   1  -4   1         68.67         88.80         2.70 o                         
   2  -4   1       1619.58       1782.77        28.77 o                         
   3  -4   1         20.68         21.02         1.28 o                         
   4  -4   1         75.76         62.49         2.32 o                         
   5  -4   1        353.59        364.44         6.58 o                         
   6  -4   1         22.60         23.48         1.91 o                         
   7  -4   1          1.24          0.58         2.11 o                         
   8  -4   1          6.41          4.83         3.05 o                         
   9  -4   1          0.13          1.67         4.56 o                         
  10  -4   1         43.78         24.89        10.88 o                         
 -10  -3   1         29.26         20.07        10.62 o                         
  -9  -3   1         26.42         26.89         6.25 o                         
  -8  -3   1          9.75          3.45         3.51 o                         
  -7  -3   1          0.03         -2.62         2.62 o                         
  -6  -3   1         60.72         61.05         2.98 o                         
  -5  -3   1          6.02         -1.73         1.73 o                         
  -4  -3   1        662.95        609.69        11.34 o                         
  -3  -3   1        887.07        777.54        13.19 o                         
  -2  -3   1        313.09        286.80         5.74 o                         
  -1  -3   1          0.41         -0.82         0.82 o                         
   0  -3   1         30.05         33.78         1.68 o                         
   1  -3   1        246.60        255.21         5.16 o                         
   2  -3   1        251.93        249.30         4.61 o                         
   3  -3   1          0.79         -0.69         1.05 o                         
   4  -3   1        667.80        653.75        11.54 o                         
   5  -3   1         61.72         59.78         2.32 o                         
   6  -3   1          6.69         19.29         3.68 o                         
   7  -3   1         24.97         39.87         3.10 o                         
   8  -3   1          2.15          4.98         3.09 o                         
   9  -3   1         20.64         19.07         5.17 o                         
  10  -3   1         64.33         78.94        12.96 o                         
 -10  -2   1          7.91          4.95         8.53 o                         
  -9  -2   1         30.44         26.20         6.00 o                         
  -8  -2   1         91.88         94.11         6.18 o                         
  -7  -2   1         40.31         41.81         2.94 o                         
  -6  -2   1          0.39          0.85         1.87 o                         
  -5  -2   1         92.20         82.67         3.13 o                         
  -4  -2   1        557.42        502.07         9.01 o                         
  -3  -2   1          4.92          8.04         1.40 o                         
  -2  -2   1        613.47        635.89        10.65 o                         
  -1  -2   1       2081.63       2198.17        36.11 o                         
   0  -2   1         77.80         59.13         2.86 o                         
   1  -2   1      11998.89      13392.70       220.25 o                         
   2  -2   1          4.58         -0.68         1.01 o                         
   3  -2   1        605.30        540.63         9.42 o                         
   4  -2   1       2644.53       2582.45        40.14 o                         
   5  -2   1         64.69         58.14         3.60 o                         
   6  -2   1        627.93        728.16        12.01 o                         
   7  -2   1        112.85        114.02         5.37 o                         
   8  -2   1         19.86         23.03         3.00 o                         
   9  -2   1          0.71          2.19         4.70 o                         
  10  -2   1         26.34         28.19         6.45 o                         
 -10  -1   1          0.07         -5.84         7.81 o                         
  -9  -1   1          1.66          2.02         5.67 o                         
  -8  -1   1         15.33         13.87         3.05 o                         
  -7  -1   1         30.91         32.46         2.60 o                         
  -6  -1   1          3.21          6.28         1.87 o                         
  -5  -1   1          1.71         -1.53         1.53 o                         
  -4  -1   1        500.55        426.85         7.88 o                         
  -3  -1   1       2304.26       2287.71        35.54 o                         
  -2  -1   1       4025.37       5015.26       136.24 o                         
   1  -1   1       1321.98       1702.73       121.07 o                         
   2  -1   1        835.54        761.74        12.04 o                         
   3  -1   1         19.32         15.61         1.29 o                         
   4  -1   1        189.28        177.85         4.11 o                         
   5  -1   1         58.89         69.77         3.00 o                         
   6  -1   1        192.00        252.48         5.98 o                         
   8  -1   1          0.01          2.38         3.22 o                         
   9  -1   1          2.33          8.91         4.78 o                         
  10  -1   1         38.94         56.79        12.40 o                         
 -11   0   1          1.32        -10.23        10.23 o                         
 -10   0   1          0.34          0.65         6.60 o                         
  -9   0   1         27.68         38.99         5.74 o                         
  -8   0   1         10.91         15.14         2.96 o                         
  -7   0   1          4.38         15.00         2.26 o                         
  -6   0   1          0.08          0.33         1.66 o                         
  -5   0   1        416.94        397.43         7.29 o                         
  -4   0   1         22.76         21.61         1.49 o                         
  -3   0   1       3945.38       3665.02        58.81 o                         
  -2   0   1         29.25         24.88         1.26 o                         
   1   0   1          5.64          1.72         0.98 o                         
   2   0   1        145.45        158.34         4.99 o                         
   3   0   1       1109.31       1066.77        19.61 o                         
   4   0   1         14.74         15.70         1.51 o                         
   5   0   1         37.06         37.48         2.59 o                         
   6   0   1        147.71        141.91         4.98 o                         
   7   0   1        200.52        274.87         7.38 o                         
   8   0   1          2.75          2.86         3.09 o                         
   9   0   1         13.65          2.51         4.93 o                         
  10   0   1          1.61          0.77         9.65 o                         
 -11   1   1          4.99        -12.20        17.90 o                         
 -10   1   1         11.05         16.69         6.72 o                         
  -9   1   1         50.23         62.02         5.72 o                         
  -8   1   1          9.01         11.58         2.66 o                         
  -7   1   1         16.92         13.76         2.19 o                         
  -6   1   1          7.71         11.40         1.86 o                         
  -5   1   1        685.99        703.26        11.73 o                         
  -4   1   1        186.56        153.47         3.54 o                         
  -3   1   1       1888.93       1798.38        26.90 o                         
  -2   1   1         47.56         43.52         1.76 o                         
   1   1   1         99.45         98.23         5.26 o                         
   2   1   1      95703.45      97087.71      1702.15 o                         
   3   1   1        143.84        139.01         3.88 o                         
   4   1   1         14.59         19.58         1.69 o                         
   5   1   1        102.68         92.88         3.66 o                         
   6   1   1         41.91         40.06         2.50 o                         
   7   1   1        227.73        228.58         6.59 o                         
   8   1   1          3.52         -2.47         3.53 o                         
   9   1   1         23.65         21.20         5.67 o                         
  10   1   1          5.10         19.23         8.68 o                         
 -11   2   1         68.14         41.98        11.63 o                         
 -10   2   1         49.33         42.95         6.92 o                         
  -9   2   1        153.34        164.14         7.57 o                         
  -8   2   1          0.33          0.41         2.43 o                         
  -7   2   1          0.27         -1.15         1.99 o                         
  -6   2   1        132.19        123.33         3.87 o                         
  -5   2   1          8.65         11.30         1.75 o                         
  -4   2   1        296.18        255.44         7.07 o                         
  -3   2   1       1034.11       1054.35        15.67 o                         
  -2   2   1        612.18        563.06         8.49 o                         
  -1   2   1        387.56        349.03         6.00 o                         
   0   2   1        499.58        441.28         6.60 o                         
   1   2   1      12944.11      13183.44       222.86 o                         
   2   2   1       3123.98       3123.99        52.58 o                         
   3   2   1         87.27         91.41         3.15 o                         
   4   2   1        706.26        646.12        11.90 o                         
   5   2   1          1.66         -1.90         1.90 o                         
   6   2   1          0.74          0.77         2.16 o                         
   7   2   1         21.95         11.94         2.84 o                         
   8   2   1          0.00         -1.40         4.36 o                         
   9   2   1         12.50          3.96         6.35 o                         
  10   2   1          2.79         -8.89        10.01 o                         
 -10   3   1        150.50        157.39         8.94 o                         
  -9   3   1          7.36         14.21         4.13 o                         
  -8   3   1        114.94        121.29         4.89 o                         
  -7   3   1         96.37         87.89         3.74 o                         
  -6   3   1          9.69         11.12         1.77 o                         
  -5   3   1         28.52         21.43         1.71 o                         
  -4   3   1        838.85        797.84        12.62 o                         
  -3   3   1         57.98         35.65         1.42 o                         
  -2   3   1       2463.12       2461.89        39.31 o                         
  -1   3   1        369.30        342.76         6.03 o                         
   0   3   1          8.85          6.44         0.90 o                         
   1   3   1        385.50        329.12         6.17 o                         
   2   3   1        684.08        654.02        13.20 o                         
   3   3   1        613.71        549.62        10.11 o                         
   4   3   1        765.43        720.89        13.21 o                         
   5   3   1         40.80         51.53         3.39 o                         
   6   3   1         16.48         11.66         2.56 o                         
   7   3   1        160.42        147.10         6.40 o                         
   8   3   1          2.58          0.92         5.20 o                         
   9   3   1          3.24         -3.08         9.74 o                         
  10   3   1          5.13         24.08         9.47 o                         
 -10   4   1         29.40          8.51         6.33 o                         
  -9   4   1         53.59         42.37         4.90 o                         
  -8   4   1        239.19        279.58        10.28 o                         
  -7   4   1        943.35        923.09        15.66 o                         
  -6   4   1         14.10         12.67         1.86 o                         
  -5   4   1        208.59        183.38         3.72 o                         
  -4   4   1         56.31         56.62         1.97 o                         
  -3   4   1       1204.71       1320.79        21.82 o                         
  -2   4   1        902.72       1070.42        15.64 o                         
  -1   4   1         11.86          7.34         1.31 o                         
   0   4   1        702.38        674.41        11.88 o                         
   1   4   1         39.34         33.18         1.42 o                         
   2   4   1         51.66         57.07         2.96 o                         
   3   4   1       2771.78       2802.05        50.35 o                         
   4   4   1          0.01         -0.79         2.37 o                         
   5   4   1        907.65        909.28        16.62 o                         
   6   4   1        124.93        104.46         4.79 o                         
   7   4   1         22.43         19.75         3.53 o                         
   8   4   1         35.88         26.99         7.44 o                         
   9   4   1          3.11         -2.87         7.74 o                         
 -10   5   1         21.28         13.13         8.51 o                         
  -9   5   1          0.75         -1.97         4.93 o                         
  -8   5   1        271.72        257.99         7.48 o                         
  -7   5   1        190.62        254.50         7.19 o                         
  -6   5   1        178.43        183.99         4.84 o                         
  -5   5   1         49.03         41.77         1.96 o                         
  -4   5   1         11.55         10.76         1.27 o                         
  -3   5   1         56.86         69.08         2.68 o                         
  -2   5   1         50.89         43.88         2.50 o                         
  -1   5   1        478.02        486.17        10.20 o                         
   0   5   1       1505.87       1528.24        28.46 o                         
   1   5   1         45.39         30.22         1.45 o                         
   2   5   1         14.16          9.08         1.46 o                         
   3   5   1        229.95        234.80         5.73 o                         
   4   5   1          2.11          1.06         1.78 o                         
   5   5   1         19.95         24.61         2.74 o                         
   6   5   1          4.82          5.04         3.06 o                         
   7   5   1          0.77          2.97         4.33 o                         
   8   5   1          4.38          8.17         6.03 o                         
   9   5   1          0.15          3.30         9.20 o                         
 -10   6   1          4.96         -7.39         7.39 o                         
  -9   6   1         14.69          7.69         4.76 o                         
  -8   6   1         39.55         36.99         3.50 o                         
  -7   6   1          1.23          0.68         2.99 o                         
  -6   6   1        151.63        125.79         4.82 o                         
  -5   6   1          0.13          0.68         1.76 o                         
  -4   6   1         69.11         57.63         2.58 o                         
  -3   6   1          0.12         -0.43         1.77 o                         
  -2   6   1         52.76         43.98         2.84 o                         
  -1   6   1        171.97        177.45         4.70 o                         
   0   6   1         82.91         74.53         3.00 o                         
   1   6   1         81.89         72.53         2.64 o                         
   2   6   1          0.36         -1.54         1.54 o                         
   3   6   1          0.28         -1.67         1.67 o                         
   4   6   1         10.74         19.28         2.13 o                         
   5   6   1         12.02         17.51         2.58 o                         
   6   6   1          0.28         -0.97         4.21 o                         
   7   6   1          0.01         -2.65         5.11 o                         
   8   6   1          2.38         -9.40         9.40 o                         
  -9   7   1          4.06         -4.79         6.25 o                         
  -8   7   1          7.96          8.04         3.83 o                         
  -7   7   1          5.08         -0.43         4.15 o                         
  -6   7   1        370.65        359.25         8.28 o                         
  -5   7   1         29.63         17.43         2.43 o                         
  -4   7   1         25.03         24.27         2.84 o                         
  -3   7   1         16.43         18.18         2.47 o                         
  -2   7   1        363.53        406.64         8.89 o                         
  -1   7   1        113.91        111.37         5.02 o                         
   0   7   1         89.97         88.02         4.18 o                         
   1   7   1          3.69          5.48         1.81 o                         
   2   7   1         88.77         91.10         3.10 o                         
   3   7   1        154.18        168.88         4.70 o                         
   4   7   1         12.17          8.34         2.67 o                         
   5   7   1          1.60          2.53         3.17 o                         
   6   7   1          9.70         13.63         4.76 o                         
   7   7   1          1.14         14.74        10.32 o                         
   8   7   1          3.26         10.13        21.27 o                         
  -9   8   1         10.52          0.63         6.24 o                         
  -8   8   1          5.23          3.75         5.51 o                         
  -7   8   1         22.64         19.07         5.00 o                         
  -6   8   1        144.29        151.10         6.71 o                         
  -5   8   1         38.77         38.62         4.44 o                         
  -4   8   1         94.40         95.14         8.16 o                         
  -3   8   1        441.59        437.16        13.55 o                         
  -2   8   1          1.79          0.82         2.40 o                         
  -1   8   1          0.99          0.37         2.50 o                         
   0   8   1          6.81          3.41         3.32 o                         
   1   8   1          3.64         -2.08         2.08 o                         
   2   8   1          2.76          4.77         2.00 o                         
   3   8   1        109.08         89.80         4.16 o                         
   4   8   1         68.33         67.62         3.88 o                         
   5   8   1          0.03          5.72         3.88 o                         
   6   8   1         19.44         13.36         5.71 o                         
   7   8   1          3.55         -6.61        11.65 o                         
  -8   9   1         65.57         76.59         6.91 o                         
  -7   9   1         33.80         26.94         5.49 o                         
  -6   9   1         27.33         30.03        10.42 o                         
  -5   9   1          3.12          0.59         5.12 o                         
  -4   9   1          5.69         23.10         6.22 o                         
  -3   9   1         43.21         44.82         4.25 o                         
  -2   9   1         91.23        106.80         6.63 o                         
  -1   9   1         49.43         58.00         5.06 o                         
   0   9   1          6.21          1.84         3.60 o                         
   1   9   1         15.23          9.74         3.16 o                         
   2   9   1          0.29          0.39         2.52 o                         
   3   9   1         57.51         54.29         4.21 o                         
   4   9   1         44.57         48.57         4.03 o                         
   5   9   1          1.24          8.49         6.89 o                         
   6   9   1          0.40         -5.47        13.68 o                         
  -7  10   1          0.56         -4.89         7.68 o                         
  -6  10   1         12.39         25.94         6.89 o                         
  -5  10   1          3.87          6.02         7.30 o                         
  -4  10   1          2.75          8.72         8.03 o                         
  -3  10   1          1.48          3.04         9.31 o                         
  -2  10   1          0.14         11.52         6.42 o                         
  -1  10   1          0.05         -2.03         4.60 o                         
   0  10   1          3.10          2.35         4.94 o                         
   1  10   1          7.74         11.32         7.41 o                         
   2  10   1         21.16         25.16         4.22 o                         
   3  10   1          5.34         14.05         3.84 o                         
   4  10   1          0.00          7.09        13.17 o                         
   5  10   1          0.70          7.47         7.82 o                         
  -6  11   1          0.01         19.75        11.19 o                         
  -5  11   1        120.34        154.55        17.01 o                         
  -4  11   1         30.58         45.59        18.23 o                         
  -3  11   1         21.21         55.72        18.23 o                         
  -2  11   1         12.55         16.21        17.22 o                         
  -1  11   1          0.22         10.60         7.34 o                         
   0  11   1          2.62         -0.66         7.53 o                         
   1  11   1          7.51         10.40        11.26 o                         
   2  11   1          5.54          5.00         5.51 o                         
   3  11   1          0.10          6.49         7.07 o                         
   4  11   1          6.44         27.63        14.18 o                         
  -4  12   1          0.39          3.04        21.27 o                         
  -3  12   1         22.23         79.02        23.30 o                         
  -2  12   1          1.17          7.09        20.26 o                         
  -1  12   1          5.84         20.26        20.26 o                         
   0  12   1          0.13          6.12        10.96 o                         
   1  12   1          0.17         14.27        10.69 o                         
   2  12   1         30.37         40.85        22.29 o                         
  -1 -13   2         25.09         42.65        14.11 o                         
   0 -13   2          7.78         18.23        20.26 o                         
   1 -13   2         52.54         86.11        23.30 o                         
   2 -13   2         25.54         38.50        22.29 o                         
   3 -13   2         46.62         90.16        23.30 o                         
  -4 -12   2          9.68         32.67        13.17 o                         
  -3 -12   2          9.49         27.35         8.33 o                         
  -2 -12   2         11.70         20.60         9.80 o                         
  -1 -12   2         26.33         47.48        10.95 o                         
   0 -12   2        308.06        282.06        29.38 o                         
   1 -12   2         25.00         41.53        16.21 o                         
   2 -12   2         21.89         32.42        18.23 o                         
   3 -12   2          4.16         21.27        17.22 o                         
  -5 -11   2         16.09         14.26         8.19 o                         
  -4 -11   2         18.71         22.27         5.56 o                         
  -3 -11   2         35.38         33.84         5.51 o                         
  -2 -11   2          5.57         12.25         7.70 o                         
  -1 -11   2        476.54        505.87        19.27 o                         
   0 -11   2         14.50          3.76         6.27 o                         
   1 -11   2         23.43         30.10         7.93 o                         
   2 -11   2          1.97         -9.12        13.17 o                         
   5 -11   2         10.10         28.36        13.68 o                         
   6 -11   2          0.01         21.27        11.14 o                         
  -6 -10   2          5.03          1.52        10.74 o                         
  -5 -10   2         37.21         39.28         5.93 o                         
  -4 -10   2         14.04         13.25         3.70 o                         
  -3 -10   2         52.99         51.53         3.58 o                         
  -2 -10   2        199.56        216.57         6.95 o                         
  -1 -10   2        141.88        147.16        10.67 o                         
   0 -10   2        690.24        755.66        21.82 o                         
   1 -10   2        159.61        161.61         9.90 o                         
   2 -10   2        421.72        425.89        11.75 o                         
   3 -10   2         33.63         31.98         4.63 o                         
   4 -10   2          4.56          4.20         6.22 o                         
   5 -10   2         85.62         96.01         9.36 o                         
   6 -10   2         10.90         13.54         6.70 o                         
   7 -10   2         86.95        101.10         9.01 o                         
  -7  -9   2          0.19         -7.23         7.23 o                         
  -6  -9   2          2.74         -0.31         6.65 o                         
  -5  -9   2         95.59         79.77         5.05 o                         
  -4  -9   2        102.35         87.77         3.96 o                         
  -3  -9   2          2.51         -0.07         2.37 o                         
  -2  -9   2         72.15         70.36         3.67 o                         
  -1  -9   2        374.32        418.69        16.76 o                         
   0  -9   2        947.42        958.80        22.36 o                         
   1  -9   2        271.26        264.50         8.58 o                         
   2  -9   2          8.48          9.93         2.82 o                         
   3  -9   2         39.25         35.75         3.54 o                         
   4  -9   2          0.22         -0.08         3.76 o                         
   5  -9   2          2.92          1.35         4.23 o                         
   6  -9   2         31.21         30.11         6.06 o                         
   7  -9   2          1.33          0.19         5.28 o                         
   8  -9   2          2.92          1.15         6.27 o                         
  -8  -8   2          2.12          4.05        24.31 o                         
  -7  -8   2         10.53          1.72         5.74 o                         
  -6  -8   2         71.27         93.52         7.22 o                         
  -5  -8   2         90.96         74.81         4.64 o                         
  -4  -8   2         15.38         16.84         2.31 o                         
  -3  -8   2          0.10         -0.29         2.15 o                         
  -2  -8   2          0.04         -1.63         1.63 o                         
  -1  -8   2        102.16         86.28         4.05 o                         
   0  -8   2        149.09        171.73         7.18 o                         
   1  -8   2         24.10         17.76         3.35 o                         
   2  -8   2         79.48         74.32         3.57 o                         
   3  -8   2         31.43         28.96         2.48 o                         
   4  -8   2         41.96         42.06         3.55 o                         
   5  -8   2          0.82         -0.40         2.84 o                         
   6  -8   2          0.40          5.42         3.03 o                         
   7  -8   2          0.77          2.69         3.73 o                         
   8  -8   2          4.55          9.26         6.49 o                         
   9  -8   2          0.19          3.01         6.21 o                         
  -9  -7   2          1.78         -9.67         9.67 o                         
  -8  -7   2          2.31          4.83         6.54 o                         
  -7  -7   2         26.33         22.98         7.93 o                         
  -6  -7   2         39.13         40.14         4.07 o                         
  -5  -7   2          8.08          6.05         2.15 o                         
  -4  -7   2        399.74        395.75         8.09 o                         
  -3  -7   2         90.55         86.85         3.32 o                         
  -2  -7   2          0.07         -1.35         1.35 o                         
  -1  -7   2         81.85         66.58         3.09 o                         
   0  -7   2          0.60          0.91         1.82 o                         
   1  -7   2        313.22        323.21         6.89 o                         
   2  -7   2        253.49        250.72         5.49 o                         
   3  -7   2        495.82        495.26        11.01 o                         
   4  -7   2          8.93          7.26         1.96 o                         
   5  -7   2         12.27         15.24         2.07 o                         
   6  -7   2         36.09         38.11         3.33 o                         
   7  -7   2          0.73         -0.67         2.75 o                         
   8  -7   2         10.98          6.49         4.52 o                         
   9  -7   2          0.18          2.04         7.70 o                         
  -9  -6   2         45.03         36.83         8.51 o                         
  -8  -6   2         11.69          5.63         6.34 o                         
  -7  -6   2         33.36         35.24         4.07 o                         
  -6  -6   2          8.29          9.35         2.61 o                         
  -5  -6   2          2.64          3.63         2.08 o                         
  -4  -6   2        194.30        183.68         5.35 o                         
  -3  -6   2          2.99         -0.32         1.33 o                         
  -2  -6   2        223.53        235.94         4.45 o                         
  -1  -6   2        298.42        289.62         5.94 o                         
   0  -6   2        171.91        181.77         5.76 o                         
   1  -6   2        870.90       1012.05        18.08 o                         
   2  -6   2         13.07         19.28         1.45 o                         
   3  -6   2        852.02        875.91        17.02 o                         
   4  -6   2          2.23          1.22         1.89 o                         
   5  -6   2          0.05         -0.87         2.79 o                         
   6  -6   2          0.19          0.10         2.01 o                         
   7  -6   2         22.14         21.94         2.51 o                         
   8  -6   2          6.59          4.76         3.46 o                         
   9  -6   2          0.74          4.00         5.92 o                         
  10  -6   2          2.91          1.12         6.88 o                         
 -10  -5   2         38.88         19.31        10.97 o                         
  -9  -5   2         15.17          4.67         7.42 o                         
  -8  -5   2          2.34          8.93         4.82 o                         
  -7  -5   2          1.62          0.74         2.79 o                         
  -6  -5   2          0.82          1.24         2.15 o                         
  -5  -5   2          5.13          2.86         1.78 o                         
  -4  -5   2         49.92         55.05         2.72 o                         
  -3  -5   2         28.93         31.96         1.71 o                         
  -2  -5   2        215.36        191.85         3.81 o                         
  -1  -5   2        302.74        300.41         5.31 o                         
   0  -5   2         23.60         17.92         1.52 o                         
   1  -5   2       1894.83       2226.65        38.75 o                         
   2  -5   2        430.08        516.21        10.10 o                         
   3  -5   2        212.21        209.10         4.53 o                         
   4  -5   2          4.61          4.32         1.22 o                         
   5  -5   2         71.04         68.16         2.72 o                         
   6  -5   2         18.14         13.21         2.01 o                         
   7  -5   2         57.10         57.32         3.30 o                         
   8  -5   2          4.97         -2.05         3.88 o                         
   9  -5   2         84.01         79.59         6.00 o                         
  10  -5   2          1.75         17.43        10.32 o                         
 -10  -4   2          0.38         -2.35         9.94 o                         
  -9  -4   2          1.08          5.02         7.82 o                         
  -8  -4   2        135.38        121.01         6.71 o                         
  -7  -4   2          0.57         -2.85         2.85 o                         
  -6  -4   2         11.23          7.53         2.26 o                         
  -5  -4   2         49.09         55.57         2.67 o                         
  -4  -4   2        264.06        205.74         6.75 o                         
  -3  -4   2          3.33         -0.03         1.23 o                         
  -2  -4   2        402.49        410.79         7.77 o                         
  -1  -4   2       1020.81       1100.12        16.99 o                         
   0  -4   2       1159.58       1225.95        21.47 o                         
   1  -4   2        626.13        629.86        11.45 o                         
   2  -4   2        730.85        788.35        13.03 o                         
   3  -4   2          1.80         -0.93         0.93 o                         
   4  -4   2        462.28        488.33         8.50 o                         
   5  -4   2         10.99          6.10         1.45 o                         
   6  -4   2         30.09         33.61         2.16 o                         
   7  -4   2          0.71          0.53         2.70 o                         
   8  -4   2          0.97         -3.33         4.58 o                         
   9  -4   2          1.27          0.38         5.55 o                         
  10  -4   2          7.74         17.96        26.34 o                         
 -10  -3   2         13.32         16.31         9.87 o                         
  -9  -3   2         38.83         56.16         7.28 o                         
  -8  -3   2         82.41         79.33         4.41 o                         
  -7  -3   2        121.59        112.37         5.16 o                         
  -6  -3   2          0.25         -2.07         2.07 o                         
  -5  -3   2          1.11         -2.63         2.63 o                         
  -4  -3   2        296.81        303.05         6.12 o                         
  -3  -3   2        164.15        142.32         3.66 o                         
  -2  -3   2       1683.05       1619.16        26.65 o                         
  -1  -3   2          8.26          6.75         1.01 o                         
   0  -3   2        318.92        289.56         4.92 o                         
   1  -3   2       1334.67       1438.95        22.66 o                         
   2  -3   2       1065.82       1026.68        15.39 o                         
   3  -3   2        251.46        252.09         5.06 o                         
   4  -3   2       2086.15       2113.21        34.72 o                         
   5  -3   2         25.45         30.82         1.88 o                         
   6  -3   2         77.32         80.61         3.81 o                         
   7  -3   2         57.79         57.72         4.25 o                         
   8  -3   2          4.14          7.77         4.48 o                         
   9  -3   2          3.50          4.60         5.57 o                         
  10  -3   2          2.04         -5.71         8.49 o                         
 -10  -2   2          2.57         12.70         9.94 o                         
  -9  -2   2         14.51         15.12         5.33 o                         
  -8  -2   2        251.41        278.89         8.58 o                         
  -7  -2   2        167.14        191.19         8.58 o                         
  -6  -2   2          0.82         -0.23         1.87 o                         
  -5  -2   2         30.65         10.60         1.81 o                         
  -4  -2   2        125.42         89.65         3.78 o                         
  -3  -2   2         11.10          5.03         1.31 o                         
  -2  -2   2       6238.19       7487.95       143.83 o                         
  -1  -2   2       1319.40       1462.02        24.97 o                         
   0  -2   2        281.98        278.69         5.30 o                         
   1  -2   2        358.15        372.48         6.37 o                         
   2  -2   2         52.42         54.23         2.00 o                         
   3  -2   2          2.98          7.81         1.25 o                         
   4  -2   2         17.56         12.77         1.57 o                         
   5  -2   2         10.70         18.29         1.65 o                         
   7  -2   2          7.69          6.66         2.69 o                         
   8  -2   2          6.48         39.14         5.21 o                         
   9  -2   2         10.53         25.23         6.74 o                         
  10  -2   2          2.07          7.76         6.88 o                         
 -11  -1   2         13.66          8.97        13.81 o                         
 -10  -1   2          7.16          4.38         7.61 o                         
  -9  -1   2         14.91         21.20         5.04 o                         
  -8  -1   2         61.63        116.00        11.17 o                         
  -7  -1   2        101.59        117.10         8.08 o                         
  -6  -1   2        112.56        116.94         4.17 o                         
  -5  -1   2         70.11         49.60         2.41 o                         
  -4  -1   2         56.60         55.01         2.35 o                         
  -3  -1   2        369.29        389.95         7.95 o                         
  -2  -1   2        267.44        337.04         7.15 o                         
  -1  -1   2         10.10          9.76         1.19 o                         
   1  -1   2        479.89        576.83        16.60 o                         
   2  -1   2        355.15        301.81         5.31 o                         
   3  -1   2       2655.47       2550.37        41.15 o                         
   4  -1   2          3.26          2.76         1.42 o                         
   5  -1   2         45.71         56.04         3.04 o                         
   6  -1   2        692.08        772.84        13.78 o                         
   7  -1   2          5.10         14.24         3.69 o                         
   8  -1   2        168.34        178.87         7.76 o                         
   9  -1   2         19.34         29.98         6.57 o                         
  10  -1   2          3.31          5.21        10.75 o                         
 -11   0   2         24.80         31.52        10.83 o                         
 -10   0   2         22.84         18.61         6.71 o                         
  -9   0   2          0.50          4.91         4.31 o                         
  -8   0   2          1.25         20.64         3.35 o                         
  -7   0   2         14.37         28.03         3.16 o                         
  -6   0   2         80.63         88.50         4.32 o                         
  -5   0   2          3.00         -1.44         1.44 o                         
  -4   0   2          5.62          2.01         1.31 o                         
  -3   0   2         29.90         22.47         1.59 o                         
  -2   0   2       2037.74       1909.63        29.62 o                         
  -1   0   2       1455.64       1482.64        30.59 o                         
   1   0   2         52.98         61.57         3.88 o                         
   2   0   2         15.24         20.71         1.88 o                         
   3   0   2         16.99         21.45         1.65 o                         
   4   0   2         32.25         34.68         1.94 o                         
   5   0   2         10.19         14.49         1.95 o                         
   6   0   2         83.81        103.36         5.16 o                         
   7   0   2         69.11         72.77         5.26 o                         
   8   0   2         11.72         15.71         3.48 o                         
   9   0   2          7.43         16.30         5.85 o                         
  10   0   2          4.80        -10.33        10.33 o                         
 -11   1   2          1.67         26.79        12.00 o                         
 -10   1   2         55.68         66.28         6.09 o                         
  -9   1   2          3.29          3.62         4.15 o                         
  -8   1   2          9.27         11.46         3.01 o                         
  -7   1   2        132.92        148.53         4.82 o                         
  -6   1   2         24.11         25.31         1.94 o                         
  -5   1   2          8.53          1.82         2.06 o                         
  -4   1   2         51.62         36.41         1.61 o                         
  -3   1   2       1186.37       1070.26        15.79 o                         
  -2   1   2        547.01        454.77         7.10 o                         
  -1   1   2       7390.74       6833.41       110.26 o                         
   0   1   2        294.85        236.96         4.37 o                         
   1   1   2          3.38          5.70         1.26 o                         
   2   1   2       5210.75       5123.03        90.32 o                         
   3   1   2          4.81          3.63         1.57 o                         
   4   1   2        291.75        295.16         9.38 o                         
   5   1   2        157.62        172.37         5.19 o                         
   6   1   2         16.50         14.44         2.40 o                         
   7   1   2         62.71         69.86         5.17 o                         
   8   1   2         24.47         26.47         4.89 o                         
   9   1   2         44.02         57.05         6.19 o                         
  10   1   2          2.62          6.87         8.52 o                         
 -11   2   2          0.47         -1.94        13.83 o                         
 -10   2   2         20.23         30.23         6.11 o                         
  -9   2   2          5.90          1.04         3.67 o                         
  -8   2   2          4.64         -0.19         2.46 o                         
  -7   2   2        171.27        177.01         7.65 o                         
  -6   2   2          0.20         -1.72         1.72 o                         
  -5   2   2          0.02         -1.32         1.32 o                         
  -4   2   2         16.25          6.21         2.14 o                         
  -3   2   2       2120.12       2091.28        30.56 o                         
  -2   2   2        143.15        121.66         2.63 o                         
  -1   2   2        750.23        731.51        10.36 o                         
   0   2   2        674.54        592.87         9.58 o                         
   1   2   2        469.67        398.56         8.88 o                         
   2   2   2         49.21         51.81         2.40 o                         
   3   2   2          0.91          4.47         1.43 o                         
   4   2   2      12792.61      13244.48       251.83 o                         
   5   2   2         55.52         61.22         3.26 o                         
   6   2   2          0.63          3.03         2.58 o                         
   7   2   2         11.14          2.60         3.11 o                         
   8   2   2         22.95         28.31         4.36 o                         
   9   2   2         36.61         38.89         8.59 o                         
  10   2   2          4.22         11.30         9.20 o                         
 -11   3   2         49.49         14.06        15.07 o                         
 -10   3   2          0.45         -1.25         6.38 o                         
  -9   3   2        172.27        167.45         7.29 o                         
  -8   3   2         34.63         40.36         3.10 o                         
  -7   3   2        198.41        188.62         5.07 o                         
  -6   3   2         60.20         67.36         2.85 o                         
  -5   3   2          2.05         -1.33         1.52 o                         
  -4   3   2        185.47        195.70         3.78 o                         
  -3   3   2        105.03         79.43         2.21 o                         
  -2   3   2       1288.28       1260.63        19.46 o                         
  -1   3   2        913.96        938.66        13.78 o                         
   0   3   2        298.50        265.30         4.21 o                         
   1   3   2          4.76          4.99         1.22 o                         
   2   3   2        278.10        260.37         5.49 o                         
   3   3   2       6075.82       6328.46       106.40 o                         
   4   3   2       1013.90       1074.45        19.06 o                         
   5   3   2         59.30         67.46         3.93 o                         
   6   3   2        206.86        168.85         6.70 o                         
   7   3   2          0.15         -3.64         3.64 o                         
   8   3   2          2.04          6.04         5.09 o                         
   9   3   2          0.80         -6.88         6.88 o                         
 -10   4   2          3.30         -0.21         6.49 o                         
  -9   4   2          1.16         -3.68         3.68 o                         
  -8   4   2        287.35        293.82         7.22 o                         
  -7   4   2          4.48         11.26         3.26 o                         
  -6   4   2        124.71        124.95         4.08 o                         
  -5   4   2         35.09         31.84         1.56 o                         
  -4   4   2         10.31         10.08         1.13 o                         
  -3   4   2         42.15         35.28         1.92 o                         
  -2   4   2       1166.19       1216.30        19.76 o                         
  -1   4   2          4.61         -1.22         1.22 o                         
   0   4   2       1263.95       1183.91        16.94 o                         
   1   4   2        221.56        198.95         3.92 o                         
   2   4   2          2.00         -1.14         1.20 o                         
   3   4   2         89.41         87.67         3.72 o                         
   4   4   2        115.84        110.90         4.13 o                         
   5   4   2         50.93         38.83         2.89 o                         
   6   4   2        389.62        425.98         9.62 o                         
   7   4   2          1.47          1.70         4.27 o                         
   8   4   2          0.31         -1.54         5.96 o                         
   9   4   2         27.53         20.37         9.52 o                         
 -10   5   2          0.18          1.33         7.01 o                         
  -9   5   2          0.00         -4.08         4.08 o                         
  -8   5   2        128.29        131.32         5.48 o                         
  -7   5   2        133.03        131.38         4.58 o                         
  -6   5   2        832.16        880.75        13.26 o                         
  -5   5   2       1154.93       1093.79        15.54 o                         
  -4   5   2          1.78          2.02         1.26 o                         
  -3   5   2        137.59        138.57         3.38 o                         
  -2   5   2        211.76        212.40         7.16 o                         
  -1   5   2       1377.40       1430.88        23.08 o                         
   0   5   2        284.76        274.98         6.84 o                         
   1   5   2         23.89         25.89         1.44 o                         
   2   5   2         38.94         40.62         2.30 o                         
   3   5   2         17.41         20.13         2.91 o                         
   4   5   2        106.89         90.30         4.41 o                         
   5   5   2        608.12        620.44        12.33 o                         
   6   5   2          2.65          8.32         3.12 o                         
   7   5   2        302.86        302.93        11.91 o                         
   8   5   2         17.05         -6.15         8.40 o                         
 -10   6   2          2.08          6.51         6.56 o                         
  -9   6   2          0.05         -1.88         5.85 o                         
  -8   6   2         44.51         33.02         3.41 o                         
  -7   6   2          3.26          5.65         2.40 o                         
  -6   6   2        847.97        831.42        13.20 o                         
  -5   6   2        590.12        688.34        11.65 o                         
  -4   6   2         42.60         39.74         3.27 o                         
  -3   6   2        120.68        101.03         3.83 o                         
  -2   6   2         30.39         22.81         2.60 o                         
  -1   6   2        213.32        233.56         5.07 o                         
   0   6   2         72.53         61.42         4.03 o                         
   1   6   2        113.85        125.14         3.54 o                         
   2   6   2        303.55        271.71         5.73 o                         
   3   6   2          4.93          4.48         2.01 o                         
   4   6   2         75.06         73.11         3.50 o                         
   5   6   2         47.36         52.19         4.00 o                         
   6   6   2          5.12         -2.41         4.94 o                         
   7   6   2         44.20         29.36         6.73 o                         
   8   6   2          3.22         -3.46        19.75 o                         
  -9   7   2         21.49         19.09         8.12 o                         
  -8   7   2          3.58          2.41         4.12 o                         
  -7   7   2         25.82         24.27         3.34 o                         
  -6   7   2         83.55         69.84         3.70 o                         
  -5   7   2         24.58         27.04         3.70 o                         
  -4   7   2        114.43        100.51         7.40 o                         
  -3   7   2         65.59         53.51         3.72 o                         
  -2   7   2         25.74         24.91         3.07 o                         
  -1   7   2          5.78         -0.67         2.11 o                         
   0   7   2          2.64          3.73         1.97 o                         
   1   7   2          1.71          0.88         1.59 o                         
   2   7   2         60.88         55.33         2.56 o                         
   3   7   2         49.99         47.85         2.81 o                         
   4   7   2          0.11          0.07         2.79 o                         
   5   7   2          1.54          4.31         3.76 o                         
   6   7   2          8.10         23.39         5.51 o                         
   7   7   2         14.23         27.49         9.03 o                         
  -9   8   2          7.52         16.41         9.58 o                         
  -8   8   2          0.02          0.42         6.42 o                         
  -7   8   2          0.46          2.00         4.07 o                         
  -6   8   2         45.25         48.24         3.91 o                         
  -5   8   2         10.41          9.11         4.19 o                         
  -4   8   2        252.33        262.25        15.33 o                         
  -3   8   2         98.62         81.63         7.34 o                         
  -2   8   2        125.23        132.42         6.72 o                         
  -1   8   2          4.55          4.85         2.86 o                         
   0   8   2        295.94        321.04         8.92 o                         
   1   8   2         11.04         14.99         2.18 o                         
   2   8   2         20.92         25.09         2.22 o                         
   3   8   2          0.00         -0.11         2.30 o                         
   4   8   2          5.80          3.69         3.67 o                         
   5   8   2         28.65         31.65         4.98 o                         
   6   8   2          4.84         18.10         6.79 o                         
  -8   9   2         54.47         54.43         6.75 o                         
  -7   9   2         21.02         23.34         6.35 o                         
  -6   9   2         22.99         26.47         6.17 o                         
  -5   9   2         80.10        105.27        10.44 o                         
  -4   9   2        217.51        236.25        22.96 o                         
  -3   9   2          8.05         14.57         4.23 o                         
  -2   9   2         34.81         33.57         5.10 o                         
  -1   9   2        215.45        223.86        16.76 o                         
   0   9   2         12.47         26.47         6.29 o                         
   1   9   2         15.89         12.61         3.07 o                         
   2   9   2          0.21          2.46         3.25 o                         
   3   9   2          9.00          3.05         4.18 o                         
   4   9   2         14.64         13.26         4.92 o                         
   5   9   2         43.51         59.28         9.65 o                         
   6   9   2         14.54         54.56        11.09 o                         
  -7  10   2          1.84          0.95         8.45 o                         
  -6  10   2         28.88         30.89         7.90 o                         
  -5  10   2         49.28         42.48         8.48 o                         
  -4  10   2         12.87         23.75         9.49 o                         
  -3  10   2         11.42         25.49         8.37 o                         
  -2  10   2          0.62          6.84         6.30 o                         
  -1  10   2         28.35         29.53         7.46 o                         
   0  10   2         34.27         43.87         6.72 o                         
   1  10   2          1.16         -3.68         5.80 o                         
   2  10   2          2.37          0.57         4.39 o                         
   3  10   2         14.43         22.63         5.23 o                         
   4  10   2          0.10         -5.52         8.33 o                         
  -6  11   2         37.15         66.43        10.55 o                         
  -5  11   2          9.20         18.73        10.06 o                         
  -4  11   2          6.70          2.28        11.19 o                         
  -3  11   2          0.24         31.40        12.89 o                         
  -2  11   2          1.12         29.43        16.71 o                         
  -1  11   2          3.42         31.88         9.05 o                         
   0  11   2          4.31         14.39         9.26 o                         
   1  11   2          0.31          2.96         9.00 o                         
   2  11   2          0.80         12.00         7.75 o                         
   3  11   2          0.80         -8.18        13.35 o                         
  -3  12   2         53.23        105.35        26.34 o                         
  -2  12   2         17.84         14.38        16.82 o                         
  -1  12   2          4.56         25.49        17.45 o                         
   0  12   2          8.55         59.12        17.52 o                         
  -2 -13   3          0.35         39.90        17.73 o                         
  -1 -13   3         10.39         11.29        11.31 o                         
   0 -13   3          5.79        -10.64        14.33 o                         
   1 -13   3          1.23          5.35        13.95 o                         
   2 -13   3         61.83         95.22        22.29 o                         
  -4 -12   3          2.47         -0.11         8.59 o                         
  -3 -12   3          0.10          1.82         6.67 o                         
  -2 -12   3          2.50          2.74        10.95 o                         
  -1 -12   3         25.75         51.28        19.01 o                         
   0 -12   3        103.38        115.03        12.10 o                         
   1 -12   3         39.45         43.50        11.80 o                         
   2 -12   3         29.26         48.63        17.22 o                         
  -6 -11   3         20.20         27.86        16.71 o                         
  -5 -11   3          3.80         21.78         8.34 o                         
  -4 -11   3          4.57         10.29         6.15 o                         
  -3 -11   3          0.72          6.96         4.85 o                         
  -2 -11   3         56.07         62.62         8.53 o                         
  -1 -11   3          6.96          1.97         6.89 o                         
   0 -11   3         44.12         55.41         6.25 o                         
   1 -11   3         14.55         27.93         6.57 o                         
   2 -11   3        237.85        280.21        16.56 o                         
   3 -11   3         40.82         45.59        15.20 o                         
   4 -11   3         26.03          9.12        15.20 o                         
   5 -11   3         10.60         19.91         8.29 o                         
   6 -11   3         33.34         37.99        10.74 o                         
  -7 -10   3          2.09         -4.60        13.68 o                         
  -6 -10   3          3.42         -6.72         6.72 o                         
  -5 -10   3          0.17          6.29         5.18 o                         
  -4 -10   3         58.40         61.13         3.87 o                         
  -3 -10   3         22.69         17.20         3.78 o                         
  -2 -10   3         36.03         36.42         4.52 o                         
  -1 -10   3        136.17        130.84         7.32 o                         
   0 -10   3          2.23          4.08         7.19 o                         
   1 -10   3        757.26        768.04        16.93 o                         
   2 -10   3         77.70         63.19         4.47 o                         
   3 -10   3         63.39         81.72         7.77 o                         
   4 -10   3          4.34          2.30         5.40 o                         
   5 -10   3          9.87         22.19         7.50 o                         
   6 -10   3          7.73          2.40         8.45 o                         
   7 -10   3          2.42          2.31         5.18 o                         
  -7  -9   3          2.58          7.13         7.03 o                         
  -6  -9   3         12.14         16.02         4.68 o                         
  -5  -9   3         22.07         26.03         3.89 o                         
  -4  -9   3          8.29          8.93         2.57 o                         
  -3  -9   3        208.88        202.08         4.83 o                         
  -2  -9   3         39.26         39.07         2.57 o                         
  -1  -9   3         71.46         71.62         5.36 o                         
   0  -9   3        786.19        823.94        21.22 o                         
   1  -9   3        108.42        102.84         6.29 o                         
   2  -9   3        944.38       1060.67        22.26 o                         
   3  -9   3        146.08        130.73         6.75 o                         
   4  -9   3        452.66        426.98        11.93 o                         
   5  -9   3         91.99         76.24        13.31 o                         
   6  -9   3          3.42          4.55         3.95 o                         
   7  -9   3         49.61         54.40         4.95 o                         
   8  -9   3         18.52         18.16         5.93 o                         
  -8  -8   3         27.01         38.90         8.53 o                         
  -7  -8   3         29.39         25.42         5.62 o                         
  -6  -8   3         55.76         60.24         5.46 o                         
  -5  -8   3          1.25         -2.59         2.59 o                         
  -4  -8   3          5.42          3.00         2.05 o                         
  -3  -8   3         67.63         61.40         3.23 o                         
  -2  -8   3        222.52        219.38         5.05 o                         
  -1  -8   3          0.13         -2.00         2.00 o                         
   0  -8   3         52.45         46.66         3.25 o                         
   1  -8   3       1180.19       1296.58        24.88 o                         
   2  -8   3        661.21        701.95        14.05 o                         
   3  -8   3        433.00        425.84        11.49 o                         
   4  -8   3         13.84         17.58         3.04 o                         
   5  -8   3         60.37         49.26         3.88 o                         
   6  -8   3          8.35          3.18         3.12 o                         
   7  -8   3          4.54         -3.53         3.68 o                         
   8  -8   3         29.76         37.29         5.19 o                         
   9  -8   3          0.12         -3.05         6.29 o                         
  -9  -7   3          0.88         16.78        11.56 o                         
  -8  -7   3        113.32         91.96        11.53 o                         
  -7  -7   3         46.53         50.53         6.88 o                         
  -6  -7   3          0.38         -2.36         2.63 o                         
  -5  -7   3         58.48         60.17         2.96 o                         
  -4  -7   3        441.16        412.98         8.36 o                         
  -3  -7   3        269.74        277.23         5.50 o                         
  -2  -7   3         22.95         25.06         1.56 o                         
  -1  -7   3         10.75          6.48         1.38 o                         
   0  -7   3         75.99         56.54         2.88 o                         
   1  -7   3        283.52        279.42         6.44 o                         
   2  -7   3        188.60        221.71         5.87 o                         
   3  -7   3         31.34         20.16         2.23 o                         
   4  -7   3         54.56         41.69         2.26 o                         
   5  -7   3         35.95         27.06         2.34 o                         
   6  -7   3          7.67          6.84         2.31 o                         
   7  -7   3          0.30         -2.99         2.99 o                         
   8  -7   3          0.54          1.55         3.94 o                         
   9  -7   3          2.84         14.65         6.13 o                         
  -9  -6   3          0.57         -1.56         9.50 o                         
  -8  -6   3          7.50          7.37         5.87 o                         
  -7  -6   3          3.21          0.61         3.14 o                         
  -6  -6   3          0.65          1.64         2.57 o                         
  -5  -6   3        116.51        118.12         4.95 o                         
  -4  -6   3        161.35        148.22         4.42 o                         
  -3  -6   3        124.58        110.75         3.65 o                         
  -2  -6   3        994.63       1043.73        15.69 o                         
  -1  -6   3        157.33        170.88         3.99 o                         
   0  -6   3         52.68         51.92         2.57 o                         
   1  -6   3        277.48        251.01         5.78 o                         
   2  -6   3          4.92          4.90         1.56 o                         
   3  -6   3        314.91        300.62         5.86 o                         
   4  -6   3        401.11        363.80         6.66 o                         
   5  -6   3        622.02        613.83        10.09 o                         
   6  -6   3         11.92         15.54         2.15 o                         
   7  -6   3         22.07         15.16         2.63 o                         
   8  -6   3          9.16         11.31         3.98 o                         
   9  -6   3          5.22          1.16         7.25 o                         
 -10  -5   3          6.39         21.75        11.67 o                         
  -9  -5   3          0.29         -0.68         6.76 o                         
  -8  -5   3         37.13         31.16         4.65 o                         
  -7  -5   3         77.08         80.45         4.90 o                         
  -6  -5   3         47.59         46.82         2.92 o                         
  -5  -5   3        211.30        182.20         4.97 o                         
  -4  -5   3          7.30          2.77         1.61 o                         
  -3  -5   3          0.00         -0.51         1.09 o                         
  -2  -5   3        407.73        416.14         6.77 o                         
  -1  -5   3          6.63          6.29         1.00 o                         
   0  -5   3        984.73       1143.27        17.15 o                         
   1  -5   3         86.49         79.23         2.73 o                         
   2  -5   3         37.67         49.95         2.51 o                         
   3  -5   3        525.11        546.15         9.39 o                         
   4  -5   3         16.47         11.27         1.31 o                         
   5  -5   3        434.21        429.72         7.34 o                         
   6  -5   3          5.06          4.88         2.87 o                         
   7  -5   3          0.18         -1.30         3.28 o                         
   8  -5   3          1.73         -3.76         3.76 o                         
   9  -5   3          3.97          0.23         7.32 o                         
  10  -5   3          0.36          8.10         8.63 o                         
 -10  -4   3          0.34         15.20        11.70 o                         
  -9  -4   3         20.99         14.59         5.88 o                         
  -8  -4   3        160.41        144.35         6.72 o                         
  -7  -4   3         40.21         33.41         3.12 o                         
  -6  -4   3         14.84         10.28         2.29 o                         
  -5  -4   3        108.15         97.70         3.78 o                         
  -4  -4   3         12.92          8.50         1.65 o                         
  -3  -4   3        320.59        270.51         5.41 o                         
  -2  -4   3        144.70        155.25         3.73 o                         
  -1  -4   3         41.81         50.66         1.81 o                         
   0  -4   3         41.92         24.24         1.18 o                         
   1  -4   3        498.35        478.88         7.33 o                         
   2  -4   3        215.07        225.33         4.01 o                         
   3  -4   3       1213.26       1265.82        19.04 o                         
   4  -4   3        112.82        115.87         3.35 o                         
   5  -4   3        214.01        231.39         5.23 o                         
   6  -4   3          0.75          2.22         1.93 o                         
   7  -4   3         20.48         16.64         2.67 o                         
   8  -4   3          9.56          6.28         4.19 o                         
   9  -4   3          9.70         11.87         5.46 o                         
  10  -4   3          4.42         -5.05         7.60 o                         
 -10  -3   3         13.28         16.89         8.12 o                         
  -9  -3   3         57.19         70.31         7.21 o                         
  -8  -3   3         16.07         20.73         3.58 o                         
  -7  -3   3          1.16          0.43         2.82 o                         
  -6  -3   3        434.74        403.22         8.24 o                         
  -5  -3   3          0.37         -1.70         1.70 o                         
  -4  -3   3        154.40        121.89         3.66 o                         
  -3  -3   3          3.32          0.38         1.42 o                         
  -2  -3   3        630.80        683.91        11.59 o                         
  -1  -3   3        125.27        128.21         3.15 o                         
   0  -3   3       1133.88       1201.53        18.06 o                         
   1  -3   3       1726.61       1842.92        28.63 o                         
   2  -3   3        359.18        325.38         5.98 o                         
   3  -3   3        546.92        532.38         9.41 o                         
   4  -3   3        184.79        191.58         6.71 o                         
   5  -3   3          7.94         12.66         3.58 o                         
   7  -3   3          0.40          1.70         2.61 o                         
   8  -3   3          2.48          2.40         3.63 o                         
   9  -3   3          0.34         -4.35         5.82 o                         
  10  -3   3          4.71         -2.69        12.14 o                         
 -11  -2   3         57.54         67.34        18.42 o                         
 -10  -2   3          0.29          7.43         6.99 o                         
  -9  -2   3          1.65          6.43         4.88 o                         
  -8  -2   3          0.29          3.93         3.37 o                         
  -7  -2   3        116.45        114.78         5.54 o                         
  -6  -2   3        152.47        137.77         4.56 o                         
  -5  -2   3        204.17        199.51         4.74 o                         
  -4  -2   3         16.08         11.00         1.47 o                         
  -3  -2   3          3.27          0.21         1.31 o                         
  -2  -2   3       1126.65       1730.89        36.00 o                         
  -1  -2   3        108.10         99.95         2.87 o                         
   0  -2   3       1625.51       1848.46        29.46 o                         
   1  -2   3          1.86         -0.81         0.96 o                         
   2  -2   3        226.23        191.23         4.04 o                         
   3  -2   3        241.73        192.52         4.06 o                         
   4  -2   3        447.45        393.03         7.37 o                         
   5  -2   3        171.83        178.48         4.63 o                         
   6  -2   3        712.58        838.93        14.83 o                         
   7  -2   3         23.15         26.73         2.89 o                         
   8  -2   3         17.19         27.65         4.44 o                         
   9  -2   3          6.43          0.00         5.09 o                         
  10  -2   3          0.95         -7.93         7.93 o                         
 -11  -1   3         10.20          8.62        10.93 o                         
 -10  -1   3         66.77         74.41         8.34 o                         
  -9  -1   3         14.00         23.16         5.01 o                         
  -8  -1   3          5.02          6.36         3.03 o                         
  -7  -1   3        173.90        201.98         6.63 o                         
  -6  -1   3       1248.07       1256.13        20.29 o                         
  -5  -1   3        670.33        671.98        11.36 o                         
  -4  -1   3          3.09         -1.31         1.31 o                         
  -3  -1   3        464.07        483.31         8.99 o                         
  -2  -1   3        353.41        522.03         8.95 o                         
  -1  -1   3         60.38         89.66         2.60 o                         
   0  -1   3       9183.44      15721.50       360.75 o                         
   1  -1   3        714.22        823.62        34.80 o                         
   2  -1   3          3.65          0.24         1.20 o                         
   3  -1   3        233.37        223.12         4.90 o                         
   4  -1   3         12.64         13.43         1.51 o                         
   5  -1   3          6.34         10.88         2.02 o                         
   6  -1   3        113.65        123.00         4.71 o                         
   7  -1   3          3.94          9.95         2.89 o                         
   8  -1   3         12.05         21.30         4.32 o                         
   9  -1   3          0.88         -5.83         5.83 o                         
  10  -1   3          2.72        -10.49        11.16 o                         
 -11   0   3        114.35        111.06        16.80 o                         
 -10   0   3         74.84        119.48         9.25 o                         
  -9   0   3         43.50         53.57         5.26 o                         
  -8   0   3          1.90          3.66         3.03 o                         
  -7   0   3         63.52        128.57         5.79 o                         
  -6   0   3        436.62        641.19        15.22 o                         
  -5   0   3        204.78        186.93         4.30 o                         
  -4   0   3         32.51         32.18         1.67 o                         
  -3   0   3        185.13        172.90         3.85 o                         
  -2   0   3        285.83        264.77         4.84 o                         
  -1   0   3         84.06         79.38         2.80 o                         
   0   0   3        146.89        145.35         5.51 o                         
   1   0   3          1.88          0.83         1.30 o                         
   2   0   3        254.05        233.89         5.63 o                         
   3   0   3         37.23         50.45         2.22 o                         
   4   0   3         93.93         85.71         3.17 o                         
   5   0   3        228.49        230.07         5.44 o                         
   6   0   3         12.82         19.39         2.39 o                         
   7   0   3          3.61          4.39         3.65 o                         
   8   0   3        116.60        123.17         6.15 o                         
   9   0   3          1.07         -6.23         6.23 o                         
  10   0   3         29.40         13.12         9.02 o                         
 -11   1   3         14.30         35.25         9.29 o                         
 -10   1   3         75.74        101.18         8.09 o                         
  -9   1   3         22.69         38.29         5.48 o                         
  -8   1   3         65.72         66.65         4.71 o                         
  -7   1   3         29.75         28.26         2.31 o                         
  -6   1   3          0.32          4.83         2.07 o                         
  -5   1   3        121.91         90.66         2.94 o                         
  -4   1   3        689.83        644.90         9.99 o                         
  -3   1   3         73.24         58.09         2.30 o                         
  -2   1   3        243.73        228.23         4.61 o                         
  -1   1   3         81.05         63.48         2.28 o                         
   0   1   3       1183.68       1046.85        17.25 o                         
   1   1   3        584.20        530.23         9.43 o                         
   2   1   3        718.82        664.62        12.44 o                         
   3   1   3         46.70         48.55         2.56 o                         
   4   1   3         36.90         46.15         2.82 o                         
   5   1   3          4.40          0.05         2.14 o                         
   6   1   3          3.07         -0.98         2.38 o                         
   7   1   3          3.30          5.05         2.91 o                         
   8   1   3         13.57         10.48         4.59 o                         
   9   1   3         57.33         43.42         6.54 o                         
  10   1   3          0.24         -9.05        10.77 o                         
 -11   2   3          0.44         -5.38         8.76 o                         
 -10   2   3          4.90          6.57         5.79 o                         
  -9   2   3          2.83         -1.51         4.99 o                         
  -8   2   3         36.58         33.57         3.50 o                         
  -7   2   3          7.99          8.97         2.19 o                         
  -6   2   3        114.12        110.54         3.72 o                         
  -5   2   3        263.08        231.45         4.56 o                         
  -4   2   3         93.66         83.23         2.63 o                         
  -3   2   3        315.88        337.65         6.12 o                         
  -2   2   3        193.08        155.61         3.28 o                         
  -1   2   3        391.82        343.98         5.97 o                         
   0   2   3        262.21        240.25         4.69 o                         
   1   2   3       2509.78       2216.47        37.41 o                         
   2   2   3         39.25         40.58         2.07 o                         
   3   2   3         39.04         38.29         2.22 o                         
   4   2   3       2178.66       2290.04        39.28 o                         
   5   2   3          2.00          2.14         2.49 o                         
   6   2   3         86.85         88.30         4.21 o                         
   7   2   3         20.64         19.86         4.27 o                         
   8   2   3         14.81         -5.54         5.54 o                         
   9   2   3         21.30          4.85         8.03 o                         
 -11   3   3          2.27         -0.44        10.41 o                         
 -10   3   3          0.12         -5.59         5.59 o                         
  -9   3   3         16.74         12.68         4.13 o                         
  -8   3   3        121.44        117.15         5.61 o                         
  -7   3   3          0.38         -1.99         1.99 o                         
  -6   3   3         33.15         27.79         2.02 o                         
  -5   3   3        414.65        384.22         6.89 o                         
  -4   3   3         64.85         50.80         2.67 o                         
  -3   3   3          4.81          0.78         0.99 o                         
  -2   3   3         82.29         66.53         2.11 o                         
  -1   3   3       1190.35       1161.34        16.37 o                         
   0   3   3          9.47          6.06         1.35 o                         
   1   3   3         77.63         75.66         3.10 o                         
   2   3   3        446.25        415.73         7.93 o                         
   3   3   3          9.69          9.92         1.68 o                         
   4   3   3          6.71          2.82         2.00 o                         
   5   3   3         46.76         43.47         3.49 o                         
   6   3   3       1561.18       1623.00        27.55 o                         
   7   3   3         26.41         24.08         4.01 o                         
   8   3   3          0.05         -6.32         6.32 o                         
   9   3   3          0.13         11.36         9.80 o                         
 -10   4   3          1.42         -5.66         5.66 o                         
  -9   4   3        158.83        157.33         6.86 o                         
  -8   4   3         21.57         19.46         3.01 o                         
  -7   4   3        199.22        180.64         5.96 o                         
  -6   4   3          2.26         -0.55         1.73 o                         
  -5   4   3        283.11        258.10         4.52 o                         
  -4   4   3        157.36        139.40         3.03 o                         
  -3   4   3         91.67         89.55         2.49 o                         
  -2   4   3        176.85        211.80         4.43 o                         
  -1   4   3        430.13        371.31         5.94 o                         
   0   4   3        697.04        667.81        10.22 o                         
   1   4   3        199.81        195.23         4.54 o                         
   2   4   3        143.40        136.77         4.50 o                         
   3   4   3         29.79         36.18         2.26 o                         
   4   4   3         60.19         67.04         3.33 o                         
   5   4   3       2052.95       2074.52        37.85 o                         
   6   4   3        187.72        199.14         8.22 o                         
   7   4   3         20.69         17.45         5.42 o                         
   8   4   3         47.45         22.54         7.77 o                         
   9   4   3          0.23          9.27        12.61 o                         
 -10   5   3          1.06         -1.08         5.67 o                         
  -9   5   3         76.12         75.37         4.86 o                         
  -8   5   3          2.90          0.20         3.32 o                         
  -7   5   3          7.80          9.39         2.29 o                         
  -6   5   3        219.95        185.08         4.36 o                         
  -5   5   3         72.34         60.71         2.60 o                         
  -4   5   3          8.05          8.10         1.38 o                         
  -3   5   3          0.54          0.51         1.18 o                         
  -2   5   3         58.73         53.04         2.20 o                         
  -1   5   3        136.84        122.93         3.13 o                         
   0   5   3        447.54        467.18         8.01 o                         
   1   5   3         46.30         37.61         1.90 o                         
   2   5   3        283.49        273.44         6.15 o                         
   3   5   3          5.80          4.49         1.67 o                         
   4   5   3         58.86         58.54         3.70 o                         
   5   5   3          2.13         12.41         3.15 o                         
   6   5   3         41.35         41.62         4.97 o                         
   7   5   3          0.23          9.48         5.92 o                         
   8   5   3        138.52        168.88        26.91 o                         
 -10   6   3          0.01         -8.48         8.48 o                         
  -9   6   3          0.44          3.37         4.87 o                         
  -8   6   3         19.87         18.52         3.69 o                         
  -7   6   3          7.25          6.88         2.45 o                         
  -6   6   3        233.58        215.76         5.06 o                         
  -5   6   3        326.21        317.71         6.35 o                         
  -4   6   3       1033.24       1097.86        18.28 o                         
  -3   6   3        531.56        517.51        11.17 o                         
  -2   6   3          0.00         -0.93         1.71 o                         
  -1   6   3         12.20          9.37         1.64 o                         
   0   6   3         83.58         79.48         3.04 o                         
   1   6   3        639.96        641.47        10.37 o                         
   2   6   3         80.69         79.26         3.01 o                         
   3   6   3         25.98         27.06         2.40 o                         
   4   6   3          4.32          5.24         2.38 o                         
   5   6   3         18.78         36.70         4.50 o                         
   6   6   3         74.54         59.88         6.68 o                         
   7   6   3        183.08        187.75        22.66 o                         
  -9   7   3         81.82         91.78         7.35 o                         
  -8   7   3         19.56         22.79         4.34 o                         
  -7   7   3          0.30         -0.39         3.25 o                         
  -6   7   3         18.66         15.11         2.67 o                         
  -5   7   3         22.55         26.36         2.79 o                         
  -4   7   3       1453.97       1478.73        29.00 o                         
  -3   7   3        513.33        588.31        18.65 o                         
  -2   7   3          7.20         11.46         2.39 o                         
  -1   7   3         29.03         24.49         2.50 o                         
   0   7   3          2.34          1.94         1.85 o                         
   1   7   3        134.69        154.99         5.07 o                         
   2   7   3         12.03         18.33         1.93 o                         
   3   7   3          4.52         10.23         2.31 o                         
   4   7   3         53.58         60.97         5.67 o                         
   5   7   3          2.66          2.80         4.07 o                         
   6   7   3         50.58         37.90         7.30 o                         
   7   7   3          8.78          5.64        13.03 o                         
  -8   8   3          0.57          2.95         7.99 o                         
  -7   8   3          8.16         11.95         4.34 o                         
  -6   8   3          0.58         -2.79         3.67 o                         
  -5   8   3         30.02         21.60         6.10 o                         
  -4   8   3         39.28         33.22         5.40 o                         
  -3   8   3         53.43         62.81         8.61 o                         
  -2   8   3         17.14         18.22         4.12 o                         
  -1   8   3        125.85        141.68         8.74 o                         
   0   8   3          0.53          0.71         2.68 o                         
   1   8   3          7.29          4.44         3.40 o                         
   2   8   3          4.17          1.38         2.26 o                         
   3   8   3          2.24         -0.25         3.01 o                         
   4   8   3         22.73         17.35         4.30 o                         
   5   8   3          9.41         28.70         7.53 o                         
   6   8   3          0.03         30.32        11.44 o                         
  -8   9   3          2.83          4.07        11.11 o                         
  -7   9   3          0.09         -3.34         7.11 o                         
  -6   9   3          6.36          5.73         6.58 o                         
  -5   9   3          3.35          6.75         6.14 o                         
  -4   9   3        103.34        122.40        12.31 o                         
  -3   9   3         35.92         24.89         7.90 o                         
  -2   9   3        102.34        103.63         7.42 o                         
  -1   9   3        178.24        214.91        11.04 o                         
   0   9   3        114.51        148.34        10.02 o                         
   1   9   3          0.13          1.31         3.17 o                         
   2   9   3        113.65        127.31         6.84 o                         
   3   9   3          3.32          4.85         3.85 o                         
   4   9   3          7.20         -0.07         5.88 o                         
   5   9   3          0.73          9.37         6.70 o                         
  -7  10   3         13.04         10.29        13.55 o                         
  -6  10   3         46.03         55.92        10.55 o                         
  -5  10   3         10.96         -0.55         8.29 o                         
  -4  10   3         22.30         30.04         7.16 o                         
  -3  10   3        112.41         81.28         9.50 o                         
  -2  10   3        141.29        139.38        15.34 o                         
  -1  10   3          4.83          9.89         7.23 o                         
   0  10   3          0.01         -7.07         8.83 o                         
   1  10   3         31.46         26.05         6.29 o                         
   2  10   3         10.77          3.65         6.58 o                         
   3  10   3          5.82         -1.96         7.15 o                         
   4  10   3          0.30         -2.44         8.48 o                         
  -5  11   3          0.37        -10.40        10.40 o                         
  -4  11   3          8.94         22.11        10.71 o                         
  -3  11   3         14.19         45.21        11.24 o                         
  -2  11   3          4.86          8.47        25.33 o                         
  -1  11   3         12.74         32.10        11.02 o                         
   0  11   3          1.08         11.84         9.85 o                         
   1  11   3          9.58          2.14         9.67 o                         
   2  11   3          1.80         -2.93         8.66 o                         
  -2 -13   4          4.90         10.58        15.21 o                         
  -1 -13   4         60.25         74.51        11.66 o                         
   0 -13   4          0.51        -15.20        19.25 o                         
   1 -13   4          0.34         15.79        13.95 o                         
   2 -13   4         67.72         99.28        23.30 o                         
   3 -13   4         39.98         56.73        23.30 o                         
  -4 -12   4          4.28         10.30        12.83 o                         
  -3 -12   4         33.89         30.23         7.88 o                         
  -2 -12   4         51.69         35.35        10.46 o                         
  -1 -12   4          0.66         -8.73         8.73 o                         
   0 -12   4          8.93         25.46        10.20 o                         
   1 -12   4          4.89          0.78        11.09 o                         
   2 -12   4          2.21         24.31        16.21 o                         
   3 -12   4          5.15         13.17        17.22 o                         
   4 -12   4         44.80         51.66        19.25 o                         
   5 -12   4          7.68          9.09        12.55 o                         
  -6 -11   4         17.56         15.52         7.47 o                         
  -5 -11   4         99.74         92.39         7.63 o                         
  -4 -11   4         43.42         51.65         5.81 o                         
  -3 -11   4         36.65         39.06         5.12 o                         
  -2 -11   4          1.12         -4.57         6.89 o                         
  -1 -11   4          0.05         -3.50         6.13 o                         
   0 -11   4          1.06          9.15         5.60 o                         
   1 -11   4         44.11         39.88         5.97 o                         
   2 -11   4        151.41        171.96        25.33 o                         
   3 -11   4         17.48         15.65         9.65 o                         
   4 -11   4         49.27         61.87        10.68 o                         
   5 -11   4         22.42         30.35        10.26 o                         
   6 -11   4        104.08        112.37        12.52 o                         
  -7 -10   4         16.97         41.79        10.09 o                         
  -6 -10   4          6.44          7.53         5.70 o                         
  -5 -10   4         73.69         78.42         5.07 o                         
  -4 -10   4         63.22         53.69         3.95 o                         
  -3 -10   4          0.13         -2.74         2.74 o                         
  -2 -10   4         39.12         37.99         3.25 o                         
  -1 -10   4          0.04         -1.13         3.29 o                         
   0 -10   4        147.00        157.29         7.40 o                         
   1 -10   4          1.51          2.82         3.67 o                         
   2 -10   4        124.41        102.23         5.97 o                         
   3 -10   4          0.10         -2.33         4.01 o                         
   4 -10   4         65.31         61.68         9.36 o                         
   5 -10   4         54.99         56.25         7.09 o                         
   6 -10   4         13.93         16.40         6.87 o                         
   7 -10   4         16.59          6.08         7.16 o                         
  -8  -9   4          4.24          9.62         9.31 o                         
  -7  -9   4          0.62         -6.79        10.43 o                         
  -6  -9   4          4.69          5.88         4.33 o                         
  -5  -9   4          1.01          1.13         3.07 o                         
  -4  -9   4          1.64          1.15         2.48 o                         
  -3  -9   4          0.49         -2.08         2.08 o                         
  -2  -9   4        151.32        158.37         4.48 o                         
  -1  -9   4         14.36          8.08         2.45 o                         
   0  -9   4         14.30          8.83         3.47 o                         
   1  -9   4        407.80        424.96         9.67 o                         
   2  -9   4         85.85         85.42         4.63 o                         
   3  -9   4        842.70        811.58        17.72 o                         
   4  -9   4         90.74         75.78         4.75 o                         
   5  -9   4         24.67         15.63         6.58 o                         
   6  -9   4          0.71          3.61         3.90 o                         
   7  -9   4         38.32         56.28         9.07 o                         
   8  -9   4          5.30          5.57         8.63 o                         
  -8  -8   4         12.09         32.18         8.03 o                         
  -7  -8   4          1.14          4.16         4.58 o                         
  -6  -8   4          0.01         -3.02         3.76 o                         
  -5  -8   4          0.00         -2.02         2.60 o                         
  -4  -8   4         13.61         10.33         2.14 o                         
  -3  -8   4         78.69         80.24         2.99 o                         
  -2  -8   4          0.01         -0.40         1.53 o                         
  -1  -8   4        508.70        510.97         9.96 o                         
   0  -8   4         87.77         79.47         3.89 o                         
   1  -8   4         42.25         38.60         2.79 o                         
   2  -8   4       1291.89       1445.15        27.22 o                         
   3  -8   4          9.54         11.27         2.82 o                         
   4  -8   4        513.08        545.39        11.20 o                         
   5  -8   4         55.95         55.92         3.07 o                         
   6  -8   4        258.67        250.13         7.41 o                         
   7  -8   4         59.88         69.12         5.00 o                         
   8  -8   4          1.39          2.48         5.82 o                         
  -9  -7   4          4.58         17.47         9.95 o                         
  -8  -7   4          0.01         -4.17         6.13 o                         
  -7  -7   4         52.93         50.46         6.87 o                         
  -6  -7   4        149.92        142.61         7.70 o                         
  -5  -7   4         11.50          3.83         2.41 o                         
  -4  -7   4        167.28        158.43         6.07 o                         
  -3  -7   4          0.00         -1.47         1.47 o                         
  -2  -7   4          0.07          0.53         1.20 o                         
  -1  -7   4          3.51          7.63         1.22 o                         
   0  -7   4        364.75        411.85         7.50 o                         
   1  -7   4         30.41         28.95         2.22 o                         
   2  -7   4          3.04          4.60         1.69 o                         
   3  -7   4       1797.02       1832.89        35.18 o                         
   4  -7   4        253.34        218.71         5.21 o                         
   5  -7   4        374.30        351.20         7.07 o                         
   6  -7   4          0.11         -0.05         2.38 o                         
   7  -7   4         42.36         34.74         3.86 o                         
   8  -7   4         16.87         21.34         4.74 o                         
   9  -7   4          0.45         -0.04         6.50 o                         
  -9  -6   4          6.21          7.42         7.76 o                         
  -8  -6   4         29.73         42.08         7.44 o                         
  -7  -6   4          1.56          3.46         3.20 o                         
  -6  -6   4        411.29        377.89         8.95 o                         
  -5  -6   4        186.28        168.98         4.97 o                         
  -4  -6   4          9.33          7.85         1.66 o                         
  -3  -6   4        173.39        176.94         4.38 o                         
  -2  -6   4       1629.77       1768.48        26.32 o                         
  -1  -6   4        793.42        868.06        13.03 o                         
   0  -6   4         47.01         35.57         1.63 o                         
   1  -6   4        122.81        118.71         3.30 o                         
   2  -6   4        161.35        143.63         3.49 o                         
   3  -6   4        354.33        321.56         5.98 o                         
   4  -6   4         24.85         36.62         1.79 o                         
   5  -6   4          1.97         -1.89         2.04 o                         
   6  -6   4         15.33          9.39         2.26 o                         
   7  -6   4         35.50         47.62         3.97 o                         
   8  -6   4          0.76          9.32         4.20 o                         
   9  -6   4          3.08         13.48         5.96 o                         
 -10  -5   4          0.01         -5.17         9.72 o                         
  -9  -5   4         17.10         18.19         9.21 o                         
  -8  -5   4          5.09          7.17         6.03 o                         
  -7  -5   4         24.13         16.68         3.24 o                         
  -6  -5   4         21.10         16.80         2.31 o                         
  -5  -5   4          1.91         -1.81         1.81 o                         
  -4  -5   4          9.04          5.67         1.55 o                         
  -3  -5   4        527.23        509.59         9.67 o                         
  -2  -5   4        372.55        388.95         6.58 o                         
  -1  -5   4        778.34        854.73        12.76 o                         
   0  -5   4       1330.10       1619.46        22.77 o                         
   1  -5   4         44.37         60.59         2.60 o                         
   2  -5   4        146.30        165.97         3.42 o                         
   3  -5   4        154.52        147.44         3.23 o                         
   4  -5   4         22.77         18.73         1.56 o                         
   5  -5   4         80.31         84.13         3.85 o                         
   6  -5   4        257.45        252.07         6.39 o                         
   7  -5   4        374.13        369.60         9.77 o                         
   8  -5   4          1.54         -3.32         5.09 o                         
   9  -5   4         19.81         23.66         8.07 o                         
 -10  -4   4          0.88         16.00         8.47 o                         
  -9  -4   4         23.08         24.24         6.05 o                         
  -8  -4   4         37.08         38.72         4.59 o                         
  -7  -4   4          2.33         -2.90         2.90 o                         
  -6  -4   4        235.64        225.70         5.94 o                         
  -5  -4   4         14.36         19.45         1.98 o                         
  -4  -4   4        113.68         97.66         3.45 o                         
  -3  -4   4        832.64        845.74        14.24 o                         
  -2  -4   4         60.34         58.24         2.80 o                         
  -1  -4   4         35.40         51.33         2.11 o                         
   0  -4   4        767.82        827.85        12.17 o                         
   1  -4   4         20.39         12.95         1.15 o                         
   2  -4   4        570.95        604.45        10.48 o                         
   3  -4   4          0.38         -1.29         1.37 o                         
   4  -4   4         15.98          5.69         1.57 o                         
   5  -4   4        275.28        310.89         6.61 o                         
   6  -4   4         88.77         86.91         5.42 o                         
   7  -4   4         80.36        136.43         6.91 o                         
   8  -4   4          8.69          8.04         4.16 o                         
   9  -4   4          0.42          5.67         6.67 o                         
 -10  -3   4         45.98         56.07         8.07 o                         
  -9  -3   4          4.39         14.95         6.80 o                         
  -8  -3   4         11.22         10.44         3.53 o                         
  -7  -3   4         21.83         20.59         2.90 o                         
  -6  -3   4        605.22        598.31        11.73 o                         
  -5  -3   4        201.79        191.72         4.89 o                         
  -4  -3   4        106.64         90.56         3.44 o                         
  -3  -3   4        604.78        718.38        15.21 o                         
  -2  -3   4         65.84         79.85         2.81 o                         
  -1  -3   4       1340.74       1710.58        29.14 o                         
   0  -3   4        161.67        168.44         3.64 o                         
   1  -3   4        657.97        792.19        13.19 o                         
   2  -3   4         49.33         49.81         2.36 o                         
   3  -3   4        129.62        120.20         3.51 o                         
   4  -3   4        196.07        187.56         4.42 o                         
   5  -3   4        263.33        340.88         7.08 o                         
   6  -3   4         24.86         35.59         3.14 o                         
   7  -3   4         89.15        115.81         5.63 o                         
   8  -3   4          3.95          9.87         4.61 o                         
   9  -3   4         10.48         14.48         6.34 o                         
  10  -3   4          4.92         13.94        11.93 o                         
 -11  -2   4         11.36         29.45        11.41 o                         
 -10  -2   4          0.01         15.04         7.24 o                         
  -9  -2   4        112.24        128.03        10.68 o                         
  -8  -2   4          7.27          1.16         3.37 o                         
  -7  -2   4        143.76        152.56         6.44 o                         
  -6  -2   4         72.39         87.37         3.69 o                         
  -5  -2   4         18.23         19.61         1.86 o                         
  -4  -2   4        858.88        866.60        14.76 o                         
  -3  -2   4         10.42         17.15         1.48 o                         
  -2  -2   4       1134.62       1847.58        31.58 o                         
  -1  -2   4        106.88        174.45         3.82 o                         
   0  -2   4        525.37        718.01        12.44 o                         
   1  -2   4        115.94        100.65         3.24 o                         
   2  -2   4        712.01        712.16        12.55 o                         
   3  -2   4        706.10        673.03        11.03 o                         
   4  -2   4          0.10          5.13         1.52 o                         
   5  -2   4        133.33        143.09         4.39 o                         
   6  -2   4         24.77         72.85         5.31 o                         
   7  -2   4          3.83         17.00         2.97 o                         
   8  -2   4          7.56         39.83         7.93 o                         
   9  -2   4          5.54         16.77         6.71 o                         
  10  -2   4          0.59         11.97        12.43 o                         
 -11  -1   4          0.00          9.88        10.64 o                         
 -10  -1   4        125.51        142.30        13.16 o                         
  -9  -1   4         60.93         74.20         6.53 o                         
  -8  -1   4         13.46         18.88         3.64 o                         
  -7  -1   4         27.33         46.91         3.77 o                         
  -6  -1   4        139.02        142.27         6.01 o                         
  -5  -1   4        558.61        542.34         9.50 o                         
  -4  -1   4         59.47         55.24         2.40 o                         
  -3  -1   4        210.47        263.48         6.33 o                         
  -2  -1   4         57.90         81.60         2.82 o                         
  -1  -1   4        120.30        191.21         4.03 o                         
   0  -1   4        892.07       1510.19        25.55 o                         
   1  -1   4        133.33        122.41         3.80 o                         
   2  -1   4        657.83        621.33        11.06 o                         
   3  -1   4          6.30          2.32         1.32 o                         
   4  -1   4        155.80        139.72         4.01 o                         
   5  -1   4          2.68          1.86         1.76 o                         
   6  -1   4         80.17         80.35         3.80 o                         
   7  -1   4         31.90         38.60         3.24 o                         
   8  -1   4        149.17        197.68        13.64 o                         
   9  -1   4         16.11         21.13         8.31 o                         
  10  -1   4          3.78         11.22        13.38 o                         
 -11   0   4         15.94         15.44         9.98 o                         
 -10   0   4        465.02        585.65        32.53 o                         
  -9   0   4         19.19         41.20         5.05 o                         
  -8   0   4         41.44         39.84         3.24 o                         
  -7   0   4         99.73        106.95         4.31 o                         
  -6   0   4          1.45          4.04         1.68 o                         
  -5   0   4        920.55        930.37        14.67 o                         
  -4   0   4       2705.39       2845.82        41.23 o                         
  -3   0   4       1839.56       1869.79        29.22 o                         
  -2   0   4         86.19         73.88         2.91 o                         
  -1   0   4        898.31        938.49        17.01 o                         
   0   0   4        212.20        221.46         5.38 o                         
   1   0   4         52.29         41.93         2.09 o                         
   2   0   4       2238.84       2265.46        38.36 o                         
   3   0   4        162.53        139.24         4.31 o                         
   4   0   4         10.48         10.05         1.97 o                         
   5   0   4         28.46         31.47         2.44 o                         
   6   0   4          0.80         -2.70         2.70 o                         
   7   0   4         21.56         22.03         3.11 o                         
   8   0   4         74.03         89.89         6.17 o                         
   9   0   4          0.72          3.09         7.55 o                         
 -11   1   4          5.66          5.72         9.94 o                         
 -10   1   4         33.61         90.16        20.26 o                         
  -9   1   4        359.01        401.40        17.44 o                         
  -8   1   4         53.38         50.11         3.97 o                         
  -7   1   4        146.65        154.52         5.01 o                         
  -6   1   4          0.00         -1.62         1.62 o                         
  -5   1   4         13.12          7.08         1.43 o                         
  -4   1   4       1487.26       1559.19        23.80 o                         
  -3   1   4        110.87         97.96         2.89 o                         
  -2   1   4          2.99          0.15         1.13 o                         
  -1   1   4        359.66        356.83         5.96 o                         
   0   1   4         84.71         68.39         2.53 o                         
   1   1   4         23.45         21.25         1.59 o                         
   2   1   4        301.91        276.90         6.71 o                         
   3   1   4         10.48          9.42         1.83 o                         
   4   1   4         78.74         90.86         4.66 o                         
   5   1   4          3.42          5.25         2.71 o                         
   6   1   4         23.63         20.25         3.03 o                         
   7   1   4         22.09         18.09         3.45 o                         
   8   1   4         20.37         27.54         5.33 o                         
   9   1   4          1.24         10.10        12.36 o                         
 -11   2   4          4.37          1.72         8.61 o                         
 -10   2   4         65.76         85.45         9.65 o                         
  -9   2   4         42.92         44.64         5.48 o                         
  -8   2   4        275.23        300.88         6.86 o                         
  -7   2   4         11.06          9.60         2.15 o                         
  -6   2   4         79.07         79.23         3.04 o                         
  -5   2   4        151.88        126.91         3.48 o                         
  -4   2   4         36.91         50.83         2.26 o                         
  -3   2   4        249.83        218.57         4.33 o                         
  -2   2   4       1439.89       1428.17        22.68 o                         
  -1   2   4        232.37        171.57         4.14 o                         
   0   2   4        578.39        458.17         7.38 o                         
   1   2   4         16.44         20.74         1.44 o                         
   2   2   4        135.82        110.06         3.76 o                         
   3   2   4        164.26        163.75         4.82 o                         
   4   2   4         37.22         31.41         2.45 o                         
   5   2   4         52.59         52.68         3.18 o                         
   6   2   4         25.26         26.30         3.51 o                         
   7   2   4          3.70          1.23         5.24 o                         
   8   2   4          3.13         14.25         7.13 o                         
   9   2   4          6.63         -0.85        11.67 o                         
 -10   3   4          2.50         -1.54         6.94 o                         
  -9   3   4          2.20         -0.37         3.64 o                         
  -8   3   4         16.42         14.83         2.59 o                         
  -7   3   4         26.42         22.18         2.30 o                         
  -6   3   4          1.28          2.45         1.68 o                         
  -5   3   4         60.15         44.52         2.21 o                         
  -4   3   4        270.50        292.83         5.51 o                         
  -3   3   4        159.82        134.82         3.12 o                         
  -2   3   4        416.50        407.37         6.53 o                         
  -1   3   4        764.78        752.72        11.80 o                         
   0   3   4        126.39         96.80         4.36 o                         
   1   3   4          8.04          6.37         1.36 o                         
   2   3   4         11.32         11.78         1.69 o                         
   3   3   4        301.11        270.56         6.29 o                         
   4   3   4          7.78          5.53         2.07 o                         
   5   3   4         13.60         15.28         3.25 o                         
   6   3   4        647.98        708.81        18.20 o                         
   7   3   4         13.54         11.65         5.23 o                         
   8   3   4         19.21         59.53         9.86 o                         
   9   3   4          1.54          5.74        11.39 o                         
 -10   4   4          0.20         -6.22         6.22 o                         
  -9   4   4          0.02         -2.39         3.97 o                         
  -8   4   4         15.83         11.35         3.06 o                         
  -7   4   4         91.75         79.32         3.35 o                         
  -6   4   4        201.46        181.79         4.72 o                         
  -5   4   4          0.08          1.54         1.58 o                         
  -4   4   4          1.06         -0.01         1.20 o                         
  -3   4   4        413.93        412.83         6.56 o                         
  -2   4   4        179.84        152.05         3.24 o                         
  -1   4   4         27.50         14.06         1.28 o                         
   0   4   4         90.12         79.47         2.78 o                         
   1   4   4         73.12         69.88         3.01 o                         
   2   4   4         46.06         44.66         2.16 o                         
   3   4   4          3.81          1.16         1.92 o                         
   4   4   4         93.72         90.15         4.76 o                         
   5   4   4         36.24         34.41         3.53 o                         
   6   4   4         19.99         20.30         5.08 o                         
   7   4   4         38.99         38.10         7.08 o                         
   8   4   4        180.79        256.70        18.06 o                         
 -10   5   4          7.76         -1.41         6.00 o                         
  -9   5   4          1.45         -1.29         4.62 o                         
  -8   5   4          4.79         10.51         3.26 o                         
  -7   5   4        203.94        214.35         6.27 o                         
  -6   5   4         62.64         59.50         2.39 o                         
  -5   5   4         66.17         55.51         2.36 o                         
  -4   5   4         49.64         37.45         1.82 o                         
  -3   5   4        218.60        216.63         4.48 o                         
  -2   5   4         69.55         59.12         2.40 o                         
  -1   5   4        149.56        140.77         3.29 o                         
   0   5   4         86.29         85.28         3.07 o                         
   1   5   4        161.29        148.20         3.92 o                         
   2   5   4        145.01        150.46         4.60 o                         
   3   5   4         15.94         19.16         2.02 o                         
   4   5   4         41.13         42.78         3.29 o                         
   5   5   4         14.15         24.45         3.19 o                         
   6   5   4         18.93         21.01         5.01 o                         
   7   5   4        563.43        583.52        19.83 o                         
   8   5   4         32.07         39.22        10.99 o                         
  -9   6   4         33.58         32.33         8.10 o                         
  -8   6   4          2.44          1.97         3.90 o                         
  -7   6   4        168.37        174.60         6.10 o                         
  -6   6   4          1.32         -0.88         2.05 o                         
  -5   6   4         18.59         21.11         2.16 o                         
  -4   6   4         34.21         23.90         2.02 o                         
  -3   6   4         80.39         65.21         3.78 o                         
  -2   6   4         10.65          6.41         1.60 o                         
  -1   6   4          0.12          0.47         1.88 o                         
   0   6   4         38.16         43.53         2.20 o                         
   1   6   4        121.85        128.94         4.11 o                         
   2   6   4        147.81        146.91         4.69 o                         
   3   6   4         39.30         43.88         3.06 o                         
   4   6   4         54.82         65.55         4.97 o                         
   5   6   4          3.97         10.87         4.25 o                         
   6   6   4         83.41         69.24         8.83 o                         
   7   6   4          0.73         -1.79         9.07 o                         
  -9   7   4         40.79         55.75         6.50 o                         
  -8   7   4          0.05         -0.01         5.11 o                         
  -7   7   4          3.67          1.80         3.90 o                         
  -6   7   4         56.33         61.08         4.18 o                         
  -5   7   4         32.90         33.49         2.90 o                         
  -4   7   4        140.30        126.09         6.37 o                         
  -3   7   4        411.55        424.63        10.64 o                         
  -2   7   4        490.19        565.21        17.67 o                         
  -1   7   4        112.90        158.19        13.45 o                         
   0   7   4          7.14          4.73         1.95 o                         
   1   7   4          0.59          2.45         2.08 o                         
   2   7   4         16.53         15.28         2.35 o                         
   3   7   4        185.16        204.82         9.58 o                         
   4   7   4         12.47         14.70         3.53 o                         
   5   7   4          9.11         20.45         4.38 o                         
   6   7   4          0.63          0.93         5.98 o                         
  -8   8   4         17.74         17.30         8.59 o                         
  -7   8   4         78.07        108.50        10.44 o                         
  -6   8   4         37.21         41.89         5.34 o                         
  -5   8   4         13.53         12.72         3.67 o                         
  -4   8   4          0.12         -3.87         3.87 o                         
  -3   8   4         71.02         51.83         7.68 o                         
  -2   8   4       1139.14       1218.58        26.15 o                         
  -1   8   4        151.38        362.66        26.34 o                         
   0   8   4         26.71         34.60         3.11 o                         
   1   8   4          1.57          2.33         2.64 o                         
   2   8   4          7.99          2.82         3.10 o                         
   3   8   4         49.95         60.36         4.04 o                         
   4   8   4          0.06          0.80         4.98 o                         
   5   8   4          0.30         -4.61         8.96 o                         
  -7   9   4         18.79         12.45        10.20 o                         
  -6   9   4          1.68          2.64         6.96 o                         
  -5   9   4          0.18         10.20         7.02 o                         
  -4   9   4          1.01         -5.84         5.84 o                         
  -3   9   4         45.34         38.57         7.90 o                         
  -2   9   4          0.06          5.98         7.98 o                         
  -1   9   4         13.44         22.03         3.66 o                         
   0   9   4          1.49          5.62         4.01 o                         
   1   9   4         69.48         87.64         5.02 o                         
   2   9   4          7.58          8.02         4.22 o                         
   3   9   4          2.69         10.02        11.26 o                         
   4   9   4          2.36         -2.52         6.02 o                         
  -6  10   4          6.20         -1.55        11.35 o                         
  -5  10   4          3.64         -8.05         9.47 o                         
  -4  10   4         13.64         33.02         7.79 o                         
  -3  10   4          1.14         -7.29         7.29 o                         
  -2  10   4         82.96         88.13         9.57 o                         
  -1  10   4         41.00         46.51         9.36 o                         
   0  10   4         44.08         55.94         5.47 o                         
   1  10   4        126.45        182.10        10.15 o                         
   2  10   4         41.99         47.89         7.14 o                         
   3  10   4          0.68          4.19        14.48 o                         
  -4  11   4         15.60         36.59        16.52 o                         
  -3  11   4          3.46          0.00        18.39 o                         
  -2  11   4         13.69         15.56        12.08 o                         
  -1  11   4         62.31         83.14        10.69 o                         
   0  11   4         67.08         89.21        12.64 o                         
   1  11   4         23.19         29.50        11.43 o                         
  -3 -13   5          2.15          6.78        13.84 o                         
  -2 -13   5          7.03          2.70        15.20 o                         
  -1 -13   5         14.54         29.82        11.01 o                         
   0 -13   5          1.09         -5.07        13.61 o                         
   1 -13   5          0.00         -1.18        13.24 o                         
   2 -13   5          0.19         -6.08        20.26 o                         
   3 -13   5          5.20         13.17        20.26 o                         
  -5 -12   5         65.00         58.49         9.54 o                         
  -4 -12   5          1.77          5.15        11.87 o                         
  -3 -12   5          3.13         -0.82         7.66 o                         
  -2 -12   5         14.84         14.45        10.46 o                         
  -1 -12   5          2.65          6.52         9.03 o                         
   0 -12   5          5.55         36.32        10.53 o                         
   1 -12   5        145.95        219.83        33.43 o                         
   2 -12   5          3.38          5.07        15.20 o                         
   3 -12   5          3.25         -8.10        16.21 o                         
   4 -12   5        115.06        124.26        11.60 o                         
   5 -12   5         27.42         22.80        10.67 o                         
  -6 -11   5         25.56         30.23         7.36 o                         
  -5 -11   5          2.50         -3.31         8.11 o                         
  -4 -11   5         34.95         44.34         4.84 o                         
  -3 -11   5        156.41        155.64         7.76 o                         
  -2 -11   5          0.21         -5.13         5.13 o                         
  -1 -11   5        101.50        119.36        12.14 o                         
   0 -11   5         60.43         44.52        10.64 o                         
   1 -11   5          0.26          3.28         8.32 o                         
   2 -11   5         67.21         77.75         8.65 o                         
   3 -11   5          0.77         -1.00         5.65 o                         
   4 -11   5          1.81          0.53         7.20 o                         
   5 -11   5          0.87          2.62         9.65 o                         
   6 -11   5          7.91         33.43        10.03 o                         
  -7 -10   5          0.04          2.08         6.56 o                         
  -6 -10   5          0.05         -1.60         6.58 o                         
  -5 -10   5          1.05         -1.07         3.90 o                         
  -4 -10   5         89.39         81.22         4.61 o                         
  -3 -10   5        242.85        238.25         5.88 o                         
  -2 -10   5         65.12         56.12         4.05 o                         
  -1 -10   5        298.85        317.18        10.80 o                         
   0 -10   5          1.91         -1.45         3.55 o                         
   1 -10   5          0.09          0.32         4.16 o                         
   2 -10   5          3.66         -2.08         3.05 o                         
   3 -10   5         20.26         26.13         3.91 o                         
   4 -10   5         90.36         89.41        12.57 o                         
   5 -10   5          0.93         10.47         8.24 o                         
   6 -10   5         26.10         45.68         9.81 o                         
   7 -10   5          5.94          4.57         9.67 o                         
  -8  -9   5          2.30         48.57        12.66 o                         
  -7  -9   5          4.60         -3.77         5.51 o                         
  -6  -9   5          1.89         -2.85         3.72 o                         
  -5  -9   5         62.48         63.86         3.79 o                         
  -4  -9   5         14.16          8.98         2.36 o                         
  -3  -9   5        234.12        239.93         5.33 o                         
  -2  -9   5        158.89        154.54         5.18 o                         
  -1  -9   5         45.20         48.79         3.79 o                         
   0  -9   5        100.79        110.86         5.71 o                         
   1  -9   5         15.28         13.19         3.55 o                         
   2  -9   5        155.71        176.26         6.64 o                         
   3  -9   5         13.06          9.91         3.06 o                         
   4  -9   5        177.26        173.70         8.89 o                         
   5  -9   5          1.42         -0.40         4.97 o                         
   6  -9   5          3.40         -2.03         5.07 o                         
   7  -9   5         70.64         65.57         8.08 o                         
   8  -9   5          6.75          3.55         6.34 o                         
  -9  -8   5          0.31          7.54        14.19 o                         
  -8  -8   5          0.04         15.77         6.56 o                         
  -7  -8   5          0.58         13.08         4.80 o                         
  -6  -8   5          4.29          5.47         3.56 o                         
  -5  -8   5          3.63          0.51         2.61 o                         
  -4  -8   5         16.84         15.00         2.13 o                         
  -3  -8   5          0.60         -1.05         1.68 o                         
  -2  -8   5          2.14         -1.57         1.57 o                         
  -1  -8   5          5.77          1.51         1.47 o                         
   0  -8   5        203.01        226.47         5.64 o                         
   1  -8   5          2.43         -1.61         1.85 o                         
   2  -8   5          0.14          0.97         2.14 o                         
   3  -8   5        548.96        562.69        11.44 o                         
   4  -8   5        177.15        164.04         4.74 o                         
   5  -8   5        477.18        423.51        10.21 o                         
   6  -8   5         30.25         33.89         3.19 o                         
   7  -8   5          0.61          4.20         3.81 o                         
   8  -8   5          0.00          0.51         6.54 o                         
  -9  -7   5         51.88         52.29        12.37 o                         
  -8  -7   5          1.68         11.21         5.76 o                         
  -7  -7   5         11.61         14.85         4.64 o                         
  -6  -7   5         16.21         16.14         2.69 o                         
  -5  -7   5          1.50         -2.15         2.20 o                         
  -4  -7   5         25.98         14.24         2.16 o                         
  -3  -7   5         13.25         10.78         1.67 o                         
  -2  -7   5         25.84         27.01         1.54 o                         
  -1  -7   5        171.23        163.22         3.41 o                         
   0  -7   5         71.85         72.83         2.49 o                         
   1  -7   5        598.88        666.80        11.36 o                         
   2  -7   5        139.80        135.38         3.66 o                         
   3  -7   5         10.90         13.76         1.76 o                         
   4  -7   5       1018.24        988.56        16.44 o                         
   5  -7   5         28.86         24.70         2.27 o                         
   6  -7   5        157.12        155.05         5.65 o                         
   7  -7   5          3.12         -3.69         3.69 o                         
   8  -7   5         56.95         50.41         5.77 o                         
   9  -7   5         20.62         16.50         6.90 o                         
 -10  -6   5          0.35          2.79        14.57 o                         
  -9  -6   5          0.05          8.45         7.16 o                         
  -8  -6   5          1.26          8.45         5.57 o                         
  -7  -6   5         12.63          7.25         3.04 o                         
  -6  -6   5          1.19          2.04         2.60 o                         
  -5  -6   5        104.15        105.29         5.34 o                         
  -4  -6   5        506.79        459.00         8.72 o                         
  -3  -6   5         54.24         49.92         2.50 o                         
  -2  -6   5        384.55        393.62         6.95 o                         
  -1  -6   5         16.27         25.81         1.70 o                         
   0  -6   5         15.86         17.04         1.23 o                         
   1  -6   5         24.92         11.47         1.21 o                         
   2  -6   5        411.46        453.04         7.25 o                         
   3  -6   5        161.78        158.83         3.74 o                         
   4  -6   5          7.42          5.64         1.53 o                         
   5  -6   5       1189.91       1144.63        17.86 o                         
   6  -6   5         75.55         59.16         3.13 o                         
   7  -6   5        240.92        217.29        12.91 o                         
   8  -6   5          6.43          6.25         4.55 o                         
   9  -6   5          9.89          9.43         6.29 o                         
 -10  -5   5          1.60         -1.68         9.60 o                         
  -9  -5   5          0.04          5.02         6.92 o                         
  -8  -5   5         16.09         17.45         4.92 o                         
  -7  -5   5          6.56          3.04         2.99 o                         
  -6  -5   5         49.15         48.98         2.68 o                         
  -5  -5   5         41.18         38.62         2.39 o                         
  -4  -5   5       1483.54       1451.96        24.15 o                         
  -3  -5   5        496.76        518.39         9.30 o                         
  -2  -5   5         40.56         38.66         1.89 o                         
  -1  -5   5         66.36         63.30         2.59 o                         
   0  -5   5       2632.14       3310.43        47.04 o                         
   1  -5   5        770.83        812.21        12.22 o                         
   2  -5   5          8.98         10.40         1.20 o                         
   3  -5   5         92.49         90.96         3.02 o                         
   4  -5   5        205.18        181.40         4.44 o                         
   5  -5   5        204.41        188.34         5.38 o                         
   6  -5   5          0.52          0.02         2.66 o                         
   7  -5   5          3.55          1.18         3.56 o                         
   8  -5   5          5.59         11.91         4.55 o                         
   9  -5   5         11.64         12.38         8.59 o                         
 -10  -4   5         22.62         46.28         9.62 o                         
  -9  -4   5          0.50         -2.89         5.67 o                         
  -8  -4   5          7.58         -0.84         3.81 o                         
  -7  -4   5         50.69         41.06         3.25 o                         
  -6  -4   5         12.87          7.71         2.39 o                         
  -5  -4   5        143.77        110.94         4.05 o                         
  -4  -4   5        135.23        143.30         4.06 o                         
  -3  -4   5        131.33        127.66         3.66 o                         
  -2  -4   5         63.07         57.62         2.47 o                         
  -1  -4   5       1323.90       1712.12        27.24 o                         
   0  -4   5        597.68        717.69        11.65 o                         
   1  -4   5       1247.84       1414.89        22.33 o                         
   2  -4   5        793.56        846.52        14.25 o                         
   3  -4   5          1.41         -1.45         2.10 o                         
   4  -4   5         42.01         47.30         2.55 o                         
   5  -4   5         55.96         53.42         2.55 o                         
   6  -4   5         30.35         31.93         2.51 o                         
   7  -4   5         21.06         40.68         5.94 o                         
   8  -4   5        132.68        169.77        12.78 o                         
   9  -4   5        122.04        129.11         9.58 o                         
 -10  -3   5          0.68         16.67         8.69 o                         
  -9  -3   5         53.90         62.87         6.31 o                         
  -8  -3   5         29.13         28.62         3.99 o                         
  -7  -3   5         44.76         40.52         3.24 o                         
  -6  -3   5         82.81         75.52         3.41 o                         
  -5  -3   5         31.09         19.35         1.91 o                         
  -4  -3   5       1044.69       1145.77        19.20 o                         
  -3  -3   5         33.05         24.25         1.71 o                         
  -2  -3   5        171.35        205.97         4.52 o                         
  -1  -3   5       1809.93       2576.42        43.67 o                         
   0  -3   5        180.83        215.93         4.57 o                         
   1  -3   5         49.25         80.49         2.74 o                         
   2  -3   5        292.34        282.36         5.80 o                         
   3  -3   5         82.58         71.01         3.89 o                         
   4  -3   5         73.18         78.63         3.60 o                         
   5  -3   5          7.92          5.77         1.91 o                         
   6  -3   5         29.56         70.04         4.96 o                         
   7  -3   5        154.19        212.30        11.40 o                         
   8  -3   5        108.37        124.47         9.52 o                         
   9  -3   5          7.48         14.35         7.07 o                         
 -11  -2   5         74.36         85.12        12.51 o                         
 -10  -2   5         60.79         58.07        12.28 o                         
  -9  -2   5        283.30        308.37        15.97 o                         
  -8  -2   5        145.27        140.21         5.70 o                         
  -7  -2   5          7.89          4.05         2.56 o                         
  -6  -2   5        181.56        165.33         4.79 o                         
  -5  -2   5         22.84         23.74         1.96 o                         
  -4  -2   5       1558.23       1993.08        32.66 o                         
  -3  -2   5       1064.12       1750.48        32.16 o                         
  -2  -2   5        259.78        449.15         7.75 o                         
  -1  -2   5        965.53       1712.17        27.80 o                         
   0  -2   5         15.62         19.56         1.48 o                         
   1  -2   5       1277.49       1365.26        36.88 o                         
   2  -2   5        112.64        100.80         3.28 o                         
   3  -2   5        387.28        389.29         7.71 o                         
   4  -2   5         45.45         78.00        12.16 o                         
   5  -2   5         26.91         79.16         5.24 o                         
   6  -2   5         79.70         78.10         3.76 o                         
   7  -2   5         42.93         50.60         3.96 o                         
   8  -2   5          2.79         10.99         5.16 o                         
   9  -2   5         19.82         41.10         8.46 o                         
 -11  -1   5         11.80         33.76        14.72 o                         
 -10  -1   5         40.75         49.80        11.99 o                         
  -9  -1   5         36.81        164.95        19.62 o                         
  -8  -1   5          0.83         37.51         4.06 o                         
  -7  -1   5        145.26        131.25         5.61 o                         
  -6  -1   5         26.56         19.59         1.91 o                         
  -5  -1   5        423.97        470.50         8.17 o                         
  -4  -1   5         98.28        108.70         3.17 o                         
  -3  -1   5        316.48        468.26        12.38 o                         
  -2  -1   5        583.38        803.87        22.34 o                         
  -1  -1   5          0.01          1.39         1.31 o                         
   0  -1   5       1266.52       1867.16        31.58 o                         
   1  -1   5        144.08        132.14         3.79 o                         
   2  -1   5         45.87         49.19         2.12 o                         
   3  -1   5          0.76         -0.72         1.65 o                         
   4  -1   5        267.11        273.13         6.32 o                         
   5  -1   5        118.91        116.31         4.50 o                         
   6  -1   5         11.81         11.56         2.95 o                         
   7  -1   5         21.81         30.94         3.73 o                         
   8  -1   5          8.19         14.58         5.09 o                         
   9  -1   5          9.47         18.97         7.43 o                         
 -11   0   5          0.16         11.43        16.96 o                         
 -10   0   5         11.22         20.70         8.59 o                         
  -9   0   5          5.65         10.47         5.94 o                         
  -8   0   5        373.46        346.95         8.23 o                         
  -7   0   5         21.75         25.10         2.63 o                         
  -6   0   5         49.35         53.01         2.44 o                         
  -5   0   5         22.67         21.36         1.62 o                         
  -4   0   5        820.98        811.48        13.31 o                         
  -3   0   5       1677.22       1731.65        28.38 o                         
  -2   0   5          6.14          8.08         1.56 o                         
  -1   0   5          2.56          5.49         1.33 o                         
   0   0   5         53.64         47.58         2.28 o                         
   1   0   5         72.86         77.90         3.01 o                         
   2   0   5        100.14        105.62         3.42 o                         
   3   0   5        169.74        141.37         4.29 o                         
   4   0   5        151.95        161.70         5.26 o                         
   5   0   5          0.30         -1.97         2.34 o                         
   6   0   5         56.85         65.15         4.12 o                         
   7   0   5          2.51          9.36         4.01 o                         
   8   0   5          9.22          4.09         5.89 o                         
   9   0   5          1.00         10.16         9.42 o                         
 -11   1   5          0.42        -10.93        10.93 o                         
 -10   1   5         14.02         19.41         7.05 o                         
  -9   1   5         79.00         61.63         5.44 o                         
  -8   1   5       1472.27       1562.12        29.60 o                         
  -7   1   5         34.97         27.78         2.64 o                         
  -6   1   5          6.52          5.14         1.83 o                         
  -5   1   5        381.38        370.93         6.72 o                         
  -4   1   5         63.72         60.58         2.46 o                         
  -3   1   5       1446.78       1486.19        21.83 o                         
  -2   1   5       1766.19       1857.40        29.03 o                         
  -1   1   5       2009.60       1968.76        29.47 o                         
   0   1   5        178.94        166.15         3.84 o                         
   1   1   5        231.91        216.94         4.93 o                         
   2   1   5          3.57          1.98         1.50 o                         
   3   1   5          0.70         -1.96         1.96 o                         
   4   1   5        322.53        354.38         8.27 o                         
   5   1   5         19.53         18.23         2.94 o                         
   6   1   5          2.16         -0.02         3.17 o                         
   7   1   5          1.07          3.68         4.79 o                         
   8   1   5          0.33          4.04         6.46 o                         
   9   1   5         11.58         14.02        10.09 o                         
 -11   2   5          0.00         18.81        11.11 o                         
 -10   2   5          0.73          8.96         8.83 o                         
  -9   2   5         61.58         59.56         4.77 o                         
  -8   2   5          1.45         14.04         5.29 o                         
  -7   2   5        811.92        771.41        12.87 o                         
  -6   2   5         16.12         12.60         1.88 o                         
  -5   2   5        428.97        408.65         7.25 o                         
  -4   2   5         21.48         23.27         1.71 o                         
  -3   2   5        115.58        128.76         3.14 o                         
  -2   2   5       1136.15       1212.59        20.22 o                         
  -1   2   5         81.90         49.59         2.04 o                         
   0   2   5         16.78         12.21         1.35 o                         
   1   2   5        139.63        123.47         3.53 o                         
   2   2   5          0.29         -2.55         2.55 o                         
   3   2   5         17.88         18.26         2.05 o                         
   4   2   5        111.52        112.77         4.88 o                         
   5   2   5         20.67         17.12         2.86 o                         
   6   2   5         18.39         23.28         3.65 o                         
   7   2   5          0.16         -4.69         4.69 o                         
   8   2   5          8.12          0.14         7.48 o                         
 -10   3   5          2.59         11.63        10.38 o                         
  -9   3   5         10.03          6.62         4.00 o                         
  -8   3   5        257.00        243.11         6.85 o                         
  -7   3   5         57.30         54.41         2.81 o                         
  -6   3   5        398.22        402.59         8.07 o                         
  -5   3   5          4.17          3.38         1.62 o                         
  -4   3   5         28.75         26.43         1.64 o                         
  -3   3   5         74.49         57.24         2.24 o                         
  -2   3   5        130.99        140.76         4.37 o                         
  -1   3   5         22.84         18.85         1.46 o                         
   0   3   5        454.89        464.23         8.77 o                         
   1   3   5         90.38         71.14         2.87 o                         
   2   3   5        155.47        139.55         4.32 o                         
   3   3   5          0.37          0.58         1.90 o                         
   4   3   5         24.20         14.18         2.26 o                         
   5   3   5         21.81         31.86         3.59 o                         
   6   3   5          0.31          4.95         4.10 o                         
   7   3   5         22.51         20.79         6.07 o                         
   8   3   5         11.97         13.22         9.32 o                         
 -10   4   5         49.42         77.86         9.21 o                         
  -9   4   5         31.41         32.79         4.32 o                         
  -8   4   5          6.69          5.75         3.31 o                         
  -7   4   5          2.77          5.32         2.34 o                         
  -6   4   5        153.25        129.18         4.11 o                         
  -5   4   5        115.44        122.31         3.87 o                         
  -4   4   5         62.30         64.41         2.42 o                         
  -3   4   5         88.51         71.82         2.49 o                         
  -2   4   5        113.28        112.86         2.88 o                         
  -1   4   5         54.97         40.02         1.87 o                         
   0   4   5        487.24        479.66         9.18 o                         
   1   4   5        398.55        414.53         8.91 o                         
   2   4   5         27.79         23.65         1.91 o                         
   3   4   5          0.14         -2.14         2.14 o                         
   4   4   5          0.49         -2.27         2.70 o                         
   5   4   5         22.01         21.08         3.14 o                         
   6   4   5          7.91         11.31         4.89 o                         
   7   4   5          0.23          7.06         6.63 o                         
   8   4   5        169.98        285.19        22.08 o                         
 -10   5   5         78.65         28.09         8.92 o                         
  -9   5   5          0.23          2.27         4.84 o                         
  -8   5   5          1.54          1.20         3.87 o                         
  -7   5   5          7.39          1.93         2.63 o                         
  -6   5   5        101.66        100.06         4.12 o                         
  -5   5   5        125.09        106.82         3.63 o                         
  -4   5   5        135.33        119.32         3.48 o                         
  -3   5   5         31.12         29.46         1.75 o                         
  -2   5   5          9.74         10.95         1.52 o                         
  -1   5   5        175.21        179.03         3.92 o                         
   0   5   5         27.41         23.57         1.80 o                         
   1   5   5         82.28         71.43         3.47 o                         
   2   5   5         25.31         21.64         2.15 o                         
   3   5   5          1.70         -2.36         2.43 o                         
   4   5   5         20.33         15.14         3.29 o                         
   5   5   5          0.03          6.20         4.11 o                         
   6   5   5         15.28         13.00         5.23 o                         
   7   5   5         60.84         42.12        11.42 o                         
  -9   6   5          4.57          4.57        10.09 o                         
  -8   6   5          1.65          0.54         3.85 o                         
  -7   6   5          9.27          7.21         3.03 o                         
  -6   6   5          0.42          3.07         2.41 o                         
  -5   6   5         85.40         95.26         3.87 o                         
  -4   6   5         49.64         41.34         2.38 o                         
  -3   6   5          1.74          0.31         1.80 o                         
  -2   6   5         19.74         15.93         1.87 o                         
  -1   6   5         52.04         49.07         2.38 o                         
   0   6   5          4.53          1.32         1.95 o                         
   1   6   5         36.43         44.02         2.60 o                         
   2   6   5         19.22         17.76         2.51 o                         
   3   6   5          5.78          6.47         2.59 o                         
   4   6   5         24.65         29.69         4.05 o                         
   5   6   5          0.01         21.02         4.41 o                         
   6   6   5          2.91         36.01         6.79 o                         
  -9   7   5          2.46          6.61         6.47 o                         
  -8   7   5          2.04          1.50         5.36 o                         
  -7   7   5         43.99         48.70         4.58 o                         
  -6   7   5         23.03         19.71         3.35 o                         
  -5   7   5        144.05        144.43         5.21 o                         
  -4   7   5         12.96          8.17         2.30 o                         
  -3   7   5          1.99          0.79         3.31 o                         
  -2   7   5          0.33          5.22         2.79 o                         
  -1   7   5         29.88         30.05         2.48 o                         
   0   7   5          4.04          1.73         2.19 o                         
   1   7   5          1.09          3.54         2.81 o                         
   2   7   5          7.00          7.59         2.85 o                         
   3   7   5         46.51         46.06         4.09 o                         
   4   7   5         52.14         42.36         4.89 o                         
   5   7   5         13.84          9.31         6.87 o                         
   6   7   5         12.12         36.80         7.83 o                         
  -8   8   5          4.05          2.10         8.59 o                         
  -7   8   5         71.46         88.94         8.28 o                         
  -6   8   5          1.64          1.68         4.30 o                         
  -5   8   5         14.73         18.10         4.68 o                         
  -4   8   5         42.80         44.80         4.79 o                         
  -3   8   5         21.28         20.24         3.85 o                         
  -2   8   5         16.43         21.50         3.73 o                         
  -1   8   5        221.09        242.15        10.28 o                         
   0   8   5        128.95        169.39         6.95 o                         
   1   8   5         26.86         33.03         3.51 o                         
   2   8   5          3.54          7.06         3.68 o                         
   3   8   5          4.57         -3.22         4.57 o                         
   4   8   5          7.36          6.68         6.84 o                         
   5   8   5         43.35         63.02         8.60 o                         
  -7   9   5         63.00         70.71         9.80 o                         
  -6   9   5          6.84          9.49         7.68 o                         
  -5   9   5         27.08         38.43         7.47 o                         
  -4   9   5         37.51         44.29         7.21 o                         
  -3   9   5         33.43         37.55         7.50 o                         
  -2   9   5          0.58         -0.61         8.56 o                         
  -1   9   5         80.49         94.98         6.76 o                         
   0   9   5        472.71        564.71        24.09 o                         
   1   9   5         20.47         39.13         5.02 o                         
   2   9   5         13.24         18.38         5.56 o                         
   3   9   5          0.00         -2.50         6.24 o                         
  -5  10   5          5.16          4.23        12.22 o                         
  -4  10   5          1.08         -0.30         8.09 o                         
  -3  10   5          0.07         -5.16        10.01 o                         
  -2  10   5          2.06          5.51        11.12 o                         
  -1  10   5         61.98         74.58        14.95 o                         
   0  10   5          7.49         -1.87         5.68 o                         
   1  10   5          0.66         -2.31         8.48 o                         
   2  10   5          8.65         27.39         9.44 o                         
  -3 -13   6          0.01        -12.07        17.73 o                         
  -2 -13   6          3.95          0.14        12.16 o                         
  -1 -13   6         15.44         -4.05        19.25 o                         
   0 -13   6          0.04         11.14        13.61 o                         
   1 -13   6         87.01        138.78        24.31 o                         
   2 -13   6          0.21         19.25        20.26 o                         
   3 -13   6         25.05         69.90        22.29 o                         
  -5 -12   6        134.33        130.17        11.52 o                         
  -4 -12   6        120.37        122.09        16.82 o                         
  -3 -12   6         45.61         64.46         7.01 o                         
  -2 -12   6         38.27         35.74        14.69 o                         
  -1 -12   6         12.28         24.24         9.63 o                         
   0 -12   6          6.61         17.66        10.16 o                         
   1 -12   6         25.38         29.38        16.21 o                         
   2 -12   6          0.15          4.05        13.17 o                         
   3 -12   6          2.07          7.57        11.39 o                         
   4 -12   6          3.21         10.51         8.41 o                         
   5 -12   6         21.25         20.44         9.89 o                         
  -6 -11   6          0.67          6.82         8.27 o                         
  -5 -11   6        294.41        322.39        19.89 o                         
  -4 -11   6        181.87        205.99         8.87 o                         
  -3 -11   6         90.81         98.67         5.84 o                         
  -2 -11   6          1.05         -1.51         7.02 o                         
  -1 -11   6          4.68          3.85         9.12 o                         
   0 -11   6         23.43         20.94        26.85 o                         
   1 -11   6          0.91          1.63         5.85 o                         
   2 -11   6         21.06         24.15        11.40 o                         
   3 -11   6        182.98        208.87        12.81 o                         
   4 -11   6          0.83         -2.86         6.43 o                         
   5 -11   6          6.19         10.54         7.41 o                         
   6 -11   6         86.73        116.11        13.80 o                         
  -7 -10   6          1.16         -1.60         6.56 o                         
  -6 -10   6          2.28         14.71         9.27 o                         
  -5 -10   6          0.01         -0.33         3.82 o                         
  -4 -10   6        101.50         95.75         4.53 o                         
  -3 -10   6         13.80         14.72         3.34 o                         
  -2 -10   6        157.94        151.19         5.65 o                         
  -1 -10   6        252.00        265.22        10.91 o                         
   0 -10   6          2.16          0.09         4.87 o                         
   1 -10   6        108.49        108.43         6.36 o                         
   2 -10   6         15.02         19.74         4.03 o                         
   3 -10   6          0.51          3.78         5.29 o                         
   4 -10   6         95.72        125.55        11.26 o                         
   5 -10   6          3.79          7.28         5.94 o                         
   6 -10   6          0.51         13.33         7.46 o                         
   7 -10   6          1.14         -0.55         7.39 o                         
  -8  -9   6          0.66         13.78         8.46 o                         
  -7  -9   6          7.55         12.33         5.61 o                         
  -6  -9   6          2.51          2.61         3.99 o                         
  -5  -9   6          0.03         -1.28         2.90 o                         
  -4  -9   6          1.01          2.78         2.23 o                         
  -3  -9   6         18.64         21.78         3.13 o                         
  -2  -9   6        406.17        394.37         7.55 o                         
  -1  -9   6        486.52        474.84         8.58 o                         
   0  -9   6         35.51         39.15         2.92 o                         
   1  -9   6        717.14        751.45        13.80 o                         
   2  -9   6          9.13          7.64         3.06 o                         
   3  -9   6          1.07          2.58         2.50 o                         
   4  -9   6         16.96         16.70         3.01 o                         
   5  -9   6          2.43         -2.42         3.80 o                         
   6  -9   6         17.71          8.40         4.49 o                         
   7  -9   6          0.15         -6.70         6.70 o                         
  -9  -8   6         67.65         64.29        14.36 o                         
  -8  -8   6          0.56          5.03         6.25 o                         
  -7  -8   6          4.37          0.25         4.53 o                         
  -6  -8   6          0.11          4.43         3.83 o                         
  -5  -8   6          0.44          0.63         3.02 o                         
  -4  -8   6         19.47         20.01         2.26 o                         
  -3  -8   6        164.84        156.33         4.13 o                         
  -2  -8   6         14.69         15.18         1.72 o                         
  -1  -8   6        546.20        572.90         9.29 o                         
   0  -8   6        276.19        253.37         7.40 o                         
   1  -8   6        307.16        306.94         6.17 o                         
   2  -8   6        103.88        107.55         3.62 o                         
   3  -8   6        102.30         82.41         3.91 o                         
   4  -8   6         84.54         93.21         3.99 o                         
   5  -8   6         81.70         65.96         3.18 o                         
   6  -8   6         98.55         92.66         6.15 o                         
   7  -8   6          1.06         -3.30         4.67 o                         
   8  -8   6          0.01          4.42         6.75 o                         
  -9  -7   6          4.79         33.28        10.75 o                         
  -8  -7   6          0.69          6.55         5.94 o                         
  -7  -7   6         39.30         37.80         4.49 o                         
  -6  -7   6          6.12         -0.77         3.09 o                         
  -5  -7   6          7.54          7.76         2.27 o                         
  -4  -7   6          8.29          1.19         1.77 o                         
  -3  -7   6         68.20         69.28         2.82 o                         
  -2  -7   6          2.17         -0.03         1.43 o                         
  -1  -7   6          1.15          0.66         1.28 o                         
   0  -7   6         10.83         15.00         1.31 o                         
   1  -7   6         33.05         36.69         1.70 o                         
   2  -7   6         50.62         51.47         2.31 o                         
   3  -7   6          0.97         -1.56         1.56 o                         
   4  -7   6          8.76          3.67         1.93 o                         
   5  -7   6        243.41        257.16         7.12 o                         
   6  -7   6        120.03        111.21         6.92 o                         
   7  -7   6        112.66        110.94         5.58 o                         
   8  -7   6          4.96          6.06         9.42 o                         
 -10  -6   6         19.01         23.16        12.17 o                         
  -9  -6   6          8.16         21.30         8.08 o                         
  -8  -6   6         19.10          9.33         5.44 o                         
  -7  -6   6        168.58        143.00         6.31 o                         
  -6  -6   6         18.83          9.62         2.59 o                         
  -5  -6   6          0.10         -2.13         2.13 o                         
  -4  -6   6          0.01         -1.80         1.80 o                         
  -3  -6   6          0.42          1.38         1.35 o                         
  -2  -6   6        153.84        116.48         4.08 o                         
  -1  -6   6          0.68         -1.35         1.40 o                         
   0  -6   6         34.78         25.59         1.48 o                         
   1  -6   6        226.89        204.92         4.12 o                         
   2  -6   6        117.66        115.89         3.22 o                         
   3  -6   6        354.08        342.66         6.57 o                         
   4  -6   6        212.96        191.11         4.75 o                         
   5  -6   6        140.12        126.99         4.77 o                         
   6  -6   6        500.59        470.73         9.88 o                         
   7  -6   6         49.10         60.73         4.16 o                         
   8  -6   6         46.18         38.33         5.50 o                         
   9  -6   6          0.86          8.16         9.80 o                         
 -10  -5   6         32.50         55.89        11.13 o                         
  -9  -5   6         23.90         27.30         9.22 o                         
  -8  -5   6          0.02         -2.14         4.47 o                         
  -7  -5   6          8.93          1.70         2.87 o                         
  -6  -5   6         17.79         15.62         3.07 o                         
  -5  -5   6         33.17         33.05         2.33 o                         
  -4  -5   6          4.59          0.11         1.77 o                         
  -3  -5   6        169.39        180.53         4.21 o                         
  -2  -5   6        691.49        803.61        12.97 o                         
  -1  -5   6        596.57        638.75        11.11 o                         
   0  -5   6        493.68        489.41         8.05 o                         
   1  -5   6         38.64         50.27         2.37 o                         
   2  -5   6          3.59          5.69         1.31 o                         
   3  -5   6         53.52         52.65         2.83 o                         
   4  -5   6        210.85        198.84         4.83 o                         
   5  -5   6        169.94        168.50         5.20 o                         
   6  -5   6         22.39         25.53         2.98 o                         
   7  -5   6        402.32        429.51        11.14 o                         
   8  -5   6         10.39         14.20         6.62 o                         
   9  -5   6        108.86        104.95        12.52 o                         
 -10  -4   6          2.49         10.14        15.50 o                         
  -9  -4   6         13.15          6.15         5.98 o                         
  -8  -4   6         24.89         16.73         4.49 o                         
  -7  -4   6          0.09         -1.74         3.16 o                         
  -6  -4   6         30.57         26.54         2.51 o                         
  -5  -4   6          6.36          4.82         1.91 o                         
  -4  -4   6          4.13          4.65         1.65 o                         
  -3  -4   6        392.49        503.89         9.19 o                         
  -2  -4   6       3103.32       4121.68        66.63 o                         
  -1  -4   6        364.11        515.13        11.99 o                         
   0  -4   6         85.44         96.06         2.96 o                         
   1  -4   6         53.69         46.51         2.11 o                         
   2  -4   6       1546.39       1639.09        25.48 o                         
   3  -4   6        216.03        238.68         5.85 o                         
   4  -4   6         12.74         20.77         5.73 o                         
   5  -4   6         15.81         16.03         2.12 o                         
   6  -4   6        173.67        163.43         7.16 o                         
   7  -4   6         78.00         77.97         5.60 o                         
   8  -4   6          5.48          3.36         5.26 o                         
   9  -4   6          3.71          4.60         7.64 o                         
 -10  -3   6          0.12          3.74         8.13 o                         
  -9  -3   6          2.75         -1.38         5.63 o                         
  -8  -3   6         27.75         27.79         4.02 o                         
  -7  -3   6          4.01          1.68         2.86 o                         
  -6  -3   6         79.25         76.33         3.52 o                         
  -5  -3   6        128.90        123.02         4.27 o                         
  -4  -3   6         91.31         99.92         3.65 o                         
  -3  -3   6        247.03        492.83         8.98 o                         
  -2  -3   6        884.23       1517.31        24.03 o                         
  -1  -3   6        339.32        493.79        10.81 o                         
   0  -3   6        296.55        349.32         7.24 o                         
   1  -3   6        983.11       1166.87        21.07 o                         
   2  -3   6        507.31        466.74         8.85 o                         
   3  -3   6        431.68        413.50         8.76 o                         
   4  -3   6        195.74        187.83         5.01 o                         
   5  -3   6          1.65         18.72         2.20 o                         
   6  -3   6          0.96          1.64         2.58 o                         
   7  -3   6         22.11         26.67         4.21 o                         
   8  -3   6          8.44         13.23         6.09 o                         
   9  -3   6          7.74          4.67         7.68 o                         
 -11  -2   6          3.13         38.61        13.14 o                         
 -10  -2   6         28.38         20.09         9.86 o                         
  -9  -2   6         20.89         18.14         4.70 o                         
  -8  -2   6          0.28         -3.02         3.02 o                         
  -7  -2   6        121.75        119.15         4.91 o                         
  -6  -2   6        212.85        186.18         5.14 o                         
  -5  -2   6        124.53        136.47         4.12 o                         
  -4  -2   6         40.28         40.89         2.23 o                         
  -3  -2   6         80.10        114.75         3.39 o                         
  -2  -2   6       1604.96       2927.28        47.29 o                         
  -1  -2   6        119.03        189.85         4.18 o                         
   0  -2   6        127.78        159.19         4.37 o                         
   1  -2   6       1281.42       1344.76        23.32 o                         
   2  -2   6        265.30        246.87         5.47 o                         
   3  -2   6         10.53         13.95         1.96 o                         
   4  -2   6         29.09         28.31         2.45 o                         
   5  -2   6         58.68         88.74         6.65 o                         
   6  -2   6          3.69          1.85         2.93 o                         
   7  -2   6         19.22         14.94         3.98 o                         
   8  -2   6         15.36         16.37         5.65 o                         
   9  -2   6         69.02         81.93        11.55 o                         
 -11  -1   6         32.27         54.98        24.56 o                         
 -10  -1   6         13.72          9.97        13.39 o                         
  -9  -1   6        186.81        189.46         8.36 o                         
  -8  -1   6        113.22         93.62         4.35 o                         
  -7  -1   6        426.42        410.74         8.20 o                         
  -6  -1   6        387.24        373.09         7.53 o                         
  -5  -1   6          1.74          2.10         1.60 o                         
  -4  -1   6        554.34        656.35        11.54 o                         
  -3  -1   6          2.11          1.12         1.59 o                         
  -2  -1   6       1383.27       2559.91        46.93 o                         
  -1  -1   6       1467.16       2270.85        53.18 o                         
   0  -1   6        177.84        206.91         4.54 o                         
   1  -1   6        544.40        547.82        10.15 o                         
   2  -1   6        134.78        110.03         3.45 o                         
   3  -1   6        439.99        362.98         8.64 o                         
   4  -1   6         13.04         16.83         2.30 o                         
   5  -1   6        105.23        111.09         4.84 o                         
   6  -1   6          6.32          4.01         3.65 o                         
   7  -1   6          5.69         12.77         4.11 o                         
   8  -1   6         36.39         31.62         9.04 o                         
   9  -1   6          2.55         -2.47        13.16 o                         
 -11   0   6         28.48         78.14        16.55 o                         
 -10   0   6         59.15         44.85         9.91 o                         
  -9   0   6         18.18         55.61         4.85 o                         
  -8   0   6        129.60        130.87         6.10 o                         
  -7   0   6         64.91         80.69         6.66 o                         
  -6   0   6         27.11         27.88         2.53 o                         
  -5   0   6        158.97        137.35         3.89 o                         
  -4   0   6        465.98        383.76         7.47 o                         
  -3   0   6       1121.44       1248.34        19.89 o                         
  -2   0   6         16.03         24.27         1.87 o                         
  -1   0   6        953.12       1069.63        18.12 o                         
   0   0   6         48.35         47.26         2.28 o                         
   1   0   6         55.55         32.16         1.94 o                         
   2   0   6        279.67        281.08         6.14 o                         
   3   0   6         42.65         47.55         2.77 o                         
   4   0   6         11.41         11.54         2.60 o                         
   5   0   6          5.26          7.48         2.79 o                         
   6   0   6        102.61        100.59         6.22 o                         
   7   0   6         14.34         19.88         4.82 o                         
   8   0   6          9.05         12.67         8.05 o                         
   9   0   6          2.72          8.00        16.52 o                         
 -11   1   6         19.87         45.81        20.24 o                         
 -10   1   6          1.13         -3.35         6.44 o                         
  -9   1   6          0.00          3.56         4.66 o                         
  -8   1   6          0.00          9.17         3.04 o                         
  -7   1   6         32.65         30.63         2.51 o                         
  -6   1   6        643.08        629.65        10.68 o                         
  -5   1   6          0.71          2.54         1.65 o                         
  -4   1   6         12.03         22.17         1.64 o                         
  -3   1   6          0.79          0.65         1.30 o                         
  -2   1   6       1206.19       1245.90        19.83 o                         
  -1   1   6       1319.11       1241.79        18.92 o                         
   0   1   6          3.55         -0.61         1.36 o                         
   1   1   6         65.28         60.10         2.58 o                         
   2   1   6        143.17        105.80         3.93 o                         
   3   1   6         15.06         22.20         2.24 o                         
   4   1   6          0.95          0.25         2.38 o                         
   5   1   6         55.79         61.28         3.79 o                         
   6   1   6         31.03         25.72         3.91 o                         
   7   1   6          0.54         -1.42         5.31 o                         
   8   1   6         10.45          7.54         8.86 o                         
 -10   2   6         13.69          9.76         6.16 o                         
  -9   2   6         13.66          9.09         4.54 o                         
  -8   2   6         18.54         20.15         3.08 o                         
  -7   2   6        316.81        289.92         6.70 o                         
  -6   2   6       2572.28       2520.10        39.81 o                         
  -5   2   6         20.42         23.95         1.95 o                         
  -4   2   6        154.99        148.90         3.65 o                         
  -3   2   6        359.92        350.94         6.07 o                         
  -2   2   6         43.33         39.55         1.89 o                         
  -1   2   6        527.22        542.51         8.82 o                         
   0   2   6        379.11        316.18         6.01 o                         
   1   2   6        640.36        607.09        10.80 o                         
   2   2   6         34.09         33.41         2.29 o                         
   3   2   6         21.61         25.76         2.33 o                         
   4   2   6          1.16         -1.44         2.44 o                         
   5   2   6          0.06          2.15         3.09 o                         
   6   2   6         33.88         42.54         4.42 o                         
   7   2   6          0.47          4.76         5.78 o                         
   8   2   6          0.83          7.83         7.46 o                         
 -10   3   6          9.65         26.76         6.05 o                         
  -9   3   6          3.69          7.01         4.37 o                         
  -8   3   6         12.39         10.00         4.64 o                         
  -7   3   6        296.29        288.85         6.87 o                         
  -6   3   6         70.91         67.93         5.02 o                         
  -5   3   6        991.71        960.53        15.39 o                         
  -4   3   6          3.29          3.58         1.44 o                         
  -3   3   6        544.05        520.28         8.84 o                         
  -2   3   6        102.72         89.16         3.18 o                         
  -1   3   6        338.45        314.68         5.82 o                         
   0   3   6        223.32        242.72         5.44 o                         
   1   3   6         79.58         66.93         2.98 o                         
   2   3   6         14.43         16.29         2.38 o                         
   3   3   6         14.71         14.02         2.33 o                         
   4   3   6          0.43         -3.35         3.35 o                         
   5   3   6          3.74          4.73         3.58 o                         
   6   3   6         33.38         38.32         4.98 o                         
   7   3   6         13.23          8.48         6.34 o                         
   8   3   6          5.03         16.84         9.22 o                         
 -10   4   6         27.14         39.36         6.86 o                         
  -9   4   6          6.85          9.45         5.59 o                         
  -8   4   6          1.61         -1.77         3.26 o                         
  -7   4   6          5.88          2.33         2.47 o                         
  -6   4   6        507.30        477.81         8.51 o                         
  -5   4   6         19.90         20.47         2.12 o                         
  -4   4   6        237.79        231.22         4.94 o                         
  -3   4   6         76.87         73.31         2.81 o                         
  -2   4   6          7.22          5.82         1.39 o                         
  -1   4   6          1.28         -1.53         1.53 o                         
   0   4   6         81.11         87.33         3.62 o                         
   1   4   6          3.68          3.06         1.80 o                         
   2   4   6         48.53         53.62         2.95 o                         
   3   4   6         20.26         25.75         2.81 o                         
   4   4   6         21.88         19.92         2.99 o                         
   5   4   6          0.07          3.65         4.21 o                         
   6   4   6          3.24          9.60         5.23 o                         
   7   4   6          4.31         10.55         8.65 o                         
 -10   5   6          1.33         20.80         8.46 o                         
  -9   5   6          0.32         -3.38         8.73 o                         
  -8   5   6         59.17         55.41         4.06 o                         
  -7   5   6         28.16         28.53         3.02 o                         
  -6   5   6          0.03         -1.43         2.32 o                         
  -5   5   6          2.05          0.75         2.36 o                         
  -4   5   6        257.92        229.69         4.88 o                         
  -3   5   6        147.60        144.17         4.26 o                         
  -2   5   6         73.67         65.49         2.77 o                         
  -1   5   6         14.94          6.19         1.76 o                         
   0   5   6          7.97          2.95         1.89 o                         
   1   5   6         19.22         13.70         2.40 o                         
   2   5   6        185.92        200.02         5.60 o                         
   3   5   6        113.11        122.71         4.79 o                         
   4   5   6          7.12          8.16         3.73 o                         
   5   5   6          0.06         -2.42         4.69 o                         
   6   5   6          0.38          8.26         6.27 o                         
   7   5   6          0.97         10.83         8.98 o                         
  -9   6   6        105.23        150.75        14.61 o                         
  -8   6   6        116.23        148.05        12.77 o                         
  -7   6   6          0.53          1.27         3.20 o                         
  -6   6   6          9.88          9.06         2.95 o                         
  -5   6   6         19.33         21.55         2.46 o                         
  -4   6   6        122.41        119.09         4.18 o                         
  -3   6   6         48.48         44.71         2.44 o                         
  -2   6   6         51.18         49.64         2.93 o                         
  -1   6   6         59.98         52.94         2.66 o                         
   0   6   6         11.41         13.52         2.29 o                         
   1   6   6         55.27         57.72         3.15 o                         
   2   6   6          6.25          3.52         2.85 o                         
   3   6   6         53.07         55.73         4.11 o                         
   4   6   6          6.69         -4.17         4.17 o                         
   5   6   6          4.92          5.06         5.50 o                         
   6   6   6          5.02          2.22         7.10 o                         
  -8   7   6          1.62         -0.91         5.84 o                         
  -7   7   6         18.49         29.57         4.80 o                         
  -6   7   6          0.00         -1.45         3.34 o                         
  -5   7   6          7.86          4.89         3.28 o                         
  -4   7   6          3.94          3.94         2.63 o                         
  -3   7   6          4.89          8.36         2.54 o                         
  -2   7   6         23.73         22.36         2.78 o                         
  -1   7   6          0.30         -0.90         2.43 o                         
   0   7   6          2.30          3.65         2.64 o                         
   1   7   6          7.04          4.86         3.11 o                         
   2   7   6          0.50         -3.49         3.51 o                         
   3   7   6          2.50         -4.19         4.19 o                         
   4   7   6          0.50         -0.35         8.19 o                         
   5   7   6          1.23         -6.78         6.78 o                         
  -7   8   6          4.74         11.41         7.60 o                         
  -6   8   6          9.85         12.00         4.76 o                         
  -5   8   6         25.35         18.88         4.54 o                         
  -4   8   6         32.29         25.38         4.24 o                         
  -3   8   6         50.47         61.64         5.41 o                         
  -2   8   6         14.52         26.45         4.53 o                         
  -1   8   6          1.37          1.05         3.72 o                         
   0   8   6          5.67          9.67         3.78 o                         
   1   8   6          8.10         11.66         3.83 o                         
   2   8   6          0.03          5.36         4.80 o                         
   3   8   6          0.50          4.31         8.23 o                         
   4   8   6          1.69         -6.47         6.47 o                         
  -6   9   6         12.62         16.03         6.57 o                         
  -5   9   6         55.42         71.20         6.88 o                         
  -4   9   6          3.32          1.46         5.96 o                         
  -3   9   6          8.10          6.91         6.31 o                         
  -2   9   6         15.14          9.46         6.42 o                         
  -1   9   6          2.42          8.28         7.88 o                         
   0   9   6          1.15         10.19         4.79 o                         
   1   9   6         70.45         86.98         8.50 o                         
   2   9   6         26.03         37.53         6.69 o                         
  -4  10   6          5.05         18.88         9.12 o                         
  -3  10   6          1.54          4.79        11.43 o                         
  -2  10   6         23.24         50.38        16.17 o                         
  -1  10   6         19.78         16.47         7.47 o                         
   0  10   6          0.02         -7.71        14.90 o                         
  -3 -13   7          1.50          9.52        12.72 o                         
  -2 -13   7          3.77        -12.27        12.66 o                         
  -1 -13   7          0.74        -12.16        20.26 o                         
   0 -13   7         29.88         44.57        14.33 o                         
   1 -13   7         15.61         29.38        21.27 o                         
   2 -13   7         10.55         10.13        12.16 o                         
   3 -13   7         47.32         59.80        18.23 o                         
  -5 -12   7          6.81         37.28        10.40 o                         
  -4 -12   7         95.55         94.22        11.26 o                         
  -3 -12   7         29.96         30.18         6.57 o                         
  -2 -12   7         23.44         23.15         6.50 o                         
  -1 -12   7          0.00         10.08        13.65 o                         
   0 -12   7         37.67         22.04        22.29 o                         
   1 -12   7         14.06          8.33        15.20 o                         
   2 -12   7          0.44         -4.66        12.27 o                         
   3 -12   7        148.41        165.88        13.14 o                         
   4 -12   7          0.69          7.00         9.13 o                         
   5 -12   7          7.15          6.38        10.28 o                         
  -6 -11   7          6.17         -2.04         6.79 o                         
  -5 -11   7          0.67         -6.36         7.46 o                         
  -4 -11   7          5.82         -3.38         5.55 o                         
  -3 -11   7        245.53        223.99         9.69 o                         
  -2 -11   7         89.19        115.66         7.82 o                         
  -1 -11   7         78.73        102.09        21.67 o                         
   0 -11   7         78.29         89.55        10.25 o                         
   1 -11   7         12.56         13.34         7.78 o                         
   2 -11   7          0.02         -2.71         5.28 o                         
   3 -11   7         13.95         14.01         6.35 o                         
   4 -11   7          0.05         -5.35         7.16 o                         
   5 -11   7          7.60         20.35         7.71 o                         
   6 -11   7          2.26         11.53         7.90 o                         
  -7 -10   7         49.52         39.70         8.10 o                         
  -6 -10   7          5.93         -3.35         5.13 o                         
  -5 -10   7        154.10        161.11         8.84 o                         
  -4 -10   7          0.82          6.80         3.20 o                         
  -3 -10   7        874.55        830.45        14.83 o                         
  -2 -10   7        274.23        277.68         6.17 o                         
  -1 -10   7         92.30         81.92         5.74 o                         
   0 -10   7         12.50         13.80         3.21 o                         
   1 -10   7         57.12         48.04         3.56 o                         
   2 -10   7         38.04         41.95         3.37 o                         
   3 -10   7          7.49          4.80         3.64 o                         
   4 -10   7         63.92         77.84         5.18 o                         
   5 -10   7        147.15        171.97         8.93 o                         
   6 -10   7          0.02         -2.04         5.95 o                         
  -8  -9   7        216.02        274.11        19.33 o                         
  -7  -9   7         64.17         35.33         9.00 o                         
  -6  -9   7         58.17         50.54         5.06 o                         
  -5  -9   7         10.38          6.20         3.05 o                         
  -4  -9   7          8.27          6.03         2.53 o                         
  -3  -9   7         14.20         14.55         2.07 o                         
  -2  -9   7        322.53        316.14         6.19 o                         
  -1  -9   7        200.96        171.11         4.75 o                         
   0  -9   7        277.71        246.38        11.98 o                         
   1  -9   7        126.26        112.04         4.51 o                         
   2  -9   7          0.02         -2.53         2.53 o                         
   3  -9   7         31.88         37.67         2.63 o                         
   4  -9   7          0.07         -2.60         2.60 o                         
   5  -9   7          0.08         -3.24         3.24 o                         
   6  -9   7         34.37         36.25         4.75 o                         
   7  -9   7          8.51         -0.87         5.92 o                         
  -9  -8   7        125.49        146.77        18.23 o                         
  -8  -8   7        131.65        116.99        10.34 o                         
  -7  -8   7          3.40         -1.43         4.40 o                         
  -6  -8   7          4.94          2.38         5.87 o                         
  -5  -8   7         11.71         12.21         2.68 o                         
  -4  -8   7          8.71          6.02         2.13 o                         
  -3  -8   7          2.93         -1.72         1.72 o                         
  -2  -8   7          0.49          0.94         1.73 o                         
  -1  -8   7        148.62        150.41         4.79 o                         
   0  -8   7       1188.46       1271.28        19.66 o                         
   1  -8   7        517.79        484.67         8.34 o                         
   2  -8   7          1.71         -1.68         1.90 o                         
   3  -8   7        529.42        517.97        12.14 o                         
   4  -8   7          9.79          7.67         2.26 o                         
   5  -8   7         13.91          7.12         2.96 o                         
   6  -8   7         12.99         15.16         4.27 o                         
   7  -8   7          0.40          1.53         6.63 o                         
   8  -8   7          1.93          2.75         8.48 o                         
  -9  -7   7         42.69         53.88         9.50 o                         
  -8  -7   7         62.43         64.40         5.82 o                         
  -7  -7   7        152.24        135.08         7.01 o                         
  -6  -7   7          2.17         -1.42         2.95 o                         
  -5  -7   7         15.13          9.39         2.48 o                         
  -4  -7   7         14.89         14.99         1.97 o                         
  -3  -7   7          0.00         -1.34         1.73 o                         
  -2  -7   7         86.59         90.59         3.83 o                         
  -1  -7   7        228.62        222.04         5.69 o                         
   0  -7   7         74.72         62.82         2.43 o                         
   1  -7   7        740.74        764.30        11.83 o                         
   2  -7   7        138.89        126.19         4.53 o                         
   3  -7   7        448.58        400.51         9.48 o                         
   4  -7   7         66.49         59.38         2.96 o                         
   5  -7   7        137.60        123.95         5.19 o                         
   6  -7   7         28.17         33.27         4.31 o                         
   7  -7   7         76.62         75.58         6.49 o                         
   8  -7   7         27.54         35.54         7.78 o                         
 -10  -6   7          0.94         35.17        18.42 o                         
  -9  -6   7         12.29         15.96        10.24 o                         
  -8  -6   7          1.04         -3.02         5.59 o                         
  -7  -6   7         56.60         64.35         4.52 o                         
  -6  -6   7         10.11          5.29         2.76 o                         
  -5  -6   7        345.80        332.41         7.35 o                         
  -4  -6   7         12.58         11.85         1.89 o                         
  -3  -6   7         67.12         72.39         3.02 o                         
  -2  -6   7         63.65         71.25         3.16 o                         
  -1  -6   7        281.53        334.58         8.18 o                         
   0  -6   7         39.08         48.23         2.04 o                         
   1  -6   7          9.44         12.58         1.37 o                         
   2  -6   7         16.07         17.82         1.63 o                         
   3  -6   7        123.79        113.22         4.00 o                         
   4  -6   7          0.04          0.23         2.71 o                         
   5  -6   7         10.67          7.24         2.38 o                         
   6  -6   7         34.57         37.35         4.43 o                         
   7  -6   7         30.31         42.89         5.24 o                         
   8  -6   7         51.97         56.66         7.77 o                         
 -10  -5   7          9.28         11.30        11.41 o                         
  -9  -5   7        153.66        191.68        12.77 o                         
  -8  -5   7         38.83         33.61         5.00 o                         
  -7  -5   7          0.01         -2.92         2.92 o                         
  -6  -5   7         72.61         70.96         4.13 o                         
  -5  -5   7        297.88        271.95         6.41 o                         
  -4  -5   7         53.96         43.14         2.23 o                         
  -3  -5   7        175.51        192.20         5.41 o                         
  -2  -5   7         38.01         40.95         2.29 o                         
  -1  -5   7         23.88         25.43         1.70 o                         
   0  -5   7         83.48         68.31         2.72 o                         
   1  -5   7        128.39        125.65         3.55 o                         
   2  -5   7         17.19         12.96         1.58 o                         
   3  -5   7         71.50         69.30         3.04 o                         
   4  -5   7         12.97          9.74         1.89 o                         
   5  -5   7        104.95         97.00         4.42 o                         
   6  -5   7        186.39        200.42         7.67 o                         
   7  -5   7        151.54        194.86        11.67 o                         
   8  -5   7        166.42        186.51        15.69 o                         
 -10  -4   7          2.92          1.29        17.69 o                         
  -9  -4   7         95.49        103.27         8.83 o                         
  -8  -4   7         71.32         65.27         4.77 o                         
  -7  -4   7         11.23          8.59         3.01 o                         
  -6  -4   7         12.48          3.95         2.38 o                         
  -5  -4   7        103.73        108.06         4.37 o                         
  -4  -4   7         46.41         46.53         2.45 o                         
  -3  -4   7         22.49         35.21         2.04 o                         
  -2  -4   7         17.72         33.65         2.12 o                         
  -1  -4   7         50.59         57.35         2.65 o                         
   0  -4   7        253.09        295.28         6.10 o                         
   1  -4   7        474.49        479.89         8.53 o                         
   2  -4   7        134.54        120.57         3.66 o                         
   3  -4   7          6.34         13.79         2.08 o                         
   5  -4   7         24.94         50.50         3.99 o                         
   6  -4   7         13.44         21.31         3.62 o                         
   7  -4   7        107.47        107.15         6.42 o                         
   8  -4   7         27.41         25.68         7.75 o                         
 -10  -3   7          1.28         12.76         8.75 o                         
  -9  -3   7         55.91         57.29        11.33 o                         
  -8  -3   7         24.53         20.60         3.58 o                         
  -7  -3   7          7.75         10.02         2.86 o                         
  -6  -3   7        112.55        106.17         4.88 o                         
  -5  -3   7          1.21          3.50         1.89 o                         
  -4  -3   7         47.54         45.93         2.34 o                         
  -3  -3   7         19.67         36.83         1.98 o                         
  -2  -3   7         21.30         25.54         1.81 o                         
  -1  -3   7        955.17       1659.96        27.32 o                         
   0  -3   7       1861.80       2472.26        49.20 o                         
   1  -3   7         40.03         41.10         2.23 o                         
   2  -3   7        140.68        139.66         4.14 o                         
   3  -3   7        121.78        149.39         5.51 o                         
   4  -3   7        519.43        587.22        10.92 o                         
   5  -3   7         48.20         70.97         6.35 o                         
   6  -3   7         31.63         30.89         3.50 o                         
   7  -3   7          4.23         -1.73         5.05 o                         
   8  -3   7         89.00         90.52         7.93 o                         
 -11  -2   7          0.14        -10.57        13.74 o                         
 -10  -2   7          8.20          0.07         9.06 o                         
  -9  -2   7         32.86         30.39         6.42 o                         
  -8  -2   7          6.05          4.84         3.22 o                         
  -7  -2   7          0.12          1.22         2.52 o                         
  -6  -2   7         25.29         23.62         2.39 o                         
  -5  -2   7         63.22         65.51         3.16 o                         
  -4  -2   7        260.96        371.86         8.11 o                         
  -3  -2   7         74.69        131.40         3.89 o                         
  -2  -2   7        317.44        592.31        10.52 o                         
  -1  -2   7        311.55        627.19        10.52 o                         
   0  -2   7        996.87       1312.20        22.15 o                         
   1  -2   7        100.75         93.82         3.39 o                         
   2  -2   7        195.95        192.34         4.92 o                         
   3  -2   7        311.50        286.11         6.61 o                         
   4  -2   7        142.16        186.01         6.07 o                         
   5  -2   7         74.86         80.97         4.69 o                         
   6  -2   7         20.59         14.35         3.81 o                         
   7  -2   7          0.31         10.52         6.02 o                         
   8  -2   7          1.55          2.73         7.97 o                         
 -11  -1   7          0.36        -14.23        14.23 o                         
 -10  -1   7          9.35         -0.24         9.95 o                         
  -9  -1   7          2.29          4.46         4.83 o                         
  -8  -1   7         27.94         30.47         3.32 o                         
  -7  -1   7         79.27         79.45         3.64 o                         
  -6  -1   7          3.85          0.80         2.18 o                         
  -5  -1   7        125.26        115.11         4.42 o                         
  -4  -1   7        427.22        440.37         8.92 o                         
  -3  -1   7        294.97        373.22        12.25 o                         
  -2  -1   7          0.13         -0.02         1.48 o                         
  -1  -1   7         43.74         58.91         2.72 o                         
   0  -1   7        405.78        470.68         8.60 o                         
   1  -1   7        128.78        101.49         3.44 o                         
   2  -1   7        145.46        153.74         4.50 o                         
   3  -1   7        222.52        189.05         5.88 o                         
   4  -1   7        210.80        218.25         6.42 o                         
   5  -1   7         18.70         15.38         3.22 o                         
   6  -1   7          5.04          3.22         3.95 o                         
   7  -1   7         14.18         17.97         5.43 o                         
   8  -1   7          0.49         12.74         7.93 o                         
 -11   0   7          2.82         -1.56        21.84 o                         
 -10   0   7         86.68         71.91         8.07 o                         
  -9   0   7         77.12         53.10         5.59 o                         
  -8   0   7         18.94         14.05         3.00 o                         
  -7   0   7        291.45        265.25         6.71 o                         
  -6   0   7        223.66        217.34         5.37 o                         
  -5   0   7        361.22        346.65         6.96 o                         
  -4   0   7        592.80        570.90        10.01 o                         
  -3   0   7         23.49         24.24         1.80 o                         
  -2   0   7        486.05        536.55         9.62 o                         
  -1   0   7         46.37         52.36         2.40 o                         
   0   0   7        412.19        454.63         8.44 o                         
   1   0   7        484.21        480.48         9.29 o                         
   2   0   7         97.24         80.07         3.87 o                         
   3   0   7        158.57        165.38         6.00 o                         
   4   0   7         62.81         69.39         4.08 o                         
   5   0   7        116.81        100.74         4.85 o                         
   6   0   7          3.42          5.62         3.99 o                         
   7   0   7         23.37         25.67         5.67 o                         
   8   0   7          0.35         12.42         9.24 o                         
 -10   1   7         22.42         23.67         6.67 o                         
  -9   1   7         92.72         85.38         5.79 o                         
  -8   1   7        184.61        172.54         7.89 o                         
  -7   1   7         11.46          8.69         2.49 o                         
  -6   1   7        236.09        201.14         5.46 o                         
  -5   1   7         80.84         82.19         3.66 o                         
  -4   1   7         79.52         68.74         2.64 o                         
  -3   1   7        114.14         96.63         3.16 o                         
  -2   1   7        656.34        629.37        10.64 o                         
  -1   1   7        959.83        998.41        16.18 o                         
   0   1   7          0.05         -0.66         1.46 o                         
   1   1   7        509.36        534.56         9.79 o                         
   2   1   7          0.41         -0.42         1.86 o                         
   3   1   7          7.38          5.02         2.39 o                         
   4   1   7         56.60         50.49         3.37 o                         
   5   1   7         13.33         13.49         3.43 o                         
   6   1   7         16.56         20.14         4.58 o                         
   7   1   7          3.75          8.76         6.05 o                         
   8   1   7         31.23         23.78        10.09 o                         
 -10   2   7          1.62          1.53         6.93 o                         
  -9   2   7         30.20         28.77         5.06 o                         
  -8   2   7          3.39          7.90         3.38 o                         
  -7   2   7          0.00         -2.48         2.48 o                         
  -6   2   7         43.37         42.80         2.60 o                         
  -5   2   7         96.97         83.62         3.31 o                         
  -4   2   7        586.82        603.65         9.79 o                         
  -3   2   7         39.03         40.89         2.02 o                         
  -2   2   7          6.96          3.95         1.45 o                         
  -1   2   7         12.26         13.97         1.62 o                         
   0   2   7        732.50        716.57        12.05 o                         
   1   2   7        252.91        216.97         5.35 o                         
   2   2   7          0.69         -1.95         1.95 o                         
   3   2   7         91.19         91.63         4.23 o                         
   4   2   7         33.50         26.41         3.20 o                         
   5   2   7          5.97          3.16         3.52 o                         
   6   2   7         20.27         20.24         4.94 o                         
   7   2   7         22.46         38.02         7.00 o                         
 -10   3   7         42.56         50.08         9.58 o                         
  -9   3   7         59.27         65.73         5.62 o                         
  -8   3   7         61.11         53.09         4.25 o                         
  -7   3   7         33.20         17.96         2.63 o                         
  -6   3   7         15.30          7.94         2.67 o                         
  -5   3   7        797.00        743.73        11.97 o                         
  -4   3   7       2353.44       2272.14        33.27 o                         
  -3   3   7          3.69          5.93         1.69 o                         
  -2   3   7        110.91        116.36         3.61 o                         
  -1   3   7         86.22         67.92         2.60 o                         
   0   3   7          0.17          0.81         1.83 o                         
   1   3   7         97.66        107.28         4.05 o                         
   2   3   7         36.72         33.23         2.89 o                         
   3   3   7         75.85         66.16         3.44 o                         
   4   3   7          1.73         -3.28         3.28 o                         
   5   3   7          0.15         -0.89         4.09 o                         
   6   3   7          0.85         -2.70         5.48 o                         
   7   3   7          0.34         -1.11         7.77 o                         
 -10   4   7          1.99         13.71        13.16 o                         
  -9   4   7          5.69          1.22         5.84 o                         
  -8   4   7          0.17          0.28         3.53 o                         
  -7   4   7         15.69         18.84         2.94 o                         
  -6   4   7         53.90         42.70         3.17 o                         
  -5   4   7        548.15        533.24         9.33 o                         
  -4   4   7        281.52        272.41         6.30 o                         
  -3   4   7        440.06        421.73         7.51 o                         
  -2   4   7          0.06         -2.60         2.60 o                         
  -1   4   7        219.80        190.64         5.03 o                         
   0   4   7         64.39         61.88         2.87 o                         
   1   4   7        184.53        165.75         4.97 o                         
   2   4   7         45.08         42.17         2.83 o                         
   3   4   7         36.34         35.10         2.97 o                         
   4   4   7          0.44         -0.99         3.68 o                         
   5   4   7          1.87         -1.68         4.85 o                         
   6   4   7          0.02         -1.86         6.55 o                         
   7   4   7          0.78         -9.22         9.22 o                         
  -9   5   7         15.22         17.79         5.84 o                         
  -8   5   7         31.18         45.06         4.52 o                         
  -7   5   7         15.09         15.07         3.23 o                         
  -6   5   7          8.35          3.92         2.61 o                         
  -5   5   7          0.04         -2.12         2.12 o                         
  -4   5   7        548.01        527.40         8.77 o                         
  -3   5   7          2.69          0.40         1.81 o                         
  -2   5   7         49.76         42.21         2.29 o                         
  -1   5   7         90.67         79.10         3.29 o                         
   0   5   7          5.91         -2.38         2.38 o                         
   1   5   7          1.02          2.17         2.57 o                         
   2   5   7         24.58         21.39         2.76 o                         
   3   5   7          6.84         11.34         3.76 o                         
   4   5   7          4.36         -0.96         4.39 o                         
   5   5   7          6.08          5.24         5.39 o                         
   6   5   7          3.21         -1.47         7.93 o                         
  -9   6   7        133.14        188.27        12.54 o                         
  -8   6   7          1.40         11.13         5.07 o                         
  -7   6   7          3.07          0.55         3.51 o                         
  -6   6   7         46.91         51.33         3.56 o                         
  -5   6   7          8.60          9.58         3.08 o                         
  -4   6   7         12.21          8.64         2.21 o                         
  -3   6   7          1.87          3.12         2.29 o                         
  -2   6   7        221.75        211.77         7.61 o                         
  -1   6   7         62.87         51.25         3.17 o                         
   0   6   7         48.61         47.62         3.58 o                         
   1   6   7          0.09         -0.06         4.36 o                         
   2   6   7          0.10         -1.29         3.59 o                         
   3   6   7          4.44         -0.82         4.16 o                         
   4   6   7         41.20         40.35         7.08 o                         
   5   6   7         23.60          8.85         6.94 o                         
  -8   7   7          5.98         11.52         7.03 o                         
  -7   7   7         71.73         98.19        10.13 o                         
  -6   7   7        115.90        147.35         7.71 o                         
  -5   7   7          2.13          3.32         3.95 o                         
  -4   7   7          9.27          9.11         3.16 o                         
  -3   7   7         18.79         23.34         3.26 o                         
  -2   7   7         47.69         50.81         4.77 o                         
  -1   7   7          2.26          2.50         3.12 o                         
   0   7   7         15.61         16.12         3.33 o                         
   1   7   7         23.12         28.84         4.52 o                         
   2   7   7          5.91          1.03         4.89 o                         
   3   7   7         18.02          7.01         5.53 o                         
   4   7   7         18.35         -1.09         8.70 o                         
  -7   8   7         19.21         46.80         7.95 o                         
  -6   8   7          6.43         -1.23         5.90 o                         
  -5   8   7         14.47         20.11         4.96 o                         
  -4   8   7          0.61         -2.62         4.05 o                         
  -3   8   7          1.23          2.80         3.93 o                         
  -2   8   7          4.72         11.99         4.38 o                         
  -1   8   7          4.11         -1.47         4.18 o                         
   0   8   7         10.65          4.73         4.49 o                         
   1   8   7          0.02          3.88         5.85 o                         
   2   8   7          0.15          1.21         6.64 o                         
   3   8   7          2.20         13.28        10.65 o                         
  -5   9   7         23.90         22.71         7.05 o                         
  -4   9   7         12.00          4.83         5.40 o                         
  -3   9   7          9.25          1.87         5.20 o                         
  -2   9   7         16.52         32.05         8.33 o                         
  -1   9   7          9.81         20.31         9.05 o                         
   0   9   7          7.93         13.28         6.31 o                         
   1   9   7          2.31          2.57         6.79 o                         
  -3 -13   8         15.79         18.17         8.68 o                         
  -2 -13   8          6.50         -7.09        20.26 o                         
  -1 -13   8          6.45         19.25        20.26 o                         
   0 -13   8         73.75        102.32        22.29 o                         
   1 -13   8        112.59        102.32        16.21 o                         
   2 -13   8         62.02         78.71        13.63 o                         
   3 -13   8          1.35         -0.78        13.84 o                         
  -5 -12   8          0.63         -9.73         9.73 o                         
  -4 -12   8         31.04          7.16         8.31 o                         
  -3 -12   8          3.28          0.64         5.61 o                         
  -2 -12   8         80.50         86.18         7.47 o                         
  -1 -12   8          3.00         -5.47        18.23 o                         
   0 -12   8          0.82          6.11         9.31 o                         
   1 -12   8          3.74         -2.14        10.13 o                         
   2 -12   8         12.60          8.98         8.79 o                         
   3 -12   8          0.41         -1.39         8.43 o                         
   4 -12   8          2.81          0.91         8.68 o                         
  -6 -11   8        130.93        105.96         8.48 o                         
  -5 -11   8         48.25         34.76         8.57 o                         
  -4 -11   8         15.46         15.50         4.78 o                         
  -3 -11   8         61.06         53.06         4.32 o                         
  -2 -11   8        116.52        103.00         6.42 o                         
  -1 -11   8         79.56         85.60         6.75 o                         
   0 -11   8         49.97         47.52         4.64 o                         
   1 -11   8          0.22          4.90         7.16 o                         
   2 -11   8        132.62        128.67         9.34 o                         
   3 -11   8         20.58         15.32         6.31 o                         
   4 -11   8          0.41         -4.83         4.83 o                         
   5 -11   8         90.07        124.02        10.68 o                         
  -7 -10   8        122.19         98.42         8.12 o                         
  -6 -10   8         33.99         35.02         6.72 o                         
  -5 -10   8          9.70          4.71         3.85 o                         
  -4 -10   8          1.89         -3.25         3.25 o                         
  -3 -10   8         51.89         36.42         3.58 o                         
  -2 -10   8          0.28         -1.59         2.50 o                         
  -1 -10   8        175.36        146.09         7.31 o                         
   0 -10   8         46.02         49.43         2.90 o                         
   1 -10   8        118.63        118.44         5.09 o                         
   2 -10   8         45.60         43.17         4.76 o                         
   3 -10   8          2.21          0.14         3.45 o                         
   4 -10   8         28.23         32.52         4.08 o                         
   5 -10   8          6.41         13.43         8.69 o                         
   6 -10   8          2.40         -6.43         6.43 o                         
  -8  -9   8         17.93         27.12        11.52 o                         
  -7  -9   8        161.26        123.02        13.73 o                         
  -6  -9   8         93.34         88.27         6.16 o                         
  -5  -9   8         35.73         38.13         4.11 o                         
  -4  -9   8         11.40         15.15         2.64 o                         
  -3  -9   8        481.59        432.29        10.32 o                         
  -2  -9   8          8.16         11.20         2.12 o                         
  -1  -9   8       1345.73       1306.58        19.05 o                         
   0  -9   8        159.73        142.05         4.75 o                         
   1  -9   8        117.60         94.77         3.92 o                         
   2  -9   8         72.01         71.25         3.56 o                         
   3  -9   8         65.65         65.08         3.39 o                         
   4  -9   8         25.78         28.38         3.24 o                         
   5  -9   8          3.10          3.37         3.84 o                         
   6  -9   8         64.92         61.63         6.88 o                         
   7  -9   8         82.77         66.50         7.64 o                         
  -9  -8   8          3.44         -7.27        17.63 o                         
  -8  -8   8         84.96         74.94         6.96 o                         
  -7  -8   8         21.81         24.36         4.56 o                         
  -6  -8   8        412.66        359.60        10.16 o                         
  -5  -8   8         91.04         93.17         4.32 o                         
  -4  -8   8        198.22        201.63         7.97 o                         
  -3  -8   8         75.60         76.67         4.31 o                         
  -2  -8   8          3.89          6.32         1.90 o                         
  -1  -8   8        158.16        135.72         5.07 o                         
   0  -8   8        447.30        425.22         7.11 o                         
   1  -8   8        518.28        445.18         7.72 o                         
   2  -8   8        124.73        120.60         5.04 o                         
   3  -8   8         10.84          7.43         2.22 o                         
   4  -8   8         15.14         10.71         2.55 o                         
   5  -8   8          6.13          2.42         3.69 o                         
   6  -8   8          1.39         -4.39         4.39 o                         
   7  -8   8          0.21         -4.39         5.96 o                         
  -9  -7   8          5.63         -0.93        10.83 o                         
  -8  -7   8         40.02         31.07         5.54 o                         
  -7  -7   8        619.82        569.30        16.84 o                         
  -6  -7   8        234.39        226.55         7.29 o                         
  -5  -7   8          0.55          2.94         2.85 o                         
  -4  -7   8          3.86          2.95         2.28 o                         
  -3  -7   8          3.28          2.54         1.87 o                         
  -2  -7   8        174.96        164.00         5.52 o                         
  -1  -7   8          0.77          0.32         1.63 o                         
   0  -7   8          7.66         10.64         1.66 o                         
   1  -7   8        541.85        573.01         9.30 o                         
   2  -7   8       1489.49       1495.90        22.33 o                         
   3  -7   8        183.38        178.30         4.91 o                         
   4  -7   8          0.06          3.07         2.37 o                         
   5  -7   8        120.69        113.88         5.55 o                         
   6  -7   8         12.30         14.01         4.30 o                         
   7  -7   8         25.44         32.30         6.27 o                         
   8  -7   8          0.94          0.60         7.34 o                         
 -10  -6   8        117.83         96.14        16.23 o                         
  -9  -6   8        200.36        193.27        15.78 o                         
  -8  -6   8         50.21         41.63         5.51 o                         
  -7  -6   8         56.25         52.34         4.04 o                         
  -6  -6   8        169.55        149.18         5.63 o                         
  -5  -6   8        149.93        143.67         5.24 o                         
  -4  -6   8         29.51         31.49         2.34 o                         
  -3  -6   8          7.42          7.44         1.80 o                         
  -2  -6   8         29.56         27.23         1.96 o                         
  -1  -6   8          6.72          2.60         1.39 o                         
   0  -6   8         71.73         87.63         3.82 o                         
   1  -6   8        195.74        207.16         4.78 o                         
   2  -6   8        327.23        283.05         6.21 o                         
   3  -6   8        411.17        382.60         8.36 o                         
   4  -6   8          5.29          1.60         2.74 o                         
   5  -6   8        225.78        244.95         6.66 o                         
   6  -6   8         27.41         24.35         4.04 o                         
   7  -6   8         70.98         70.56         5.64 o                         
   8  -6   8          4.06         -6.49         7.10 o                         
 -10  -5   8        241.21        256.17        21.20 o                         
  -9  -5   8         45.04         40.10         9.18 o                         
  -8  -5   8          1.08          0.02         4.88 o                         
  -7  -5   8         34.79         30.86         3.58 o                         
  -6  -5   8         16.98         11.84         2.99 o                         
  -5  -5   8        173.78        161.85         5.32 o                         
  -4  -5   8         56.10         67.70         3.10 o                         
  -3  -5   8        925.28       1232.89        25.40 o                         
  -2  -5   8          0.00         -1.57         1.57 o                         
  -1  -5   8         28.61         35.25         2.09 o                         
   0  -5   8        176.34        194.41         4.70 o                         
   1  -5   8        226.43        250.65         5.44 o                         
   2  -5   8         28.70         27.79         1.96 o                         
   3  -5   8         66.70         74.48         5.35 o                         
   4  -5   8         44.69         43.60         2.66 o                         
   5  -5   8        130.77        121.74         5.66 o                         
   6  -5   8          0.06         -3.74         4.24 o                         
   7  -5   8         11.98          7.82         5.98 o                         
   8  -5   8         45.66         63.24        11.40 o                         
 -10  -4   8          0.59         15.76         9.33 o                         
  -9  -4   8         12.54         11.77         6.95 o                         
  -8  -4   8         78.28         78.27         5.19 o                         
  -7  -4   8        479.31        465.48        10.25 o                         
  -6  -4   8         66.37         58.36         3.11 o                         
  -5  -4   8         60.54         49.66         2.60 o                         
  -4  -4   8         71.31         80.11         3.71 o                         
  -3  -4   8        160.27        283.09         5.97 o                         
  -2  -4   8         97.93        100.60         3.79 o                         
  -1  -4   8        661.01        854.85        14.73 o                         
   0  -4   8         19.59         16.64         1.91 o                         
   1  -4   8         49.14         46.18         2.34 o                         
   2  -4   8          7.68          4.98         1.70 o                         
   3  -4   8        163.18        162.63         5.05 o                         
   4  -4   8         13.64         19.83         2.66 o                         
   5  -4   8          0.35         -0.78         3.18 o                         
   6  -4   8          2.74          3.46         4.21 o                         
   7  -4   8         20.72         15.21         5.52 o                         
   8  -4   8         70.35         79.09         9.72 o                         
 -10  -3   8         36.74         57.75        10.60 o                         
  -9  -3   8         54.32         44.07         5.88 o                         
  -8  -3   8         44.03         44.57         4.47 o                         
  -7  -3   8        274.89        259.76         7.51 o                         
  -6  -3   8        148.85        150.37         7.88 o                         
  -5  -3   8          7.50          8.16         2.08 o                         
  -4  -3   8        131.67        139.14         4.45 o                         
  -3  -3   8        260.00        440.47         8.47 o                         
  -2  -3   8         44.17         67.51         2.81 o                         
  -1  -3   8         29.44         26.08         1.89 o                         
   0  -3   8        131.64        179.30         4.39 o                         
   1  -3   8          4.79          4.72         1.67 o                         
   2  -3   8         51.18         55.80         2.76 o                         
   3  -3   8         58.40         60.44         3.03 o                         
   4  -3   8          4.05         15.99         2.50 o                         
   5  -3   8          0.75          9.57         3.57 o                         
   6  -3   8         17.89         36.63         4.96 o                         
   7  -3   8          2.19          0.86         5.66 o                         
   8  -3   8          8.62         15.64         8.76 o                         
 -10  -2   8          0.01         24.88         9.44 o                         
  -9  -2   8          3.85         16.69         5.20 o                         
  -8  -2   8          0.57          2.07         3.31 o                         
  -7  -2   8         83.64         90.43         5.79 o                         
  -6  -2   8         78.00         80.84         3.72 o                         
  -5  -2   8          3.80          2.37         2.08 o                         
  -4  -2   8        119.15        147.15         5.19 o                         
  -3  -2   8         19.05         27.64         2.13 o                         
  -2  -2   8        110.88        135.36         3.83 o                         
  -1  -2   8         45.87         63.30         2.92 o                         
   0  -2   8          0.16          0.70         1.56 o                         
   1  -2   8        462.89        484.18         8.99 o                         
   2  -2   8        262.30        253.12         5.74 o                         
   3  -2   8          1.94         -0.67         2.12 o                         
   4  -2   8         88.36         88.71         4.44 o                         
   5  -2   8         45.48         49.84         4.86 o                         
   6  -2   8        116.51        125.83         8.33 o                         
   7  -2   8          8.23          6.41         6.34 o                         
   8  -2   8         17.04         30.91         9.42 o                         
 -10  -1   8          1.64          6.10         8.51 o                         
  -9  -1   8          0.33         -0.21         4.85 o                         
  -8  -1   8         27.11         18.59         3.40 o                         
  -7  -1   8         39.15         43.85         3.61 o                         
  -6  -1   8         69.19         63.73         3.31 o                         
  -5  -1   8          5.44          6.78         2.20 o                         
  -4  -1   8          2.53          0.22         1.96 o                         
  -3  -1   8         86.45         93.17         5.23 o                         
  -2  -1   8        383.47        486.41        15.24 o                         
  -1  -1   8          2.38         -1.58         1.58 o                         
   0  -1   8        262.26        249.82         5.53 o                         
   1  -1   8        252.50        245.54         5.69 o                         
   2  -1   8        253.90        274.05         6.55 o                         
   3  -1   8          1.02         -0.93         2.33 o                         
   4  -1   8         44.81         48.55         3.61 o                         
   5  -1   8        104.55         96.34         4.80 o                         
   6  -1   8         13.18          7.62         4.88 o                         
   7  -1   8         14.18          3.54         7.07 o                         
   8  -1   8          1.31          7.67        10.01 o                         
 -10   0   8         16.28          4.11         9.06 o                         
  -9   0   8          7.18          4.83         5.36 o                         
  -8   0   8          1.33          1.54         3.64 o                         
  -7   0   8          0.30         -1.54         2.87 o                         
  -6   0   8         34.35         35.36         2.63 o                         
  -5   0   8        135.65        143.06         4.72 o                         
  -4   0   8          0.00         -1.47         1.63 o                         
  -3   0   8         33.75         33.72         2.23 o                         
  -2   0   8        300.66        259.11         5.67 o                         
  -1   0   8        152.27        144.70         4.18 o                         
   0   0   8          7.51         10.99         1.91 o                         
   1   0   8         21.82         26.45         2.21 o                         
   2   0   8         35.26         38.65         2.67 o                         
   3   0   8         87.47         75.54         4.12 o                         
   4   0   8        113.37        117.89         5.72 o                         
   5   0   8         13.09         15.26         3.83 o                         
   6   0   8         88.33         91.39         5.98 o                         
   7   0   8          9.52          5.77         6.37 o                         
   8   0   8          1.67         -3.26         9.17 o                         
 -10   1   8          3.53         -7.93         7.93 o                         
  -9   1   8         12.89         12.59         5.38 o                         
  -8   1   8        153.32        124.37         5.67 o                         
  -7   1   8         83.34         54.62         3.35 o                         
  -6   1   8          6.17          5.79         2.35 o                         
  -5   1   8        237.46        203.63         4.98 o                         
  -4   1   8        280.81        282.25         5.71 o                         
  -3   1   8        128.93        120.92         3.73 o                         
  -2   1   8        341.49        327.75         6.41 o                         
  -1   1   8        152.62        121.93         3.79 o                         
   0   1   8        151.42        147.98         4.23 o                         
   1   1   8        104.61         91.95         3.87 o                         
   2   1   8         91.57         95.78         4.42 o                         
   3   1   8         73.91         83.80         5.23 o                         
   4   1   8         53.72         44.35         3.91 o                         
   5   1   8         15.17         13.90         4.02 o                         
   6   1   8         12.68         12.85         5.49 o                         
   7   1   8         25.81         24.36         7.40 o                         
 -10   2   8         16.94         11.19         7.73 o                         
  -9   2   8         16.14         12.55         6.08 o                         
  -8   2   8        111.04         82.30         5.03 o                         
  -7   2   8        213.59        182.95         6.45 o                         
  -6   2   8        373.09        363.38         7.46 o                         
  -5   2   8          2.63         -1.68         2.11 o                         
  -4   2   8        178.76        150.77         4.38 o                         
  -3   2   8         39.75         39.51         2.21 o                         
  -2   2   8         74.09         58.58         2.65 o                         
  -1   2   8         27.23         19.56         1.92 o                         
   0   2   8        286.03        311.89         6.76 o                         
   1   2   8        353.93        337.47         7.25 o                         
   2   2   8          1.89          1.29         2.30 o                         
   3   2   8        137.66        150.73         6.05 o                         
   4   2   8          3.09          0.85         4.59 o                         
   5   2   8          0.65         -4.28         4.30 o                         
   6   2   8         25.18         16.46         7.17 o                         
   7   2   8          3.03         -2.54         9.34 o                         
 -10   3   8          2.38         -4.77         9.15 o                         
  -9   3   8          3.43          7.61         5.94 o                         
  -8   3   8          2.16          1.27         4.69 o                         
  -7   3   8         39.85         49.37         3.75 o                         
  -6   3   8         13.11          7.00         2.35 o                         
  -5   3   8          8.22         -1.00         2.19 o                         
  -4   3   8        174.54        168.74         4.74 o                         
  -3   3   8        181.33        163.84         4.55 o                         
  -2   3   8        317.97        304.78         6.18 o                         
  -1   3   8         46.28         26.97         2.62 o                         
   0   3   8          2.10          3.36         2.08 o                         
   1   3   8         12.45         12.24         2.30 o                         
   2   3   8        307.55        288.17         8.09 o                         
   3   3   8         22.54         23.14         3.07 o                         
   4   3   8          0.49         -0.48         3.88 o                         
   5   3   8         39.75         29.94         5.38 o                         
   6   3   8          7.64         -5.26         7.38 o                         
  -9   4   8          1.56         11.32         6.80 o                         
  -8   4   8         66.10         75.17         4.88 o                         
  -7   4   8         60.96         59.18         4.36 o                         
  -6   4   8         85.72         66.37         3.61 o                         
  -5   4   8         34.00         17.72         2.38 o                         
  -4   4   8          1.14         -0.88         2.08 o                         
  -3   4   8        952.44        947.04        15.38 o                         
  -2   4   8       1018.38       1014.00        15.82 o                         
  -1   4   8          0.31          3.04         8.92 o                         
   0   4   8         14.50         11.35         2.58 o                         
   1   4   8          0.10         -2.11         2.75 o                         
   2   4   8          8.54          7.24         2.82 o                         
   3   4   8         21.77         29.75         4.10 o                         
   4   4   8          0.25          0.72         4.34 o                         
   5   4   8          2.61         -4.21         5.40 o                         
   6   4   8          0.12         -8.51         8.51 o                         
  -9   5   8         19.52         12.61         9.36 o                         
  -8   5   8          7.22          7.84         4.85 o                         
  -7   5   8          1.17         -1.99         3.55 o                         
  -6   5   8         26.87         30.23         3.17 o                         
  -5   5   8         21.42         21.20         2.75 o                         
  -4   5   8        145.93        141.26         4.48 o                         
  -3   5   8        468.44        488.93         9.14 o                         
  -2   5   8        338.61        342.71         7.94 o                         
  -1   5   8         82.87         52.88         3.91 o                         
   0   5   8          2.88         -2.85         2.85 o                         
   1   5   8         46.07         51.06         4.43 o                         
   2   5   8         22.26         11.27         4.51 o                         
   3   5   8         60.13         56.63         4.91 o                         
   4   5   8          9.05         -0.58         5.58 o                         
   5   5   8         10.20         14.61         7.35 o                         
  -8   6   8         25.01         33.12         5.88 o                         
  -7   6   8         25.29         23.05         6.72 o                         
  -6   6   8         30.92         41.08         3.77 o                         
  -5   6   8         18.55         13.84         3.12 o                         
  -4   6   8         34.23         31.13         2.94 o                         
  -3   6   8          7.80          7.63         2.71 o                         
  -2   6   8        317.05        332.87         9.33 o                         
  -1   6   8          1.06         -2.94         2.94 o                         
   0   6   8          0.15         -1.84         3.44 o                         
   1   6   8         36.93         50.43         4.57 o                         
   2   6   8          4.12          3.55         5.11 o                         
   3   6   8          0.55          1.76         6.71 o                         
   4   6   8          8.56          7.55         6.84 o                         
  -7   7   8        178.71        256.13        12.33 o                         
  -6   7   8          0.18          5.57         8.26 o                         
  -5   7   8          3.58         -1.44         4.98 o                         
  -4   7   8         14.03          8.14         3.80 o                         
  -3   7   8          0.61          3.68         3.41 o                         
  -2   7   8         25.96         18.20         4.47 o                         
  -1   7   8          0.51         -3.67         3.67 o                         
   0   7   8        119.49        131.80         7.00 o                         
   1   7   8         11.33         11.87         5.29 o                         
   2   7   8         18.01         34.90        10.89 o                         
   3   7   8          1.38         -6.37         6.63 o                         
  -6   8   8          1.24         -6.30         6.30 o                         
  -5   8   8         26.64         29.64         7.22 o                         
  -4   8   8         64.91         65.22         6.36 o                         
  -3   8   8          0.08         13.30         5.66 o                         
  -2   8   8          4.43         -0.69         5.36 o                         
  -1   8   8          6.88          4.77         5.60 o                         
   0   8   8         12.51         14.10         6.01 o                         
   1   8   8          3.12          6.47         8.50 o                         
   2   8   8          2.34          3.29         7.18 o                         
  -3   9   8          4.72          2.89         6.71 o                         
  -2   9   8          0.48         16.98         8.20 o                         
  -1   9   8          0.00          7.74        13.31 o                         
  -3 -13   9          2.00         -9.80         9.80 o                         
  -1 -13   9         15.63         25.33        19.25 o                         
   0 -13   9          0.00         -2.09        11.62 o                         
   1 -13   9          0.33          4.78        12.16 o                         
   2 -13   9         20.84         48.41        13.11 o                         
  -5 -12   9         49.95         38.53        14.18 o                         
  -4 -12   9         11.56          0.22         6.29 o                         
  -3 -12   9          5.81          8.81         7.36 o                         
  -2 -12   9         18.67         18.41         5.47 o                         
  -1 -12   9         20.90         11.26         5.13 o                         
   0 -12   9          1.65          9.84         9.73 o                         
   1 -12   9          4.50         18.31        13.17 o                         
   2 -12   9        129.41        160.47        20.63 o                         
   3 -12   9         80.25         83.20        10.00 o                         
   4 -12   9         75.33         84.86         8.88 o                         
  -6 -11   9         25.80         34.31        11.67 o                         
  -5 -11   9          0.01         11.14        13.17 o                         
  -4 -11   9          8.57          2.14         4.70 o                         
  -3 -11   9          1.70          1.95         4.12 o                         
  -2 -11   9        162.49        150.51         7.16 o                         
  -1 -11   9          3.03          6.37         3.63 o                         
   0 -11   9         80.76         80.84         7.92 o                         
   1 -11   9          1.49          8.24         6.73 o                         
   2 -11   9          4.77         -2.64         8.19 o                         
   3 -11   9          8.26         -0.47         4.80 o                         
   4 -11   9          1.24          3.08         5.36 o                         
   5 -11   9          3.30          5.78         6.89 o                         
  -7 -10   9          1.48         13.07         7.18 o                         
  -6 -10   9         29.56         35.00         5.45 o                         
  -5 -10   9          1.31         -4.04         4.04 o                         
  -4 -10   9        174.44        158.69        10.32 o                         
  -3 -10   9         44.46         32.22         3.31 o                         
  -2 -10   9          0.01         -2.83         2.83 o                         
  -1 -10   9        138.07        116.04         4.38 o                         
   0 -10   9         45.80         37.83         2.95 o                         
   1 -10   9         61.59         56.63         3.40 o                         
   2 -10   9         67.92         50.06         4.14 o                         
   3 -10   9          3.76          4.40         3.95 o                         
   4 -10   9        138.34        142.87         7.79 o                         
   5 -10   9         31.13         36.03         6.28 o                         
   6 -10   9          1.61          1.47         6.33 o                         
  -8  -9   9         43.55         31.90         7.55 o                         
  -7  -9   9          5.97          7.15         6.12 o                         
  -6  -9   9        541.64        492.58        13.07 o                         
  -5  -9   9        263.49        228.62         8.97 o                         
  -4  -9   9         16.00         19.36         4.22 o                         
  -3  -9   9        116.03        109.27         4.25 o                         
  -2  -9   9          4.68          5.81         2.28 o                         
  -1  -9   9        384.60        298.62         8.76 o                         
   0  -9   9          0.61         -0.97         1.97 o                         
   1  -9   9         38.43         31.93         2.66 o                         
   2  -9   9         36.99         40.70         2.62 o                         
   3  -9   9         76.76         87.91         6.47 o                         
   4  -9   9          2.96          5.00         3.42 o                         
   5  -9   9          0.23         -2.27         5.13 o                         
   6  -9   9         72.56         68.10        11.11 o                         
  -8  -8   9          0.00         -5.73        10.57 o                         
  -7  -8   9          2.40          3.85         4.49 o                         
  -6  -8   9         52.14         40.75         4.25 o                         
  -5  -8   9        250.94        274.23        11.92 o                         
  -4  -8   9        101.39        111.06         5.87 o                         
  -3  -8   9          0.87         -0.24         2.26 o                         
  -2  -8   9         45.84         48.49         2.65 o                         
  -1  -8   9        578.83        506.45         9.03 o                         
   0  -8   9         24.20         24.79         2.06 o                         
   1  -8   9        782.57        759.05        12.11 o                         
   2  -8   9         35.87         32.23         2.38 o                         
   3  -8   9        138.91        124.58         4.59 o                         
   4  -8   9         45.61         48.94         3.79 o                         
   5  -8   9         28.79         33.33         4.14 o                         
   6  -8   9          2.84          3.49         5.57 o                         
   7  -8   9          1.72         -2.88         7.75 o                         
  -9  -7   9         43.13         48.99        18.71 o                         
  -8  -7   9         51.47         39.28         6.00 o                         
  -7  -7   9          0.00          3.67         4.41 o                         
  -6  -7   9        295.06        272.25         7.49 o                         
  -5  -7   9        232.77        259.25         9.69 o                         
  -4  -7   9        562.60        562.27        10.87 o                         
  -3  -7   9        109.41        129.30         4.54 o                         
  -2  -7   9        179.09        181.16         5.00 o                         
  -1  -7   9        218.84        214.10         5.35 o                         
   0  -7   9         24.58         18.32         2.09 o                         
   1  -7   9        252.91        241.62         5.65 o                         
   2  -7   9        229.39        198.43         5.17 o                         
   3  -7   9        397.56        361.96         8.65 o                         
   4  -7   9          7.39         13.76         3.29 o                         
   5  -7   9          0.00         -2.92         3.80 o                         
   6  -7   9         20.36         13.45         5.00 o                         
   7  -7   9          7.18          9.88         6.55 o                         
  -9  -6   9        155.31        147.61        11.44 o                         
  -8  -6   9         69.00         69.09         6.17 o                         
  -7  -6   9          0.06         -0.94         3.95 o                         
  -6  -6   9          8.43         18.54         3.08 o                         
  -5  -6   9       1698.21       1720.36        29.00 o                         
  -4  -6   9        323.66        358.82         8.19 o                         
  -3  -6   9         84.16         94.26         4.36 o                         
  -2  -6   9          3.78          3.73         1.77 o                         
  -1  -6   9          0.79          1.12         1.75 o                         
   0  -6   9        272.01        264.26         5.72 o                         
   1  -6   9         52.97         46.68         2.54 o                         
   2  -6   9          1.39          3.38         1.90 o                         
   3  -6   9        644.37        633.46        12.37 o                         
   4  -6   9        734.43        800.05        13.94 o                         
   5  -6   9         32.86         38.09         4.33 o                         
   6  -6   9          1.58          6.48         4.66 o                         
   7  -6   9          7.01          8.01         7.30 o                         
 -10  -5   9         24.76         11.70        24.71 o                         
  -9  -5   9         57.71         51.26         9.25 o                         
  -8  -5   9        398.36        350.88        12.67 o                         
  -7  -5   9        247.94        221.81         7.89 o                         
  -6  -5   9        182.39        162.82         5.95 o                         
  -5  -5   9         11.34          9.50         2.47 o                         
  -4  -5   9        292.03        359.99         9.16 o                         
  -3  -5   9         38.51         37.89         2.45 o                         
  -2  -5   9         27.87         39.76         2.51 o                         
  -1  -5   9          0.73         -0.63         1.76 o                         
   0  -5   9          1.03         -0.41         1.81 o                         
   1  -5   9          3.06          3.73         1.78 o                         
   2  -5   9         14.39         14.19         2.03 o                         
   3  -5   9        179.76        202.52         6.05 o                         
   4  -5   9        376.65        349.84         8.41 o                         
   5  -5   9         76.10         80.93         5.84 o                         
   6  -5   9          1.97         12.87         5.16 o                         
   7  -5   9         62.86         56.42         7.71 o                         
 -10  -4   9         47.80         66.17        12.94 o                         
  -9  -4   9          4.96         12.48         6.67 o                         
  -8  -4   9        688.11        627.47        21.54 o                         
  -7  -4   9         39.34         37.31         3.54 o                         
  -6  -4   9         32.87         31.92         2.93 o                         
  -5  -4   9         21.02         21.54         2.58 o                         
  -4  -4   9        143.65        220.94         6.35 o                         
  -3  -4   9        136.19        199.55         5.36 o                         
  -2  -4   9        170.89        252.20         5.84 o                         
  -1  -4   9        767.44       1016.41        17.38 o                         
   0  -4   9          3.48          2.79         1.87 o                         
   1  -4   9          3.72          5.46         1.81 o                         
   2  -4   9        108.91        106.73         4.74 o                         
   3  -4   9         95.53         87.89         4.86 o                         
   4  -4   9          1.74          2.53         2.95 o                         
   5  -4   9         53.51         77.09         7.19 o                         
   6  -4   9         63.45         70.20         5.95 o                         
   7  -4   9         54.93         50.33         7.87 o                         
 -10  -3   9         13.12          6.01        12.89 o                         
  -9  -3   9         61.26         52.06         6.81 o                         
  -8  -3   9         13.41         13.50         6.48 o                         
  -7  -3   9         22.78         26.65         3.41 o                         
  -6  -3   9        377.78        364.77         8.25 o                         
  -5  -3   9        839.30       1078.89        20.94 o                         
  -4  -3   9         38.78         43.69         2.57 o                         
  -3  -3   9        198.23        309.49         6.77 o                         
  -2  -3   9          6.94         13.14         1.93 o                         
  -1  -3   9         25.36         35.64         2.27 o                         
   0  -3   9         71.35         77.17         3.41 o                         
   1  -3   9        326.76        302.18         6.24 o                         
   2  -3   9          0.06         -2.22         2.22 o                         
   3  -3   9          8.97          8.53         2.48 o                         
   4  -3   9         21.06         20.17         2.95 o                         
   5  -3   9         72.52         75.23         5.34 o                         
   6  -3   9         31.71         29.44         7.63 o                         
   7  -3   9         14.69         15.99         7.82 o                         
 -10  -2   9          0.20         -3.35         8.46 o                         
  -9  -2   9         11.88         25.60         5.94 o                         
  -8  -2   9         84.18         75.33         4.68 o                         
  -7  -2   9        221.42        200.41         7.41 o                         
  -6  -2   9        260.15        262.28         8.30 o                         
  -5  -2   9        711.53        851.55        26.92 o                         
  -4  -2   9        186.19        270.42        10.00 o                         
  -3  -2   9        109.32        197.46         5.46 o                         
  -2  -2   9        167.81        201.74         5.34 o                         
  -1  -2   9        230.11        269.70         5.76 o                         
   0  -2   9         38.62         36.02         2.39 o                         
   1  -2   9        133.96        131.28         4.50 o                         
   2  -2   9         76.90         76.17         3.78 o                         
   3  -2   9          7.45         10.85         2.89 o                         
   4  -2   9         34.48         42.39         4.04 o                         
   5  -2   9          0.47          0.50         4.49 o                         
   6  -2   9          0.81         -5.36         5.36 o                         
   7  -2   9          4.12         -4.54         8.68 o                         
 -10  -1   9         11.87          3.64         8.24 o                         
  -9  -1   9          2.82          5.26         5.53 o                         
  -8  -1   9          0.02          3.74         4.36 o                         
  -7  -1   9         68.86         75.73         5.22 o                         
  -6  -1   9         19.30         25.54         3.37 o                         
  -5  -1   9         96.70         94.47         4.15 o                         
  -4  -1   9        148.80        143.38         4.98 o                         
  -3  -1   9          9.11          7.56         2.01 o                         
  -2  -1   9         13.79          9.41         1.89 o                         
  -1  -1   9          5.56          8.98         1.91 o                         
   0  -1   9         69.39         75.42         3.72 o                         
   1  -1   9         16.29         12.21         2.19 o                         
   2  -1   9         15.25         16.08         2.53 o                         
   3  -1   9         78.84         72.48         3.82 o                         
   4  -1   9         10.59          9.45         3.67 o                         
   5  -1   9          0.11         -4.21         4.69 o                         
   6  -1   9         30.16         22.38         6.42 o                         
   7  -1   9         13.46          2.36         8.63 o                         
 -10   0   9          0.00         -3.20         8.21 o                         
  -9   0   9          4.68          3.71         6.19 o                         
  -8   0   9         22.17         23.33         4.41 o                         
  -7   0   9          3.29         -0.52         3.22 o                         
  -6   0   9         45.00         37.32         2.85 o                         
  -5   0   9         72.77         84.82         3.57 o                         
  -4   0   9        155.95        137.82         5.37 o                         
  -3   0   9         15.42         16.58         2.00 o                         
  -2   0   9         53.20         53.48         2.80 o                         
  -1   0   9         14.83          8.84         1.96 o                         
   0   0   9        329.10        304.85         6.83 o                         
   1   0   9         29.70         33.49         2.55 o                         
   2   0   9         30.90         22.93         2.74 o                         
   3   0   9         71.91         71.44         4.13 o                         
   4   0   9         17.49         23.68         3.87 o                         
   5   0   9          0.07          4.46         4.36 o                         
   6   0   9          4.56         -5.73         5.78 o                         
   7   0   9         44.36         29.16         8.67 o                         
 -10   1   9          1.25          7.73        14.18 o                         
  -9   1   9          0.00          0.51         5.20 o                         
  -8   1   9         11.35          7.94         4.49 o                         
  -7   1   9         25.35         21.40         3.28 o                         
  -6   1   9          9.05          9.20         2.52 o                         
  -5   1   9          5.64          4.41         2.05 o                         
  -4   1   9         74.03         65.33         2.98 o                         
  -3   1   9        143.41        146.12         4.41 o                         
  -2   1   9          0.11         -1.81         1.81 o                         
  -1   1   9          2.18          3.40         1.84 o                         
   0   1   9         44.62         37.81         2.37 o                         
   1   1   9          6.64          4.35         2.25 o                         
   2   1   9         21.34         15.18         2.66 o                         
   3   1   9         15.93         11.82         3.73 o                         
   4   1   9         12.49          5.15         3.83 o                         
   5   1   9         49.66         53.85         5.44 o                         
   6   1   9         49.13         42.86         7.15 o                         
   7   1   9          0.18         -8.97         8.97 o                         
 -10   2   9          0.33         -8.12         8.12 o                         
  -9   2   9          0.02          0.30         6.08 o                         
  -8   2   9         14.06         17.09         4.35 o                         
  -7   2   9         34.22         25.37         3.53 o                         
  -6   2   9        123.04         92.40         3.91 o                         
  -5   2   9         24.98          7.73         2.33 o                         
  -4   2   9          3.15         -1.15         2.15 o                         
  -3   2   9         98.98         88.94         4.15 o                         
  -2   2   9        102.06         99.82         4.02 o                         
  -1   2   9          3.90         -0.97         1.96 o                         
   0   2   9         96.11         80.14         5.16 o                         
   1   2   9        117.68        121.76         4.91 o                         
   2   2   9         21.69         26.49         3.14 o                         
   3   2   9         53.67         52.97         3.66 o                         
   4   2   9         13.16         10.53         4.52 o                         
   5   2   9         16.12         11.41         5.48 o                         
   6   2   9         15.78          6.74         8.27 o                         
  -9   3   9         10.30         19.96         9.50 o                         
  -8   3   9         14.24         16.03         4.72 o                         
  -7   3   9         15.72          7.11         4.62 o                         
  -6   3   9        247.95        197.95         5.74 o                         
  -5   3   9        217.51        188.01         6.57 o                         
  -4   3   9        391.79        374.48         7.19 o                         
  -3   3   9          0.99         -1.92         2.36 o                         
  -2   3   9         80.29         74.81         3.45 o                         
  -1   3   9          2.89         -2.12         2.12 o                         
   0   3   9         43.22         41.20         2.90 o                         
   1   3   9          0.20         -0.37         2.57 o                         
   2   3   9        105.64        122.47         6.69 o                         
   3   3   9         90.26         89.29         6.87 o                         
   4   3   9          5.71          3.24         4.67 o                         
   5   3   9         27.98         25.36         7.16 o                         
   6   3   9          2.23          7.59        13.97 o                         
  -9   4   9         17.50         19.64         6.70 o                         
  -8   4   9          1.11         -1.19         5.44 o                         
  -7   4   9          9.18          4.67         4.15 o                         
  -6   4   9          3.03          4.82         3.15 o                         
  -5   4   9         30.26         30.30         3.35 o                         
  -4   4   9         52.54         40.95         2.64 o                         
  -3   4   9         34.08         32.71         2.50 o                         
  -2   4   9        224.71        239.02         5.82 o                         
  -1   4   9        147.68        163.59         5.91 o                         
   0   4   9        115.27        130.25         6.04 o                         
   1   4   9         14.56         15.53         3.35 o                         
   2   4   9          2.00          4.59         4.10 o                         
   3   4   9          5.78         10.79         4.52 o                         
   4   4   9        100.51         96.81         6.66 o                         
   5   4   9          1.36          3.58         7.12 o                         
  -8   5   9         21.80         23.58         5.74 o                         
  -7   5   9          0.11         10.29         7.02 o                         
  -6   5   9         55.78         58.25         4.43 o                         
  -5   5   9         17.70         21.92         3.71 o                         
  -4   5   9         58.89         50.72         3.38 o                         
  -3   5   9         19.73         14.97         2.93 o                         
  -2   5   9         14.20         10.45         3.44 o                         
  -1   5   9        545.02        593.17        12.63 o                         
   0   5   9        199.31        246.80        10.21 o                         
   1   5   9          0.01          1.02         4.33 o                         
   2   5   9          0.45         -4.30         4.49 o                         
   3   5   9         14.25          7.33         7.08 o                         
   4   5   9          2.85         15.47         6.88 o                         
  -8   6   9         26.35         19.73         6.60 o                         
  -7   6   9         24.83         26.52         7.55 o                         
  -6   6   9         13.35         24.95         4.87 o                         
  -5   6   9         14.57          7.33         3.78 o                         
  -4   6   9         45.15         42.90         3.77 o                         
  -3   6   9          8.25         14.98         3.43 o                         
  -2   6   9        201.28        195.03         8.26 o                         
  -1   6   9        243.13        283.99         9.25 o                         
   0   6   9        200.89        235.73        11.53 o                         
   1   6   9         10.33          9.11         4.64 o                         
   2   6   9          4.13          7.12         7.30 o                         
   3   6   9          8.13         21.94         6.85 o                         
  -6   7   9         24.12         37.44         5.85 o                         
  -5   7   9         18.50         14.18         5.18 o                         
  -4   7   9         18.74         19.41         4.71 o                         
  -3   7   9          9.50         12.00         4.44 o                         
  -2   7   9         44.36         44.77         5.09 o                         
  -1   7   9         20.87         15.58         5.73 o                         
   0   7   9         98.33         92.89         8.74 o                         
   1   7   9          0.23         11.25         7.00 o                         
   2   7   9          5.78         21.14        10.62 o                         
  -5   8   9        133.24        206.29        16.22 o                         
  -4   8   9          0.78          5.79         5.73 o                         
  -3   8   9          2.80         11.98         6.37 o                         
  -2   8   9          0.27         -6.17         6.76 o                         
  -1   8   9         12.62         11.70         9.07 o                         
   0   8   9         20.07         20.65         7.01 o                         
  -2 -13  10          4.09          2.81         9.54 o                         
  -1 -13  10          9.24         11.14        11.94 o                         
   0 -13  10          4.71         17.37        13.17 o                         
   1 -13  10         35.29         38.72        12.66 o                         
  -5 -12  10          0.01         17.53        21.08 o                         
  -4 -12  10          6.68          8.26         7.20 o                         
  -3 -12  10          0.39         -6.55         6.55 o                         
  -2 -12  10          0.93         12.00         6.16 o                         
  -1 -12  10         14.72         15.25         5.21 o                         
   0 -12  10         26.43         46.20         6.08 o                         
   1 -12  10         52.63         61.95         8.23 o                         
   2 -12  10         28.63         28.30         6.14 o                         
   3 -12  10         16.09          6.62         8.78 o                         
  -6 -11  10          1.57         -1.05         7.87 o                         
  -5 -11  10         32.59         26.41         7.60 o                         
  -4 -11  10         30.98         16.29         7.02 o                         
  -3 -11  10        132.59        137.83        11.41 o                         
  -2 -11  10          1.31          1.20         5.52 o                         
  -1 -11  10         23.24         16.28         3.71 o                         
   0 -11  10         75.93         56.35         4.53 o                         
   1 -11  10         29.20         22.40         4.60 o                         
   2 -11  10         13.74          7.89         4.47 o                         
   3 -11  10          1.64         -5.20         5.20 o                         
   4 -11  10        102.53        119.27         8.41 o                         
  -7 -10  10          0.25         -6.62         7.75 o                         
  -6 -10  10         20.07         20.27         6.69 o                         
  -5 -10  10          7.78         13.67         7.83 o                         
  -4 -10  10         29.38         26.43         4.24 o                         
  -3 -10  10         20.36         18.03         3.38 o                         
  -2 -10  10          5.87          5.76         3.07 o                         
  -1 -10  10         18.78         13.54         2.99 o                         
   0 -10  10        203.02        186.62         6.60 o                         
   1 -10  10          3.80         -1.02         3.39 o                         
   2 -10  10         14.49          7.71         3.34 o                         
   3 -10  10          7.14          6.30         4.07 o                         
   4 -10  10         23.52         34.43         5.42 o                         
   5 -10  10          0.20         10.49         5.86 o                         
  -8  -9  10         18.33          3.02         7.40 o                         
  -7  -9  10          0.06         -3.91         6.10 o                         
  -6  -9  10        119.20         92.07         6.85 o                         
  -5  -9  10          0.01          4.18         3.77 o                         
  -4  -9  10         14.98         17.18         3.92 o                         
  -3  -9  10          0.05          7.08         2.97 o                         
  -2  -9  10        149.40        137.64         5.44 o                         
  -1  -9  10          0.96          4.86         2.40 o                         
   0  -9  10         16.90         20.47         2.42 o                         
   1  -9  10         83.62         77.95         3.45 o                         
   2  -9  10         14.61          2.09         3.55 o                         
   3  -9  10         10.11          0.47         3.74 o                         
   4  -9  10         26.26         21.99         4.09 o                         
   5  -9  10          2.40         -5.38         5.38 o                         
   6  -9  10         42.02         42.95         7.04 o                         
  -8  -8  10          0.52         -3.54        10.18 o                         
  -7  -8  10          2.56          4.63         4.72 o                         
  -6  -8  10        123.60         96.36         5.59 o                         
  -5  -8  10         26.74         25.94         3.87 o                         
  -4  -8  10        922.44        896.37        16.01 o                         
  -3  -8  10        361.06        359.39         8.95 o                         
  -2  -8  10          5.14          4.42         2.35 o                         
  -1  -8  10        294.49        260.96         7.10 o                         
   0  -8  10         40.73         36.80         2.40 o                         
   1  -8  10        654.89        562.73         9.80 o                         
   2  -8  10          1.80         -1.55         2.53 o                         
   3  -8  10          8.93          5.99         3.18 o                         
   4  -8  10         28.04         24.92         3.79 o                         
   5  -8  10         12.94          7.01         4.92 o                         
   6  -8  10          0.03         -2.04         8.20 o                         
  -9  -7  10         19.81          8.74        10.53 o                         
  -8  -7  10          1.50          0.37         6.09 o                         
  -7  -7  10        104.50         88.01         6.07 o                         
  -6  -7  10          0.00          3.72         4.04 o                         
  -5  -7  10          0.23         -3.14         3.14 o                         
  -4  -7  10        102.09        106.88         4.93 o                         
  -3  -7  10        144.58        171.70         5.54 o                         
  -2  -7  10         57.24         59.50         3.19 o                         
  -1  -7  10         41.06         32.42         2.25 o                         
   0  -7  10         35.78         38.15         2.56 o                         
   1  -7  10        233.31        203.31         5.69 o                         
   2  -7  10          8.95          7.30         2.26 o                         
   3  -7  10        158.41        142.78         6.12 o                         
   4  -7  10          5.72          0.10         4.64 o                         
   5  -7  10         78.74         75.19         5.37 o                         
   6  -7  10          4.85         -3.64         5.90 o                         
   7  -7  10         12.25         12.16         9.15 o                         
  -9  -6  10         38.82         42.20        16.38 o                         
  -8  -6  10         14.77         12.28         5.81 o                         
  -7  -6  10        144.18        136.94         6.98 o                         
  -6  -6  10        137.65        136.03         5.73 o                         
  -5  -6  10         54.75         48.58         3.28 o                         
  -4  -6  10        698.74        858.95        24.89 o                         
  -3  -6  10        688.73        893.47        21.64 o                         
  -2  -6  10        648.53        730.54        17.19 o                         
  -1  -6  10        153.04        159.43         4.73 o                         
   0  -6  10          3.53          3.61         2.10 o                         
   1  -6  10        152.52        138.95         5.71 o                         
   2  -6  10        111.39         87.81         4.86 o                         
   3  -6  10         71.17         66.62         3.54 o                         
   4  -6  10         61.65         46.57         4.75 o                         
   5  -6  10        124.84        232.49        17.74 o                         
   6  -6  10          0.16         16.17         5.48 o                         
   7  -6  10          0.27         -7.35         7.35 o                         
 -10  -5  10         13.93         25.71        20.15 o                         
  -9  -5  10          3.59          3.23         8.33 o                         
  -8  -5  10         25.29          9.69         5.28 o                         
  -7  -5  10        153.58        131.41         6.12 o                         
  -6  -5  10         59.65         61.92         3.73 o                         
  -5  -5  10          0.72          2.17         2.71 o                         
  -4  -5  10         60.81        102.70         5.28 o                         
  -3  -5  10       2301.46       3654.98        59.62 o                         
  -2  -5  10        215.63        314.34         7.12 o                         
  -1  -5  10        330.04        370.00         7.75 o                         
   0  -5  10          2.59         -0.84         2.10 o                         
   1  -5  10          0.99         -2.08         2.08 o                         
   2  -5  10         65.78         56.59         2.95 o                         
   3  -5  10         82.65         67.29         3.68 o                         
   4  -5  10         16.94         11.30         3.58 o                         
   5  -5  10        331.46        423.94        13.92 o                         
   6  -5  10        173.68        292.19        13.64 o                         
   7  -5  10          7.83          6.76        13.29 o                         
 -10  -4  10          0.87        -12.44        12.44 o                         
  -9  -4  10         72.56         61.81         8.44 o                         
  -8  -4  10        121.99         93.90         6.17 o                         
  -7  -4  10        169.15        166.86         7.80 o                         
  -6  -4  10        668.79        641.66        13.03 o                         
  -5  -4  10        229.93        274.55         7.08 o                         
  -4  -4  10        620.79        907.31        16.18 o                         
  -3  -4  10          0.82          8.89         2.59 o                         
  -2  -4  10        285.35        425.03         8.65 o                         
  -1  -4  10          6.01         -1.55         2.02 o                         
   0  -4  10          6.77         11.11         2.31 o                         
   1  -4  10          0.26         -1.83         2.33 o                         
   2  -4  10          0.78         -2.27         2.27 o                         
   3  -4  10          2.62         -0.22         3.27 o                         
   4  -4  10         10.94         18.02         3.51 o                         
   5  -4  10        118.72        157.59         9.20 o                         
   6  -4  10        171.38        184.03        10.27 o                         
   7  -4  10          3.42          9.98        10.24 o                         
 -10  -3  10          0.13          1.21        10.12 o                         
  -9  -3  10          1.92         18.39         6.97 o                         
  -8  -3  10        121.09        111.42         6.93 o                         
  -7  -3  10          0.08          8.36         3.62 o                         
  -6  -3  10       1282.09       1275.61        22.49 o                         
  -5  -3  10          2.77          4.56         2.61 o                         
  -4  -3  10         70.42         88.58         4.35 o                         
  -3  -3  10          0.01          0.29         2.32 o                         
  -2  -3  10        202.51        328.60         7.23 o                         
  -1  -3  10          5.71         -0.22         2.03 o                         
   0  -3  10        366.93        347.26         7.48 o                         
   1  -3  10        239.07        225.91         5.99 o                         
   2  -3  10          0.17         -2.46         2.46 o                         
   3  -3  10         13.86         10.17         2.89 o                         
   4  -3  10         18.86         17.14         3.61 o                         
   5  -3  10         61.11         51.86         5.35 o                         
   6  -3  10         12.19          9.64         6.63 o                         
   7  -3  10         12.21         11.71         9.58 o                         
 -10  -2  10          0.71         10.15         9.10 o                         
  -9  -2  10          0.00         -6.31         6.31 o                         
  -8  -2  10        109.86         99.91         9.08 o                         
  -7  -2  10        113.32         98.20         5.53 o                         
  -6  -2  10        102.77        116.86         5.82 o                         
  -5  -2  10         52.19         76.09         4.91 o                         
  -4  -2  10        891.12       1209.23        34.70 o                         
  -3  -2  10        550.66        782.29        18.62 o                         
  -2  -2  10          3.10          3.89         2.19 o                         
  -1  -2  10        162.10        170.62         5.07 o                         
   0  -2  10        129.64        129.75         4.86 o                         
   1  -2  10          2.14         -2.08         2.24 o                         
   2  -2  10         14.92         10.35         2.70 o                         
   3  -2  10         31.50         20.94         3.27 o                         
   4  -2  10          2.41         -1.95         4.18 o                         
   5  -2  10          0.24         -5.01         5.13 o                         
   6  -2  10          3.32         -2.00         7.35 o                         
   7  -2  10         25.23         35.82        10.04 o                         
 -10  -1  10          0.02         10.92         9.00 o                         
  -9  -1  10         14.08         16.79         6.44 o                         
  -8  -1  10          1.99          3.99         4.71 o                         
  -7  -1  10         11.59         14.82         3.99 o                         
  -6  -1  10         78.43         61.08         3.69 o                         
  -5  -1  10        389.05        363.33         8.65 o                         
  -4  -1  10        798.73        844.97        15.92 o                         
  -3  -1  10       1087.75       1197.66        31.71 o                         
  -2  -1  10         54.18         49.53         3.11 o                         
  -1  -1  10        122.19        120.00         4.72 o                         
   0  -1  10         15.09          5.13         2.41 o                         
   1  -1  10        121.44        106.49         5.32 o                         
   2  -1  10         23.59         16.30         3.06 o                         
   3  -1  10         64.72         79.15         6.25 o                         
   4  -1  10         15.85         16.62         4.07 o                         
   5  -1  10          0.00         -5.36         5.36 o                         
   6  -1  10         19.97         20.23         7.91 o                         
   7  -1  10          2.82          2.17        10.40 o                         
 -10   0  10          0.60          8.93         8.92 o                         
  -9   0  10         25.00         18.33         6.26 o                         
  -8   0  10         13.79         21.31         6.24 o                         
  -7   0  10          7.34         12.92         3.88 o                         
  -6   0  10         11.08          9.39         2.95 o                         
  -5   0  10        185.20        155.82         5.55 o                         
  -4   0  10         29.68         21.65         2.49 o                         
  -3   0  10        139.00        131.33         4.80 o                         
  -2   0  10        103.07         87.95         3.67 o                         
  -1   0  10         79.49         73.18         3.46 o                         
   0   0  10          2.34         -1.99         2.36 o                         
   1   0  10          2.05         -3.03         3.03 o                         
   2   0  10         10.96          9.61         2.85 o                         
   3   0  10          0.47          0.39         3.74 o                         
   4   0  10          7.11          2.90         4.29 o                         
   5   0  10          9.88         -0.36         5.66 o                         
   6   0  10          0.15         -7.67         7.67 o                         
 -10   1  10          0.00         12.78         9.12 o                         
  -9   1  10          0.17         -0.80         6.08 o                         
  -8   1  10          1.67         10.27         4.69 o                         
  -7   1  10          0.41          5.90         4.65 o                         
  -6   1  10         26.27         20.91         2.89 o                         
  -5   1  10         10.18          3.41         2.31 o                         
  -4   1  10         18.29         16.62         2.35 o                         
  -3   1  10         62.63         59.45         2.91 o                         
  -2   1  10        108.32         99.99         4.19 o                         
  -1   1  10          0.00         -2.19         2.19 o                         
   0   1  10        140.58        129.56         5.54 o                         
   1   1  10          0.10         -2.86         2.86 o                         
   2   1  10        137.48        130.41         5.95 o                         
   3   1  10         15.55         17.16         4.13 o                         
   4   1  10          0.00         -1.76         4.93 o                         
   5   1  10          9.67          2.55         6.39 o                         
   6   1  10          0.00         -5.32         8.39 o                         
  -9   2  10         70.91         59.28         8.67 o                         
  -8   2  10          0.02         -3.62         4.99 o                         
  -7   2  10         10.05         14.76         4.07 o                         
  -6   2  10          0.07         -2.85         2.85 o                         
  -5   2  10         27.46         17.38         2.70 o                         
  -4   2  10         31.18         29.91         2.49 o                         
  -3   2  10         43.09         33.73         2.58 o                         
  -2   2  10         98.27         84.12         4.21 o                         
  -1   2  10         58.53         54.27         2.98 o                         
   0   2  10          5.58          4.06         2.81 o                         
   1   2  10          0.10          2.89         3.14 o                         
   2   2  10          1.15         -2.44         3.25 o                         
   3   2  10          2.31         -3.81         4.43 o                         
   4   2  10         22.46         23.24         5.40 o                         
   5   2  10          6.17          3.48         7.55 o                         
  -9   3  10          0.60         -6.89         6.89 o                         
  -8   3  10          0.11         16.10         6.50 o                         
  -7   3  10          1.95         -0.65         3.96 o                         
  -6   3  10          7.51          3.86         3.49 o                         
  -5   3  10         48.59         34.56         3.20 o                         
  -4   3  10         22.65         21.13         2.53 o                         
  -3   3  10          1.95          0.47         2.47 o                         
  -2   3  10          7.76          5.41         2.52 o                         
  -1   3  10         29.37         33.90         2.63 o                         
   0   3  10         13.45         14.99         2.94 o                         
   1   3  10          4.41          5.43         3.36 o                         
   2   3  10         11.52          1.15         4.51 o                         
   3   3  10         40.24         48.09         5.11 o                         
   4   3  10          0.37         20.94         6.91 o                         
   5   3  10         16.65         14.13         7.78 o                         
  -8   4  10          4.04          1.40         5.64 o                         
  -7   4  10          1.73         -3.57         6.34 o                         
  -6   4  10          6.98          1.10         3.46 o                         
  -5   4  10         17.70          7.06         3.39 o                         
  -4   4  10        221.19        191.61         6.48 o                         
  -3   4  10         83.60         72.61         3.74 o                         
  -2   4  10        175.44        163.13         6.07 o                         
  -1   4  10          0.45         -2.22         3.73 o                         
   0   4  10         41.86         40.80         5.26 o                         
   1   4  10          0.11          5.37         4.69 o                         
   2   4  10         20.25         26.56         5.05 o                         
   3   4  10          0.08          5.89         5.74 o                         
   4   4  10         40.14         36.85         7.70 o                         
  -8   5  10          0.94          7.83        18.45 o                         
  -7   5  10         19.96          7.28         6.30 o                         
  -6   5  10          0.00          5.78         5.20 o                         
  -5   5  10          5.89          3.50         3.74 o                         
  -4   5  10          4.01          1.23         3.38 o                         
  -3   5  10          3.20          0.25         3.60 o                         
  -2   5  10         75.93         61.20         4.22 o                         
  -1   5  10         46.67         41.98         4.45 o                         
   0   5  10        121.50        157.96         7.66 o                         
   1   5  10         67.04         81.99         5.81 o                         
   2   5  10         26.68         43.06         6.61 o                         
   3   5  10          4.50          3.28         7.27 o                         
  -7   6  10          1.00         -5.40         5.84 o                         
  -6   6  10         18.65         15.30         5.31 o                         
  -5   6  10          0.05          9.48         6.72 o                         
  -4   6  10         28.39         35.96         4.75 o                         
  -3   6  10          0.46          0.51         4.03 o                         
  -2   6  10         37.21         23.03         5.29 o                         
  -1   6  10          2.14         -5.92         5.92 o                         
   0   6  10         44.99         56.20         5.77 o                         
   1   6  10        192.90        285.73        22.65 o                         
   2   6  10         16.69         44.72         9.99 o                         
  -5   7  10         24.36         27.27         5.72 o                         
  -4   7  10         12.38         12.41         8.13 o                         
  -3   7  10         13.47         14.53         5.21 o                         
  -2   7  10         25.12         27.66         8.07 o                         
  -1   7  10          1.30          3.23         6.76 o                         
   0   7  10        138.83        139.59        12.12 o                         
  -1 -13  11          0.12         -7.12         7.77 o                         
   0 -13  11         11.49         14.22        15.53 o                         
  -4 -12  11         42.66         30.51         6.93 o                         
  -3 -12  11         35.76         31.47         6.87 o                         
  -2 -12  11         10.55         27.51         6.21 o                         
  -1 -12  11          9.13         23.22         5.81 o                         
   0 -12  11          5.12          1.16         8.49 o                         
   1 -12  11          1.16          9.21         6.95 o                         
   2 -12  11         10.36          2.70         8.92 o                         
  -6 -11  11         26.76         34.99         8.01 o                         
  -5 -11  11          5.93         -3.38         6.58 o                         
  -4 -11  11          7.76          4.79         5.92 o                         
  -3 -11  11          6.12         11.35         4.86 o                         
  -2 -11  11          0.99          5.11         5.44 o                         
  -1 -11  11          2.28          2.10         3.80 o                         
   0 -11  11          3.88          7.30         4.01 o                         
   1 -11  11         15.49         16.90         6.75 o                         
   2 -11  11          1.56         -4.99         4.99 o                         
   3 -11  11         38.54         23.41         5.97 o                         
   4 -11  11         77.43         91.96         8.06 o                         
  -7 -10  11         24.19          9.06         7.93 o                         
  -6 -10  11          0.98         -0.76         5.89 o                         
  -5 -10  11         36.87         26.87         5.20 o                         
  -4 -10  11          8.26          7.01         4.37 o                         
  -3 -10  11         32.98         33.23         3.89 o                         
  -2 -10  11         86.14         74.85         4.49 o                         
  -1 -10  11        103.50         96.52         4.92 o                         
   0 -10  11          0.71         -1.10         3.33 o                         
   1 -10  11         45.21         38.16         3.70 o                         
   2 -10  11         79.79         55.78         4.26 o                         
   3 -10  11         18.37         15.04         5.08 o                         
   4 -10  11          4.93          4.46         5.98 o                         
  -7  -9  11          5.57         -6.53         6.53 o                         
  -6  -9  11         16.25         12.77         4.84 o                         
  -5  -9  11          2.45          3.76         4.09 o                         
  -4  -9  11         48.94         45.03         4.17 o                         
  -3  -9  11          5.01          6.98         3.11 o                         
  -2  -9  11          6.67          8.25         3.51 o                         
  -1  -9  11         75.67         65.42         3.87 o                         
   0  -9  11          3.56         -2.71         2.71 o                         
   1  -9  11         13.41          2.17         3.12 o                         
   2  -9  11         93.63         74.97         4.90 o                         
   3  -9  11          0.55          7.88         4.08 o                         
   4  -9  11          0.01          1.57         5.00 o                         
   5  -9  11         23.42         23.78         8.06 o                         
  -8  -8  11         12.28         10.03         7.86 o                         
  -7  -8  11         20.42         16.19         5.61 o                         
  -6  -8  11         43.55         40.19         4.83 o                         
  -5  -8  11         48.12         35.71         4.81 o                         
  -4  -8  11        383.55        353.35         9.25 o                         
  -3  -8  11         15.19         11.14         2.99 o                         
  -2  -8  11          8.71          3.48         2.59 o                         
  -1  -8  11          5.41          0.29         2.51 o                         
   0  -8  11        101.60         88.56         4.58 o                         
   1  -8  11        104.45        101.16         5.84 o                         
   2  -8  11          9.87          9.29         3.50 o                         
   3  -8  11         14.17         20.71         3.98 o                         
   4  -8  11         10.32         11.54         4.73 o                         
   5  -8  11          0.45         -5.46         5.46 o                         
   6  -8  11          2.25          7.13         7.81 o                         
  -9  -7  11          0.02          3.35        12.28 o                         
  -8  -7  11          0.86         -5.78         6.57 o                         
  -7  -7  11          1.26          0.34         5.24 o                         
  -6  -7  11         42.03         36.33         4.95 o                         
  -5  -7  11          2.57          6.20         3.63 o                         
  -4  -7  11        317.23        288.53         8.05 o                         
  -3  -7  11         33.55         28.43         3.23 o                         
  -2  -7  11        766.22        839.72        16.94 o                         
  -1  -7  11        190.86        175.92         5.34 o                         
   0  -7  11          0.24         -2.59         2.59 o                         
   1  -7  11        216.90        183.67         5.62 o                         
   2  -7  11         55.41         58.80         3.23 o                         
   3  -7  11        424.01        373.02        10.39 o                         
   4  -7  11          0.74         -4.89         4.89 o                         
   5  -7  11          7.28          0.49         5.17 o                         
   6  -7  11          9.41          5.42        10.53 o                         
  -9  -6  11         21.62         11.98         8.30 o                         
  -8  -6  11         13.61          8.32         7.25 o                         
  -7  -6  11         31.88         35.66         5.24 o                         
  -6  -6  11          0.64         -0.83         4.03 o                         
  -5  -6  11        122.32        132.94         5.84 o                         
  -4  -6  11         16.26         12.09         2.98 o                         
  -3  -6  11         21.98         17.78         2.86 o                         
  -2  -6  11        213.77        251.52         7.48 o                         
  -1  -6  11         11.02         14.79         2.76 o                         
   0  -6  11         32.34         33.87         2.73 o                         
   1  -6  11         66.70         50.31         3.00 o                         
   2  -6  11          0.73         -2.87         2.87 o                         
   3  -6  11         38.13         42.19         3.53 o                         
   4  -6  11          0.31          1.28         4.95 o                         
   5  -6  11         13.98         10.00         5.54 o                         
   6  -6  11          0.77         17.23        11.26 o                         
  -9  -5  11          6.99          2.81         8.32 o                         
  -8  -5  11          0.11         -1.04         6.18 o                         
  -7  -5  11        180.16        161.81         8.18 o                         
  -6  -5  11         37.69         35.47         3.73 o                         
  -5  -5  11        266.72        309.18        10.03 o                         
  -4  -5  11        333.32        514.19        11.14 o                         
  -3  -5  11        251.15        386.98         8.57 o                         
  -2  -5  11        739.01       1081.98        19.34 o                         
  -1  -5  11        634.37        720.45        13.37 o                         
   0  -5  11        427.38        376.93         8.69 o                         
   1  -5  11        150.02        130.74         5.74 o                         
   2  -5  11         35.97         30.76         2.89 o                         
   3  -5  11         36.14         27.04         3.24 o                         
   4  -5  11         75.20         70.71         5.86 o                         
   5  -5  11          1.66         17.67         5.26 o                         
   6  -5  11         12.76         16.32         8.34 o                         
  -9  -4  11         50.51         29.74         8.42 o                         
  -8  -4  11         25.80         25.16         6.45 o                         
  -7  -4  11         91.77         92.54         5.63 o                         
  -6  -4  11          6.69         -0.69         3.61 o                         
  -5  -4  11         40.98         30.40         3.39 o                         
  -4  -4  11         55.91         92.54         4.51 o                         
  -3  -4  11          0.27          1.09         2.65 o                         
  -2  -4  11        508.99        780.73        14.25 o                         
  -1  -4  11       1605.79       1924.73        32.22 o                         
   0  -4  11         38.42         31.42         3.15 o                         
   1  -4  11        263.59        227.06         7.52 o                         
   2  -4  11          3.67         -2.13         2.60 o                         
   3  -4  11          1.32          0.15         3.23 o                         
   4  -4  11          1.95          1.16         4.31 o                         
   5  -4  11         34.12         29.71         6.20 o                         
   6  -4  11         31.77         24.70         8.28 o                         
 -10  -3  11         15.74         20.51        10.98 o                         
  -9  -3  11          0.00          2.59         9.45 o                         
  -8  -3  11         27.62         34.95         5.94 o                         
  -7  -3  11        192.30        178.85         8.58 o                         
  -6  -3  11        365.11        347.31         9.24 o                         
  -5  -3  11        171.03        221.04         7.70 o                         
  -4  -3  11        491.24        705.23        14.02 o                         
  -3  -3  11        186.70        272.49         7.05 o                         
  -2  -3  11        920.83       1264.27        22.74 o                         
  -1  -3  11          1.25         -1.82         2.58 o                         
   0  -3  11         88.81         77.77         3.75 o                         
   1  -3  11          3.41          0.21         2.46 o                         
   2  -3  11         10.45          1.74         3.09 o                         
   3  -3  11          0.11         -3.22         3.22 o                         
   4  -3  11          0.10          0.86         4.95 o                         
   5  -3  11          3.72          4.22         6.51 o                         
   6  -3  11         20.23          3.16        11.55 o                         
 -10  -2  11         10.57          0.93         9.79 o                         
  -9  -2  11          4.78          2.97         7.43 o                         
  -8  -2  11          0.96          8.45         5.75 o                         
  -7  -2  11         10.81         25.69         5.32 o                         
  -6  -2  11        122.81        117.37         6.81 o                         
  -5  -2  11         15.40         32.64         3.55 o                         
  -4  -2  11       1119.98       1435.11        36.61 o                         
  -3  -2  11          7.27          1.69         2.87 o                         
  -2  -2  11         21.56         15.55         2.80 o                         
  -1  -2  11          0.70         -2.40         2.45 o                         
   0  -2  11         83.15         83.50         3.92 o                         
   1  -2  11          7.03          7.26         2.96 o                         
   2  -2  11        324.04        272.32         8.25 o                         
   3  -2  11         59.42         55.40         4.22 o                         
   4  -2  11          0.89          0.08         5.22 o                         
   5  -2  11          4.99         -7.92         7.92 o                         
   6  -2  11          2.01          0.49        10.84 o                         
 -10  -1  11         73.59         68.84        11.96 o                         
  -9  -1  11          1.45          9.67         7.35 o                         
  -8  -1  11          0.36          9.45         7.97 o                         
  -7  -1  11          0.03          1.26         3.94 o                         
  -6  -1  11        334.26        284.21         8.08 o                         
  -5  -1  11        198.66        168.56         6.55 o                         
  -4  -1  11        183.87        187.42         7.02 o                         
  -3  -1  11         99.46        106.76         5.57 o                         
  -2  -1  11        792.40        789.33        14.46 o                         
  -1  -1  11         96.06         74.58         3.99 o                         
   0  -1  11          2.12         -2.66         2.66 o                         
   1  -1  11        101.98         84.94         4.35 o                         
   2  -1  11         92.32         90.32         4.59 o                         
   3  -1  11          0.08         -3.49         4.12 o                         
   4  -1  11          0.18          2.90         6.02 o                         
   5  -1  11          0.39         -6.06         6.06 o                         
   6  -1  11          2.28         -8.90         8.90 o                         
  -9   0  11          1.09          0.56         7.06 o                         
  -8   0  11          3.56         -2.27         5.83 o                         
  -7   0  11         39.59         50.03         4.43 o                         
  -6   0  11         11.89          7.99         3.20 o                         
  -5   0  11          5.79          5.62         3.39 o                         
  -4   0  11          6.77          1.29         2.61 o                         
  -3   0  11        416.83        380.54         8.52 o                         
  -2   0  11       1022.63        963.70        17.30 o                         
  -1   0  11        689.94        620.13        12.27 o                         
   0   0  11          1.06         -3.30         3.30 o                         
   1   0  11         28.59         21.61         3.45 o                         
   2   0  11          3.06         -1.91         3.36 o                         
   3   0  11         46.59         52.53         5.07 o                         
   4   0  11          3.76          3.82         5.49 o                         
   5   0  11         14.73         10.12         7.19 o                         
   6   0  11          1.44         -6.64         9.18 o                         
  -9   1  11         73.21         78.98         8.41 o                         
  -8   1  11          1.56          2.08         5.13 o                         
  -7   1  11         21.98         27.77         4.59 o                         
  -6   1  11          2.38         -0.02         3.80 o                         
  -5   1  11          1.04         -2.74         2.74 o                         
  -4   1  11         37.94         35.01         2.83 o                         
  -3   1  11        181.90        162.64         7.23 o                         
  -2   1  11          0.81         -3.24         3.24 o                         
  -1   1  11        139.55        124.90         6.01 o                         
   0   1  11          7.96          4.14         2.89 o                         
   1   1  11         78.01         79.10         4.63 o                         
   2   1  11          3.91         -3.87         3.87 o                         
   3   1  11          5.57          4.96         4.84 o                         
   4   1  11          0.00          6.46         6.27 o                         
   5   1  11          0.01         12.02         8.39 o                         
  -9   2  11         15.26         14.48         7.73 o                         
  -8   2  11          0.25         -0.89         5.66 o                         
  -7   2  11         12.78         18.13         4.45 o                         
  -6   2  11          1.69          1.11         3.59 o                         
  -5   2  11          4.78          3.86         3.18 o                         
  -4   2  11          1.12          0.07         2.55 o                         
  -3   2  11          2.60         -0.22         2.69 o                         
  -2   2  11          2.36          4.87         2.96 o                         
  -1   2  11          7.71          5.69         2.94 o                         
   0   2  11         54.69         57.74         4.45 o                         
   1   2  11         18.98         23.41         3.95 o                         
   2   2  11         79.80         77.55         5.57 o                         
   3   2  11          0.02         -2.62         5.15 o                         
   4   2  11         29.66         30.37         6.85 o                         
   5   2  11          3.26         21.44         9.01 o                         
  -8   3  11         51.59         54.49         9.30 o                         
  -7   3  11         81.72         83.56         8.00 o                         
  -6   3  11          1.28          2.55         4.09 o                         
  -5   3  11         31.96         32.25         3.70 o                         
  -4   3  11          5.10         -0.53         3.35 o                         
  -3   3  11         12.90          7.83         3.93 o                         
  -2   3  11         11.63          5.50         3.95 o                         
  -1   3  11         52.95         58.22         4.35 o                         
   0   3  11         57.68         65.51         5.14 o                         
   1   3  11          0.40          2.84         4.45 o                         
   2   3  11         14.32         12.93         5.29 o                         
   3   3  11          0.20          0.67         6.07 o                         
   4   3  11          9.69         12.81         9.96 o                         
  -8   4  11         14.52         10.02         9.01 o                         
  -7   4  11          2.49          8.11         5.05 o                         
  -6   4  11          0.13         -0.27         4.59 o                         
  -5   4  11          2.49         -1.14         4.08 o                         
  -4   4  11          0.11          0.45         3.62 o                         
  -3   4  11         30.95         31.46         4.10 o                         
  -2   4  11          0.11         -3.57         3.57 o                         
  -1   4  11          0.84         -1.66         4.22 o                         
   0   4  11          8.05          9.96         4.45 o                         
   1   4  11          5.89          7.83         5.31 o                         
   2   4  11          1.67          7.16         6.38 o                         
   3   4  11          3.42          7.15         7.66 o                         
  -7   5  11          1.17          3.40        10.06 o                         
  -6   5  11          5.21          8.63         5.29 o                         
  -5   5  11          2.20         -4.83         4.83 o                         
  -4   5  11          0.09         -4.29         4.29 o                         
  -3   5  11         13.21          8.91         4.47 o                         
  -2   5  11         77.92         64.25         7.27 o                         
  -1   5  11         17.64          1.39         4.73 o                         
   0   5  11         33.84         24.18         5.89 o                         
   1   5  11          0.01         21.73         7.65 o                         
   2   5  11         18.86         20.99         7.80 o                         
  -5   6  11         16.78         25.17         6.04 o                         
  -4   6  11          0.31         -1.85         5.15 o                         
  -3   6  11          0.00          1.20         5.95 o                         
  -2   6  11          2.04          2.76         6.86 o                         
  -1   6  11          3.31         -6.05         6.05 o                         
   0   6  11         42.20         35.11         8.33 o                         
  -3 -12  12          7.22         20.25         6.68 o                         
  -2 -12  12          4.99          6.84         6.31 o                         
  -1 -12  12         16.96         18.11         6.26 o                         
   0 -12  12        129.13        132.83        14.62 o                         
   1 -12  12          0.33         -6.68         6.68 o                         
  -5 -11  12         14.14         12.53        12.18 o                         
  -4 -11  12          0.20          2.99         6.91 o                         
  -3 -11  12          2.50          2.37         5.40 o                         
  -2 -11  12         96.24         98.99         6.52 o                         
  -1 -11  12         71.21         70.23         7.28 o                         
   0 -11  12         19.72         17.53         7.46 o                         
   1 -11  12          1.90         -0.37         5.10 o                         
   2 -11  12          9.42         -6.04         6.04 o                         
   3 -11  12         16.67         -2.77         6.31 o                         
  -6 -10  12          7.92          1.97         6.18 o                         
  -5 -10  12         19.17         30.59         8.77 o                         
  -4 -10  12         80.55         60.89         5.89 o                         
  -3 -10  12         10.28          5.80         4.57 o                         
  -2 -10  12         40.05         33.43         4.19 o                         
  -1 -10  12         15.28         17.70         4.01 o                         
   0 -10  12          5.07          2.76         5.25 o                         
   1 -10  12          2.04         -4.20         4.20 o                         
   2 -10  12          6.67         -1.69         5.94 o                         
   3 -10  12          2.25          6.99         6.49 o                         
   4 -10  12          3.06          3.87         6.90 o                         
  -7  -9  12          7.15         -4.39        12.72 o                         
  -6  -9  12         53.68         48.84         6.53 o                         
  -5  -9  12         32.23         23.54         4.70 o                         
  -4  -9  12          0.99          6.06         4.06 o                         
  -3  -9  12         87.94         75.87         4.40 o                         
  -2  -9  12          4.02          5.68         3.48 o                         
  -1  -9  12          7.93          9.49         3.91 o                         
   0  -9  12        166.12        129.52         5.98 o                         
   1  -9  12         19.36          8.80         4.96 o                         
   2  -9  12          0.16         -3.89         3.89 o                         
   3  -9  12         23.16         20.33         5.75 o                         
   4  -9  12         26.91         18.33         6.42 o                         
  -8  -8  12          0.87          3.69         8.12 o                         
  -7  -8  12          0.78          9.74         8.53 o                         
  -6  -8  12          0.51          9.25         5.21 o                         
  -5  -8  12         17.04          6.76         4.65 o                         
  -4  -8  12          1.43         -2.54         3.81 o                         
  -3  -8  12          0.00         -3.59         3.59 o                         
  -2  -8  12         33.77         25.60         3.86 o                         
  -1  -8  12         26.61         33.24         3.51 o                         
   0  -8  12          0.68          0.38         3.44 o                         
   1  -8  12         47.79         43.30         4.49 o                         
   2  -8  12          0.24          1.08         3.76 o                         
   3  -8  12          0.39         -1.21         4.25 o                         
   4  -8  12         27.44         14.55         5.84 o                         
   5  -8  12          0.03         -8.14         8.14 o                         
  -8  -7  12          0.10         -5.51         7.96 o                         
  -7  -7  12          4.37         19.77         6.89 o                         
  -6  -7  12         10.01          2.63         6.87 o                         
  -5  -7  12         22.26         20.44         4.23 o                         
  -4  -7  12         29.34         32.25         3.87 o                         
  -3  -7  12        248.90        262.70         8.60 o                         
  -2  -7  12        488.74        502.30        14.89 o                         
  -1  -7  12         33.00         35.44         3.32 o                         
   0  -7  12         21.31         19.96         3.20 o                         
   1  -7  12         16.89         12.30         3.40 o                         
   2  -7  12         54.38         43.06         4.21 o                         
   3  -7  12        147.59        144.31         7.46 o                         
   4  -7  12          0.32          5.23         6.03 o                         
   5  -7  12          0.81          5.76         7.12 o                         
  -9  -6  12          1.21         -6.13         9.01 o                         
  -8  -6  12         27.61         18.70         7.29 o                         
  -7  -6  12          1.53          3.70         5.79 o                         
  -6  -6  12          6.41          8.60         4.83 o                         
  -5  -6  12          7.81          6.04         3.91 o                         
  -4  -6  12        150.69        193.79         7.05 o                         
  -3  -6  12         23.55         23.96         3.20 o                         
  -2  -6  12        425.55        436.92        10.86 o                         
  -1  -6  12          8.15          0.66         2.78 o                         
   0  -6  12        369.18        352.87         8.76 o                         
   1  -6  12         23.29         21.22         3.30 o                         
   2  -6  12          6.19          3.81         3.45 o                         
   3  -6  12         76.00         62.64         4.78 o                         
   4  -6  12         15.75         19.09         5.27 o                         
   5  -6  12        149.06        117.54        10.04 o                         
  -9  -5  12          0.04        -10.40        10.40 o                         
  -8  -5  12         15.03         23.83         8.15 o                         
  -7  -5  12          5.27          6.33         5.24 o                         
  -6  -5  12         25.68         22.41         4.38 o                         
  -5  -5  12         62.95         75.83         4.47 o                         
  -4  -5  12          6.38          3.63         3.26 o                         
  -3  -5  12         76.85        112.04         5.05 o                         
  -2  -5  12        170.37        215.33         6.63 o                         
  -1  -5  12         88.96         91.26         5.14 o                         
   0  -5  12        313.41        288.62         7.96 o                         
   1  -5  12          1.39          2.14         2.94 o                         
   2  -5  12         23.43         27.68         3.53 o                         
   3  -5  12         17.27         32.26         4.47 o                         
   4  -5  12         30.53         38.77         5.48 o                         
   5  -5  12          3.37          5.60         6.53 o                         
   6  -5  12          0.10          5.82         8.30 o                         
  -9  -4  12          0.01         -6.42         9.30 o                         
  -8  -4  12          0.49          3.76         6.19 o                         
  -7  -4  12          7.51          6.23         5.30 o                         
  -6  -4  12         12.93         10.15         4.28 o                         
  -5  -4  12        238.41        325.14         8.89 o                         
  -4  -4  12         40.06         62.62         4.00 o                         
  -3  -4  12        192.12        272.52         7.56 o                         
  -2  -4  12        313.10        408.44         9.22 o                         
  -1  -4  12        353.04        352.08         8.43 o                         
   0  -4  12        226.77        249.36         7.98 o                         
   1  -4  12        216.07        235.02         9.91 o                         
   2  -4  12        137.15        113.47         5.48 o                         
   3  -4  12         66.06         66.65         4.82 o                         
   4  -4  12         32.08         31.58         8.03 o                         
   5  -4  12          4.58         14.95         7.93 o                         
   6  -4  12         17.65         37.75        12.00 o                         
  -9  -3  12          9.29          7.42         9.27 o                         
  -8  -3  12          8.38          7.87         6.67 o                         
  -7  -3  12         98.14         87.89         6.02 o                         
  -6  -3  12          3.04         -4.43         4.43 o                         
  -5  -3  12        348.37        449.24        10.92 o                         
  -4  -3  12          2.70          0.90         3.67 o                         
  -3  -3  12          2.83         -1.41         3.24 o                         
  -2  -3  12        107.73        121.07         5.81 o                         
  -1  -3  12          7.29          4.87         2.85 o                         
   0  -3  12        735.81        722.18        13.87 o                         
   1  -3  12        759.50        711.31        13.13 o                         
   2  -3  12          1.57          0.34         3.55 o                         
   3  -3  12         70.05         68.42         5.78 o                         
   4  -3  12          7.10         -0.40         6.61 o                         
   5  -3  12          6.23         11.93         7.87 o                         
  -9  -2  12         30.23         28.38         9.30 o                         
  -8  -2  12          7.40         12.47         8.98 o                         
  -7  -2  12          0.00          6.38         5.25 o                         
  -6  -2  12         88.25         69.65         5.01 o                         
  -5  -2  12        216.40        195.25         7.54 o                         
  -4  -2  12        519.27        560.39        22.33 o                         
  -3  -2  12         43.45         41.26         3.46 o                         
  -2  -2  12        158.04        155.21         6.35 o                         
  -1  -2  12         89.12         84.41         4.35 o                         
   0  -2  12        596.54        580.56        11.83 o                         
   1  -2  12          0.33          1.49         3.19 o                         
   2  -2  12          0.89         -3.68         3.68 o                         
   3  -2  12          0.40         -4.04         4.64 o                         
   4  -2  12         16.80         11.37         6.58 o                         
   5  -2  12          0.01          2.27         8.46 o                         
  -9  -1  12         12.22         33.08        10.30 o                         
  -8  -1  12          9.59         16.95         6.09 o                         
  -7  -1  12          6.78          8.65         6.07 o                         
  -6  -1  12         30.73         24.95         4.66 o                         
  -5  -1  12         16.44         24.48         4.22 o                         
  -4  -1  12         21.44         22.72         3.29 o                         
  -3  -1  12         19.85         28.51         3.32 o                         
  -2  -1  12        404.05        351.94         8.61 o                         
  -1  -1  12          4.03         -3.30         3.30 o                         
   0  -1  12          1.24         -3.14         3.14 o                         
   1  -1  12         17.11         15.49         4.67 o                         
   2  -1  12         14.17         10.10         4.03 o                         
   3  -1  12         15.91         14.97         5.26 o                         
   4  -1  12        140.44        133.02         8.17 o                         
   5  -1  12         14.64         12.21         8.30 o                         
  -9   0  12          8.28         28.14         9.38 o                         
  -8   0  12         96.87        107.55         7.43 o                         
  -7   0  12          1.80          7.43         4.67 o                         
  -6   0  12          0.68         -1.47         4.66 o                         
  -5   0  12          5.34          2.05         3.66 o                         
  -4   0  12        395.66        318.84         8.23 o                         
  -3   0  12        254.73        221.79         8.10 o                         
  -2   0  12         58.29         43.77         3.65 o                         
  -1   0  12         95.24         88.34         4.45 o                         
   0   0  12        305.68        296.78         8.38 o                         
   1   0  12          1.97          1.36         3.74 o                         
   2   0  12         10.80          8.05         4.61 o                         
   3   0  12         79.70         77.33         6.21 o                         
   4   0  12         27.24         29.48         6.49 o                         
   5   0  12          0.61          2.39         8.67 o                         
  -9   1  12         17.37         45.20         9.43 o                         
  -8   1  12          0.02          4.20         6.01 o                         
  -7   1  12          1.10          4.15         5.49 o                         
  -6   1  12          5.06         -1.57         4.24 o                         
  -5   1  12         29.15         30.28         3.85 o                         
  -4   1  12         21.12         19.84         3.68 o                         
  -3   1  12          9.03          5.68         3.16 o                         
  -2   1  12          8.88          9.16         3.45 o                         
  -1   1  12        300.98        267.53         8.41 o                         
   0   1  12        598.23        628.71        14.43 o                         
   1   1  12        216.46        227.43         9.21 o                         
   2   1  12          2.16          3.51         4.90 o                         
   3   1  12          1.39          4.67         5.81 o                         
   4   1  12          7.08         13.31         7.14 o                         
  -8   2  12          0.19          2.11        11.25 o                         
  -7   2  12         72.16         69.77         7.78 o                         
  -6   2  12          1.00          1.24         4.53 o                         
  -5   2  12          2.27          4.71         4.11 o                         
  -4   2  12          0.15          1.33         3.86 o                         
  -3   2  12          0.17         -3.03         4.52 o                         
  -2   2  12         28.48         23.20         4.42 o                         
  -1   2  12        134.29        126.44         7.59 o                         
   0   2  12          9.42          7.23         4.18 o                         
   1   2  12         62.12         63.65         6.70 o                         
   2   2  12          3.69          7.43         5.46 o                         
   3   2  12         28.60         32.62         7.05 o                         
   4   2  12          3.32         -3.60         8.27 o                         
  -8   3  12         48.17         33.68         7.85 o                         
  -7   3  12          3.71         19.13         9.10 o                         
  -6   3  12          2.34          5.04         5.34 o                         
  -5   3  12         28.23         27.00         4.29 o                         
  -4   3  12          0.01          2.46         3.90 o                         
  -3   3  12          1.20         -3.63         4.39 o                         
  -2   3  12          8.57          5.33         4.07 o                         
  -1   3  12          0.75          0.68         4.13 o                         
   0   3  12          1.14         -4.94         4.94 o                         
   1   3  12          0.34          3.79         8.38 o                         
   2   3  12         31.54         52.24         6.99 o                         
   3   3  12         25.18         22.40         8.00 o                         
  -7   4  12         20.80         14.31         7.38 o                         
  -6   4  12         17.15         12.15         5.25 o                         
  -5   4  12         38.56         39.77         4.95 o                         
  -4   4  12          1.39          2.99         4.55 o                         
  -3   4  12         22.87         15.89         4.57 o                         
  -2   4  12          2.51         -1.03         5.32 o                         
  -1   4  12          4.15          3.53         5.02 o                         
   0   4  12          0.73         -3.44         5.75 o                         
   1   4  12         26.41         39.87         7.19 o                         
   2   4  12         24.31         47.83         8.45 o                         
  -5   5  12          5.51         -5.48         5.48 o                         
  -4   5  12          0.41          1.21         5.44 o                         
  -3   5  12          0.29          1.15         5.36 o                         
  -2   5  12          3.33         -8.27         8.53 o                         
  -1   5  12         10.85         -0.26         8.53 o                         
   0   5  12          1.44          6.30         9.36 o                         
  -2 -12  13         38.61         46.07        10.04 o                         
  -1 -12  13         21.26         25.43         7.01 o                         
   0 -12  13          1.51          4.05         6.83 o                         
  -4 -11  13          0.98          6.17        18.23 o                         
  -3 -11  13        121.87        132.39        14.18 o                         
  -2 -11  13          1.25          9.75         7.90 o                         
  -1 -11  13         22.68         39.31         6.41 o                         
   0 -11  13          5.29          9.01         6.07 o                         
   1 -11  13          2.59         -2.54         6.17 o                         
   2 -11  13        158.78        131.77        10.95 o                         
  -6 -10  13        106.64        156.48        20.77 o                         
  -5 -10  13          1.23          5.31        10.67 o                         
  -4 -10  13         16.37          7.67         5.95 o                         
  -3 -10  13         13.82         20.50         5.67 o                         
  -2 -10  13          1.35         -4.59         5.01 o                         
  -1 -10  13          5.44          6.18         5.00 o                         
   0 -10  13         78.72         79.70         6.41 o                         
   1 -10  13        123.62        117.89         7.27 o                         
   2 -10  13          8.89         -0.27         7.32 o                         
   3 -10  13          0.17         12.61         8.01 o                         
  -7  -9  13          7.24          9.90        16.23 o                         
  -6  -9  13          5.93         12.04        10.09 o                         
  -5  -9  13          0.97          0.39         5.66 o                         
  -4  -9  13          1.88          3.71         4.76 o                         
  -3  -9  13         15.37         14.04         4.27 o                         
  -2  -9  13        100.12         94.42         6.08 o                         
  -1  -9  13          0.23          2.54         5.11 o                         
   0  -9  13         61.96         61.21         4.64 o                         
   1  -9  13         13.69          2.47         4.12 o                         
   2  -9  13          8.16          8.57         6.12 o                         
   3  -9  13          0.10          5.68         6.29 o                         
   4  -9  13         12.81         15.22         7.40 o                         
  -7  -8  13         26.07         41.17         8.29 o                         
  -6  -8  13         39.53         21.72         6.20 o                         
  -5  -8  13          7.05         11.66         5.02 o                         
  -4  -8  13         47.65         48.74         5.29 o                         
  -3  -8  13         24.58         23.72         4.53 o                         
  -2  -8  13          2.38          9.67         4.10 o                         
  -1  -8  13         90.49         72.89         4.96 o                         
   0  -8  13          1.94         -0.40         3.95 o                         
   1  -8  13          0.08         -1.02         3.88 o                         
   2  -8  13        149.44        128.39         7.07 o                         
   3  -8  13          0.12         -3.57         5.63 o                         
   4  -8  13          0.01         -4.46         6.56 o                         
  -8  -7  13          0.46          6.35        11.11 o                         
  -7  -7  13         22.56         41.92         7.68 o                         
  -6  -7  13         23.62         18.33         5.65 o                         
  -5  -7  13          0.07          5.02         5.03 o                         
  -4  -7  13         22.42         18.48         4.54 o                         
  -3  -7  13          3.59         -2.60         4.40 o                         
  -2  -7  13          1.53          1.27         3.75 o                         
  -1  -7  13         18.91         20.98         4.08 o                         
   0  -7  13         12.70         10.83         3.77 o                         
   1  -7  13         27.92         21.96         4.00 o                         
   2  -7  13          5.57          5.74         4.38 o                         
   3  -7  13          6.75         16.10         6.03 o                         
   4  -7  13          5.07          7.21        11.54 o                         
  -8  -6  13          0.01         15.89         8.33 o                         
  -7  -6  13          3.51          7.44         6.72 o                         
  -6  -6  13          5.35          0.35         5.25 o                         
  -5  -6  13         17.19         15.38         5.20 o                         
  -4  -6  13          4.65          6.13         4.08 o                         
  -3  -6  13         13.35         23.11         4.10 o                         
  -2  -6  13          0.13          2.76         3.31 o                         
  -1  -6  13        276.05        259.01         8.15 o                         
   0  -6  13        260.25        204.42         8.16 o                         
   1  -6  13         10.36          5.23         4.28 o                         
   2  -6  13         19.22         34.34         4.54 o                         
   3  -6  13          9.87         18.04         4.98 o                         
   4  -6  13         13.47         17.64         6.52 o                         
   5  -6  13         80.26         79.36         9.25 o                         
  -8  -5  13          2.40         13.68         8.54 o                         
  -7  -5  13          0.54          1.24         6.73 o                         
  -6  -5  13         23.77         17.90         5.14 o                         
  -5  -5  13          0.13         -0.60         4.57 o                         
  -4  -5  13         11.92         18.88         3.93 o                         
  -3  -5  13          6.87         10.75         3.60 o                         
  -2  -5  13        122.26        134.87         6.42 o                         
  -1  -5  13         65.86         53.69         4.13 o                         
   0  -5  13        219.86        175.08         6.89 o                         
   1  -5  13          0.70          1.73         3.85 o                         
   2  -5  13        133.34        215.39        13.14 o                         
   3  -5  13          0.03          8.69         4.82 o                         
   4  -5  13         18.87         15.06         6.50 o                         
   5  -5  13         22.60         34.58        10.97 o                         
  -9  -4  13         11.23         16.87        10.94 o                         
  -8  -4  13         62.60         58.49         9.90 o                         
  -7  -4  13          1.07          8.11         5.85 o                         
  -6  -4  13         25.18         23.46         5.52 o                         
  -5  -4  13          3.52          1.11         6.19 o                         
  -4  -4  13         10.19         12.49         3.96 o                         
  -3  -4  13         50.61         72.37         4.65 o                         
  -2  -4  13         17.74         22.30         3.66 o                         
  -1  -4  13         43.49         35.89         3.65 o                         
   0  -4  13        302.01        254.11         8.08 o                         
   1  -4  13        101.41        106.01         7.22 o                         
   2  -4  13        191.18        196.32         9.19 o                         
   3  -4  13          4.24          5.59         4.88 o                         
   4  -4  13         13.90          9.05         7.88 o                         
   5  -4  13          1.99          3.39         9.52 o                         
  -9  -3  13         35.13         67.38        11.23 o                         
  -8  -3  13          2.13         17.98         8.36 o                         
  -7  -3  13          3.13          0.09         6.20 o                         
  -6  -3  13          9.24          2.96         5.34 o                         
  -5  -3  13         14.54         10.94         4.67 o                         
  -4  -3  13         26.36         31.13         4.33 o                         
  -3  -3  13         91.92        100.75         6.39 o                         
  -2  -3  13         28.21         25.66         4.03 o                         
  -1  -3  13         77.65         72.74         4.35 o                         
   0  -3  13         68.58         63.47         4.18 o                         
   1  -3  13        293.94        267.50         8.52 o                         
   2  -3  13          6.69         18.34         6.12 o                         
   3  -3  13         43.33         46.82         6.83 o                         
   4  -3  13         27.76         38.60         8.38 o                         
   5  -3  13          8.62          4.18        10.17 o                         
  -9  -2  13         39.80         72.71        10.96 o                         
  -8  -2  13         44.92         47.20         8.71 o                         
  -7  -2  13          1.98         -1.15         6.63 o                         
  -6  -2  13          0.05         -3.44         5.28 o                         
  -5  -2  13        124.64        100.86         6.17 o                         
  -4  -2  13         21.69         22.56         4.21 o                         
  -3  -2  13        418.63        445.45        10.60 o                         
  -2  -2  13          1.77         -3.66         3.66 o                         
  -1  -2  13          4.05         -3.62         3.62 o                         
   0  -2  13        138.38        117.76         6.26 o                         
   1  -2  13         14.13         12.23         3.65 o                         
   2  -2  13        402.31        402.49        19.24 o                         
   3  -2  13        272.13        302.93        18.85 o                         
   4  -2  13          0.08          1.75         8.36 o                         
  -9  -1  13          1.71          0.97        11.83 o                         
  -8  -1  13         76.39        108.32         9.21 o                         
  -7  -1  13         29.04         20.49         5.82 o                         
  -6  -1  13          0.39          4.65         5.93 o                         
  -5  -1  13          0.18          0.38         4.88 o                         
  -4  -1  13         60.81         46.60         4.59 o                         
  -3  -1  13        117.63        104.31         5.09 o                         
  -2  -1  13        319.62        269.92         8.41 o                         
  -1  -1  13          4.65         -3.70         3.70 o                         
   0  -1  13         24.42         28.60         4.15 o                         
   1  -1  13          5.12          7.63         4.47 o                         
   2  -1  13        260.82        277.08        12.32 o                         
   3  -1  13          1.67         11.43         6.52 o                         
   4  -1  13          5.94          5.72         7.26 o                         
  -8   0  13          0.00         14.34         7.85 o                         
  -7   0  13         20.67         19.89         6.65 o                         
  -6   0  13          1.91          5.93         5.79 o                         
  -5   0  13          1.90          7.19         4.54 o                         
  -4   0  13         84.20         79.13         4.90 o                         
  -3   0  13          1.95          8.40         4.09 o                         
  -2   0  13          3.55          1.70         4.26 o                         
  -1   0  13          2.42          2.09         4.03 o                         
   0   0  13         72.42         70.78         5.64 o                         
   1   0  13          0.32         -1.17         4.81 o                         
   2   0  13          0.39         -0.95         6.34 o                         
   3   0  13         15.04         18.00         6.43 o                         
   4   0  13          1.66          7.19         7.95 o                         
  -8   1  13          7.73         21.04         7.83 o                         
  -7   1  13         18.94          9.29         5.86 o                         
  -6   1  13         92.30         92.56         7.15 o                         
  -5   1  13         13.33         21.41         5.10 o                         
  -4   1  13          3.29         10.52         4.58 o                         
  -3   1  13          9.92          8.46         4.63 o                         
  -2   1  13        216.90        199.41         9.62 o                         
  -1   1  13        149.27        134.58         8.56 o                         
   0   1  13          0.15          7.33         5.01 o                         
   1   1  13         50.47         57.08         6.18 o                         
   2   1  13         84.40         85.76         7.55 o                         
   3   1  13          0.80          6.74         7.39 o                         
  -7   2  13         26.13         21.78         7.73 o                         
  -6   2  13          0.50          4.65         5.79 o                         
  -5   2  13          2.03         -0.51         4.66 o                         
  -4   2  13          3.10          6.80         4.40 o                         
  -3   2  13          1.04         -1.83         4.80 o                         
  -2   2  13         25.79         14.41         5.10 o                         
  -1   2  13         11.74         10.70         5.12 o                         
   0   2  13          9.90         10.12         4.98 o                         
   1   2  13        141.78        146.91        14.48 o                         
   2   2  13        186.22        260.11        14.20 o                         
  -7   3  13         36.61         33.77        13.50 o                         
  -6   3  13          0.96         -6.84         6.84 o                         
  -5   3  13         43.83         52.36         5.65 o                         
  -4   3  13          0.01          4.98         5.00 o                         
  -3   3  13          0.93          8.83         5.24 o                         
  -2   3  13          1.10         -3.44         6.69 o                         
  -1   3  13          0.12          1.17         5.97 o                         
   0   3  13         10.58         18.20         6.42 o                         
   1   3  13         92.05         87.42         9.39 o                         
  -5   4  13          0.11          3.92         6.97 o                         
  -4   4  13          1.56         -0.87         6.06 o                         
  -3   4  13         17.71         22.82         6.12 o                         
  -2   4  13          0.08         -7.78         7.78 o                         
  -1   4  13          0.10          0.83         6.58 o                         
   0   4  13         15.42         26.16         7.08 o                         
  -3 -11  14         12.64         12.26         7.17 o                         
  -2 -11  14          0.27         11.68         6.85 o                         
  -1 -11  14         42.66         53.73         7.33 o                         
   0 -11  14         40.85         41.86         8.91 o                         
  -5 -10  14          4.89          3.70         7.31 o                         
  -4 -10  14         17.44         12.96         6.77 o                         
  -3 -10  14         27.81         38.50         6.10 o                         
  -2 -10  14          0.15         10.02         6.06 o                         
  -1 -10  14        122.33        124.16         9.23 o                         
   0 -10  14          4.75         -2.11         6.09 o                         
   1 -10  14         28.62         11.97         6.07 o                         
   2 -10  14          7.82         -2.71        10.50 o                         
  -6  -9  14         19.63         32.19         7.92 o                         
  -5  -9  14         16.52         23.33         7.02 o                         
  -4  -9  14        175.32        197.41        20.78 o                         
  -3  -9  14          0.17          3.16         5.35 o                         
  -2  -9  14        102.74        101.74         6.48 o                         
  -1  -9  14          8.85          9.23         6.01 o                         
   0  -9  14          5.86          1.86         4.99 o                         
   1  -9  14         14.26          4.13         5.50 o                         
   2  -9  14         29.34         38.10         6.19 o                         
   3  -9  14        144.27        186.08        16.12 o                         
  -7  -8  14          1.45         19.17         9.45 o                         
  -6  -8  14         12.34         16.06         7.32 o                         
  -5  -8  14          0.05          5.61        11.93 o                         
  -4  -8  14         38.33         41.52         5.72 o                         
  -3  -8  14          0.36          8.05         5.64 o                         
  -2  -8  14         20.99         24.89         4.59 o                         
  -1  -8  14         14.99         17.99         4.58 o                         
   0  -8  14         36.12         32.68         4.61 o                         
   1  -8  14          7.41          8.24         5.50 o                         
   2  -8  14         37.16         30.32         6.51 o                         
   3  -8  14         11.13          5.89         6.39 o                         
  -7  -7  14         89.70        103.44        10.95 o                         
  -6  -7  14          8.89         17.13         6.51 o                         
  -5  -7  14         52.12         43.68         6.26 o                         
  -4  -7  14         31.91         33.96         5.94 o                         
  -3  -7  14         12.88         17.08         4.82 o                         
  -2  -7  14          9.04         14.43         4.52 o                         
  -1  -7  14         33.91         31.57         4.79 o                         
   0  -7  14          6.45          5.51         5.27 o                         
   1  -7  14         28.01         19.90         4.55 o                         
   2  -7  14          8.78          4.80         5.45 o                         
   3  -7  14          0.34          6.34         8.92 o                         
  -8  -6  14         63.38         72.86        10.00 o                         
  -7  -6  14         86.63         98.73         9.19 o                         
  -6  -6  14          5.79          7.04         6.80 o                         
  -5  -6  14         24.18         22.36         6.15 o                         
  -4  -6  14         68.12         95.23         8.23 o                         
  -3  -6  14          2.71         14.01         4.79 o                         
  -2  -6  14         34.20         33.58         5.07 o                         
  -1  -6  14          4.31          1.58         4.48 o                         
   0  -6  14          1.15         -0.28         4.77 o                         
   1  -6  14         26.71         25.18         4.49 o                         
   2  -6  14          5.56         17.75         6.13 o                         
   3  -6  14         22.67         29.01         6.26 o                         
   4  -6  14         14.08         28.07        10.62 o                         
  -8  -5  14          1.63          4.96        10.85 o                         
  -7  -5  14         10.59         11.61         7.50 o                         
  -6  -5  14          5.18         -4.72         6.58 o                         
  -5  -5  14         30.55         37.64         7.15 o                         
  -4  -5  14          8.38         17.57         4.70 o                         
  -3  -5  14         10.15          3.58         4.43 o                         
  -2  -5  14         57.11         62.02         4.85 o                         
  -1  -5  14          9.45         10.10         4.36 o                         
   0  -5  14          7.19         11.52         4.93 o                         
   1  -5  14        114.40        108.41         7.07 o                         
   2  -5  14         72.27         64.00         6.20 o                         
   3  -5  14          0.87         10.95         6.63 o                         
   4  -5  14          3.81         12.66         8.49 o                         
  -8  -4  14          1.89          3.75         9.10 o                         
  -7  -4  14         15.38         22.41         7.38 o                         
  -6  -4  14          1.58          3.76         6.37 o                         
  -5  -4  14          3.09         -3.31         5.70 o                         
  -4  -4  14         12.38         20.97         4.75 o                         
  -3  -4  14          2.17          4.04         4.70 o                         
  -2  -4  14          0.97          2.75         4.19 o                         
  -1  -4  14          7.01         -0.48         4.56 o                         
   0  -4  14         17.13         16.35         4.50 o                         
   1  -4  14         47.81         45.51         5.48 o                         
   2  -4  14         42.73         41.95         6.32 o                         
   3  -4  14          0.75         16.86         6.98 o                         
   4  -4  14         34.90         35.41         8.40 o                         
  -8  -3  14          1.99          7.61        13.02 o                         
  -7  -3  14         22.18         23.98         8.16 o                         
  -6  -3  14         86.42        106.28         7.97 o                         
  -5  -3  14          0.09         -3.17         5.85 o                         
  -4  -3  14         14.69         10.33         5.70 o                         
  -3  -3  14         14.60         11.73         4.86 o                         
  -2  -3  14          0.59          3.77         4.37 o                         
  -1  -3  14          8.25          6.19         4.35 o                         
   0  -3  14          9.65          2.67         4.25 o                         
   1  -3  14         19.82         22.74         4.76 o                         
   2  -3  14        187.26        214.81        13.24 o                         
   3  -3  14         63.87         63.89         8.73 o                         
   4  -3  14         53.66         46.84        10.60 o                         
  -8  -2  14         33.39         39.92        10.94 o                         
  -7  -2  14         27.15         30.07         8.65 o                         
  -6  -2  14         11.71         11.51         7.76 o                         
  -5  -2  14         11.55          9.50         5.79 o                         
  -4  -2  14         18.22         10.20         5.21 o                         
  -3  -2  14         12.00         12.49         4.70 o                         
  -2  -2  14          6.90          5.14         4.41 o                         
  -1  -2  14         10.80         14.89         4.58 o                         
   0  -2  14         11.50          8.86         4.77 o                         
   1  -2  14         45.81         33.34         5.70 o                         
   2  -2  14          0.02          6.67         6.35 o                         
   3  -2  14        164.63        171.29        21.79 o                         
  -8  -1  14         92.65        114.52        10.30 o                         
  -7  -1  14         65.22         53.58         7.96 o                         
  -6  -1  14         42.20         45.17         7.41 o                         
  -5  -1  14          1.81          2.61         6.12 o                         
  -4  -1  14          9.36         12.89         4.92 o                         
  -3  -1  14         93.38         88.08         5.77 o                         
  -2  -1  14         55.34         56.22         5.23 o                         
  -1  -1  14        214.22        196.78         9.82 o                         
   0  -1  14          0.22         -2.51         5.19 o                         
   1  -1  14          6.68          0.91         6.13 o                         
   2  -1  14         98.94         94.03         8.46 o                         
   3  -1  14          3.52         -4.62         8.23 o                         
  -7   0  14          7.28          1.97         7.07 o                         
  -6   0  14         42.30         57.78         6.90 o                         
  -5   0  14         12.27         17.81         5.46 o                         
  -4   0  14          0.32          0.43         4.98 o                         
  -3   0  14          0.08         -2.02         5.00 o                         
  -2   0  14          6.72          4.55         5.97 o                         
  -1   0  14         41.16         45.90         5.78 o                         
   0   0  14        104.69         98.04         7.35 o                         
   1   0  14          2.70          4.78         7.10 o                         
   2   0  14          1.13          8.21         7.63 o                         
  -7   1  14          2.74         -7.77         7.77 o                         
  -6   1  14          0.01         15.81         8.83 o                         
  -5   1  14          6.34          4.61         5.74 o                         
  -4   1  14          0.01          8.92         5.39 o                         
  -3   1  14          0.50         -5.37         5.37 o                         
  -2   1  14         70.96         73.62         7.15 o                         
  -1   1  14          3.43         -0.33         5.52 o                         
   0   1  14         13.94         10.47         6.82 o                         
   1   1  14          0.14          2.22         7.37 o                         
   2   1  14          6.65         37.74        11.17 o                         
  -6   2  14          2.87          7.09         6.37 o                         
  -5   2  14         10.97         17.76         8.61 o                         
  -4   2  14         64.50         75.55         7.25 o                         
  -3   2  14         11.27         -2.31         6.12 o                         
  -2   2  14          3.04          0.30         7.28 o                         
  -1   2  14          2.27         -5.59         7.85 o                         
   0   2  14         69.44         59.77         8.28 o                         
   1   2  14         40.08         50.64         7.88 o                         
  -5   3  14         24.96         38.89         8.27 o                         
  -4   3  14          2.74         17.43         5.91 o                         
  -3   3  14          1.37          5.90         5.96 o                         
  -2   3  14          2.36        -13.17        13.17 o                         
  -1   3  14          4.66         -7.44         7.44 o                         
  -4 -10  15          0.80         18.14         8.24 o                         
  -3 -10  15         56.52         66.32        12.29 o                         
  -2 -10  15         49.13         44.07         7.75 o                         
  -1 -10  15          5.75         -7.18         7.18 o                         
   0 -10  15          0.06         -6.66         7.01 o                         
  -5  -9  15          6.78         20.63         7.96 o                         
  -4  -9  15         13.24         13.06         7.50 o                         
  -3  -9  15          5.93         34.01         7.73 o                         
  -2  -9  15         27.17         25.97         6.81 o                         
  -1  -9  15         15.73         15.58         6.67 o                         
   0  -9  15          3.79          9.96         5.99 o                         
   1  -9  15         82.20         67.85         7.77 o                         
  -6  -8  15         14.76         16.56        11.26 o                         
  -5  -8  15          5.56          7.45        10.88 o                         
  -4  -8  15         14.79         13.09         6.72 o                         
  -3  -8  15         12.63         18.60         5.99 o                         
  -2  -8  15        157.88        172.06         9.77 o                         
  -1  -8  15          0.00         -1.25         5.68 o                         
   0  -8  15        163.48        140.63         8.99 o                         
   1  -8  15          4.06         10.62         7.02 o                         
   2  -8  15          1.82         -7.19         7.19 o                         
  -6  -7  15          3.73          2.79         7.50 o                         
  -5  -7  15         16.70         24.28         7.44 o                         
  -4  -7  15         10.16         24.88         7.11 o                         
  -3  -7  15         16.24         20.21         5.69 o
[truncated: 13,287 more chars]
