# Supplementary material for: Binary and ternary charge-transfer complexes using 1,3,5-tri­nitro­benzene
Source: Acta Crystallogr E Crystallogr Commun. 2018 Jan 9;74(Pt 2):113–8. doi: 10.1107/S2056989018000245 (PMC5956318; doi:10.1107/S2056989018000245)
Supplement: Supplementary file 5 [file e-74-00113-IVsup5.hkl]

data_IV                                                                         
_shelx_title ' mo_v14Hth17_0m in P-1'                                           
_shelx_refln_list_code          4                                               
_shelx_F_calc_maximum      222.35                                               
_exptl_crystal_F_000       540.00                                               
_reflns_d_resolution_high  0.8255                                               
                                                                                
loop_                                                                           
 _space_group_symop_operation_xyz                                               
 'x, y, z'                                                                      
 '-x, -y, -z'                                                                   
                                                                                
_cell_length_a     7.5365                                                       
_cell_length_b     7.9003                                                       
_cell_length_c    19.1526                                                       
_cell_angle_alpha  97.580                                                       
_cell_angle_beta   94.667                                                       
_cell_angle_gamma  99.547                                                       
                                                                                
_shelx_F_squared_multiplier     1.000                                           
                                                                                
loop_                                                                           
 _refln_index_h                                                                 
 _refln_index_k                                                                 
 _refln_index_l                                                                 
 _refln_F_squared_calc                                                          
 _refln_F_squared_meas                                                          
 _refln_F_squared_sigma                                                         
 _refln_observed_status                                                         
   2   0   0      10401.07      10346.39       184.34 o                         
   3   0   0        660.24        684.77        13.52 o                         
   4   0   0         30.67         31.03         1.65 o                         
   5   0   0         31.48         30.59         4.56 o                         
   6   0   0        183.66        165.69         5.04 o                         
   7   0   0          1.99         33.66         4.56 o                         
   8   0   0         30.92         27.91         3.08 o                         
  -9   1   0          3.40         -0.04         3.10 o                         
  -8   1   0          5.37          6.25         1.77 o                         
  -7   1   0         25.65         25.48         2.31 o                         
  -6   1   0        257.67        242.28         6.92 o                         
  -5   1   0        131.24        135.02         3.95 o                         
  -4   1   0         12.39         13.87         1.37 o                         
  -3   1   0       1639.57       1557.61        48.41 o                         
  -2   1   0        202.47        214.58         6.86 o                         
   1   1   0          6.64          3.01         0.33 o                         
   2   1   0      10171.69      10339.97       225.98 o                         
   3   1   0        258.51        227.00         4.69 o                         
   4   1   0       1465.73       1495.61        29.49 o                         
   5   1   0         35.37         30.85         1.47 o                         
   6   1   0         92.70         97.59         2.75 o                         
   7   1   0          8.99         15.34         2.07 o                         
   8   1   0          8.73          9.65         2.40 o                         
  -9   2   0          2.67          9.13         3.15 o                         
  -8   2   0         42.87         50.33         3.39 o                         
  -7   2   0        138.72        135.68         5.84 o                         
  -6   2   0         27.09         57.30         3.01 o                         
  -5   2   0        361.22        323.54        10.68 o                         
  -4   2   0         65.63         64.81         2.82 o                         
  -3   2   0        335.46        357.90        11.30 o                         
  -2   2   0        314.73        292.41         9.70 o                         
  -1   2   0       5377.65       4827.25       193.96 o                         
   0   2   0       5300.30       5287.24       231.05 o                         
   1   2   0      49440.02      53550.38      1166.57 o                         
   2   2   0         14.55          5.61         0.55 o                         
   3   2   0          2.31          2.65         0.59 o                         
   4   2   0        327.40        329.56         9.06 o                         
   5   2   0        226.40        233.57         5.10 o                         
   6   2   0        104.85         97.21         3.20 o                         
   7   2   0        110.41        105.14         4.74 o                         
   8   2   0         51.60         45.59         4.73 o                         
  -9   3   0         19.57         33.03         3.77 o                         
  -8   3   0         49.70         54.41         4.22 o                         
  -7   3   0         40.50         31.89         3.41 o                         
  -6   3   0         68.25         61.67         4.83 o                         
  -5   3   0        954.45        832.31        21.52 o                         
  -4   3   0        305.13        274.25         7.46 o                         
  -3   3   0          4.14         71.42         3.20 o                         
  -2   3   0         28.93         26.86         1.61 o                         
  -1   3   0        822.88        616.12        27.38 o                         
   0   3   0        727.99        619.55        27.95 o                         
   1   3   0       1667.68       1592.07        40.29 o                         
   2   3   0        461.08        485.47         9.74 o                         
   3   3   0        175.99        171.39         3.87 o                         
   4   3   0         13.52         12.60         0.95 o                         
   5   3   0         26.59         35.66         2.02 o                         
   6   3   0          7.92         10.04         1.83 o                         
   7   3   0          7.85         10.31         1.76 o                         
  -8   4   0         61.48         73.59         4.93 o                         
  -7   4   0          1.31         -0.39         1.58 o                         
  -6   4   0          8.65         78.10         5.10 o                         
  -5   4   0          0.40         19.55         2.46 o                         
  -4   4   0        467.35        452.16        11.86 o                         
  -3   4   0         75.31         90.50         5.70 o                         
  -2   4   0        120.27        120.37         6.28 o                         
  -1   4   0         43.25         44.50         3.99 o                         
   0   4   0        851.48        769.01        34.23 o                         
   1   4   0       2768.59       2831.17        71.58 o                         
   2   4   0       2159.93       2264.29        49.70 o                         
   3   4   0         16.43         16.02         1.20 o                         
   4   4   0          7.97         10.08         1.06 o                         
   5   4   0        155.30        160.94         5.95 o                         
   6   4   0         33.46         32.84         2.12 o                         
   7   4   0         13.73         18.37         2.21 o                         
  -8   5   0         10.40         15.77         3.15 o                         
  -7   5   0          7.66         12.19         2.07 o                         
  -6   5   0         21.95         29.32         3.42 o                         
  -5   5   0        320.99        299.53         8.45 o                         
  -4   5   0         61.76         68.04         3.41 o                         
  -3   5   0        190.00        156.31         7.99 o                         
  -2   5   0        363.28        410.66        13.51 o                         
  -1   5   0         17.43         27.38         3.99 o                         
   0   5   0        180.25        183.70         9.70 o                         
   1   5   0         62.69         59.91         2.82 o                         
   2   5   0        231.41        203.59         6.03 o                         
   3   5   0        242.96        250.07         6.27 o                         
   4   5   0         18.33         18.02         2.50 o                         
   5   5   0          3.26          2.02         1.98 o                         
   6   5   0         11.84         12.13         2.01 o                         
  -7   6   0          3.49          6.28         4.56 o                         
  -6   6   0         41.11         36.17         4.28 o                         
  -5   6   0         21.84        144.39         6.05 o                         
  -4   6   0        114.38        127.79         7.42 o                         
  -3   6   0        168.18        149.03         5.84 o                         
  -2   6   0        242.50        248.08         9.07 o                         
  -1   6   0       1462.32       1360.60        61.04 o                         
   0   6   0        103.15        104.97         6.85 o                         
   1   6   0        338.87        329.24         9.10 o                         
   2   6   0       1143.57       1109.85        31.66 o                         
   4   6   0          1.24          1.35         1.52 o                         
   5   6   0          8.89          7.51         2.19 o                         
  -7   7   0          0.60          0.00         5.13 o                         
  -6   7   0         24.43         40.50         7.42 o                         
  -5   7   0         45.26         43.93         6.28 o                         
  -4   7   0        620.73        614.14        41.65 o                         
  -3   7   0         15.19         46.30         4.11 o                         
  -2   7   0          0.05          1.04         5.13 o                         
  -1   7   0          9.82         15.43         7.42 o                         
   0   7   0         11.68          6.85         5.13 o                         
   1   7   0        468.89        458.67        22.82 o                         
   2   7   0         29.31         39.09         3.67 o                         
   3   7   0         32.84         46.94         3.81 o                         
   4   7   0        282.24        292.74        11.45 o                         
  -5   8   0          3.93          4.11         4.56 o                         
  -4   8   0          6.79        124.94         9.70 o                         
  -3   8   0         67.26         90.62         7.70 o                         
  -2   8   0        123.25        131.75        19.97 o                         
  -1   8   0         23.49         65.22         5.70 o                         
   0   8   0        225.39        233.90        13.69 o                         
   1   8   0         13.43         25.67         4.56 o                         
   2   8   0         40.79         47.98         4.28 o                         
   3   8   0          5.96          6.88         5.42 o                         
  -4   9   0         29.29         22.76         5.03 o                         
  -3   9   0        162.65        160.41        20.54 o                         
  -2   9   0         31.22         56.48         9.70 o                         
  -1   9   0         33.20         22.04         4.22 o                         
   0   9   0          7.71          1.14         4.56 o                         
   1   9   0          7.15         12.33         3.26 o                         
  -1  -9   1          0.52          4.26         9.13 o                         
   0  -9   1          0.05         19.40         5.70 o                         
   1  -9   1          0.23         11.98         5.70 o                         
   2  -9   1          0.13          3.74         5.42 o                         
   3  -9   1          4.31         81.87        13.98 o                         
   4  -9   1          0.83          5.13         6.85 o                         
  -3  -8   1        322.52        361.55        34.51 o                         
  -2  -8   1          9.68         13.32         3.41 o                         
  -1  -8   1        213.90        204.80        12.55 o                         
   0  -8   1          0.10         11.41         3.99 o                         
   1  -8   1        274.53        280.04        20.54 o                         
   2  -8   1        211.95        203.74        16.83 o                         
   3  -8   1         57.54         38.79         6.28 o                         
   4  -8   1        176.32        175.71        11.41 o                         
   5  -8   1          0.32         12.55         5.13 o                         
   6  -8   1          4.91         10.27         5.70 o                         
  -4  -7   1         36.26         64.50         8.56 o                         
  -3  -7   1         85.04         70.60         4.26 o                         
  -2  -7   1        242.93        269.56         8.34 o                         
  -1  -7   1        251.35        268.55         8.77 o                         
   0  -7   1         70.79         75.87         7.42 o                         
   1  -7   1        219.67        277.26        14.83 o                         
   2  -7   1          2.63          7.27         3.14 o                         
   3  -7   1        363.22        349.54        24.25 o                         
   4  -7   1         12.26         81.67         5.20 o                         
   5  -7   1         12.72         20.54         4.56 o                         
   6  -7   1         24.03         25.10         5.70 o                         
   7  -7   1          6.79         -0.57         5.13 o                         
  -5  -6   1          2.72          1.56         2.07 o                         
  -4  -6   1          0.14          0.08         1.53 o                         
  -3  -6   1         12.86         93.87         5.24 o                         
  -2  -6   1        361.06        467.26        12.62 o                         
  -1  -6   1          3.45         15.97         3.42 o                         
   0  -6   1         20.10         19.40         3.42 o                         
   1  -6   1        191.86        171.72         9.70 o                         
   2  -6   1         83.40         98.55         4.63 o                         
   3  -6   1        630.48        605.79        19.56 o                         
   4  -6   1         27.68         25.67         3.99 o                         
   5  -6   1        403.77        406.30        14.83 o                         
   6  -6   1         23.89         18.22         3.15 o                         
   7  -6   1          4.49          3.99         4.56 o                         
  -6  -5   1         19.64         17.38         2.89 o                         
  -5  -5   1          0.04         -1.85         1.85 o                         
  -4  -5   1          1.05         -1.07         2.17 o                         
  -3  -5   1         39.43         38.97         1.88 o                         
  -2  -5   1         19.46         27.44         2.57 o                         
  -1  -5   1        202.29        225.87         6.36 o                         
   0  -5   1        637.14        582.46        26.81 o                         
   1  -5   1          3.52          1.71         2.28 o                         
   2  -5   1        182.28        291.52        13.69 o                         
   3  -5   1         23.84         39.44         2.82 o                         
   4  -5   1        229.73        240.34         8.26 o                         
   5  -5   1        100.83         81.32         4.22 o                         
   6  -5   1          2.24          3.16         1.58 o                         
   7  -5   1         12.12         18.18         2.27 o                         
   8  -5   1          6.45         10.31         3.01 o                         
  -7  -4   1        133.45        128.89         4.74 o                         
  -6  -4   1          3.26          4.42         1.65 o                         
  -5  -4   1         76.89         70.87         4.22 o                         
  -4  -4   1         77.43         87.22         3.36 o                         
  -3  -4   1         17.93         22.95         1.51 o                         
  -2  -4   1         89.09        316.72         7.48 o                         
  -1  -4   1       2794.24       2970.01        75.21 o                         
   0  -4   1        540.67        524.85        23.96 o                         
   1  -4   1        132.30         89.57         5.13 o                         
   2  -4   1        487.88        465.18        19.40 o                         
   3  -4   1        223.98        218.07         7.26 o                         
   4  -4   1         68.70        111.34         4.68 o                         
   5  -4   1        165.43        162.94         5.04 o                         
   6  -4   1         21.95         59.27         4.29 o                         
   7  -4   1         27.14         30.94         2.66 o                         
   8  -4   1          0.57         11.31         2.74 o                         
  -8  -3   1          3.55          1.48         3.87 o                         
  -7  -3   1         17.19         15.06         1.97 o                         
  -6  -3   1         18.74         26.27         2.68 o                         
  -5  -3   1        310.90        299.49         6.43 o                         
  -4  -3   1         32.25         26.56         1.68 o                         
  -3  -3   1         90.91         87.32         3.53 o                         
  -2  -3   1         66.79         66.27         1.83 o                         
  -1  -3   1       1208.85       1163.97        29.94 o                         
   0  -3   1        168.03        154.60         7.42 o                         
   2  -3   1         22.37         29.96         1.78 o                         
   3  -3   1        162.54        154.19         4.38 o                         
   4  -3   1          6.42         30.51         1.82 o                         
   5  -3   1        508.01        534.97        14.16 o                         
   6  -3   1          9.40         31.88         2.97 o                         
   7  -3   1        165.24        147.67         7.99 o                         
   8  -3   1          4.96          7.13         2.42 o                         
  -8  -2   1        163.28        160.18         5.39 o                         
  -7  -2   1          1.26          1.39         1.56 o                         
  -6  -2   1         41.02         44.57         2.28 o                         
  -5  -2   1        114.39        112.37         2.85 o                         
  -4  -2   1        166.85        165.48         4.94 o                         
  -3  -2   1         10.49         17.61         1.14 o                         
  -2  -2   1        249.33        274.63         5.61 o                         
  -1  -2   1       2880.37       3068.18        59.96 o                         
   1  -2   1        119.15        117.52         5.70 o                         
   2  -2   1          0.41          0.57         0.66 o                         
   3  -2   1       1253.86       1219.28        30.96 o                         
   4  -2   1         82.97         68.89         2.40 o                         
   5  -2   1         43.30         42.85         2.07 o                         
   6  -2   1         74.06         78.32         3.46 o                         
   7  -2   1          0.09         20.52         2.42 o                         
   8  -2   1         12.99         35.44         3.36 o                         
   9  -2   1         39.98         37.26         3.59 o                         
  -8  -1   1          0.16         -0.35         4.56 o                         
  -7  -1   1          5.04         -1.12         1.49 o                         
  -6  -1   1         42.36         40.53         1.88 o                         
  -5  -1   1         55.26         60.89         2.15 o                         
  -4  -1   1         23.31         15.48         1.34 o                         
  -3  -1   1        183.34        178.61         4.28 o                         
  -2  -1   1       1125.40       1055.31        23.10 o                         
  -1  -1   1         31.01         14.39         0.78 o                         
   1  -1   1        483.27        389.17        12.10 o                         
   2  -1   1         39.96         41.69         1.65 o                         
   3  -1   1       1149.64       1280.57        40.22 o                         
   4  -1   1          4.98         10.30         1.21 o                         
   5  -1   1         43.46         43.82         1.62 o                         
   6  -1   1        492.21        482.20        11.24 o                         
   7  -1   1        163.11        153.19         4.56 o                         
   8  -1   1         75.53         80.90         3.52 o                         
   9  -1   1          0.57         -2.40         2.40 o                         
  -8   0   1         10.59         10.99         2.40 o                         
  -7   0   1        480.23        465.55        12.85 o                         
  -6   0   1          0.40          4.75         1.32 o                         
  -5   0   1          8.31          4.28         1.21 o                         
  -4   0   1          9.35          7.23         1.21 o                         
  -3   0   1       1103.25       1141.53        28.98 o                         
  -2   0   1       1546.40       1403.38        27.55 o                         
   2   0   1       9973.41      10114.65       180.26 o                         
   3   0   1        992.21        942.64        17.00 o                         
   4   0   1        977.99        970.73        21.39 o                         
   5   0   1         96.33         90.56         3.17 o                         
   6   0   1          1.52          4.50         1.20 o                         
   7   0   1         91.60         95.99         5.03 o                         
   8   0   1         12.52         13.45         3.22 o                         
  -9   1   1          0.71         -3.15         3.15 o                         
  -8   1   1          0.16          0.16         2.85 o                         
  -7   1   1         48.91         48.46         3.17 o                         
  -6   1   1         17.89         21.55         2.60 o                         
  -5   1   1          0.55         11.34         1.36 o                         
  -4   1   1        437.03        503.18        16.14 o                         
  -3   1   1        131.83        137.25         4.84 o                         
  -2   1   1        193.09        195.17         6.45 o                         
  -1   1   1        394.37        368.53        16.54 o                         
   1   1   1        166.63        120.79         2.33 o                         
   2   1   1        711.07        684.12        14.45 o                         
   3   1   1         25.47         33.55         1.21 o                         
   4   1   1       4550.36       4949.66       110.86 o                         
   5   1   1         88.79         79.75         2.24 o                         
   6   1   1        100.32         84.63         2.49 o                         
   7   1   1        617.13        656.88        12.38 o                         
   8   1   1        221.31        206.81         7.12 o                         
  -9   2   1          2.83          4.17         2.32 o                         
  -8   2   1          1.04          0.47         2.19 o                         
  -7   2   1        177.08        161.50         6.45 o                         
  -6   2   1        260.13        211.65        10.84 o                         
  -5   2   1        257.31        255.90         8.47 o                         
  -4   2   1         29.91         29.45         1.78 o                         
  -3   2   1        103.57        100.92         4.85 o                         
  -2   2   1        488.31        496.36        15.73 o                         
  -1   2   1         30.13        116.39         4.03 o                         
   0   2   1          0.38         55.06         2.42 o                         
   1   2   1       1860.15       2251.23        40.14 o                         
   2   2   1          0.66          2.53         0.54 o                         
   3   2   1        359.09        353.15         8.25 o                         
   4   2   1        310.56        293.14         6.12 o                         
   5   2   1        136.31        145.85         3.57 o                         
   6   2   1        103.36        100.01         4.47 o                         
   7   2   1        126.51        129.58         3.80 o                         
   8   2   1         10.88         25.13         3.06 o                         
  -9   3   1         16.35         20.18         2.60 o                         
  -8   3   1         24.56         18.55         2.82 o                         
  -7   3   1          7.25          9.13         2.19 o                         
  -6   3   1        177.16        222.72        14.83 o                         
  -5   3   1          1.18         31.97         2.57 o                         
  -4   3   1        251.14        246.59         8.26 o                         
  -3   3   1       4605.78       4717.97       145.62 o                         
  -2   3   1        458.17        461.20        15.69 o                         
  -1   3   1        298.70        299.33        27.95 o                         
   0   3   1        582.38        600.80        23.68 o                         
   1   3   1        169.44        172.28         5.68 o                         
   2   3   1        137.06        135.45         2.94 o                         
   3   3   1          6.82          6.23         0.80 o                         
   4   3   1          1.94          2.72         0.89 o                         
   5   3   1        320.04        311.76         6.68 o                         
   6   3   1        119.81        117.79         3.83 o                         
   7   3   1          0.16          1.82         1.77 o                         
  -8   4   1         36.44         41.53         4.38 o                         
  -7   4   1          6.40          7.74         1.66 o                         
  -6   4   1        696.22        640.53        16.91 o                         
  -5   4   1          6.78         48.85         3.99 o                         
  -4   4   1         15.07         20.24         2.75 o                         
  -3   4   1        175.91        228.76        10.84 o                         
  -2   4   1         66.41        122.08         6.28 o                         
  -1   4   1       1152.80       1145.93        35.70 o                         
   0   4   1         96.31        111.24         6.28 o                         
   1   4   1        413.99        530.14        19.07 o                         
   2   4   1        786.22        799.46        24.80 o                         
   3   4   1          9.52          9.42         0.88 o                         
   4   4   1          0.40         -0.22         0.98 o                         
   5   4   1         90.83         89.15         4.16 o                         
   6   4   1         26.07         24.88         1.76 o                         
   7   4   1         21.25         18.06         2.51 o                         
  -8   5   1         14.75         17.47         3.15 o                         
  -7   5   1         18.96         12.04         2.26 o                         
  -6   5   1         16.62         15.88         2.60 o                         
  -5   5   1        191.51        335.58        12.07 o                         
  -4   5   1        181.51        160.36         6.05 o                         
  -3   5   1          0.62          1.71         1.71 o                         
  -2   5   1        920.78        826.26        26.02 o                         
  -1   5   1        174.03        157.64         5.84 o                         
   0   5   1         36.00         32.52         3.99 o                         
   1   5   1         82.72        100.82         3.39 o                         
   2   5   1          0.69          8.07         1.90 o                         
   3   5   1         65.39         64.63         2.28 o                         
   4   5   1          7.60          7.62         1.55 o                         
   5   5   1         45.64         43.55         3.58 o                         
   6   5   1         45.60         36.31         3.02 o                         
  -7   6   1         28.05         35.07         4.22 o                         
  -6   6   1          0.08          4.43         2.60 o                         
  -5   6   1        401.05        365.20        12.51 o                         
  -4   6   1         22.19         93.56         6.28 o                         
  -3   6   1          0.00         15.40         3.42 o                         
  -2   6   1         92.56        132.47         5.43 o                         
  -1   6   1        920.06        954.88        30.25 o                         
   0   6   1          0.79          7.42         2.85 o                         
   1   6   1        337.45        323.09        12.01 o                         
   2   6   1         39.50         98.76         4.18 o                         
   3   6   1          9.89          9.13         3.99 o                         
   4   6   1         23.72         23.99         2.14 o                         
   5   6   1         29.47         25.76         2.26 o                         
  -7   7   1          1.23         15.97         5.70 o                         
  -6   7   1          7.15         12.55         4.56 o                         
  -5   7   1          6.41         14.26         3.99 o                         
  -4   7   1          9.69        133.42         6.42 o                         
  -3   7   1         83.85         77.17         4.79 o                         
  -2   7   1         18.14         13.90         2.32 o                         
  -1   7   1        110.25         75.09        12.55 o                         
   1   7   1        214.82        215.95         6.69 o                         
   2   7   1         39.76         43.36         6.28 o                         
   3   7   1        215.10        211.39         7.12 o                         
   4   7   1         91.53        104.67         6.72 o                         
  -5   8   1         17.83         15.69         4.03 o                         
  -3   8   1          3.54         58.06         7.99 o                         
  -2   8   1          3.88          9.62         3.01 o                         
  -1   8   1         74.96         64.11         4.93 o                         
   0   8   1        315.34        339.44        17.68 o                         
   1   8   1         12.67         20.54         4.56 o                         
   2   8   1         46.13         42.47         4.36 o                         
   3   8   1         16.17          9.81         6.28 o                         
  -4   9   1          9.18         35.12         4.79 o                         
  -3   9   1         15.09         48.90         5.76 o                         
  -2   9   1         46.95         45.80         5.27 o                         
  -1   9   1          2.95         15.18         3.82 o                         
   0   9   1          7.23         19.40         5.13 o                         
   1   9   1          5.51          6.34         4.56 o                         
  -1  -9   2          8.90         22.25         6.28 o                         
   0  -9   2        115.63        110.67         9.70 o                         
   1  -9   2          1.39          5.95         3.82 o                         
   2  -9   2          3.55          6.61         4.56 o                         
   3  -9   2        120.08        110.91        11.12 o                         
   4  -9   2          1.03          9.70         6.85 o                         
  -3  -8   2        303.01        385.90        32.52 o                         
  -2  -8   2          5.94          7.70         3.23 o                         
  -1  -8   2         86.82         96.35         5.04 o                         
   0  -8   2         15.50         21.68         4.56 o                         
   1  -8   2         61.16         70.74         7.99 o                         
   2  -8   2         62.90         77.50         7.70 o                         
   3  -8   2          2.33         11.98         5.13 o                         
   4  -8   2          7.34         11.87         3.89 o                         
   5  -8   2         17.93         60.47         7.99 o                         
  -4  -7   2          1.77          4.10         5.99 o                         
  -3  -7   2          0.79          4.94         2.51 o                         
  -2  -7   2        390.94        381.97        10.98 o                         
  -1  -7   2        178.69        182.67         5.91 o                         
   0  -7   2        288.49        300.64        15.97 o                         
   1  -7   2       1492.76       1504.94        67.89 o                         
   2  -7   2          5.46         20.06         5.99 o                         
   3  -7   2        305.83        256.85         9.66 o                         
   4  -7   2         66.67         66.85         4.79 o                         
   5  -7   2        123.46        110.10         7.99 o                         
   6  -7   2          0.22          6.85         4.56 o                         
   7  -7   2          0.19         -1.71         5.70 o                         
  -6  -6   2         15.53         10.41         3.46 o                         
  -5  -6   2          1.70          0.78         2.02 o                         
  -4  -6   2         37.56         39.66         3.28 o                         
  -3  -6   2        681.62        632.68        17.12 o                         
  -2  -6   2        426.79        611.19        28.52 o                         
  -1  -6   2         57.37         62.01         5.13 o                         
   0  -6   2          2.04          5.70         2.85 o                         
   1  -6   2         69.21         50.20         5.13 o                         
   2  -6   2         30.20         50.26         8.84 o                         
   3  -6   2        935.66        898.88        28.64 o                         
   4  -6   2         15.57         18.83         3.42 o                         
   5  -6   2         23.78         40.64         4.22 o                         
   6  -6   2          2.13         10.27         3.42 o                         
   7  -6   2         56.61         54.77         7.99 o                         
  -6  -5   2         61.14         55.04         4.91 o                         
  -5  -5   2         17.61         19.48         2.26 o                         
  -4  -5   2          9.39         11.75         1.55 o                         
  -3  -5   2          3.13          9.78         1.10 o                         
  -2  -5   2         37.68         34.14         2.57 o                         
  -1  -5   2        503.32        483.94        12.62 o                         
   0  -5   2         20.17         36.51         3.99 o                         
   1  -5   2         47.77         43.36         3.99 o                         
   2  -5   2        337.28        310.77        21.96 o                         
   3  -5   2         66.57         63.97         4.28 o                         
   4  -5   2          3.88          3.75         1.37 o                         
   5  -5   2         23.53         49.17         5.42 o                         
   6  -5   2         83.33         78.04         3.48 o                         
   8  -5   2          1.92          7.01         2.74 o                         
  -7  -4   2        199.58        200.21        14.66 o                         
  -6  -4   2          0.64          5.28         1.43 o                         
  -5  -4   2         90.95         90.71         4.44 o                         
  -4  -4   2         27.01         31.11         1.70 o                         
  -3  -4   2         19.17         19.46         1.43 o                         
  -2  -4   2       3735.06       3980.17        77.86 o                         
  -1  -4   2        612.34        866.59        38.79 o                         
   0  -4   2          0.05          5.13         2.28 o                         
   2  -4   2        165.19        147.76         7.42 o                         
   3  -4   2          0.37          1.43         1.43 o                         
   4  -4   2          4.28         10.48         1.37 o                         
   5  -4   2         18.36         16.81         1.63 o                         
   6  -4   2        135.86        148.44         4.92 o                         
   7  -4   2         93.47        106.32         5.20 o                         
   8  -4   2          0.33          0.83         2.60 o                         
  -8  -3   2          5.81          0.86         2.35 o                         
  -7  -3   2         83.10         83.82         3.56 o                         
  -6  -3   2          0.76          2.25         1.34 o                         
  -5  -3   2         63.46         60.64         2.96 o                         
  -4  -3   2         32.93         31.07         1.55 o                         
  -3  -3   2        340.60        328.54         6.89 o                         
  -2  -3   2        519.78        508.96        10.32 o                         
  -1  -3   2         28.82         28.18         1.78 o                         
   2  -3   2         62.03         58.77         2.42 o                         
   3  -3   2          0.26          7.54         0.99 o                         
   4  -3   2         29.43         27.81         2.32 o                         
   5  -3   2          2.77         25.80         1.92 o                         
   6  -3   2         12.75         77.02         5.78 o                         
   7  -3   2        266.26        266.99         9.68 o                         
   8  -3   2         30.43         31.73         3.26 o                         
  -8  -2   2        122.28        111.36         5.52 o                         
  -7  -2   2          4.77          4.35         1.41 o                         
  -6  -2   2        148.03        144.59         3.72 o                         
  -5  -2   2        222.24        211.50         4.69 o                         
  -4  -2   2         47.05         43.40         1.98 o                         
  -3  -2   2       1628.77       1642.81        36.23 o                         
  -2  -2   2        104.79        126.55         2.84 o                         
  -1  -2   2      22472.57      24193.88       528.13 o                         
   1  -2   2       2347.24       2265.60        70.19 o                         
   2  -2   2        246.85        234.13         6.26 o                         
   3  -2   2         49.33         35.96         2.28 o                         
   4  -2   2         54.83         51.06         2.07 o                         
   5  -2   2        164.81        152.23         4.61 o                         
   6  -2   2        595.30        549.40        14.60 o                         
   7  -2   2         81.56         77.55         4.43 o                         
   8  -2   2        124.33        131.39         4.55 o                         
  -8  -1   2          0.45          3.51         2.60 o                         
  -7  -1   2         33.16         33.81         3.09 o                         
  -6  -1   2         36.04         34.70         1.76 o                         
  -5  -1   2         10.14          6.92         0.82 o                         
  -4  -1   2          5.36          4.56         1.71 o                         
  -3  -1   2        152.37        137.54         3.42 o                         
  -2  -1   2       2009.61       1982.84        43.36 o                         
  -1  -1   2        480.99        408.64        13.92 o                         
   1  -1   2       1253.65       1132.29        35.10 o                         
   2  -1   2        195.42        178.97         4.94 o                         
   3  -1   2          4.34         42.36         2.45 o                         
   4  -1   2        230.65        260.74         7.02 o                         
   5  -1   2         19.01         14.13         1.15 o                         
   6  -1   2        159.03        198.26         5.13 o                         
   7  -1   2        130.70        175.14         5.06 o                         
   8  -1   2         75.79         74.58         3.66 o                         
  -9   0   2          3.34         12.00         3.41 o                         
  -8   0   2         31.38         44.74         3.67 o                         
  -7   0   2        147.91        157.12         5.25 o                         
  -6   0   2          6.11          8.58         1.32 o                         
  -5   0   2         29.93         28.36         2.19 o                         
  -4   0   2        768.07        760.25        19.43 o                         
  -3   0   2        247.73        218.82         8.73 o                         
  -2   0   2       8399.67       8398.79       183.41 o                         
  -1   0   2       2359.16       2576.01       205.09 o                         
   1   0   2        531.64        485.94        15.26 o                         
   2   0   2      16119.11      16324.54       269.37 o                         
   3   0   2       1906.47       1885.84        31.27 o                         
   4   0   2       1835.29       1788.77        29.76 o                         
   5   0   2        168.14        168.51         4.34 o                         
   6   0   2        121.05         98.25         3.20 o                         
   7   0   2        377.05        363.83         9.59 o                         
   8   0   2          1.01         -2.18         2.18 o                         
  -9   1   2          1.09          1.33         3.72 o                         
  -8   1   2          0.54         -1.14         1.92 o                         
  -7   1   2          9.59         13.76         1.98 o                         
  -6   1   2         20.88         22.62         2.82 o                         
  -5   1   2          8.40         13.28         1.47 o                         
  -4   1   2          3.88         27.38         2.85 o                         
  -3   1   2        514.43        512.35        16.14 o                         
  -2   1   2         35.02         39.97         1.61 o                         
   0   1   2        260.53        208.03         6.65 o                         
   1   1   2       1451.76       1275.09        21.13 o                         
   2   1   2         31.53         38.95         1.11 o                         
   3   1   2        265.98        264.43         4.96 o                         
   4   1   2        912.47        876.48        15.84 o                         
   5   1   2        436.88        430.50         8.15 o                         
   6   1   2        114.21         97.26         2.55 o                         
   7   1   2        385.63        372.02         7.49 o                         
   8   1   2          5.07         17.73         2.59 o                         
  -9   2   2         14.65         18.08         2.47 o                         
  -8   2   2         38.29         38.79         5.13 o                         
  -7   2   2         62.11         89.78         3.83 o                         
  -6   2   2        322.55        330.88        15.97 o                         
  -5   2   2         35.56         40.01         2.19 o                         
  -4   2   2         32.00         47.67         2.19 o                         
  -3   2   2       1433.01       1307.65        40.74 o                         
  -2   2   2        560.41        525.30        16.54 o                         
  -1   2   2       5778.48       5329.99       116.38 o                         
   0   2   2        478.59        498.68        15.73 o                         
   1   2   2         22.04         47.15         1.43 o                         
   2   2   2        900.37        881.75        25.27 o                         
   3   2   2        159.09        163.28         3.02 o                         
   4   2   2        209.04        183.14         3.45 o                         
   5   2   2        191.53        187.54         3.92 o                         
   6   2   2         86.18         81.65         2.98 o                         
   7   2   2         57.70         68.37         2.94 o                         
   8   2   2        200.90        179.08         5.88 o                         
  -9   3   2         16.07         18.43         2.92 o                         
  -8   3   2          7.85          5.70         2.85 o                         
  -7   3   2          1.17          0.00         2.28 o                         
  -6   3   2        569.30        544.63        19.11 o                         
  -5   3   2          7.56         22.55         1.78 o                         
  -4   3   2        114.77        110.41         4.03 o                         
  -3   3   2        549.99        637.17        22.53 o                         
  -2   3   2         12.03         24.03         1.37 o                         
  -1   3   2       1149.00       1078.13        33.66 o                         
   0   3   2         98.98         96.84         3.71 o                         
   1   3   2        109.57         69.16         2.35 o                         
   2   3   2        238.97        223.39         4.27 o                         
   3   3   2         35.01         32.15         1.31 o                         
   4   3   2        185.72        190.90         4.03 o                         
   5   3   2         84.89         82.10         2.96 o                         
   6   3   2        206.69        207.46         5.62 o                         
   7   3   2         23.50         21.88         2.18 o                         
  -8   4   2          1.28          1.89         2.60 o                         
  -7   4   2         83.06         90.55         3.92 o                         
  -6   4   2         52.29        112.47         8.56 o                         
  -5   4   2        726.71        670.88        21.38 o                         
  -4   4   2        147.58        151.18         7.99 o                         
  -3   4   2        934.56        988.53        31.06 o                         
  -2   4   2       1566.73       1521.34        47.40 o                         
  -1   4   2         10.34         66.29         3.14 o                         
   0   4   2        427.97        386.98        12.51 o                         
   1   4   2       1079.68       1040.22        22.97 o                         
   2   4   2         26.69         34.93         1.68 o                         
   3   4   2         79.21         78.27         2.12 o                         
   4   4   2          1.13          1.50         0.82 o                         
   5   4   2         15.41         16.66         1.50 o                         
   6   4   2         38.17         36.69         2.65 o                         
   7   4   2         17.77         19.18         2.46 o                         
  -8   5   2         14.81         14.26         5.13 o                         
  -7   5   2          4.19          9.98         2.18 o                         
  -6   5   2          0.00          2.11         2.42 o                         
  -5   5   2        531.16        509.12        13.61 o                         
  -4   5   2         32.38         35.60         6.56 o                         
  -3   5   2          2.16          4.56         1.71 o                         
  -2   5   2          7.21         73.47         3.41 o                         
  -1   5   2        175.08        155.79         5.60 o                         
   0   5   2         33.67         33.09         3.99 o                         
   1   5   2        175.27        158.63         4.71 o                         
   2   5   2          3.69          8.60         1.20 o                         
   3   5   2        101.30         98.27         2.62 o                         
   4   5   2          3.52          2.33         1.18 o                         
   5   5   2         27.52         49.76         3.00 o                         
   6   5   2        115.30         98.43         5.18 o                         
  -7   6   2         21.47         24.15         3.41 o                         
  -6   6   2          5.46          7.50         2.60 o                         
  -5   6   2        139.59        166.02         6.86 o                         
  -4   6   2        371.46        338.69        11.49 o                         
  -3   6   2        111.79        106.42         4.79 o                         
  -2   6   2         88.53         80.34         8.27 o                         
  -1   6   2         65.56         97.18         9.13 o                         
   0   6   2         55.00         44.50         5.13 o                         
   1   6   2         44.24         55.34         3.63 o                         
   2   6   2          0.36          0.75         2.38 o                         
   3   6   2         10.41         12.24         1.85 o                         
   4   6   2         81.32         84.41         3.52 o                         
   5   6   2          0.46          6.22         2.03 o                         
  -7   7   2         35.03         37.08         6.28 o                         
  -6   7   2          0.28          7.70         3.23 o                         
  -4   7   2         35.95         86.42         5.20 o                         
  -3   7   2          6.65         10.57         3.99 o                         
  -2   7   2          7.23         14.30         2.32 o                         
  -1   7   2         37.85         54.81         6.85 o                         
   0   7   2         25.08         37.08         6.28 o                         
   1   7   2         51.48         50.72         7.99 o                         
   2   7   2         12.75         20.84         2.51 o                         
   3   7   2        181.80        193.87        11.72 o                         
   4   7   2         11.01         28.41         5.99 o                         
  -5   8   2          0.04          4.80         3.82 o                         
  -4   8   2         98.04         94.70         7.99 o                         
  -3   8   2         96.61         91.92         7.13 o                         
  -2   8   2         11.35         14.32         3.15 o                         
  -1   8   2          9.36          7.99         4.56 o                         
   0   8   2         20.43         44.50         6.85 o                         
   1   8   2         45.96         54.55         4.84 o                         
   2   8   2          4.45         10.02         2.76 o                         
   3   8   2          0.09         -0.29         3.23 o                         
  -4   9   2         27.46         38.90         7.42 o                         
  -3   9   2          0.08         29.27         4.84 o                         
  -2   9   2          0.13          5.77         3.56 o                         
  -1   9   2          4.71         10.84         5.70 o                         
   0   9   2         66.57         69.03         8.56 o                         
  -1  -9   3         13.94         16.52         3.26 o                         
   0  -9   3          0.05         30.81         5.70 o                         
   1  -9   3          0.06         -0.86         3.63 o                         
   2  -9   3          0.50          6.56         4.03 o                         
   3  -9   3         13.38         16.70         4.63 o                         
   4  -9   3         18.48         26.81         7.99 o                         
  -3  -8   3        635.48        580.85        20.56 o                         
  -2  -8   3         14.67         11.01         2.73 o                         
  -1  -8   3          1.54          5.63         5.09 o                         
   0  -8   3         88.34         90.71         7.99 o                         
   1  -8   3          0.71         -3.99         3.99 o                         
   2  -8   3         53.25         63.64        11.12 o                         
   3  -8   3          2.37          2.71         3.15 o                         
   4  -8   3        143.44        165.71        22.82 o                         
   6  -8   3         39.64         58.19        10.84 o                         
  -5  -7   3          5.36          4.02         2.76 o                         
  -4  -7   3         15.46         15.56         3.56 o                         
  -3  -7   3         40.23         40.77         3.72 o                         
  -2  -7   3         96.06        109.89         7.61 o                         
  -1  -7   3         55.41         54.49         4.03 o                         
   0  -7   3        383.15        375.95        19.40 o                         
   2  -7   3         31.72         37.75         5.13 o                         
   3  -7   3        278.94        251.04         9.47 o                         
   4  -7   3        213.95        213.36        12.55 o                         
   5  -7   3        128.67        122.74         7.42 o                         
   6  -7   3         13.75         18.26         5.13 o                         
   7  -7   3          1.30         -3.42         5.13 o                         
  -6  -6   3          0.18         -0.88         3.03 o                         
  -5  -6   3          3.14         -2.02         2.02 o                         
  -4  -6   3          3.64          1.83         1.98 o                         
  -3  -6   3       1034.30       1021.85        26.79 o                         
  -2  -6   3       1462.75       1380.40        35.57 o                         
  -1  -6   3        106.42         89.08         4.59 o                         
   0  -6   3         29.77         26.81         3.99 o                         
   1  -6   3        261.06        293.80        14.83 o                         
   2  -6   3         48.62         51.95         9.41 o                         
   3  -6   3         16.42         50.20         4.56 o                         
   4  -6   3          7.73         20.65         3.42 o                         
   5  -6   3        874.43        849.24        27.63 o                         
   6  -6   3         95.15        101.66         9.98 o                         
   7  -6   3        199.07        201.95        12.55 o                         
  -6  -5   3         11.68         10.14         3.71 o                         
  -5  -5   3          4.39         -0.63         1.80 o                         
  -4  -5   3          0.34         -0.24         1.38 o                         
  -3  -5   3          4.10         13.32         1.24 o                         
  -2  -5   3         20.20         25.11         2.42 o                         
  -1  -5   3        359.01        358.48        17.80 o                         
   0  -5   3        147.15        115.81         6.85 o                         
   2  -5   3          8.16         52.48         3.99 o                         
   3  -5   3         16.86         17.54         2.19 o                         
   4  -5   3          0.59         -0.41         1.37 o                         
   5  -5   3        526.63        480.91        15.93 o                         
   6  -5   3          4.57         40.54         7.13 o                         
   7  -5   3          0.18         11.65         4.28 o                         
   8  -5   3          0.14          6.24         3.01 o                         
  -7  -4   3          8.83         13.41         2.82 o                         
  -6  -4   3         21.24         22.97         1.90 o                         
  -5  -4   3        219.98        226.77         8.47 o                         
  -4  -4   3         54.14         48.72         2.03 o                         
  -3  -4   3        500.82        508.75        10.41 o                         
  -2  -4   3       6669.97       7179.96       141.26 o                         
  -1  -4   3       2384.18       2337.00        88.28 o                         
   2  -4   3        323.49        338.87        10.89 o                         
   3  -4   3          3.81         12.92         1.37 o                         
   4  -4   3         44.28         53.23         3.01 o                         
   5  -4   3         64.61         67.80         2.73 o                         
   6  -4   3        273.34        276.74        12.55 o                         
   7  -4   3        151.56        168.24         8.56 o                         
   8  -4   3          3.00          5.57         2.60 o                         
  -8  -3   3         45.36         37.62         4.30 o                         
  -7  -3   3          0.73          6.67         1.84 o                         
  -6  -3   3          0.12          2.39         1.38 o                         
  -5  -3   3          8.25          8.36         1.14 o                         
  -4  -3   3        192.01        203.53         5.06 o                         
  -3  -3   3        472.40        454.19         9.28 o                         
  -2  -3   3          5.04          7.28         1.98 o                         
  -1  -3   3         11.99         17.68         1.61 o                         
   2  -3   3          2.40         18.64         1.40 o                         
   3  -3   3         58.90         73.84         3.01 o                         
   4  -3   3          0.01          7.64         0.99 o                         
   5  -3   3        528.15        443.55        11.86 o                         
   6  -3   3        758.38        749.68        24.20 o                         
   7  -3   3          0.87         29.17         2.84 o                         
   8  -3   3          2.56          9.45         2.42 o                         
  -8  -2   3         15.88         27.24         4.67 o                         
  -7  -2   3         12.61         11.90         1.50 o                         
  -6  -2   3          0.77          2.17         1.02 o                         
  -5  -2   3         82.31         81.97         2.57 o                         
  -4  -2   3        375.10        379.80        10.21 o                         
  -3  -2   3        131.57        123.70         3.14 o                         
  -2  -2   3       1469.85       1425.99        31.38 o                         
  -1  -2   3       7497.68       7793.78       152.26 o                         
   0  -2   3       1314.24       1239.09        54.20 o                         
   1  -2   3       1033.74        993.50        31.06 o                         
   2  -2   3       2519.79       2306.39        58.30 o                         
   3  -2   3        605.44        558.74        14.49 o                         
   4  -2   3          1.43          8.58         0.99 o                         
   5  -2   3          8.33         22.99         2.65 o                         
   6  -2   3         13.02         85.31         6.52 o                         
   7  -2   3          5.41          8.20         1.55 o                         
   8  -2   3          9.05         18.37         2.18 o                         
  -8  -1   3         70.33         63.52         4.63 o                         
  -7  -1   3        104.28         96.96         4.69 o                         
  -6  -1   3        103.96         96.20         2.75 o                         
  -5  -1   3         29.22         34.83         1.50 o                         
  -4  -1   3          6.06          0.29         0.86 o                         
  -3  -1   3        345.18        348.00         7.99 o                         
  -2  -1   3         53.20         42.30         1.43 o                         
  -1  -1   3        694.34        651.67        12.76 o                         
   0  -1   3       2834.09       2535.52       176.62 o                         
   1  -1   3       2883.82       2647.56        66.86 o                         
   2  -1   3       1664.53       1632.49        35.66 o                         
   3  -1   3       1596.15       1510.08        38.21 o                         
   4  -1   3        118.85        114.81         2.70 o                         
   5  -1   3         32.29         28.66         1.36 o                         
   6  -1   3        888.09        856.01        17.19 o                         
   7  -1   3        535.12        530.10        12.47 o                         
   8  -1   3          0.00         -1.29         1.89 o                         
  -9   0   3         18.13         17.96         3.41 o                         
  -8   0   3        237.40        224.41         7.23 o                         
  -7   0   3          4.63         17.86         2.60 o                         
  -6   0   3         78.40         77.86         3.06 o                         
  -5   0   3        150.54        141.22         5.24 o                         
  -4   0   3       1578.75       1628.31        41.39 o                         
  -3   0   3          9.47          7.60         0.83 o                         
  -2   0   3         39.85         29.80         1.98 o                         
  -1   0   3          8.52          6.00         0.81 o                         
   0   0   3       3266.81       3111.66        75.41 o                         
   1   0   3       1035.84        998.07        19.44 o                         
   2   0   3        773.91        742.27        10.28 o                         
   3   0   3       2420.44       2383.12        39.46 o                         
   4   0   3        521.27        524.95         8.87 o                         
   5   0   3        488.76        472.31         9.69 o                         
   6   0   3        511.67        471.91        10.98 o                         
   7   0   3         44.61         70.80         4.38 o                         
   8   0   3          8.18         15.27         2.51 o                         
  -9   1   3          0.34          1.22         2.74 o                         
  -8   1   3         10.85         11.59         2.60 o                         
  -7   1   3        246.93        235.94         7.13 o                         
  -6   1   3        174.83        151.14         6.04 o                         
  -5   1   3         99.42         95.29         3.17 o                         
  -4   1   3        939.01        947.00        42.22 o                         
  -3   1   3         73.18         82.15         4.56 o                         
  -2   1   3        927.48        921.33        40.50 o                         
   0   1   3        260.54        333.76         6.06 o                         
   1   1   3        993.41        956.86        17.23 o                         
   2   1   3        494.45        485.45         7.66 o                         
   3   1   3          0.26          1.90         0.49 o                         
   4   1   3        104.03        103.37         3.30 o                         
   5   1   3        496.64        533.21         9.94 o                         
   6   1   3        114.25        115.58         3.66 o                         
   7   1   3        170.04        190.80         4.45 o                         
   8   1   3          1.55          8.42         2.47 o                         
  -9   2   3          0.00         -1.63         2.74 o                         
  -8   2   3         91.69         74.73         6.28 o                         
  -7   2   3         93.58        101.46         4.42 o                         
  -6   2   3          8.06         34.80         3.99 o                         
  -5   2   3        377.53        358.83        16.54 o                         
  -4   2   3        316.63        257.74         8.47 o                         
  -3   2   3       1845.98       1906.20        72.74 o                         
  -2   2   3        908.87        781.53        25.39 o                         
  -1   2   3        316.03        246.46         8.07 o                         
   0   2   3       1227.91       1221.24        37.92 o                         
   1   2   3         85.25         88.08         1.93 o                         
   2   2   3        213.47        208.87         3.72 o                         
   3   2   3          0.64          1.91         0.47 o                         
   4   2   3         67.95         70.66         1.73 o                         
   5   2   3          3.21          4.16         0.85 o                         
   6   2   3         66.19         61.75         2.43 o                         
   7   2   3         57.96         57.53         3.23 o                         
   8   2   3         18.23         33.51         2.98 o                         
  -8   3   3         37.80         37.05         5.13 o                         
  -7   3   3          8.74          7.99         2.85 o                         
  -6   3   3        307.60        318.33        15.40 o                         
  -5   3   3         25.38         27.23         2.19 o                         
  -4   3   3        325.24        373.68        12.10 o                         
  -3   3   3        121.11        146.38         6.28 o                         
  -2   3   3         24.41         50.44         2.19 o                         
  -1   3   3       3962.32       3905.53       120.82 o                         
   0   3   3         52.53         47.95         2.42 o                         
   1   3   3        247.15        274.59         6.56 o                         
   2   3   3        318.84        300.00         5.66 o                         
   3   3   3        301.76        281.98         5.05 o                         
   4   3   3        191.14        191.62         3.69 o                         
   5   3   3         64.86         53.97         1.86 o                         
   6   3   3         52.22         59.12         2.88 o                         
   7   3   3          0.29          0.06         1.89 o                         
  -8   4   3         46.79         41.21         4.79 o                         
  -7   4   3        104.89         91.85         6.85 o                         
  -6   4   3         42.80         64.65         3.63 o                         
  -5   4   3         11.88         65.40         5.13 o                         
  -4   4   3        333.17        312.65        10.49 o                         
  -3   4   3         27.82         47.64         2.42 o                         
  -2   4   3         39.25         92.54         3.56 o                         
  -1   4   3          0.43         36.28         2.42 o                         
   0   4   3         61.33         57.97         3.01 o                         
   1   4   3        315.55        319.45         7.55 o                         
   2   4   3         58.00         62.02         1.77 o                         
   3   4   3        247.51        253.33         5.04 o                         
   4   4   3         81.98         82.83         2.19 o                         
   5   4   3         45.65         47.62         2.42 o                         
   6   4   3          1.69          1.47         1.76 o                         
   7   4   3          1.33         -1.36         2.21 o                         
  -8   5   3          3.57         -0.80         3.01 o                         
  -7   5   3        139.22        138.60         6.31 o                         
  -6   5   3          1.99          4.85         2.02 o                         
  -5   5   3        278.81        253.38         8.87 o                         
  -4   5   3         12.89         22.82         3.42 o                         
  -3   5   3        192.42        170.68         6.24 o                         
  -2   5   3         14.94         39.74         4.28 o                         
  -1   5   3        159.24        149.47         7.99 o                         
   0   5   3        163.09        146.17         7.70 o                         
   1   5   3         15.65         24.63         2.55 o                         
   2   5   3        111.71        119.72         3.49 o                         
   3   5   3         73.70         75.92         2.35 o                         
   4   5   3          5.21          7.71         1.15 o                         
   5   5   3        189.77        170.45         4.66 o                         
   6   5   3          4.73          2.15         2.14 o                         
  -7   6   3         61.55         74.52         5.84 o                         
  -6   6   3          0.24          0.83         2.60 o                         
  -5   6   3         18.89         45.63         4.28 o                         
  -4   6   3          9.75         27.22         4.28 o                         
  -3   6   3         35.23         37.08         5.13 o                         
  -2   6   3         16.09         16.13         2.28 o                         
  -1   6   3         16.10         42.22         5.13 o                         
   0   6   3         39.31         37.65         4.56 o                         
   1   6   3         31.07         28.73         2.40 o                         
   2   6   3         13.58         12.13         1.88 o                         
   3   6   3          4.58          3.12         2.09 o                         
   4   6   3          0.40          2.70         1.60 o                         
   5   6   3        107.65         88.51         3.85 o                         
  -7   7   3         14.63          7.99         5.70 o                         
  -6   7   3        153.59        133.16         7.05 o                         
  -5   7   3          9.83         10.23         3.71 o                         
  -4   7   3        246.32        208.68         8.44 o                         
  -3   7   3          0.95          4.56         3.42 o                         
  -2   7   3         43.08         48.25         4.44 o                         
  -1   7   3          7.50         19.97         4.56 o                         
   0   7   3        154.58        146.04         9.13 o                         
   1   7   3          0.06          0.47         1.74 o                         
   2   7   3          7.49         20.28         2.53 o                         
   3   7   3        282.77        287.54         9.21 o                         
   4   7   3         36.99         38.49         4.63 o                         
  -5   8   3          0.23          3.14         3.63 o                         
  -4   8   3          5.54         29.43         3.97 o                         
  -3   8   3          0.65          5.36         2.85 o                         
  -2   8   3          3.60          1.71         4.56 o                         
  -1   8   3          3.76          7.99         4.56 o                         
   0   8   3          0.17         12.55         3.23 o                         
   1   8   3         24.81         21.89         3.41 o                         
   2   8   3          9.87         12.58         4.28 o                         
  -3   9   3         40.38         47.35         9.70 o                         
  -2   9   3          3.43          1.71         5.70 o                         
  -1   9   3         11.95         16.54         5.70 o                         
   0   9   3          0.02          7.13         3.63 o                         
  -1  -9   4         16.84         18.50         3.39 o                         
   0  -9   4         74.69         67.89         7.99 o                         
   1  -9   4          9.62         15.40         5.70 o                         
   2  -9   4         11.97         10.95         4.22 o                         
   3  -9   4         24.24         42.79         7.99 o                         
   4  -9   4         75.68         73.02        11.41 o                         
  -3  -8   4         95.88        231.38        19.11 o                         
  -2  -8   4        122.62        110.52         7.36 o                         
  -1  -8   4          2.32         -1.71         3.99 o                         
   0  -8   4         15.25         32.81         4.44 o                         
   1  -8   4          7.10         11.98         4.56 o                         
   2  -8   4         35.14         27.85         4.63 o                         
   3  -8   4          0.30          3.42         5.13 o                         
   4  -8   4         84.11        166.18         8.04 o                         
   6  -8   4         34.49         53.63        10.84 o                         
  -5  -7   4          6.52         10.81         4.22 o                         
  -4  -7   4         57.61         34.80         6.85 o                         
  -3  -7   4         17.19         15.57         2.40 o                         
  -2  -7   4          0.55          0.51         2.97 o                         
  -1  -7   4         10.27         11.68         1.85 o                         
   0  -7   4        404.58        375.29        13.24 o                         
   1  -7   4         12.49         11.41         3.99 o                         
   2  -7   4        169.66        163.73         6.98 o                         
   3  -7   4        254.23        263.80        10.06 o                         
   4  -7   4         74.08        138.38         6.98 o                         
   5  -7   4          3.00         14.74         3.14 o                         
   6  -7   4          0.45          7.99         5.13 o                         
   7  -7   4          1.67          0.57         5.70 o                         
  -6  -6   4         23.16         18.58         2.90 o                         
  -5  -6   4         26.07         17.82         2.22 o                         
  -4  -6   4         19.37         24.12         3.79 o                         
  -3  -6   4         77.52        182.14        11.53 o                         
  -2  -6   4        507.03        574.56        15.62 o                         
  -1  -6   4         36.60         48.75         4.37 o                         
   0  -6   4          3.56          5.13         2.85 o                         
   1  -6   4        306.88        366.25        17.68 o                         
   2  -6   4        291.20        278.40        13.69 o                         
   3  -6   4          0.97          8.56         2.28 o                         
   4  -6   4         19.78         37.30         3.15 o                         
   6  -6   4         25.43         52.87         9.41 o                         
   7  -6   4        258.64        262.42        15.40 o                         
  -6  -5   4         49.57         41.29         7.70 o                         
  -5  -5   4         22.03         20.82         2.26 o                         
  -4  -5   4         13.92         12.63         1.64 o                         
  -3  -5   4        164.65        154.81         3.82 o                         
  -2  -5   4         57.25         57.19         2.51 o                         
  -1  -5   4        189.17        195.33        11.24 o                         
   2  -5   4         86.55         85.57         5.13 o                         
   3  -5   4         37.73         45.53         2.60 o                         
   4  -5   4          6.52          7.42         2.00 o                         
   5  -5   4        248.14        299.95        10.46 o                         
   6  -5   4        180.36        169.43         9.13 o                         
   7  -5   4          9.31         13.12         3.99 o                         
   8  -5   4          7.40          5.59         2.85 o                         
  -7  -4   4          3.63          2.25         2.18 o                         
  -6  -4   4         35.99         30.16         2.42 o                         
  -5  -4   4        348.57        333.41        11.89 o                         
  -4  -4   4         52.39         52.78         1.96 o                         
  -3  -4   4         23.46         43.71         2.39 o                         
  -1  -4   4        118.48         82.25         7.42 o                         
   2  -4   4        102.13        177.72         4.94 o                         
   3  -4   4        305.56        268.13        12.55 o                         
   4  -4   4         63.50         69.82         3.41 o                         
   5  -4   4        467.82        412.56        13.72 o                         
   6  -4   4        124.58        148.33         9.13 o                         
   7  -4   4         70.92        101.88         5.20 o                         
   8  -4   4         56.28         47.24         4.38 o                         
  -8  -3   4         16.25         13.70         2.59 o                         
  -7  -3   4         18.31         16.53         2.00 o                         
  -6  -3   4          1.75          1.71         1.51 o                         
  -5  -3   4        321.06        329.73         7.84 o                         
  -4  -3   4          9.47         13.19         1.20 o                         
  -3  -3   4       1129.73       1159.72        36.72 o                         
  -2  -3   4         45.75         52.60         1.71 o                         
  -1  -3   4        234.53        236.19         7.66 o                         
   1  -3   4          0.26          7.42         1.71 o                         
   2  -3   4       1422.58       1385.38        35.24 o                         
   3  -3   4         89.56        134.79         7.70 o                         
   4  -3   4         78.00         77.89         2.73 o                         
   5  -3   4         15.24         81.82         6.56 o                         
   6  -3   4        885.31        769.20        20.31 o                         
   7  -3   4         35.63         29.13         2.73 o                         
   8  -3   4          0.08          0.94         2.22 o                         
  -8  -2   4        330.84        314.66        10.21 o                         
  -7  -2   4        150.57        150.37         4.37 o                         
  -6  -2   4          6.98          9.64         1.15 o                         
  -5  -2   4        275.32        280.78         6.77 o                         
  -4  -2   4        319.07        335.59         9.26 o                         
  -3  -2   4        154.86        154.54         3.84 o                         
  -2  -2   4        487.10        447.30         9.98 o                         
  -1  -2   4       5100.58       5194.56       106.59 o                         
   0  -2   4       1724.46       1755.04        76.65 o                         
   1  -2   4       1058.68        993.01        31.06 o                         
   2  -2   4        105.59        149.95         5.42 o                         
   3  -2   4       1296.14       1248.77        31.73 o                         
   4  -2   4        318.02        280.91         7.58 o                         
   5  -2   4         59.05         69.14         2.59 o                         
   6  -2   4        508.42        481.16        10.00 o                         
   7  -2   4         56.32         51.14         2.89 o                         
   8  -2   4          8.69         15.16         3.05 o                         
  -8  -1   4         57.80         74.22         4.63 o                         
  -7  -1   4        274.03        252.56         6.63 o                         
  -6  -1   4          6.60          4.71         1.10 o                         
  -5  -1   4        176.77        173.75         3.92 o                         
  -4  -1   4        655.12        690.66        15.40 o                         
  -3  -1   4        511.75        489.73        10.98 o                         
  -2  -1   4        201.36        197.16         4.56 o                         
  -1  -1   4       4265.45       4179.01        91.28 o                         
   0  -1   4        323.94        301.43         6.85 o                         
   1  -1   4         79.40         60.33         1.71 o                         
   2  -1   4          9.61          8.91         0.68 o                         
   3  -1   4        552.69        583.61        11.68 o                         
   4  -1   4         39.65         73.64         2.33 o                         
   5  -1   4        184.91        173.20         4.34 o                         
   6  -1   4          1.56         35.77         3.14 o                         
   7  -1   4        291.58        288.71         8.81 o                         
   8  -1   4          0.04          1.45         2.01 o                         
  -8   0   4         12.84         22.32         2.63 o                         
  -7   0   4        185.59        170.62         5.91 o                         
  -6   0   4        378.31        394.90        10.76 o                         
  -5   0   4        358.57        361.27         9.76 o                         
  -4   0   4       1212.93       1321.62        34.20 o                         
  -3   0   4        610.05        555.12        15.19 o                         
  -2   0   4         41.71         34.41         1.66 o                         
  -1   0   4       1357.72       1377.30        30.24 o                         
   0   0   4       7438.49       7217.46       111.59 o                         
   1   0   4       6578.57       6606.81        96.24 o                         
   2   0   4        220.99        229.30         3.50 o                         
   3   0   4          8.01         12.65         0.89 o                         
   4   0   4       1927.03       1993.80        33.08 o                         
   5   0   4         34.96         46.17         1.66 o                         
   6   0   4        395.68        388.68         9.27 o                         
   7   0   4        331.54        314.99         7.98 o                         
   8   0   4        131.33        127.93         5.48 o                         
  -9   1   4          7.80          8.25         3.01 o                         
  -8   1   4         23.18         25.77         2.85 o                         
  -7   1   4          8.03         53.68         4.03 o                         
  -6   1   4        380.87        339.13         9.22 o                         
  -5   1   4        382.34        384.51        17.68 o                         
  -4   1   4        520.12        588.17        26.24 o                         
  -3   1   4        367.88        379.94        17.11 o                         
  -2   1   4        594.32        482.63        21.68 o                         
  -1   1   4        323.20        288.09        13.12 o                         
   0   1   4       3182.31       3011.35        53.76 o                         
   1   1   4          5.70          1.71         0.47 o                         
   2   1   4        583.98        463.04         6.49 o                         
   3   1   4         92.55         80.00         1.61 o                         
   4   1   4        295.73        336.43         6.40 o                         
   5   1   4         43.18         44.97         1.81 o                         
   6   1   4        170.89        156.42         3.57 o                         
   7   1   4         12.78         23.86         2.30 o                         
   8   1   4        252.54        221.61         7.08 o                         
  -9   2   4          0.00          1.39         2.74 o                         
  -8   2   4          5.68          5.92         2.42 o                         
  -7   2   4        183.22        153.94         6.24 o                         
  -6   2   4          8.67         39.36         4.56 o                         
  -5   2   4         54.84        110.10         6.28 o                         
  -4   2   4        272.78        283.53        13.12 o                         
  -3   2   4       1182.86       1182.28        36.71 o                         
  -2   2   4        758.12        738.42        22.99 o                         
  -1   2   4        138.63        124.08         4.44 o                         
   0   2   4        137.86        115.08         2.85 o                         
   1   2   4        990.52        892.52        16.07 o                         
   2   2   4        766.05        752.69        13.70 o                         
   3   2   4        304.20        325.69         6.19 o                         
   4   2   4        655.26        680.31        10.87 o                         
   5   2   4         36.68         39.97         1.66 o                         
   6   2   4         59.28         55.17         2.75 o                         
   7   2   4          0.03         -1.12         1.62 o                         
   8   2   4         38.51         48.70         3.90 o                         
  -8   3   4         43.52         47.77         8.56 o                         
  -7   3   4         17.83         17.11         3.42 o                         
  -6   3   4         34.78        108.96         6.85 o                         
  -5   3   4        256.28        203.40         7.05 o                         
  -4   3   4       1077.05       1065.99        33.48 o                         
  -3   3   4        103.61        133.30         8.56 o                         
  -2   3   4         42.44         57.62         2.42 o                         
  -1   3   4       2027.96       1858.57        57.69 o                         
   0   3   4         68.18         62.23         2.82 o                         
   1   3   4       1125.69       1050.18        23.25 o                         
   2   3   4        431.04        409.38         7.69 o                         
   3   3   4          0.01          1.39         0.59 o                         
   4   3   4         17.94         21.72         1.21 o                         
   5   3   4          1.02          1.61         1.19 o                         
   6   3   4          0.10         -0.28         1.32 o                         
   7   3   4          4.38          3.24         2.07 o                         
  -8   4   4         37.63         48.49         6.28 o                         
  -7   4   4         41.07         28.52         4.56 o                         
  -6   4   4         74.48         61.75         3.82 o                         
  -5   4   4          4.91         42.26         3.71 o                         
  -4   4   4        157.05        175.59        13.41 o                         
  -3   4   4          0.57         18.72         1.78 o                         
  -2   4   4        316.32        252.47         6.80 o                         
  -1   4   4         39.33         81.32         3.63 o                         
   0   4   4         46.28         55.64         2.82 o                         
   1   4   4         80.19         95.93         2.75 o                         
   2   4   4          0.02          5.76         0.97 o                         
   3   4   4        407.60        418.72         7.99 o                         
   4   4   4         61.78         53.32         2.01 o                         
   5   4   4        116.46        115.93         3.55 o                         
   6   4   4         21.11         21.09         2.07 o                         
   7   4   4          3.11          2.21         2.47 o                         
  -8   5   4          5.81          3.71         3.23 o                         
  -7   5   4        127.53        116.93        11.41 o                         
  -6   5   4          7.32         16.83         2.42 o                         
  -5   5   4          0.91         36.68         3.71 o                         
  -4   5   4         43.96         41.38         2.82 o                         
  -3   5   4         48.91         53.06         3.99 o                         
  -2   5   4         66.27         74.73         5.13 o                         
  -1   5   4         35.29         39.75         2.82 o                         
   0   5   4        452.11        386.26        12.91 o                         
   1   5   4         63.69         61.28         2.41 o                         
   2   5   4         34.11         52.06         2.34 o                         
   3   5   4         79.63         75.15         2.40 o                         
   4   5   4         76.75         74.10         2.68 o                         
   5   5   4         11.85         20.28         1.72 o                         
   6   5   4          0.20          0.54         2.07 o                         
  -7   6   4         67.05         68.88         5.43 o                         
  -6   6   4          1.42          3.34         2.07 o                         
  -5   6   4         11.71         51.91         5.70 o                         
  -4   6   4          3.35         10.75         2.19 o                         
  -3   6   4        207.47        181.05         6.65 o                         
  -2   6   4          2.80          5.70         2.85 o                         
  -1   6   4        194.74        160.31         9.13 o                         
   0   6   4          4.00         30.37         5.70 o                         
   1   6   4         47.27         41.99         2.73 o                         
   2   6   4         50.04         46.29         2.63 o                         
   3   6   4        119.53        115.55         4.04 o                         
   4   6   4          7.32          3.64         2.42 o                         
   5   6   4          0.00          2.56         2.11 o                         
  -6   7   4        117.06         93.56         8.56 o                         
  -5   7   4         21.99         19.97         3.99 o                         
  -4   7   4         28.14         32.77         3.99 o                         
  -3   7   4         11.39         18.72         2.60 o                         
  -2   7   4         18.43         37.08         5.70 o                         
   0   7   4         19.79         23.73         2.85 o                         
   1   7   4         21.52         16.18         2.18 o                         
   2   7   4          4.19          5.73         2.07 o                         
   3   7   4         12.43         26.24         4.56 o                         
   4   7   4          2.30          4.74         3.71 o                         
  -5   8   4         24.48         26.14         3.97 o                         
  -4   8   4          0.09         18.10         3.82 o                         
  -3   8   4          3.15          5.60         3.15 o                         
  -2   8   4          4.63          3.42         4.56 o                         
  -1   8   4          1.31         13.12         4.56 o                         
   0   8   4         20.41         15.01         3.01 o                         
   1   8   4          0.01          8.49         2.73 o                         
   2   8   4          3.49          7.35         3.41 o                         
  -3   9   4          0.93         13.12         6.28 o                         
  -2   9   4          4.75         10.84         5.70 o                         
  -1   9   4          1.85         11.98         5.70 o                         
  -1  -9   5         19.56         10.24         3.69 o                         
   0  -9   5          2.30          9.37         4.11 o                         
   1  -9   5         56.00         48.49         8.56 o                         
   2  -9   5          1.46          7.99         5.99 o                         
   3  -9   5         46.51         61.61        10.84 o                         
   4  -9   5         18.04         65.61        11.41 o                         
  -3  -8   5        301.02        276.90        11.27 o                         
  -2  -8   5        267.56        235.70         9.12 o                         
  -1  -8   5          7.93          5.13         3.99 o                         
   0  -8   5        216.29        198.08         9.70 o                         
   1  -8   5         51.89         63.89         7.42 o                         
   2  -8   5          0.69          0.11         3.01 o                         
   3  -8   5         26.49         24.57         3.97 o                         
   4  -8   5        144.39        159.74         8.20 o                         
  -5  -7   5         19.17         16.97         2.95 o                         
  -4  -7   5          0.05         16.54         5.70 o                         
  -3  -7   5          0.57          3.81         2.92 o                         
  -2  -7   5         12.20          7.07         2.85 o                         
  -1  -7   5          2.63         -0.41         2.19 o                         
   0  -7   5        167.04        124.94         7.42 o                         
   1  -7   5         50.14         39.93         6.85 o                         
   2  -7   5        625.87        607.08        20.16 o                         
   3  -7   5         72.82         96.14         5.60 o                         
   4  -7   5        279.49        379.45        25.30 o                         
   5  -7   5        173.59        197.39        18.83 o                         
   6  -7   5          1.90          5.70         5.13 o                         
   7  -7   5          9.12          7.42         6.28 o                         
  -6  -6   5         54.18         39.16         4.22 o                         
  -5  -6   5          0.52         -0.68         2.85 o                         
  -4  -6   5         63.48         52.93         3.50 o                         
  -3  -6   5        387.01        366.77        13.11 o                         
  -2  -6   5        205.36        219.89        27.10 o                         
  -1  -6   5        411.47        394.92        10.75 o                         
   0  -6   5          0.52         -2.85         2.85 o                         
   3  -6   5        114.42        104.97         4.63 o                         
   4  -6   5        521.59        485.27        16.14 o                         
   5  -6   5        198.87        200.35         7.63 o                         
   6  -6   5         58.05         61.48         4.52 o                         
   7  -6   5         38.78         73.59         8.56 o                         
  -6  -5   5          1.63          0.57         2.19 o                         
  -5  -5   5         22.35         26.13         2.59 o                         
  -4  -5   5         12.84         12.14         1.85 o                         
  -3  -5   5          0.45          0.70         1.30 o                         
  -2  -5   5          0.07          2.57         1.17 o                         
  -1  -5   5        889.61        809.34        25.41 o                         
   2  -5   5         79.35         98.12         6.28 o                         
   3  -5   5         96.88         92.51         4.56 o                         
   4  -5   5         48.50         48.99         3.42 o                         
   6  -5   5          7.26         14.26         3.99 o                         
   7  -5   5          1.87          3.99         4.56 o                         
   8  -5   5         10.78         21.68         5.70 o                         
  -7  -4   5         17.64         18.01         2.51 o                         
  -6  -4   5         69.41         76.42         5.12 o                         
  -5  -4   5        185.87        181.41        10.27 o                         
  -4  -4   5        133.15        130.33         3.36 o                         
  -3  -4   5          9.64         17.07         1.26 o                         
  -2  -4   5        366.06        368.52        10.70 o                         
  -1  -4   5        189.77        163.75         5.65 o                         
   1  -4   5        420.86        369.78        12.10 o                         
   2  -4   5         64.39        130.07         6.85 o                         
   3  -4   5         10.87         45.30         2.18 o                         
   4  -4   5        121.56        113.77         4.63 o                         
   5  -4   5        194.77        201.65         7.45 o                         
   6  -4   5         92.94        106.11         7.42 o                         
   7  -4   5         29.47         34.97         3.02 o                         
   8  -4   5          1.24         18.27         3.01 o                         
  -8  -3   5         66.98         84.67         4.88 o                         
  -7  -3   5          1.53          0.91         1.68 o                         
  -6  -3   5         21.32         21.38         2.18 o                         
  -5  -3   5        111.82         97.60         2.98 o                         
  -4  -3   5         56.78         64.03         2.13 o                         
  -3  -3   5         17.18         12.54         1.48 o                         
  -2  -3   5        330.83        306.17         7.13 o                         
  -1  -3   5        120.53        113.34         3.29 o                         
   0  -3   5        242.45        240.75         8.07 o                         
   1  -3   5         38.31         34.06         2.02 o                         
   2  -3   5        718.86        759.77        19.43 o                         
   3  -3   5        417.78        412.12        10.87 o                         
   4  -3   5        204.72        174.46         7.13 o                         
   5  -3   5        172.66        154.22         4.71 o                         
   6  -3   5        108.27        234.47        11.98 o                         
   7  -3   5         34.92         38.12         3.20 o                         
   8  -3   5          1.47          2.85         2.96 o                         
  -8  -2   5         63.11         71.86         4.20 o                         
  -7  -2   5          8.54         10.63         1.42 o                         
  -6  -2   5        190.24        184.97         4.92 o                         
  -5  -2   5        181.21        176.90         6.34 o                         
  -4  -2   5       1703.06       1778.37        39.15 o                         
  -3  -2   5          1.14         -0.95         0.95 o                         
  -2  -2   5        132.32        111.38         2.55 o                         
  -1  -2   5          5.83         27.35         1.20 o                         
   0  -2   5        293.99        249.99         6.59 o                         
   1  -2   5         54.27         57.62         2.42 o                         
   2  -2   5         12.86         44.67         1.85 o                         
   3  -2   5          8.44         48.55         3.03 o                         
   4  -2   5        721.19        611.36        16.03 o                         
   5  -2   5          0.01          2.85         1.07 o                         
   6  -2   5         89.16        103.09         3.34 o                         
   7  -2   5         17.02         28.76         2.39 o                         
   8  -2   5          4.03          3.62         3.41 o                         
  -8  -1   5         61.87         66.47        10.27 o                         
  -7  -1   5        194.73        211.50         5.77 o                         
  -6  -1   5         57.44         59.49         2.18 o                         
  -5  -1   5         31.90         38.87         1.72 o                         
  -4  -1   5        914.34        932.33        20.82 o                         
  -3  -1   5         50.09         54.68         1.81 o                         
  -2  -1   5        811.32        781.99        17.40 o                         
  -1  -1   5         65.59         58.24         1.53 o                         
   0  -1   5        246.66        227.91         5.13 o                         
   1  -1   5       3006.11       2883.72        47.65 o                         
   2  -1   5        816.10        751.45        13.51 o                         
   3  -1   5        109.58        123.22         2.90 o                         
   4  -1   5        839.09        840.45        16.68 o                         
   5  -1   5        136.59        120.99         3.06 o                         
   6  -1   5         23.93         24.64         1.74 o                         
   7  -1   5         16.44         17.07         3.23 o                         
   8  -1   5          8.48         16.44         2.51 o                         
  -8   0   5        117.20        123.84         5.02 o                         
  -7   0   5        252.77        272.12        13.69 o                         
  -6   0   5          0.03          2.85         1.61 o                         
  -5   0   5        254.17        239.23         6.59 o                         
  -4   0   5         42.74         29.76         2.19 o                         
  -3   0   5       4046.86       4183.40       150.72 o                         
  -2   0   5        731.25        684.79        21.38 o                         
  -1   0   5        247.92        218.04         4.48 o                         
   0   0   5         15.59         29.83         1.26 o                         
   1   0   5        262.28        238.58         3.83 o                         
   2   0   5        194.06        189.72         2.83 o                         
   3   0   5       3890.54       4129.35        75.15 o                         
   4   0   5        309.78        273.85         4.83 o                         
   5   0   5        312.52        290.29         5.27 o                         
   6   0   5        488.20        462.43        10.84 o                         
   7   0   5          0.83          4.25         2.07 o                         
   8   0   5        117.52        124.27        10.06 o                         
  -9   1   5         12.46         15.07         3.41 o                         
  -8   1   5         45.45         50.73         3.69 o                         
  -7   1   5        362.33        388.54        10.87 o                         
  -6   1   5         82.35         81.06         7.14 o                         
  -5   1   5          9.64         16.33         1.65 o                         
  -4   1   5         14.74         23.28         2.02 o                         
  -3   1   5          7.82         14.83         2.28 o                         
  -2   1   5          4.66          5.13         1.14 o                         
  -1   1   5        364.26        358.70         7.14 o                         
   0   1   5        201.91        205.51         3.35 o                         
   1   1   5         96.66         81.15         1.56 o                         
   2   1   5        529.46        498.98         7.42 o                         
   3   1   5        463.19        450.69         7.23 o                         
   4   1   5         54.49         46.75         1.37 o                         
   5   1   5        107.12        100.63         2.44 o                         
   6   1   5         97.40         96.18         3.33 o                         
   7   1   5         28.72         36.59         2.99 o                         
   8   1   5         51.28         50.42         3.99 o                         
  -9   2   5          1.70          4.56         4.28 o                         
  -8   2   5          0.01         -0.30         3.01 o                         
  -7   2   5        124.77        123.84         5.65 o                         
  -6   2   5        421.82        380.51        18.26 o                         
  -5   2   5        394.55        426.72        19.40 o                         
  -4   2   5          0.78          1.14         1.71 o                         
  -3   2   5        391.64        474.64        21.11 o                         
  -2   2   5       1798.64       1952.20        85.57 o                         
  -1   2   5        333.09        308.39        10.08 o                         
   0   2   5         52.07         43.87         1.55 o                         
   1   2   5        143.17        125.24         2.56 o                         
   2   2   5         59.75         60.21         1.58 o                         
   3   2   5        501.76        516.37        10.62 o                         
   4   2   5        619.67        641.89        10.33 o                         
   5   2   5          0.23          0.06         0.81 o                         
   6   2   5          9.32         11.25         1.59 o                         
   7   2   5          4.80          6.10         1.81 o                         
  -8   3   5          7.92          1.79         3.42 o                         
  -7   3   5        131.09        100.79        11.41 o                         
  -6   3   5        190.01        192.25        10.27 o                         
  -5   3   5         27.62         27.38         3.42 o                         
  -4   3   5        230.45        208.09         7.05 o                         
  -3   3   5        906.47        862.57        27.03 o                         
  -2   3   5        401.13        413.60        18.83 o                         
  -1   3   5         98.62        157.78         5.65 o                         
   0   3   5         88.68        102.74         3.17 o                         
   1   3   5         58.74         59.29         1.70 o                         
   2   3   5        220.08        229.13         4.50 o                         
   3   3   5         22.83         30.85         1.36 o                         
   4   3   5        232.54        243.43         4.87 o                         
   5   3   5         10.67          9.41         1.39 o                         
   6   3   5         35.29         28.07         1.88 o                         
   7   3   5          3.11         -0.94         2.10 o                         
  -8   4   5          0.72         -3.99         3.99 o                         
  -7   4   5          3.78          2.85         3.42 o                         
  -6   4   5        226.83        189.97        10.27 o                         
  -5   4   5         81.91         70.24         3.41 o                         
  -4   4   5         26.77         32.98         2.19 o                         
  -3   4   5        103.60         82.44         3.23 o                         
  -2   4   5        520.38        556.51        17.75 o                         
  -1   4   5        648.18        688.42        21.78 o                         
   0   4   5        405.26        409.86        13.51 o                         
   1   4   5          5.27          8.58         1.17 o                         
   2   4   5         51.34         55.88         1.91 o                         
   3   4   5        169.91        170.95         3.68 o                         
   4   4   5         45.34         45.53         2.17 o                         
   5   4   5         83.28         84.94         3.08 o                         
   6   4   5         23.04         23.83         2.09 o                         
  -8   5   5         53.07         81.01         7.99 o                         
  -7   5   5         12.76         10.27         3.99 o                         
  -6   5   5        112.19         80.18         4.63 o                         
  -5   5   5          2.39         14.46         2.19 o                         
  -4   5   5          0.92          2.00         2.57 o                         
  -3   5   5         62.57         62.18         3.99 o                         
  -2   5   5        180.71        163.02         6.42 o                         
  -1   5   5         20.84         34.00         2.82 o                         
   0   5   5         77.92        107.62         4.63 o                         
   1   5   5         10.39         16.47         1.58 o                         
   2   5   5         57.08         54.40         2.34 o                         
   3   5   5         86.06         90.50         2.84 o                         
   4   5   5          3.20          6.83         1.43 o                         
   5   5   5          0.33         -1.88         1.88 o                         
   6   5   5          3.47          0.05         2.19 o                         
  -7   6   5         24.52         23.18         3.63 o                         
  -6   6   5         85.15        111.20        17.68 o                         
  -5   6   5        310.27        275.54        13.69 o                         
  -4   6   5         14.89         39.93         4.56 o                         
  -3   6   5        155.55        128.36         7.99 o                         
  -2   6   5         68.01         65.04         5.70 o                         
  -1   6   5         21.17         22.57         3.23 o                         
   0   6   5        159.62        166.51         5.35 o                         
   1   6   5         59.84         62.80         3.26 o                         
   2   6   5         19.59         20.98         2.32 o                         
   3   6   5          0.49          4.99         1.68 o                         
   4   6   5          3.51          2.40         2.35 o                         
   5   6   5         15.63         16.19         3.01 o                         
  -6   7   5         38.40         41.65         7.42 o                         
  -5   7   5          1.36          9.13         3.99 o                         
  -4   7   5         46.38         48.96         6.85 o                         
  -3   7   5         56.49         56.48         6.28 o                         
  -2   7   5        233.95        194.53        11.41 o                         
  -1   7   5         22.10         21.68         4.56 o                         
   0   7   5         29.40         22.04         3.01 o                         
   1   7   5         40.53         24.98         2.66 o                         
   2   7   5         21.91         19.48         2.51 o                         
   3   7   5          0.25          2.57         2.82 o                         
   4   7   5          1.12         -1.85         3.42 o                         
  -5   8   5         11.07         26.81         5.70 o                         
  -4   8   5         18.82         22.18         3.69 o                         
  -3   8   5          7.20          1.71         5.13 o                         
  -2   8   5         35.36         26.24         5.70 o                         
  -1   8   5         67.52         57.62         7.99 o                         
   0   8   5          5.54          2.85         4.56 o                         
   1   8   5          5.24          7.54         3.12 o                         
   2   8   5         16.63         14.10         9.13 o                         
  -1  -9   6         15.91         11.89         3.26 o                         
   0  -9   6          2.50          6.85         3.82 o                         
   1  -9   6          5.77         11.41         5.70 o                         
   2  -9   6         16.27         20.54         6.28 o                         
   3  -9   6         60.44         50.77         7.99 o                         
   4  -9   6        104.75        141.48        13.12 o                         
  -3  -8   6         90.38         55.91         7.99 o                         
  -2  -8   6         20.75         23.21         2.96 o                         
  -1  -8   6         14.13         13.38         3.56 o                         
   0  -8   6         88.40         73.52        10.84 o                         
   1  -8   6         33.47         29.09         5.70 o                         
   2  -8   6         71.98         63.30         5.60 o                         
   3  -8   6         29.24         33.10         4.40 o                         
   4  -8   6          1.00         44.50         9.70 o                         
   5  -8   6          2.45          3.89         4.38 o                         
  -4  -7   6          2.67         10.84         5.70 o                         
  -3  -7   6         67.17         45.86         3.92 o                         
  -2  -7   6          1.22         -2.28         3.42 o                         
  -1  -7   6          0.06         -1.24         2.19 o                         
   0  -7   6         59.54         54.90         4.47 o                         
   1  -7   6         30.37         28.52         5.13 o                         
   3  -7   6          0.21         13.69         3.99 o                         
   4  -7   6          4.75         34.88         4.38 o                         
   5  -7   6        308.96        350.85        17.68 o                         
   6  -7   6         64.11         63.89         9.13 o                         
  -6  -6   6          0.03          9.71         4.44 o                         
  -5  -6   6         16.00          5.78         2.67 o                         
  -4  -6   6        131.23        127.13         7.74 o                         
  -3  -6   6        152.48        135.20         9.13 o                         
  -2  -6   6         96.43         67.49         6.23 o                         
  -1  -6   6        100.73         88.02         4.26 o                         
   3  -6   6          0.96         34.74         3.15 o                         
   4  -6   6        411.65        438.64        26.81 o                         
   5  -6   6         48.12         74.89         5.70 o                         
   6  -6   6         65.66         91.85         9.13 o                         
   7  -6   6          0.61          1.71         4.56 o                         
  -6  -5   6         17.45         23.05         3.99 o                         
  -5  -5   6         57.04         61.06         3.73 o                         
  -4  -5   6          6.76          3.22         1.73 o                         
  -3  -5   6          2.38          5.47         1.16 o                         
  -2  -5   6         35.69         39.55         3.81 o                         
  -1  -5   6         71.13         60.89         9.70 o                         
   2  -5   6          5.04         58.51         3.23 o                         
   3  -5   6         22.18         31.95         2.37 o                         
   4  -5   6         39.43         39.92         3.15 o                         
   5  -5   6        363.58        367.96        18.26 o                         
   6  -5   6          1.66         -3.42         3.42 o                         
   7  -5   6         10.67         14.26         4.56 o                         
   8  -5   6         26.90         18.26         5.13 o                         
  -7  -4   6         19.00         14.92         2.40 o                         
  -6  -4   6         19.12         19.51         2.26 o                         
  -5  -4   6          0.55          8.56         2.85 o                         
  -4  -4   6        128.84        123.46         2.94 o                         
  -3  -4   6        390.09        384.13         7.96 o                         
  -2  -4   6        121.47         87.65         3.29 o                         
  -1  -4   6        555.38        596.77        18.96 o                         
   0  -4   6          2.26         19.40         2.85 o                         
   1  -4   6        764.01        786.50        24.61 o                         
   2  -4   6         88.20        120.69         4.84 o                         
   3  -4   6        495.12        439.90        11.74 o                         
   4  -4   6          3.96         12.55         2.28 o                         
   5  -4   6         59.22         91.85         5.70 o                         
   6  -4   6        210.64        181.98        10.84 o                         
   7  -4   6         44.13         67.53         3.52 o                         
   8  -4   6          8.96         19.65         3.41 o                         
  -8  -3   6        256.62        257.69        10.80 o                         
  -7  -3   6         10.70         10.95         1.84 o                         
  -6  -3   6         24.34         24.95         2.74 o                         
  -5  -3   6         63.49         57.27         2.32 o                         
  -4  -3   6         32.49         33.64         1.59 o                         
  -3  -3   6         30.36         14.28         1.32 o                         
  -2  -3   6         55.51         55.57         2.71 o                         
  -1  -3   6        275.83        296.86         6.65 o                         
   0  -3   6        780.13        768.12        17.04 o                         
   1  -3   6        157.61        196.27         6.86 o                         
   2  -3   6       1893.62       1901.58        48.42 o                         
   3  -3   6        389.13        384.53        10.21 o                         
   4  -3   6        106.65         89.62         3.82 o                         
   5  -3   6         15.32          9.44         2.23 o                         
   6  -3   6         30.42         48.46         2.84 o                         
   7  -3   6          5.62          7.93         1.68 o                         
   8  -3   6         12.96          8.41         2.47 o                         
  -8  -2   6          4.50          6.71         2.00 o                         
  -7  -2   6         10.59         12.58         1.59 o                         
  -6  -2   6         46.61         41.96         2.63 o                         
  -5  -2   6          0.28         -1.17         1.17 o                         
  -4  -2   6        866.06        908.73        20.25 o                         
  -3  -2   6          0.96          2.62         0.67 o                         
  -2  -2   6         32.83         30.04         1.86 o                         
  -1  -2   6        102.14         88.13         2.09 o                         
   0  -2   6        261.62        299.53         6.12 o                         
   1  -2   6        106.48        113.28         4.03 o                         
   2  -2   6       1160.88       1114.08        28.33 o                         
   3  -2   6         45.34         52.22         1.91 o                         
   4  -2   6         15.02         23.84         3.07 o                         
   5  -2   6          5.29         10.90         1.32 o                         
   6  -2   6         12.27         11.87         1.36 o                         
   7  -2   6         93.78         81.87         3.67 o                         
   8  -2   6          0.39          0.90         2.10 o                         
  -8  -1   6         32.17         44.64         3.97 o                         
  -7  -1   6        167.14        160.02         4.71 o                         
  -6  -1   6         60.54         71.87         2.91 o                         
  -5  -1   6        151.43        155.10         3.99 o                         
  -4  -1   6        200.66        194.70         7.20 o                         
  -3  -1   6         11.92         13.91         1.14 o                         
  -2  -1   6       2454.07       2482.52        54.34 o                         
  -1  -1   6          0.05         -0.60         0.68 o                         
   0  -1   6        900.13        852.27        16.84 o                         
   1  -1   6        153.41        183.05         3.23 o                         
   2  -1   6         62.73         83.05         1.64 o                         
   3  -1   6        762.69        827.44        13.86 o                         
   4  -1   6          0.22          1.94         0.77 o                         
   5  -1   6          3.77          7.50         1.02 o                         
   6  -1   6          7.84          6.72         1.28 o                         
   7  -1   6          3.70          6.16         1.91 o                         
   8  -1   6          1.60          7.04         2.40 o                         
  -8   0   6        109.85        121.38         8.84 o                         
  -7   0   6          9.75         20.54         3.99 o                         
  -6   0   6        321.31        296.87         8.23 o                         
  -5   0   6        108.15         96.57         3.94 o                         
  -4   0   6         99.09         85.17         2.84 o                         
  -3   0   6       2232.78       2314.04        58.63 o                         
  -2   0   6        628.12        637.40        20.48 o                         
  -1   0   6         29.36         26.64         0.96 o                         
   0   0   6         57.27         58.51         1.21 o                         
   1   0   6        184.40        182.99         2.85 o                         
   2   0   6        994.96       1055.61        14.74 o                         
   3   0   6       2289.52       2366.10        32.82 o                         
   4   0   6         11.42         14.33         0.94 o                         
   5   0   6        218.00        223.18         4.50 o                         
   6   0   6        115.48        106.31         3.80 o                         
   7   0   6         29.48         29.36         2.80 o                         
   8   0   6         12.37         15.67         2.96 o                         
  -8   1   6         70.53         84.70         4.44 o                         
  -7   1   6          7.48          8.90         2.42 o                         
  -6   1   6        111.64         88.57         3.67 o                         
  -5   1   6         31.44         36.66         1.98 o                         
  -4   1   6         65.94         81.07         3.23 o                         
  -3   1   6        537.29        495.90        15.73 o                         
  -2   1   6        379.16        341.15        15.40 o                         
  -1   1   6       1789.04       1803.62        35.36 o                         
   0   1   6        598.36        576.06         9.08 o                         
   1   1   6        118.15        132.38         2.46 o                         
   2   1   6         94.60         88.70         1.79 o                         
   3   1   6        365.76        373.19         5.99 o                         
   4   1   6         37.71         38.27         1.35 o                         
   5   1   6         41.30         37.10         1.61 o                         
   6   1   6         39.46         29.97         2.10 o                         
   7   1   6        210.23        185.52         5.47 o                         
   8   1   6         65.66         62.07         4.74 o                         
  -8   2   6          5.79          1.09         2.14 o                         
  -7   2   6         89.41         92.14         4.84 o                         
  -6   2   6         13.81         12.65         2.02 o                         
  -5   2   6          0.33          3.99         2.28 o                         
  -4   2   6         43.62         39.36         3.42 o                         
  -3   2   6        409.84        427.86        19.40 o                         
  -1   2   6        513.47        495.96        15.73 o                         
   0   2   6          0.98          0.43         0.73 o                         
   1   2   6        322.75        315.66         5.90 o                         
   2   2   6         93.82         96.50         2.20 o                         
   3   2   6        146.86        166.89         3.49 o                         
   4   2   6        476.03        469.88         9.97 o                         
   5   2   6         79.79         77.14         2.16 o                         
   6   2   6         12.82         15.35         1.77 o                         
   7   2   6          1.90          4.02         1.74 o                         
  -8   3   6          0.06         -2.74         3.71 o                         
  -7   3   6        136.71        175.06         6.86 o                         
  -6   3   6         35.35         31.38         4.56 o                         
  -5   3   6         74.15         65.04         4.56 o                         
  -4   3   6        253.76        248.16        11.98 o                         
  -3   3   6         10.41         48.49         3.42 o                         
  -2   3   6       1658.19       1676.65        73.59 o                         
  -1   3   6       1565.94       1517.22        47.20 o                         
   0   3   6        391.84        382.75        10.10 o                         
   1   3   6        484.14        483.16         8.93 o                         
   2   3   6        855.46        895.09        22.07 o                         
   3   3   6         15.55         14.01         1.09 o                         
   4   3   6         19.73         19.40         1.50 o                         
   5   3   6          1.55          0.31         1.24 o                         
   6   3   6          2.85          3.64         1.52 o                         
   7   3   6          0.20         -0.20         2.25 o                         
  -8   4   6          0.40         -1.38         3.99 o                         
  -7   4   6          6.05          2.28         3.42 o                         
  -6   4   6          4.23         22.25         3.42 o                         
  -5   4   6         16.85         17.68         3.42 o                         
  -4   4   6         40.27         41.41         2.60 o                         
  -3   4   6          0.03          2.28         1.14 o                         
  -2   4   6        242.95        299.69        10.08 o                         
  -1   4   6        724.77        649.04        20.77 o                         
   0   4   6       1030.71       1004.62        31.87 o                         
   1   4   6        129.99        127.16         3.69 o                         
   2   4   6        346.50        341.44         6.67 o                         
   3   4   6        222.30        232.82         4.77 o                         
   4   4   6          7.20          7.18         1.36 o                         
   5   4   6         94.48         84.88         3.15 o                         
   6   4   6          1.68          3.46         1.89 o                         
  -8   5   6          2.64         56.48         7.99 o                         
  -7   5   6          4.97          7.99         3.99 o                         
  -6   5   6         17.02         21.68         3.99 o                         
  -5   5   6         50.23         47.92         4.56 o                         
  -4   5   6          0.17         -1.48         1.90 o                         
  -3   5   6          0.36          1.14         1.71 o                         
  -2   5   6         29.56         33.05         3.01 o                         
  -1   5   6         46.47         39.50         3.23 o                         
   0   5   6        199.62        195.44         7.26 o                         
   1   5   6         36.91         44.74         2.89 o                         
   2   5   6         67.64         66.02         2.63 o                         
   3   5   6         48.96         34.69         2.92 o                         
   4   5   6          7.36          1.37         1.54 o                         
   5   5   6         14.88         10.42         2.28 o                         
  -7   6   6         12.64         14.83         5.13 o                         
  -6   6   6        223.77        195.04         9.41 o                         
  -5   6   6         17.03         17.11         3.42 o                         
  -4   6   6        116.45        109.53         6.85 o                         
  -3   6   6          9.94         14.83         3.42 o                         
  -2   6   6         32.70         33.04         3.82 o                         
  -1   6   6         26.36         20.32         3.15 o                         
   0   6   6         53.98         43.76         2.73 o                         
   1   6   6         41.37         35.97         3.05 o                         
   2   6   6         15.70         18.26         3.99 o                         
   3   6   6          3.26          4.13         1.68 o                         
   4   6   6         26.98         30.47         4.38 o                         
  -6   7   6         14.94         25.10         5.13 o                         
  -5   7   6         93.87         74.16         6.85 o                         
  -4   7   6         42.88         34.23         5.13 o                         
  -3   7   6         32.68         33.66         6.85 o                         
  -1   7   6        109.52        108.39         8.56 o                         
   0   7   6         50.96         61.81         4.93 o                         
   1   7   6         15.93         19.97         3.99 o                         
   2   7   6         30.45         27.59         6.28 o                         
   3   7   6         77.22         57.93         5.03 o                         
  -4   8   6          2.22          0.00         5.70 o                         
  -3   8   6         25.71         30.81         6.28 o                         
  -2   8   6         16.27         27.38         5.70 o                         
  -1   8   6          0.24          5.31         5.42 o                         
   0   8   6         17.36          8.27         3.23 o                         
   1   8   6         74.92         55.02         6.66 o                         
  -1  -9   7         13.70         19.97         5.70 o                         
   0  -9   7        113.33         84.00         6.65 o                         
   1  -9   7         16.39         13.12         5.70 o                         
   2  -9   7         43.46         42.79         9.13 o                         
   3  -9   7         49.71         94.70        11.98 o                         
  -3  -8   7         23.90         22.25         5.70 o                         
  -2  -8   7          4.74          0.25         2.59 o                         
  -1  -8   7        118.29        108.25         8.51 o                         
   0  -8   7        219.08        182.34        10.55 o                         
   1  -8   7          5.91          8.56         5.13 o                         
   2  -8   7        156.14        166.44        13.69 o                         
   3  -8   7         51.68         59.85         6.28 o                         
   5  -8   7         50.17         42.83         9.70 o                         
  -4  -7   7          0.01          6.28         5.13 o                         
  -3  -7   7         33.19         27.23         4.07 o                         
  -2  -7   7         50.65         39.71         3.50 o                         
  -1  -7   7          1.87         -1.85         1.85 o                         
   0  -7   7         45.66         56.48         6.28 o                         
   3  -7   7         17.62         22.82         3.99 o                         
   4  -7   7        775.91        776.34        35.37 o                         
   5  -7   7          3.78         12.55         5.13 o                         
   6  -7   7        140.52        142.62        11.98 o                         
  -5  -6   7         18.60         12.39         3.54 o                         
  -4  -6   7         40.46         36.46         3.91 o                         
  -3  -6   7          9.11         10.17         2.32 o                         
  -2  -6   7         36.01         25.07         2.26 o                         
  -1  -6   7          9.67          6.85         2.02 o                         
   3  -6   7        209.71        186.20         5.91 o                         
   4  -6   7         29.65         42.21         3.97 o                         
   5  -6   7         53.42         51.34         9.41 o                         
   6  -6   7        471.62        507.73        25.10 o                         
   7  -6   7         12.41         12.55         5.70 o                         
  -6  -5   7         59.09         52.18         6.38 o                         
  -5  -5   7          8.01          9.18         2.74 o                         
  -4  -5   7          1.47          0.30         1.48 o                         
  -3  -5   7        201.16        196.23         4.58 o                         
  -2  -5   7         50.01         56.23         3.42 o                         
  -1  -5   7        102.98         92.91        11.12 o                         
   2  -5   7        327.37        335.63        11.30 o                         
   3  -5   7         50.91         58.99         2.84 o                         
   4  -5   7         26.81         34.11         3.41 o                         
   5  -5   7        384.98        348.00        17.68 o                         
   6  -5   7         18.85         23.96         4.56 o                         
   7  -5   7         19.31          9.13         4.56 o                         
  -7  -4   7          2.07          2.85         3.99 o                         
  -6  -4   7          9.50          6.88         1.74 o                         
  -5  -4   7        381.00        363.92        10.21 o                         
  -4  -4   7        288.63        277.04         5.59 o                         
  -3  -4   7        126.01        122.37         3.00 o                         
  -2  -4   7        364.75        354.36         7.40 o                         
  -1  -4   7       2305.55       2345.23        51.34 o                         
   0  -4   7         63.75         59.12         3.01 o                         
   1  -4   7         40.64         61.61         4.56 o                         
   2  -4   7        638.50        651.43        20.77 o                         
   3  -4   7        134.77        137.35         5.95 o                         
   4  -4   7        101.63        102.35         3.72 o                         
   5  -4   7         55.87         50.47         6.56 o                         
   6  -4   7          1.74         13.12         3.42 o                         
   7  -4   7         72.64         69.60         5.03 o                         
   8  -4   7         11.08          9.19         3.41 o                         
  -7  -3   7         92.84         91.93         3.61 o                         
  -6  -3   7         52.00         56.34         3.99 o                         
  -5  -3   7         97.62         93.75         3.06 o                         
  -4  -3   7         44.90         36.44         1.67 o                         
  -3  -3   7          5.22          4.48         0.85 o                         
  -2  -3   7        140.24        137.17         3.06 o                         
  -1  -3   7         86.18        106.09         2.33 o                         
   0  -3   7       1303.38       1298.49        32.94 o                         
   1  -3   7       2330.03       2366.07        73.42 o                         
   2  -3   7          1.51         38.86         2.71 o                         
   3  -3   7        839.99        834.66        21.74 o                         
   4  -3   7          2.92          9.57         1.37 o                         
   5  -3   7         17.84         18.26         2.85 o                         
   6  -3   7        252.12        199.93         7.49 o                         
   7  -3   7         25.13         33.10         2.36 o                         
   8  -3   7         14.29          8.06         2.30 o                         
  -8  -2   7         58.61         61.16         3.71 o                         
  -7  -2   7          0.10          1.95         1.74 o                         
  -6  -2   7          3.37          3.84         2.19 o                         
  -5  -2   7          1.71         -1.20         1.20 o                         
  -4  -2   7        373.63        394.71         9.13 o                         
  -3  -2   7        291.91        308.78         6.38 o                         
  -2  -2   7        238.88        203.01         4.34 o                         
  -1  -2   7         56.02         53.08         1.53 o                         
   0  -2   7       1721.98       1835.86        51.50 o                         
   1  -2   7        318.86        315.49         7.20 o                         
   2  -2   7       1681.96       1771.64        38.93 o                         
   3  -2   7         38.29         60.92         1.70 o                         
   4  -2   7         25.67         24.59         2.55 o                         
   5  -2   7         28.94         25.60         1.78 o                         
   6  -2   7          4.74          5.33         1.48 o                         
   7  -2   7         15.55         18.24         2.05 o                         
   8  -2   7          4.26          8.82         3.01 o                         
  -8  -1   7         25.60         30.81         5.13 o                         
  -7  -1   7          6.26          4.73         2.73 o                         
  -6  -1   7         24.25         24.46         1.84 o                         
  -5  -1   7         24.12         25.26         1.68 o                         
  -4  -1   7        186.94        156.95         6.92 o                         
  -3  -1   7          5.67          3.30         0.75 o                         
  -2  -1   7        586.29        651.71        16.80 o                         
  -1  -1   7         95.20         95.89         2.96 o                         
   0  -1   7       3382.99       3348.79        65.57 o                         
   1  -1   7          9.85         16.44         0.89 o                         
   2  -1   7         89.05         95.66         1.86 o                         
   3  -1   7         93.08        101.05         2.28 o                         
   4  -1   7        175.44        163.93         3.47 o                         
   5  -1   7          1.64         -0.57         0.95 o                         
   6  -1   7        138.15        128.35         3.62 o                         
   7  -1   7         71.98         62.02         3.34 o                         
   8  -1   7         11.56         12.26         2.84 o                         
  -8   0   7        102.16         92.42         5.35 o                         
  -7   0   7          4.64         17.08         3.71 o                         
  -6   0   7         96.31         98.62         5.09 o                         
  -5   0   7         67.46         79.56         2.96 o                         
  -4   0   7        350.57        358.79        13.69 o                         
  -3   0   7         56.65         59.07         2.18 o                         
  -2   0   7       1694.69       1685.08        37.08 o                         
  -1   0   7        795.11        872.46        17.30 o                         
   0   0   7       3185.27       3269.52        50.55 o                         
   1   0   7         54.58         70.39         1.37 o                         
   2   0   7       1485.23       1423.42        20.90 o                         
   3   0   7        663.32        714.52        10.08 o                         
   4   0   7         50.59         66.83         1.55 o                         
   5   0   7        127.92        123.31         2.64 o                         
   6   0   7         31.10         35.49         2.34 o                         
   7   0   7         14.06         15.28         2.06 o                         
   8   0   7        184.10        171.24         6.90 o                         
  -8   1   7        156.26        154.51         6.21 o                         
  -7   1   7         17.85         16.40         2.07 o                         
  -6   1   7         16.31         16.79         1.65 o                         
  -5   1   7         23.57         33.13         2.42 o                         
  -4   1   7        427.57        428.18        11.20 o                         
  -3   1   7          2.81          6.11         0.86 o                         
  -2   1   7          3.72          8.84         1.41 o                         
  -1   1   7        465.58        510.62         8.62 o                         
   0   1   7         29.31         33.88         0.97 o                         
   1   1   7       2181.85       2310.22        35.75 o                         
   2   1   7        505.26        525.68         8.32 o                         
   3   1   7         46.26         47.21         1.33 o                         
   4   1   7          7.31          7.48         0.71 o                         
   5   1   7         22.69         22.78         1.35 o                         
   6   1   7          3.11          3.40         1.23 o                         
   7   1   7         29.97         30.79         2.71 o                         
  -8   2   7          0.77         -0.09         2.67 o                         
  -7   2   7         66.83         56.35         4.22 o                         
  -6   2   7         32.83         36.59         3.23 o                         
  -5   2   7         37.60         21.68         3.42 o                         
  -4   2   7        125.47        138.63         7.42 o                         
  -3   2   7        271.34        258.43        11.98 o                         
  -2   2   7        543.08        622.15        19.77 o                         
  -1   2   7        132.45        138.06         3.95 o                         
   0   2   7         67.45         81.23         1.86 o                         
   1   2   7        395.87        392.00         9.61 o                         
   2   2   7         53.72         59.73         1.66 o                         
   3   2   7        117.00        114.73         2.60 o                         
   4   2   7          1.32          2.35         0.71 o                         
   5   2   7         68.53         75.88         2.21 o                         
   6   2   7          0.25          1.97         1.52 o                         
   7   2   7          0.63         -0.31         1.97 o                         
  -8   3   7          0.01          3.99         3.99 o                         
  -7   3   7        433.21        392.22        13.51 o                         
  -6   3   7         45.23         25.10         4.56 o                         
  -5   3   7        172.57        187.69         9.70 o                         
  -4   3   7         14.33         31.95         3.42 o                         
  -3   3   7        137.81        140.91         6.85 o                         
  -1   3   7        299.58        300.69        10.08 o                         
   0   3   7         24.70         22.43         2.33 o                         
   1   3   7         33.26         45.69         1.79 o                         
   2   3   7         17.96         26.24         1.41 o                         
   3   3   7         65.65         54.99         2.17 o                         
   4   3   7          9.07          7.15         1.15 o                         
   5   3   7         23.96         21.99         1.91 o                         
   6   3   7         29.88         34.99         2.55 o                         
   7   3   7          0.00          0.93         2.25 o                         
  -8   4   7         22.23         17.11         4.56 o                         
  -7   4   7        135.02        126.65         8.56 o                         
  -6   4   7         88.59         77.59         6.28 o                         
  -5   4   7         69.71         65.04         5.13 o                         
  -4   4   7          5.22          5.13         2.28 o                         
  -2   4   7         76.54         73.03         3.63 o                         
  -1   4   7        351.32        347.93        12.26 o                         
   0   4   7        156.65        193.08         4.77 o                         
   1   4   7         21.24         33.54         1.84 o                         
   2   4   7          5.27          5.79         0.88 o                         
   3   4   7          0.21          3.29         0.93 o                         
   4   4   7        112.95        105.14         3.90 o                         
   5   4   7         31.23         35.01         2.35 o                         
   6   4   7         78.65         85.60         5.85 o                         
  -8   5   7         94.15        104.97         9.13 o                         
  -7   5   7          1.00          1.71         3.99 o                         
  -6   5   7          3.23          9.70         3.99 o                         
  -4   5   7          3.98          0.00         2.85 o                         
  -3   5   7         29.45         39.36         5.70 o                         
  -2   5   7         71.68         65.35         3.82 o                         
  -1   5   7        152.90        140.53         5.84 o                         
   0   5   7        268.08        248.99         8.87 o                         
   1   5   7         20.27         25.14         2.13 o                         
   2   5   7        220.60        220.85         5.77 o                         
   3   5   7          7.91          5.29         1.32 o                         
   4   5   7          0.68         -1.19         1.64 o                         
   5   5   7          4.20          0.97         2.35 o                         
  -7   6   7          6.20         11.41         5.13 o                         
  -3   6   7         11.65          7.96         5.13 o                         
  -2   6   7         58.77         56.67         4.63 o                         
  -1   6   7         49.63         34.87         3.82 o                         
   0   6   7          0.62          2.96         1.85 o                         
   1   6   7         31.58         57.37         4.03 o                         
   2   6   7          5.19          3.42         1.98 o                         
   3   6   7         76.00         70.54         3.92 o                         
   4   6   7          3.94          1.72         2.55 o                         
  -5   7   7          8.35         15.40         3.99 o                         
  -4   7   7          0.01          4.56         4.56 o                         
  -3   7   7          4.59         10.84         4.56 o                         
  -2   7   7        367.06        330.31        17.11 o                         
  -1   7   7          6.74         40.50         6.85 o                         
   0   7   7        288.16        257.12         8.00 o                         
   1   7   7         29.84         30.30         3.36 o                         
   2   7   7        116.21        102.50         5.47 o                         
   3   7   7         11.71         15.62         4.56 o                         
  -4   8   7          3.67         10.27         5.70 o                         
  -3   8   7         55.45         82.15         9.70 o                         
  -2   8   7          6.06         42.79         8.56 o                         
  -1   8   7          5.91          9.73         3.41 o                         
   0   8   7         18.49         11.98         3.63 o                         
   1   8   7         16.06         23.69         3.82 o                         
  -1  -9   8          0.16         -0.57         5.13 o                         
   0  -9   8         37.93         23.06         4.38 o                         
   1  -9   8          0.58          1.71         5.70 o                         
   2  -9   8         13.50         22.82         7.42 o                         
   3  -9   8         61.83        122.08        13.12 o                         
  -3  -8   8          5.69          3.39         5.99 o                         
  -2  -8   8         21.26         14.90         3.41 o                         
  -1  -8   8        142.09        121.93         5.37 o                         
   0  -8   8         29.69         58.88         7.70 o                         
   1  -8   8        109.56        121.51         9.70 o                         
   2  -8   8          0.81         10.84         4.56 o                         
   5  -8   8          0.14         24.53         6.28 o                         
  -4  -7   8          0.04          0.00         5.13 o                         
  -3  -7   8        220.56        188.94         8.63 o                         
  -2  -7   8          6.62          7.15         2.22 o                         
  -1  -7   8          1.70         -0.38         1.98 o                         
   0  -7   8          0.75          5.70         3.42 o                         
   3  -7   8         11.88          7.99         3.42 o                         
   5  -7   8         11.26         25.67         5.70 o                         
   6  -7   8         60.99         60.47         9.70 o                         
  -5  -6   8         22.47         20.06         4.19 o                         
  -4  -6   8          9.67          6.01         1.71 o                         
  -3  -6   8          4.43          5.13         2.85 o                         
  -2  -6   8         12.42         15.88         1.92 o                         
  -1  -6   8        148.30        120.37         5.24 o                         
   0  -6   8        147.56        153.46         8.56 o                         
   2  -6   8         89.49         86.14         6.85 o                         
   3  -6   8          4.06          9.61         2.57 o                         
   4  -6   8         42.85         44.50         6.85 o                         
   5  -6   8         26.68         19.40         5.13 o                         
   7  -6   8         10.68         10.27         5.70 o                         
  -6  -5   8         28.52         34.76         4.22 o                         
  -5  -5   8         28.06         25.15         2.08 o                         
  -4  -5   8         35.19         33.12         2.17 o                         
  -3  -5   8          5.76          7.09         1.08 o                         
  -2  -5   8         48.56         37.69         2.82 o                         
  -1  -5   8        146.57        144.69         7.42 o                         
   0  -5   8        212.48        249.87        11.98 o                         
   1  -5   8        119.73        120.18         5.13 o                         
   2  -5   8        112.71        119.42         5.59 o                         
   3  -5   8         37.73         39.30         2.59 o                         
   4  -5   8          1.28          2.85         3.42 o                         
   6  -5   8         31.64         35.37         6.28 o                         
   7  -5   8         21.95         15.40         4.56 o                         
  -7  -4   8          8.23          2.98         2.60 o                         
  -6  -4   8          0.00         -0.32         1.44 o                         
  -5  -4   8         31.00         28.45         3.24 o                         
  -4  -4   8         20.78         22.82         1.76 o                         
  -3  -4   8         64.19         50.53         2.40 o                         
  -2  -4   8          1.25          1.44         0.83 o                         
  -1  -4   8         90.14        171.76         6.05 o                         
   0  -4   8         19.86         23.82         1.62 o                         
   1  -4   8        591.30        628.59        21.96 o                         
   2  -4   8         90.73        117.56         4.84 o                         
   3  -4   8         56.66         53.82         2.51 o                         
   4  -4   8         17.49         20.14         2.60 o                         
   5  -4   8          8.57          5.90         2.57 o                         
   6  -4   8         23.80         15.40         3.42 o                         
   7  -4   8          7.48         12.00         3.42 o                         
   8  -4   8         21.52         26.44         7.42 o                         
  -7  -3   8          4.05          5.77         1.82 o                         
  -6  -3   8        164.80        177.42         7.26 o                         
  -5  -3   8         14.68         18.06         1.85 o                         
  -4  -3   8         22.27         23.38         1.44 o                         
  -3  -3   8         54.48         62.25         1.93 o                         
  -2  -3   8        124.54        136.07         3.06 o                         
  -1  -3   8         70.91         74.86         2.47 o                         
   0  -3   8        139.10        126.18         3.83 o                         
   1  -3   8        347.87        399.02        10.54 o                         
   2  -3   8        100.00        117.35         6.85 o                         
   3  -3   8       2120.41       2125.28        54.02 o                         
   4  -3   8          0.50          6.71         1.04 o                         
   5  -3   8         50.02         52.97         3.41 o                         
   6  -3   8          5.90          9.66         1.68 o                         
   7  -3   8         21.58         20.86         2.82 o                         
   8  -3   8         33.32         29.29         3.79 o                         
  -8  -2   8         81.35         68.49         4.00 o                         
  -7  -2   8         55.84         54.80         3.97 o                         
  -6  -2   8         77.74         78.70         4.31 o                         
  -5  -2   8         83.80         81.61         2.88 o                         
  -4  -2   8         38.93         28.38         1.98 o                         
  -3  -2   8          8.46          7.98         0.99 o                         
  -2  -2   8        150.36        140.13         3.49 o                         
  -1  -2   8         53.85         52.68         1.57 o                         
   0  -2   8        276.80        259.31         5.36 o                         
   1  -2   8        799.75        831.22        16.48 o                         
   2  -2   8        141.72        159.61         3.26 o                         
   3  -2   8         32.20         35.53         1.50 o                         
   4  -2   8          9.78          9.48         1.02 o                         
   5  -2   8         55.12         56.43         2.16 o                         
   6  -2   8         18.56         15.01         1.53 o                         
   7  -2   8          2.56         14.86         1.88 o                         
   8  -2   8          3.11          3.62         2.59 o                         
  -8  -1   8         35.24         32.69         4.85 o                         
  -7  -1   8         17.82         14.53         1.84 o                         
  -6  -1   8        153.32        148.30         4.20 o                         
  -5  -1   8         63.75         61.18         2.51 o                         
  -4  -1   8        172.98        184.67         5.27 o                         
  -3  -1   8          1.41          3.00         0.68 o                         
  -2  -1   8        211.06        225.78         5.42 o                         
  -1  -1   8       2186.34       2200.92        48.21 o                         
   0  -1   8       1345.69       1436.23        25.85 o                         
   1  -1   8         73.37         63.88         1.51 o                         
   2  -1   8        373.87        373.39         6.05 o                         
   3  -1   8         66.96         62.72         1.56 o                         
   4  -1   8        412.57        393.73         6.93 o                         
   5  -1   8          9.65          9.22         1.15 o                         
   6  -1   8        118.86        121.28         4.87 o                         
   7  -1   8          1.76          1.01         1.84 o                         
   8  -1   8         49.35         54.55         4.59 o                         
  -8   0   8          1.86          2.69         2.74 o                         
  -7   0   8         17.49         14.33         2.57 o                         
  -6   0   8          0.16          0.41         1.40 o                         
  -5   0   8        443.18        471.28        12.52 o                         
  -4   0   8         21.54         17.67         1.51 o                         
  -3   0   8        694.23        737.26        16.33 o                         
  -2   0   8        963.35        945.62        20.89 o                         
  -1   0   8        194.58        240.80         5.05 o                         
   0   0   8        956.29        900.90        14.12 o                         
   1   0   8       2241.27       2231.98        34.54 o                         
   2   0   8         23.09         22.98         1.06 o                         
   3   0   8         97.44         89.11         2.02 o                         
   4   0   8        333.78        344.38         5.39 o                         
   5   0   8         59.98         52.24         1.71 o                         
   6   0   8          1.22          4.60         1.32 o                         
   7   0   8         34.90         32.08         3.14 o                         
   8   0   8         54.45         60.88         5.21 o                         
  -8   1   8         42.41         36.66         5.01 o                         
  -7   1   8         64.12         63.93         3.86 o                         
  -6   1   8          3.77          4.74         1.51 o                         
  -5   1   8        426.21        432.20        11.53 o                         
  -4   1   8         31.65         35.79         1.98 o                         
  -3   1   8         21.20         17.88         1.90 o                         
  -2   1   8        223.34        230.41         9.29 o                         
  -1   1   8        415.99        433.56         6.86 o                         
   0   1   8       1476.35       1461.24        22.79 o                         
   1   1   8        633.40        718.05        11.30 o                         
   2   1   8        289.02        283.52         4.69 o                         
   3   1   8        160.64        159.67         2.58 o                         
   4   1   8        170.67        170.92         2.93 o                         
   5   1   8          0.03          5.42         1.06 o                         
   6   1   8         51.40         46.36         2.36 o                         
   7   1   8          9.71         15.11         2.06 o                         
  -8   2   8          0.02          5.34         2.47 o                         
  -7   2   8          2.72          6.32         2.32 o                         
  -6   2   8          1.45          2.85         2.02 o                         
  -5   2   8         39.08         31.38         3.99 o                         
  -4   2   8        554.26        561.93        25.10 o                         
  -3   2   8         35.53         30.81         2.85 o                         
  -2   2   8         14.75         17.41         3.14 o                         
  -1   2   8        760.74        744.24        16.54 o                         
   0   2   8        890.67        885.63        16.07 o                         
   1   2   8          1.81          7.04         0.73 o                         
   2   2   8        816.12        761.18        15.35 o                         
   3   2   8         13.74         15.58         1.09 o                         
   4   2   8          0.00          1.18         0.80 o                         
   5   2   8         58.08         66.40         2.39 o                         
   6   2   8         23.82         21.45         1.70 o                         
   7   2   8         15.55         17.99         2.46 o                         
  -8   3   8          9.62          7.01         3.41 o                         
  -7   3   8         79.94        116.95         7.99 o                         
  -6   3   8         32.11         25.10         3.99 o                         
  -5   3   8        316.85        331.45        15.97 o                         
  -4   3   8        388.17        358.83        16.54 o                         
  -3   3   8        110.34        128.93         6.85 o                         
  -2   3   8        154.19        140.42         5.24 o                         
  -1   3   8          2.88          5.84         1.43 o                         
   0   3   8        791.95        822.34        18.40 o                         
   1   3   8        335.00        340.30         7.09 o                         
   2   3   8        489.69        494.90         9.28 o                         
   3   3   8         15.84         13.24         1.03 o                         
   4   3   8          0.28         -0.49         1.15 o                         
   5   3   8        219.91        208.74         5.56 o                         
   6   3   8          0.00          3.37         2.12 o                         
  -8   4   8         33.42         28.52         5.13 o                         
  -7   4   8        114.38        106.68         7.99 o                         
  -6   4   8         79.16         62.75         5.70 o                         
  -5   4   8        104.94        112.39         6.85 o                         
  -4   4   8         26.86         19.97         2.85 o                         
  -2   4   8        170.65        158.12        10.27 o                         
  -1   4   8        417.32        424.75        14.12 o                         
   0   4   8        288.33        269.14         6.49 o                         
   1   4   8        209.56        200.77         5.06 o                         
   2   4   8        199.76        204.68         4.30 o                         
   3   4   8         79.14         78.66         2.35 o                         
   4   4   8        138.95        135.14         4.40 o                         
   5   4   8         16.96         10.48         1.91 o                         
   6   4   8          5.38          5.81         2.30 o                         
  -7   5   8          3.31          8.56         3.99 o                         
  -6   5   8          0.16          6.85         3.99 o                         
  -5   5   8          0.46         -1.14         3.42 o                         
  -4   5   8          4.45          3.99         2.85 o                         
  -3   5   8          2.15         48.73         3.82 o                         
  -2   5   8         41.73         42.43         3.82 o                         
  -1   5   8          9.30         26.21         3.23 o                         
   0   5   8         15.18         32.19         2.23 o                         
   1   5   8        237.06        222.44         6.69 o                         
   2   5   8        102.95        103.59         4.33 o                         
   3   5   8         74.11         82.47         3.36 o                         
   4   5   8         46.80         45.38         3.28 o                         
   5   5   8          2.83          2.44         2.49 o                         
  -7   6   8          0.00          4.56         5.13 o                         
  -6   6   8         16.12          8.56         6.28 o                         
  -3   6   8        162.33        122.03         6.42 o                         
  -2   6   8         11.89         20.17         3.01 o                         
  -1   6   8        114.07         94.92         5.24 o                         
   0   6   8          2.26          2.01         1.62 o                         
   1   6   8        175.40        165.18         5.70 o                         
   2   6   8          3.10          1.33         1.98 o                         
   3   6   8         51.06         38.35         5.13 o                         
   4   6   8         16.91         15.17         3.15 o                         
  -4   7   8         21.91         15.40         5.13 o                         
  -2   7   8          1.23        107.82         9.13 o                         
  -1   7   8         12.27         31.95         6.28 o                         
   0   7   8         77.33         80.92         4.59 o                         
   1   7   8          3.59          9.67         2.40 o                         
   2   7   8          4.84          2.57         3.14 o                         
   3   7   8          7.74          0.86         3.23 o                         
  -4   8   8         17.15         13.69         6.85 o                         
  -3   8   8         86.18        116.38        10.84 o                         
  -2   8   8         88.21         77.02         9.70 o                         
  -1   8   8          6.61         19.40         5.70 o                         
   0   8   8         21.85         20.31         5.13 o                         
   0  -9   9          0.28          1.71         6.28 o                         
   1  -9   9          1.34         12.55         6.28 o                         
   2  -9   9          1.23          3.42         6.85 o                         
   3  -9   9         57.54         63.89        11.41 o                         
  -3  -8   9          2.24          0.00         5.70 o                         
  -2  -8   9          4.62          4.28         4.28 o                         
  -1  -8   9          1.81          7.02         2.59 o                         
   0  -8   9         81.12         96.49         6.42 o                         
   4  -8   9         21.39         22.25         6.28 o                         
   5  -8   9         75.82         79.30        11.41 o                         
  -4  -7   9          2.98         -0.03         3.42 o                         
  -3  -7   9         17.82         18.93         2.69 o                         
  -2  -7   9          0.45          0.78         2.74 o                         
  -1  -7   9        103.77         69.10         4.44 o                         
   0  -7   9         61.56         49.49         4.56 o                         
   3  -7   9         28.34         27.71         2.75 o                         
   4  -7   9         56.59         64.90         7.99 o                         
   5  -7   9          0.05          0.57         5.13 o                         
   6  -7   9         13.12         23.39         6.28 o                         
  -5  -6   9          0.11         11.73         3.56 o                         
  -4  -6   9          0.40         -0.48         1.65 o                         
  -3  -6   9         13.02         13.77         1.74 o                         
  -2  -6   9         50.42         41.08         3.63 o                         
  -1  -6   9          5.77          2.85         2.02 o                         
   0  -6   9         68.52         63.86         3.82 o                         
   2  -6   9        104.80         73.61         4.44 o                         
   3  -6   9          7.11          8.03         3.14 o                         
   4  -6   9        168.98        143.48         8.27 o                         
   5  -6   9         10.42          9.70         4.56 o                         
   6  -6   9         18.41         18.26         5.70 o                         
   7  -6   9          0.80         17.11         6.28 o                         
  -6  -5   9          2.11          3.99         2.60 o                         
  -5  -5   9          7.21          8.73         1.77 o                         
  -4  -5   9         51.18         58.12         2.70 o                         
  -3  -5   9         12.71         18.31         1.36 o                         
  -2  -5   9         38.27         29.92         1.84 o                         
  -1  -5   9         12.76         17.58         1.92 o                         
   0  -5   9         15.07         16.06         2.02 o                         
   1  -5   9         46.20         35.69         3.15 o                         
   2  -5   9          4.22         24.85         3.23 o                         
   3  -5   9          0.36          2.28         1.51 o                         
   4  -5   9         14.28         11.29         5.99 o                         
   5  -5   9         66.95         47.92         6.85 o                         
   6  -5   9          1.68         10.30         8.27 o                         
   7  -5   9          1.79         10.84         4.56 o                         
  -7  -4   9         33.13         27.38         3.99 o                         
  -6  -4   9         97.84        107.70         5.43 o                         
  -5  -4   9          0.01          2.45         1.74 o                         
  -4  -4   9         19.00         20.31         1.77 o                         
  -3  -4   9          6.71          8.13         0.95 o                         
  -2  -4   9          4.90          5.05         0.89 o                         
  -1  -4   9        136.90        133.50         4.28 o                         
   0  -4   9          7.64         13.73         1.48 o                         
   1  -4   9       1280.17       1395.15        49.35 o                         
   2  -4   9         77.69         72.74         3.63 o                         
   3  -4   9         84.72         80.47         3.17 o                         
   4  -4   9         19.54         15.57         1.74 o                         
   5  -4   9          1.55         -2.00         2.82 o                         
   6  -4   9         25.86         29.01         3.41 o                         
   7  -4   9          5.63          8.72         3.37 o                         
  -7  -3   9          1.29          5.00         2.60 o                         
  -6  -3   9         68.91         76.48         4.44 o                         
  -5  -3   9        155.38        145.57         4.26 o                         
  -4  -3   9          8.41          8.01         0.95 o                         
  -3  -3   9          2.01          1.60         0.77 o                         
  -2  -3   9        296.46        302.84         7.13 o                         
  -1  -3   9       1445.13       1401.41        27.60 o                         
   0  -3   9         76.51         86.55         2.24 o                         
   1  -3   9         85.83         73.90         2.63 o                         
   2  -3   9          8.07         13.80         3.42 o                         
   3  -3   9        295.98        406.01        10.87 o                         
   4  -3   9          3.56          5.75         1.49 o                         
   5  -3   9        339.99        306.24         8.67 o                         
   6  -3   9          8.18         10.39         2.18 o                         
   7  -3   9         13.32         18.36         2.59 o                         
   8  -3   9          0.24          5.27         3.27 o                         
  -8  -2   9          1.65          0.74         2.86 o                         
  -7  -2   9          2.17          3.53         1.85 o                         
  -6  -2   9          7.34          0.96         1.80 o                         
  -5  -2   9          8.54         11.43         1.34 o                         
  -4  -2   9        298.47        304.88         7.27 o                         
  -3  -2   9        190.34        175.21         4.94 o                         
  -2  -2   9        378.54        404.17         8.21 o                         
  -1  -2   9         74.18         81.03         2.68 o                         
   0  -2   9        275.71        277.67         5.76 o                         
   1  -2   9        138.70        115.60         3.06 o                         
   2  -2   9        134.47        168.26         4.47 o                         
   3  -2   9        158.30        164.81         3.45 o                         
   4  -2   9         46.03         35.03         2.48 o                         
   5  -2   9        189.82        170.24         5.85 o                         
   6  -2   9         13.52         12.04         1.57 o                         
   7  -2   9        137.03        127.40         5.12 o                         
   8  -2   9         27.30         28.12         3.59 o                         
  -8  -1   9          2.61          1.80         2.60 o                         
  -7  -1   9         12.83         11.34         1.85 o                         
  -6  -1   9         87.29         81.50         4.79 o                         
  -5  -1   9          9.03         11.54         1.99 o                         
  -4  -1   9          1.98          0.91         0.78 o                         
  -3  -1   9        216.77        201.10         4.92 o                         
  -2  -1   9        632.40        650.78        14.55 o                         
  -1  -1   9          3.93          5.06         0.80 o                         
   0  -1   9       2119.58       2146.66        38.43 o                         
   1  -1   9        478.36        521.65         8.87 o                         
   2  -1   9         15.14         21.94         1.13 o                         
   3  -1   9          2.81          1.50         0.61 o                         
   4  -1   9        143.01        141.81         3.44 o                         
   5  -1   9          2.97          7.29         1.21 o                         
   6  -1   9          0.38          3.21         1.57 o                         
   7  -1   9          0.40          1.67         1.88 o                         
   8  -1   9          1.19          6.47         2.96 o                         
  -8   0   9          0.90         -2.60         2.60 o                         
  -7   0   9          0.02          2.75         1.86 o                         
  -6   0   9         76.57         81.90         3.39 o                         
  -5   0   9         22.42         20.35         2.42 o                         
  -4   0   9         42.65         46.73         2.07 o                         
  -3   0   9        442.64        430.20        13.57 o                         
  -2   0   9        108.90        119.07         3.36 o                         
  -1   0   9       2985.99       3287.90        58.69 o                         
   0   0   9         11.01         14.97         0.94 o                         
   1   0   9        615.58        645.15        10.18 o                         
   2   0   9          0.04          1.22         0.55 o                         
   3   0   9        458.99        426.09         6.96 o                         
   4   0   9         70.92         74.65         1.62 o                         
   5   0   9         41.53         42.75         1.90 o                         
   6   0   9         33.86         29.67         1.85 o                         
   7   0   9          3.36          3.50         2.18 o                         
  -8   1   9          7.53          5.10         3.01 o                         
  -7   1   9          9.58          9.93         2.85 o                         
  -6   1   9         10.71         15.30         1.85 o                         
  -5   1   9        189.94        185.25         5.60 o                         
  -4   1   9        171.62        176.52         5.04 o                         
  -3   1   9         45.88         43.09         2.42 o                         
  -2   1   9        126.84        108.34         2.55 o                         
  -1   1   9       3522.66       3610.85        55.87 o                         
   0   1   9         91.92        108.76         2.22 o                         
   1   1   9        700.84        708.85        11.17 o                         
   2   1   9          1.76          4.42         0.72 o                         
   3   1   9          1.20          1.26         0.57 o                         
   4   1   9         17.04         20.13         1.19 o                         
   5   1   9        862.42        850.67        15.72 o                         
   6   1   9          8.47          9.56         1.50 o                         
   7   1   9          0.14          1.02         2.02 o                         
  -8   2   9         31.40         41.30         5.19 o                         
  -7   2   9          3.40          6.90         2.14 o                         
  -6   2   9         45.84         38.22         5.13 o                         
  -5   2   9        122.79         98.78         4.44 o                         
  -4   2   9          0.09         17.11         2.85 o                         
  -3   2   9        136.28        114.79         4.22 o                         
  -2   2   9          1.62         18.37         1.43 o                         
  -1   2   9        166.94        162.45         3.99 o                         
   0   2   9        816.31        826.77        14.98 o                         
   1   2   9        377.73        376.08         7.70 o                         
   2   2   9          1.69          1.90         0.70 o                         
   3   2   9         30.79         34.71         1.40 o                         
   4   2   9         61.05         59.67         2.10 o                         
   5   2   9         26.67         31.77         2.03 o                         
   6   2   9          0.17          1.10         1.73 o                         
   7   2   9          8.20         11.26         2.36 o                         
  -8   3   9        107.08        119.48         7.13 o                         
  -7   3   9        427.79        407.90        19.97 o                         
  -6   3   9          6.97         14.83         3.42 o                         
  -5   3   9        168.83        151.18         8.56 o                         
  -4   3   9         30.99         35.94         3.99 o                         
  -3   3   9        125.92        122.65         6.85 o                         
  -2   3   9        162.60        147.83         5.65 o                         
  -1   3   9         80.54         85.38         2.63 o                         
   0   3   9       1139.61       1145.24        25.39 o                         
   1   3   9        253.01        250.81         4.96 o                         
   2   3   9        596.85        585.09        10.95 o                         
   3   3   9          0.27          4.35         0.98 o                         
   4   3   9        130.54        130.24         4.33 o                         
   5   3   9         34.29         39.33         2.23 o                         
   6   3   9        329.97        345.57         9.23 o                         
  -8   4   9         13.93         21.11         5.13 o                         
  -7   4   9          1.56         -1.14         3.99 o                         
  -6   4   9         44.59         43.93         5.70 o                         
  -5   4   9       1179.71       1055.97        47.35 o                         
  -4   4   9        199.19        194.53         9.70 o                         
  -2   4   9        218.79        210.81         7.99 o                         
  -1   4   9         70.39         95.49         4.56 o                         
   0   4   9         11.44         27.96         2.07 o                         
   1   4   9          1.18          2.85         1.32 o                         
   2   4   9         41.71         43.47         1.88 o                         
   3   4   9         31.21         24.15         1.97 o                         
   4   4   9          0.34          0.13         1.92 o                         
   5   4   9          4.28          3.47         3.22 o                         
   6   4   9         53.98         68.77         4.36 o                         
  -7   5   9         16.98         15.40         4.56 o                         
  -6   5   9         68.47         58.19         6.28 o                         
  -5   5   9          6.79          5.13         3.42 o                         
  -3   5   9        401.55        392.49        19.40 o                         
  -2   5   9         33.53         31.60         3.99 o                         
  -1   5   9         96.42         70.05         4.22 o                         
   0   5   9         82.19         72.12         3.62 o                         
   1   5   9        161.52        150.82        11.48 o                         
   2   5   9         24.05         30.24         5.13 o                         
   3   5   9        137.46        116.34         4.00 o                         
   4   5   9          0.80         -0.89         2.02 o                         
   5   5   9         22.76         31.21         3.94 o                         
  -6   6   9         12.03          8.56         5.70 o                         
  -3   6   9         28.32         64.17         9.41 o                         
  -2   6   9        125.31        112.01         6.24 o                         
   0   6   9         62.98         59.31         4.03 o                         
   1   6   9          0.23          3.02         2.74 o                         
   2   6   9         15.87         11.89         2.18 o                         
   3   6   9          8.86         15.92         3.01 o                         
   4   6   9          0.50         -2.76         2.76 o                         
  -4   7   9          1.90         14.83         6.85 o                         
  -3   7   9        173.48        136.92        10.84 o                         
  -2   7   9        284.20        301.79        16.54 o                         
  -1   7   9         19.67         13.24         3.69 o                         
   0   7   9          4.93          9.98         3.23 o                         
   1   7   9         24.83         20.85         2.73 o                         
   2   7   9          0.37          2.28         3.23 o                         
  -3   8   9         17.96         10.84         6.85 o                         
  -2   8   9         32.52         49.63         9.70 o                         
  -1   8   9         42.54         34.49         4.63 o                         
   0   8   9         49.69         51.35         6.05 o                         
   0  -9  10          4.81          5.46         4.52 o                         
   1  -9  10          0.39          3.99         6.28 o                         
   2  -9  10         23.20         19.97         6.85 o                         
  -3  -8  10         12.53          8.19         6.56 o                         
  -2  -8  10          0.06          3.39         3.41 o                         
  -1  -8  10          3.87          0.57         2.63 o                         
   0  -8  10         32.83         38.18         9.70 o                         
   4  -8  10          0.82          6.85         5.70 o                         
  -4  -7  10         80.41         60.29         5.59 o                         
  -3  -7  10         19.26         30.06         3.99 o                         
  -2  -7  10         35.70         41.41         3.62 o                         
   0  -7  10          0.24          7.42         3.42 o                         
   2  -7  10         16.22         10.98         3.14 o                         
   3  -7  10          2.58          0.63         2.35 o                         
   4  -7  10          1.02          3.99         4.56 o                         
   6  -7  10          0.05          5.70         6.28 o                         
  -5  -6  10         30.33         24.16         3.95 o                         
  -4  -6  10         15.86         14.38         2.32 o                         
  -3  -6  10         33.36         27.55         2.20 o                         
  -2  -6  10         91.35         71.42         4.44 o                         
  -1  -6  10          5.68          7.70         2.02 o                         
   0  -6  10         12.24         20.92         1.89 o                         
   1  -6  10         51.90         44.93         4.03 o                         
   2  -6  10          2.82          1.43         2.42 o                         
   3  -6  10          0.32         -2.60         2.60 o                         
   4  -6  10         57.75        100.56         8.56 o                         
   5  -6  10          3.32          5.70         5.13 o                         
   6  -6  10         12.76         21.68         5.70 o                         
  -6  -5  10          9.02          9.51         2.40 o                         
  -5  -5  10         13.43         11.82         2.07 o                         
  -4  -5  10          0.16          1.27         1.71 o                         
  -3  -5  10        149.79        140.99         3.72 o                         
  -2  -5  10        111.86        124.87         4.28 o                         
  -1  -5  10        130.77        125.12         3.77 o                         
   0  -5  10          0.19          0.31         1.51 o                         
   1  -5  10         45.99         56.18         6.85 o                         
   2  -5  10        199.28        196.67         7.45 o                         
   3  -5  10          3.70          4.37         1.70 o                         
   4  -5  10          5.02          0.57         2.42 o                         
   5  -5  10          4.41          1.14         2.82 o                         
   7  -5  10         12.62         21.68         5.13 o                         
  -7  -4  10         78.91         74.88         5.35 o                         
  -6  -4  10        212.31        220.67         8.67 o                         
  -5  -4  10        188.95        183.57         6.03 o                         
  -4  -4  10        121.35        117.42         3.71 o                         
  -3  -4  10          4.21          4.21         0.95 o                         
  -2  -4  10          0.16          0.57         0.84 o                         
  -1  -4  10         25.88         26.80         1.92 o                         
   0  -4  10        131.72        118.21         4.06 o                         
   1  -4  10         25.09         26.99         2.40 o                         
   2  -4  10        137.16        112.22         4.84 o                         
   3  -4  10         75.55         85.21         3.26 o                         
   4  -4  10          2.30          4.10         1.30 o                         
   5  -4  10         25.86         24.96         2.40 o                         
   6  -4  10         15.06         19.72         2.82 o                         
   7  -4  10          1.77          7.27         3.42 o                         
  -7  -3  10         51.45         56.31        11.69 o                         
  -6  -3  10        123.51        128.15         6.05 o                         
  -5  -3  10         61.37         59.90         3.72 o                         
  -4  -3  10        286.61        295.80         6.38 o                         
  -3  -3  10          0.02          1.17         0.84 o                         
  -2  -3  10       1830.84       1951.59        49.73 o                         
  -1  -3  10         14.80         37.57         1.57 o                         
   0  -3  10        830.02        861.35        19.11 o                         
   1  -3  10         46.03         38.17         1.77 o                         
   2  -3  10        122.08        106.44         3.06 o                         
   3  -3  10         68.84         78.71         2.55 o                         
   4  -3  10         85.29         76.98         2.54 o                         
   5  -3  10        331.63        360.84         8.86 o                         
   6  -3  10          4.37          5.16         2.18 o                         
   7  -3  10         58.46         68.17         4.44 o                         
  -8  -2  10          0.00          1.47         3.57 o                         
  -7  -2  10          4.77          5.10         1.85 o                         
  -6  -2  10          0.74         -2.02         2.02 o                         
  -5  -2  10        150.95        157.59         4.94 o                         
  -4  -2  10        456.24        474.82        10.91 o                         
  -3  -2  10        109.88        109.02         3.20 o                         
  -2  -2  10         29.31         29.49         1.59 o                         
  -1  -2  10         35.01         35.46         1.55 o                         
   0  -2  10         26.26         34.47         1.62 o                         
   1  -2  10          2.92          0.48         0.64 o                         
   2  -2  10         28.15         23.41         1.44 o                         
   3  -2  10        635.65        578.75        11.88 o                         
   4  -2  10          6.89         10.18         1.26 o                         
   5  -2  10          2.61          1.43         1.43 o                         
   6  -2  10         66.05         63.38         6.28 o                         
   7  -2  10         40.72         40.90         5.24 o                         
  -8  -1  10          3.84          3.29         2.60 o                         
  -7  -1  10          1.28          1.06         1.62 o                         
  -6  -1  10         16.52         15.22         2.88 o                         
  -5  -1  10         62.29         67.93         2.84 o                         
  -4  -1  10        290.17        299.26         7.13 o                         
  -3  -1  10         74.02         81.82         2.49 o                         
  -2  -1  10        113.25        129.41         3.11 o                         
  -1  -1  10       1788.04       1963.76        35.17 o                         
   0  -1  10          7.30         17.97         1.81 o                         
   1  -1  10        272.77        305.17         5.39 o                         
   2  -1  10        447.14        459.05         7.39 o                         
   3  -1  10          2.18          5.74         0.68 o                         
   4  -1  10         10.65         34.51         2.10 o                         
   5  -1  10        221.21        211.37         5.00 o                         
   6  -1  10         14.36         17.98         1.79 o                         
   7  -1  10          0.06          3.53         2.06 o                         
  -8   0  10         48.19         40.84         4.38 o                         
  -7   0  10          9.03         10.79         2.95 o                         
  -6   0  10          0.53          6.66         1.65 o                         
  -5   0  10          1.75          2.36         1.37 o                         
  -4   0  10        130.06        131.90         3.56 o                         
  -3   0  10        132.15        149.62         3.84 o                         
  -2   0  10        296.62        296.42         6.85 o                         
  -1   0  10         48.53         53.77         1.67 o                         
   0   0  10        842.92        914.15        14.32 o                         
   1   0  10          1.79          1.14         0.56 o                         
   2   0  10         71.34         62.33         1.56 o                         
   3   0  10        279.97        274.69         4.37 o                         
   4   0  10        195.68        191.53         3.33 o                         
   5   0  10         49.16         49.14         1.76 o                         
   6   0  10         24.54         19.35         1.54 o                         
   7   0  10         41.86         37.03         3.77 o                         
  -8   1  10          0.29          2.57         3.14 o                         
  -7   1  10          0.83          0.74         2.07 o                         
  -6   1  10         24.90         26.18         2.35 o                         
  -5   1  10        153.25        158.79         4.94 o                         
  -4   1  10         18.99         24.09         2.07 o                         
  -3   1  10        631.74        583.66        18.75 o                         
  -2   1  10          0.62          2.16         0.59 o                         
  -1   1  10         19.41         42.82         1.33 o                         
   0   1  10        243.83        277.42         4.64 o                         
   1   1  10          0.82          0.54         0.56 o                         
   2   1  10        237.93        241.90         4.13 o                         
   3   1  10         13.91         18.08         1.03 o                         
   4   1  10          9.42          4.90         0.93 o                         
   5   1  10         42.23         66.30         2.34 o                         
   6   1  10         76.20         73.19         2.94 o                         
   7   1  10         13.81         14.92         2.43 o                         
  -8   2  10         32.38         56.12         9.13 o                         
  -7   2  10          4.21         10.27         3.42 o                         
  -6   2  10          2.21         15.12         2.42 o                         
  -5   2  10          6.00         14.83         2.85 o                         
  -4   2  10         74.09         91.28         5.70 o                         
  -3   2  10          5.80          6.28         0.84 o                         
  -2   2  10        313.78        308.11         7.13 o                         
  -1   2  10        106.51         80.75         2.13 o                         
   0   2  10          0.75         11.36         1.09 o                         
   1   2  10        159.47        169.28         3.57 o                         
   2   2  10          1.77          1.48         0.72 o                         
   3   2  10        239.63        254.92         5.12 o                         
   4   2  10          0.58         -1.03         1.03 o                         
   5   2  10        244.59        251.02         5.56 o                         
   6   2  10          2.89          8.63         1.79 o                         
  -8   3  10         56.27         72.95         5.01 o                         
  -7   3  10         80.28         65.04         6.85 o                         
  -6   3  10         15.84         18.26         3.99 o                         
  -5   3  10        181.34        129.50         7.99 o                         
  -4   3  10        651.74        631.53        28.52 o                         
  -3   3  10        288.81        281.25        13.69 o                         
  -2   3  10        305.37        293.95         8.12 o                         
  -1   3  10          0.48          1.18         0.97 o                         
   0   3  10        227.16        234.54         5.77 o                         
   1   3  10         61.58         57.38         2.33 o                         
   2   3  10         24.69         26.43         1.87 o                         
   3   3  10         66.28         58.73         2.39 o                         
   4   3  10         38.75         29.69         3.00 o                         
   5   3  10          4.65          2.17         1.46 o                         
   6   3  10        104.78        119.77         4.67 o                         
  -7   4  10          4.81          8.56         3.99 o                         
  -5   4  10         67.91        130.64         7.99 o                         
  -4   4  10        329.83        341.72        17.11 o                         
  -3   4  10         77.35        115.24         8.56 o                         
  -2   4  10          0.00          5.13         2.02 o                         
  -1   4  10         25.11         37.17         3.71 o                         
   0   4  10        135.69        132.29         4.63 o                         
   1   4  10         69.85         73.66         3.85 o                         
   2   4  10        174.46        196.05         4.30 o                         
   3   4  10         10.26          9.70         1.23 o                         
   4   4  10        124.27        114.54         8.40 o                         
   5   4  10         99.02        114.77         5.20 o                         
  -7   5  10          4.48          9.70         4.56 o                         
  -6   5  10          0.87          5.13         3.99 o                         
  -5   5  10         82.71         69.60         6.28 o                         
  -3   5  10        368.73        365.49        13.69 o                         
  -2   5  10         35.88         30.85         5.42 o                         
  -1   5  10         54.27         47.15         4.03 o                         
   0   5  10          6.47          7.51         1.77 o                         
   1   5  10         14.80         19.10         3.29 o                         
   2   5  10        101.85         95.39         4.16 o                         
   3   5  10          9.33         10.70         1.73 o                         
   4   5  10          7.60         11.59         2.43 o                         
  -6   6  10          0.13          1.71         5.13 o                         
  -3   6  10         70.22        137.78         9.41 o                         
  -2   6  10          3.13         46.66        11.41 o                         
  -1   6  10         29.88         21.68         4.56 o                         
   0   6  10          0.92         13.19         3.99 o                         
   1   6  10          4.67          8.10         2.26 o                         
   2   6  10          5.27          7.13         4.28 o                         
   3   6  10         85.36         79.46         5.43 o                         
  -4   7  10         74.74         71.31        10.27 o                         
  -3   7  10          8.81         78.73         9.13 o                         
  -2   7  10         32.56         34.92         6.28 o                         
  -1   7  10         53.95         29.09         5.70 o                         
   0   7  10         99.54         90.69         6.73 o                         
   1   7  10         17.86         22.25         5.13 o                         
   2   7  10          4.12          8.52         4.28 o                         
  -2   8  10         48.06         55.34        10.27 o                         
  -2  -8  11         23.05         26.31         3.97 o                         
  -1  -8  11          1.39          5.75         3.37 o                         
   0  -8  11         15.31         18.48         3.56 o                         
   3  -8  11         21.47         15.40         5.70 o                         
   4  -8  11          2.61         -4.56         6.28 o                         
  -4  -7  11         12.04          9.86         3.37 o                         
  -3  -7  11        186.02        155.03         7.54 o                         
  -2  -7  11        110.28        110.56         6.24 o                         
  -1  -7  11        108.02        102.85        11.12 o                         
   0  -7  11        102.17         90.96         9.41 o                         
   1  -7  11          9.01          9.13         4.56 o                         
   2  -7  11          5.71          6.50         3.42 o                         
   3  -7  11          2.22          0.41         4.38 o                         
   4  -7  11          0.09         -4.56         4.56 o                         
   5  -7  11          2.21         -0.57         5.70 o                         
  -5  -6  11          6.10          8.11         3.56 o                         
  -4  -6  11          0.01          0.57         2.55 o                         
  -3  -6  11         46.24         51.00         3.48 o                         
  -2  -6  11         25.11         38.30         4.03 o                         
  -1  -6  11         65.50         57.99         3.48 o                         
   0  -6  11          2.76          9.88         1.77 o                         
   1  -6  11          6.26          4.56         2.42 o                         
   2  -6  11        230.70        201.92         8.07 o                         
   3  -6  11         14.49         10.84         2.82 o                         
   4  -6  11         45.12         44.50         6.85 o                         
   5  -6  11         21.90         18.83         5.13 o                         
   6  -6  11         32.88         51.91         8.56 o                         
  -6  -5  11          4.13          5.04         3.65 o                         
  -5  -5  11          3.08          6.59         2.14 o                         
  -4  -5  11         31.19         46.82         3.82 o                         
  -3  -5  11         85.53         81.58         4.53 o                         
  -2  -5  11        392.17        396.08         9.41 o                         
  -1  -5  11         97.15        111.25         4.97 o                         
   0  -5  11        112.95        105.83         3.95 o                         
   1  -5  11         16.85         16.40         2.39 o                         
   2  -5  11        108.05         90.72         4.84 o                         
   3  -5  11          0.52         10.45         1.85 o                         
   4  -5  11          0.96         -5.13         5.70 o                         
   5  -5  11          1.04          0.47         2.07 o                         
   6  -5  11          6.89          4.56         4.56 o                         
   7  -5  11          1.63         -5.13         5.13 o                         
  -6  -4  11         25.40         35.69         4.92 o                         
  -5  -4  11          5.72          7.68         1.55 o                         
  -4  -4  11        239.61        241.80         6.40 o                         
  -3  -4  11        199.52        191.77         5.06 o                         
  -2  -4  11         37.00         35.35         2.00 o                         
  -1  -4  11        226.49        241.27         5.99 o                         
   0  -4  11         68.29         77.50         3.06 o                         
   1  -4  11         16.98         19.17         1.80 o                         
   2  -4  11         13.42         32.45         3.01 o                         
   3  -4  11        325.79        320.26         7.77 o                         
   4  -4  11          9.67          7.80         1.55 o                         
   5  -4  11        150.87        122.44        11.12 o                         
   6  -4  11         39.63         42.90         3.99 o                         
   7  -4  11          0.25          4.01         2.93 o                         
  -7  -3  11          4.71          7.19         3.01 o                         
  -6  -3  11         15.93         19.37         2.72 o                         
  -5  -3  11         95.88         95.21         4.26 o                         
  -4  -3  11        168.30        173.46         4.63 o                         
  -3  -3  11         33.03         37.72         2.40 o                         
  -2  -3  11        113.82        109.83         2.85 o                         
  -1  -3  11        206.79        236.61         5.72 o                         
   0  -3  11        562.48        566.83        19.82 o                         
   1  -3  11        158.21        146.36         3.92 o                         
   2  -3  11        118.25         96.00         2.92 o                         
   3  -3  11        103.55        121.97         2.87 o                         
   4  -3  11         51.16         56.74         4.70 o                         
   5  -3  11         22.30         39.10         2.96 o                         
   6  -3  11         22.31         20.18         2.48 o                         
   7  -3  11         29.73         24.82         4.03 o                         
  -7  -2  11         41.10         34.62         3.26 o                         
  -6  -2  11         65.66         63.32         5.70 o                         
  -5  -2  11          2.57          1.45         1.41 o                         
  -4  -2  11         11.18          9.71         1.20 o                         
  -3  -2  11         23.47         24.91         1.41 o                         
  -2  -2  11       1465.69       1534.57        33.94 o                         
  -1  -2  11         16.19         19.05         1.65 o                         
   0  -2  11        250.07        262.65         5.61 o                         
   1  -2  11          0.21          0.70         0.90 o                         
   2  -2  11        112.63        117.72         2.53 o                         
   3  -2  11         42.09         61.65         2.34 o                         
   4  -2  11         72.41         77.59         2.58 o                         
   5  -2  11        106.90         84.27         3.25 o                         
   6  -2  11        112.78        103.99         6.15 o                         
   7  -2  11          1.52          3.92         3.14 o                         
  -8  -1  11          0.17          3.12         3.42 o                         
  -7  -1  11         18.26         10.76         3.42 o                         
  -6  -1  11         24.94         24.02         2.26 o                         
  -5  -1  11         22.65         24.95         1.73 o                         
  -4  -1  11         72.84         71.76         2.49 o                         
  -3  -1  11        165.94        169.37         3.83 o                         
  -2  -1  11        532.58        539.24        14.16 o                         
  -1  -1  11        106.96        113.41         2.52 o                         
   0  -1  11         10.48          6.34         0.70 o                         
   1  -1  11        219.84        235.74         4.31 o                         
   2  -1  11        243.35        239.89         4.06 o                         
   3  -1  11        462.30        465.47         7.54 o                         
   4  -1  11         82.66         91.85         2.24 o                         
   5  -1  11          2.45          8.84         1.77 o                         
   6  -1  11         17.09         23.48         2.45 o                         
   7  -1  11          9.82          9.87         3.59 o                         
  -8   0  11          9.82         11.24         5.13 o                         
  -7   0  11         25.92         27.02         2.66 o                         
  -6   0  11         51.52         51.34         7.42 o                         
  -5   0  11        329.15        325.55        10.89 o                         
  -4   0  11          1.33          2.68         0.89 o                         
  -3   0  11        783.76        827.76        18.54 o                         
  -2   0  11        100.99        112.47         2.75 o                         
  -1   0  11       1221.04       1336.54        24.07 o                         
   0   0  11        563.13        564.84         9.05 o                         
   1   0  11        205.18        199.90         3.80 o                         
   2   0  11          2.25          1.90         0.70 o                         
   3   0  11          1.01          2.25         0.83 o                         
   4   0  11        246.33        252.87         5.32 o                         
   5   0  11         44.79         46.09         1.91 o                         
   6   0  11        159.98        155.12         6.12 o                         
   7   0  11         28.35         26.63         3.17 o                         
  -8   1  11         24.73         15.22         4.28 o                         
  -7   1  11         85.02         92.15         4.47 o                         
  -6   1  11         36.17         26.93         2.84 o                         
  -5   1  11          3.88         57.69         3.21 o                         
  -4   1  11        175.48        172.58         6.45 o                         
  -3   1  11        253.37        229.39         8.84 o                         
  -2   1  11         11.94          9.82         0.76 o                         
  -1   1  11          1.87          4.04         0.62 o                         
   0   1  11         10.15         11.45         0.75 o                         
   1   1  11        225.21        223.22         3.86 o                         
   2   1  11        162.49        148.16         2.74 o                         
   3   1  11          4.08          2.71         0.77 o                         
   4   1  11        218.49        218.98         4.03 o                         
   5   1  11         76.54         78.30         3.09 o                         
   6   1  11          6.03          7.27         1.64 o                         
   7   1  11         23.59         24.02         2.44 o                         
  -8   2  11         50.42         68.05         8.27 o                         
  -7   2  11          7.69         12.70         2.40 o                         
  -6   2  11         54.69         65.54         3.50 o                         
  -5   2  11        163.44        154.71        11.41 o                         
  -4   2  11        876.76        833.03        21.52 o                         
  -3   2  11         32.89         38.15         2.07 o                         
  -2   2  11        406.10        415.77         8.57 o                         
  -1   2  11        129.51        120.23         3.07 o                         
   0   2  11          0.96          2.28         0.76 o                         
   1   2  11         22.11         24.78         1.24 o                         
   2   2  11        100.93         95.84         2.44 o                         
   3   2  11         89.85         86.23         2.27 o                         
   4   2  11          6.83          1.72         1.20 o                         
   5   2  11        170.87        179.12         4.41 o                         
   6   2  11         63.94         55.74         3.04 o                         
  -8   3  11          7.32          1.71         3.80 o                         
  -7   3  11          6.47          9.13         4.56 o                         
  -6   3  11        378.14        368.53        18.26 o                         
  -5   3  11          3.26         10.27         3.42 o                         
  -3   3  11         47.36         48.99         3.41 o                         
  -2   3  11        154.02        148.07         5.84 o                         
  -1   3  11        203.37        196.02         4.99 o                         
   0   3  11         32.05         34.91         2.18 o                         
   1   3  11         93.85         91.05         2.40 o                         
   2   3  11          2.75          6.02         1.01 o                         
   3   3  11          6.49          5.87         2.06 o                         
   4   3  11         30.89         25.87         2.20 o                         
   5   3  11          4.34          7.04         2.07 o                         
   6   3  11         61.91         59.32         4.10 o                         
  -7   4  11          4.78         10.27         4.56 o                         
  -6   4  11          1.82          0.00         3.42 o                         
  -5   4  11          1.87          4.56         2.85 o                         
  -4   4  11         35.69         47.92         6.28 o                         
  -2   4  11          0.03         10.27         3.42 o                         
  -1   4  11        520.53        501.63        11.55 o                         
   0   4  11        100.33         97.51         3.72 o                         
   1   4  11         13.57          7.42         2.02 o                         
   2   4  11          7.94          5.13         1.98 o                         
   3   4  11          3.35          5.36         1.31 o                         
   4   4  11         58.06         62.39         3.28 o                         
   5   4  11          1.50          4.39         2.42 o                         
  -7   5  11         26.71         46.21         7.42 o                         
  -6   5  11          0.52          3.99         3.99 o                         
  -5   5  11          0.61         32.50         4.64 o                         
  -3   5  11        129.91        201.95        11.98 o                         
  -2   5  11          1.26          0.75         2.60 o                         
  -1   5  11         41.23         38.07         3.54 o                         
   0   5  11        110.24         84.79         5.66 o                         
   1   5  11         29.77         33.66         5.13 o                         
   2   5  11        105.11        121.73         6.50 o                         
   3   5  11         14.92         14.59         2.32 o                         
   4   5  11         28.41         38.47         5.99 o                         
  -6   6  11          9.48          6.28         5.70 o                         
  -3   6  11        290.73        243.94        27.10 o                         
  -2   6  11        121.65        115.24         9.70 o                         
  -1   6  11        188.27        173.43        10.84 o                         
   0   6  11         52.44         61.18         5.41 o                         
   1   6  11         25.39         23.01         3.41 o                         
   2   6  11         17.08         22.54         3.23 o                         
   3   6  11         13.62         19.60         3.41 o                         
  -4   7  11          0.01         19.97         6.85 o                         
  -3   7  11         65.86         66.52        12.27 o                         
  -2   7  11          7.78         14.83         5.70 o                         
  -1   7  11         19.85         23.96         5.70 o                         
   0   7  11         58.75         70.24         5.84 o                         
   1   7  11        184.37        193.31        14.26 o                         
  -2  -8  12          0.49          1.71         3.82 o                         
  -1  -8  12         16.46         16.54         5.13 o                         
   0  -8  12         48.16         46.78         7.42 o                         
   2  -8  12         51.25         41.65         8.56 o                         
   3  -8  12         11.37         19.97         5.70 o                         
   4  -8  12          8.73          1.71         6.85 o                         
  -4  -7  12          3.21          3.60         3.45 o                         
  -3  -7  12         58.21         68.61         8.84 o                         
  -2  -7  12         17.00         13.04         3.42 o                         
  -1  -7  12        226.61        211.65        11.98 o                         
   0  -7  12          7.10          5.07         3.99 o                         
   1  -7  12        228.54        245.78         9.88 o                         
   2  -7  12         79.52         51.91         7.99 o                         
   3  -7  12          8.57         10.27         5.13 o                         
   4  -7  12          0.14          4.27         4.22 o                         
   5  -7  12          6.22          2.28         5.70 o                         
  -5  -6  12          3.13          2.13         2.49 o                         
  -4  -6  12         72.85         54.53         4.07 o                         
  -3  -6  12          1.37          4.87         1.54 o                         
  -2  -6  12         16.14         37.55         3.97 o                         
  -1  -6  12        207.13        195.08         6.47 o                         
   0  -6  12         76.04         68.72         5.32 o                         
   1  -6  12         77.10         76.27         5.29 o                         
   2  -6  12        142.39        153.77         6.86 o                         
   3  -6  12         20.97         17.68         6.28 o                         
   4  -6  12          2.69          5.13         4.56 o                         
   5  -6  12          5.41          3.96         3.82 o                         
   6  -6  12          0.17          3.77         4.52 o                         
  -6  -5  12         17.28         16.99         3.01 o                         
  -5  -5  12          0.84          5.62         2.60 o                         
  -4  -5  12        159.50        155.56         8.25 o                         
  -3  -5  12         28.71         39.68         2.63 o                         
  -2  -5  12         74.71         71.79         2.92 o                         
  -1  -5  12        112.03         99.39         4.05 o                         
   0  -5  12         67.15         62.12         4.02 o                         
   1  -5  12         93.69         86.22         5.93 o                         
   2  -5  12        249.24        265.97         9.68 o                         
   3  -5  12         89.56         74.80         4.84 o                         
   4  -5  12         14.43          6.88         3.01 o                         
   5  -5  12          5.11          5.32         2.31 o                         
   6  -5  12         63.83         68.46         7.99 o                         
  -6  -4  12         76.35         69.23         4.52 o                         
  -5  -4  12         51.82         60.28         3.02 o                         
  -4  -4  12        184.67        184.11         7.70 o                         
  -3  -4  12         23.96         25.44         1.89 o                         
  -2  -4  12          1.40          1.90         1.06 o                         
  -1  -4  12          6.76         29.31         2.31 o                         
   0  -4  12        144.72        140.36         4.61 o                         
   1  -4  12          1.95          1.28         1.40 o                         
   2  -4  12         89.74         94.50         3.14 o                         
   3  -4  12         64.34        105.37         2.99 o                         
   4  -4  12          6.06          5.09         2.60 o                         
   5  -4  12         17.02         27.15         3.97 o                         
   6  -4  12          4.24          3.02         2.85 o                         
   7  -4  12         43.00         25.67         5.13 o                         
  -7  -3  12         83.67         69.59         8.27 o                         
  -6  -3  12        232.78        228.26         7.35 o                         
  -5  -3  12        268.88        281.29         8.44 o                         
  -4  -3  12          4.40         11.82         1.27 o                         
  -3  -3  12        681.82        659.99        15.04 o                         
  -2  -3  12         16.42         12.97         1.06 o                         
  -1  -3  12         70.48         61.36         2.02 o                         
   0  -3  12         20.76         17.20         1.09 o                         
   1  -3  12          2.50          3.14         0.97 o                         
   2  -3  12         38.37         41.05         1.83 o                         
   3  -3  12       1105.60       1058.42        19.33 o                         
   4  -3  12        200.68        158.50         4.13 o                         
   5  -3  12         65.11         59.06         3.51 o                         
   6  -3  12          0.58          2.18         1.97 o                         
   7  -3  12         70.45         71.56         6.01 o                         
  -7  -2  12         71.76         67.76         7.70 o                         
  -6  -2  12         88.06        100.02         4.16 o                         
  -5  -2  12         68.26         75.71         4.22 o                         
  -4  -2  12        166.45        166.43         4.69 o                         
  -3  -2  12         97.39        103.80         3.06 o                         
  -2  -2  12        198.49        220.19         5.42 o                         
  -1  -2  12        203.90        182.21         3.76 o                         
   0  -2  12        122.49        114.85         2.85 o                         
   1  -2  12         61.33         46.22         1.58 o                         
   2  -2  12         39.68         41.17         1.80 o                         
   3  -2  12        120.68        125.85         2.98 o                         
   4  -2  12         15.06         39.07         2.54 o                         
   5  -2  12         68.80         67.30         3.44 o                         
   6  -2  12         54.32         42.78         4.71 o                         
   7  -2  12          0.63          0.00         3.23 o                         
  -7  -1  12         13.60         18.70         2.85 o                         
  -6  -1  12        260.30        265.62         7.79 o                         
  -5  -1  12        322.19        326.96         9.11 o                         
  -4  -1  12          9.62          9.13         0.95 o                         
  -3  -1  12         23.61         27.41         1.33 o                         
  -2  -1  12         27.98         34.37         1.41 o                         
  -1  -1  12         74.29         63.44         1.68 o                         
   0  -1  12        213.97        195.96         4.59 o                         
   1  -1  12          0.02         -0.35         0.64 o                         
   2  -1  12          9.72          9.03         0.74 o                         
   3  -1  12          7.86         12.30         0.95 o                         
   4  -1  12        922.12        931.84        14.80 o                         
   5  -1  12        200.35        173.11         3.78 o                         
   6  -1  12         21.63         15.47         2.06 o                         
   7  -1  12          8.33         11.63         3.06 o                         
  -8   0  12          6.31         10.84         4.85 o                         
  -7   0  12        180.88        185.05        12.02 o                         
  -6   0  12         49.18         50.24         3.22 o                         
  -5   0  12        119.89        151.18         6.05 o                         
  -4   0  12         44.29         39.47         2.16 o                         
  -3   0  12        169.90        173.11         4.34 o                         
  -2   0  12         14.64         16.57         1.16 o                         
  -1   0  12         93.62         83.77         2.22 o                         
   0   0  12         33.80         36.97         1.64 o                         
   1   0  12        578.52        580.96         9.95 o                         
   2   0  12       1001.88       1051.18        15.57 o                         
   3   0  12          2.99          2.44         0.99 o                         
   4   0  12        250.64        254.69         4.31 o                         
   5   0  12        138.81        139.60         3.17 o                         
   6   0  12         98.33         91.77         4.69 o                         
   7   0  12          9.73          7.35         4.56 o                         
  -8   1  12          5.08          8.27         3.71 o                         
  -7   1  12         82.09         83.60         4.47 o                         
  -6   1  12          9.92         11.98         4.56 o                         
  -5   1  12       1862.68       1899.42        41.93 o                         
  -4   1  12        279.86        274.96        11.41 o                         
  -3   1  12          0.27          0.92         2.23 o                         
  -2   1  12          0.59          2.48         0.73 o                         
  -1   1  12         19.26         28.96         1.24 o                         
   0   1  12         34.68         33.37         1.22 o                         
   1   1  12         67.05         51.10         1.48 o                         
   2   1  12         20.06         24.69         1.39 o                         
   3   1  12        147.83        156.47         3.29 o                         
   4   1  12         64.18         62.66         3.02 o                         
   5   1  12        139.10        137.48         5.27 o                         
   6   1  12        107.82        102.98         4.38 o                         
  -8   2  12         65.92         68.51        10.84 o                         
  -7   2  12         14.04         12.34         2.40 o                         
  -6   2  12        292.55        280.16         8.34 o                         
  -5   2  12         30.86         43.77         2.80 o                         
  -4   2  12         42.73        119.29         3.87 o                         
  -3   2  12        230.77        218.68         5.34 o                         
  -2   2  12        230.56        219.14         6.84 o                         
  -1   2  12         82.79         99.55         2.70 o                         
   0   2  12          2.68          1.68         0.83 o                         
   1   2  12          0.71          3.75         0.85 o                         
   2   2  12         34.02         34.34         1.76 o                         
   3   2  12        149.08        151.15         3.29 o                         
   4   2  12        107.68        105.99         3.46 o                         
   5   2  12          2.30          3.97         1.55 o                         
   6   2  12         27.80         37.51         3.38 o                         
  -7   3  12         23.42         23.96         5.13 o                         
  -6   3  12        681.67        651.36        21.38 o                         
  -5   3  12         86.02         89.23         8.27 o                         
  -4   3  12       2895.01       2955.73        91.77 o                         
  -3   3  12         96.75         99.50         3.72 o                         
  -2   3  12         15.69         16.44         1.50 o                         
  -1   3  12         64.19         68.28         2.70 o                         
   0   3  12         33.75         29.22         2.40 o                         
   1   3  12        121.67        113.77         2.79 o                         
   2   3  12         81.45         74.70         2.51 o                         
   3   3  12         84.79         88.58         3.46 o                         
   4   3  12        108.01         95.55         3.39 o                         
   5   3  12          9.00          6.23         2.26 o                         
  -7   4  12         11.54         14.26         4.56 o                         
  -6   4  12          8.96         14.26         3.99 o                         
  -5   4  12         17.31         25.10         5.13 o                         
  -4   4  12         36.13         68.46         7.42 o                         
  -3   4  12          4.98         58.19         6.85 o                         
  -2   4  12       1094.48       1057.26        27.45 o                         
  -1   4  12         13.67         20.54         4.28 o                         
   0   4  12          2.18          5.42         2.02 o                         
   1   4  12        136.90        113.45        11.12 o                         
   2   4  12          1.92         -0.96         1.55 o                         
   3   4  12         51.22         71.26         3.33 o                         
   4   4  12        104.84        134.18         5.11 o                         
   5   4  12         45.48         40.00         5.99 o                         
  -6   5  12         73.95         79.00         6.22 o                         
  -5   5  12        151.16        150.61        11.41 o                         
  -3   5  12        212.01        191.74        15.69 o                         
  -2   5  12          5.53          1.30         2.74 o                         
  -1   5  12         76.15         72.47         5.42 o                         
   0   5  12        141.71        139.86         9.66 o                         
   1   5  12          9.86         14.74         2.31 o                         
   2   5  12         17.91         30.59         4.03 o                         
   3   5  12          0.35          6.45         2.60 o                         
   4   5  12        106.40         99.66         5.45 o                         
  -3   6  12          6.03         19.97         6.85 o                         
  -2   6  12          6.14         13.69         5.13 o                         
  -1   6  12         64.02         65.94         5.76 o                         
   0   6  12        202.25        177.98        13.18 o                         
   1   6  12         60.15         51.97         4.84 o                         
   2   6  12          9.67         12.02         4.28 o                         
  -4   7  12         38.09         48.77         9.70 o                         
  -3   7  12         46.53         40.03         9.98 o                         
  -2   7  12          4.05          6.28         5.70 o                         
  -1   7  12          2.03          0.30         3.82 o                         
   0   7  12          8.81         24.26         4.03 o                         
  -1  -8  13         22.26         15.97         5.13 o                         
   0  -8  13          3.00          4.64         4.03 o                         
   1  -8  13         78.05         61.92         5.98 o                         
   2  -8  13        105.76        108.96        11.41 o                         
   3  -8  13          3.40         12.22         4.79 o                         
  -3  -7  13        108.94        103.26         8.56 o                         
  -2  -7  13          7.83          5.89         6.85 o                         
  -1  -7  13         17.44         19.71         6.56 o                         
   0  -7  13          3.59         -1.47         2.90 o                         
   1  -7  13        351.34        392.71        25.39 o                         
   2  -7  13         17.36         36.37         7.42 o                         
   3  -7  13         97.89         77.02         9.13 o                         
   4  -7  13         18.98         24.53         6.28 o                         
   5  -7  13          9.82          6.28         6.28 o                         
  -4  -6  13          4.07          5.59         2.35 o                         
  -3  -6  13          0.21          7.53         4.56 o                         
  -2  -6  13         67.84         87.37         5.20 o                         
  -1  -6  13         57.82         43.99         3.69 o                         
   0  -6  13         15.32         10.55         2.82 o                         
   1  -6  13        106.68        106.47         4.82 o                         
   2  -6  13         42.13         29.09         5.13 o                         
   3  -6  13         61.59         56.48         7.42 o                         
   4  -6  13          3.48          4.80         3.41 o                         
   5  -6  13         16.18         21.64         4.22 o                         
  -5  -5  13         23.78         25.06         2.70 o                         
  -4  -5  13         43.92         45.98         4.54 o                         
  -3  -5  13        283.96        263.37         6.91 o                         
  -2  -5  13        106.38        107.66         4.28 o                         
  -1  -5  13         28.98         30.53         2.62 o                         
   0  -5  13          9.84          4.45         1.81 o                         
   1  -5  13         55.51         36.85         5.70 o                         
   2  -5  13         69.69        149.78         9.41 o                         
   3  -5  13        336.06        347.42        17.11 o                         
   4  -5  13          6.08         10.71         2.22 o                         
   5  -5  13         35.86         23.65         3.82 o                         
   6  -5  13         19.44         18.26         5.13 o                         
  -6  -4  13          1.38          3.71         2.82 o                         
  -5  -4  13         34.72         46.58         3.17 o                         
  -4  -4  13         84.36         87.06         7.13 o                         
  -3  -4  13         74.53         90.69         3.72 o                         
  -2  -4  13         58.29         56.55         2.34 o                         
  -1  -4  13        669.31        689.36        14.08 o                         
   0  -4  13        117.69        109.34         4.05 o                         
   1  -4  13         15.40         16.90         1.59 o                         
   2  -4  13        297.68        276.89         6.85 o                         
   3  -4  13        125.51        122.05         3.18 o                         
   4  -4  13         75.66         66.00         2.99 o                         
   5  -4  13         20.95         26.86         4.28 o                         
   6  -4  13          0.34          0.86         2.33 o                         
  -7  -3  13         27.62         23.19         3.99 o                         
  -6  -3  13         49.08         60.93         4.63 o                         
  -5  -3  13        295.44        312.50        10.89 o                         
  -4  -3  13         28.27         25.10         4.56 o                         
  -3  -3  13        278.03        276.64         6.77 o                         
  -2  -3  13        310.60        315.95         7.55 o                         
  -1  -3  13         70.00         69.45         2.55 o                         
   0  -3  13        209.84        210.76         4.30 o                         
   1  -3  13         37.09         29.37         1.67 o                         
   2  -3  13        123.55        113.61         3.94 o                         
   3  -3  13          0.33         98.58         3.00 o                         
   4  -3  13        155.53        164.97         4.48 o                         
   5  -3  13          3.53         10.07         2.91 o                         
   6  -3  13          0.85          0.57         2.06 o                         
   7  -3  13          8.56         18.26         5.70 o                         
  -7  -2  13          4.67         -0.08         2.74 o                         
  -6  -2  13        259.33        271.71        10.85 o                         
  -5  -2  13          2.63          6.28         2.02 o                         
  -4  -2  13        498.54        506.99        13.50 o                         
  -3  -2  13          7.34          9.33         1.04 o                         
  -2  -2  13          0.70          1.81         0.84 o                         
  -1  -2  13         47.77         36.87         1.43 o                         
   0  -2  13        452.50        446.06         8.38 o                         
   1  -2  13        130.27        128.58         2.90 o                         
   2  -2  13          1.40          1.12         0.78 o                         
   3  -2  13        509.00        496.05         9.39 o                         
   4  -2  13        196.19        197.40         6.11 o                         
   5  -2  13        100.13         91.91         2.98 o                         
   6  -2  13         42.81         46.00         4.05 o                         
   7  -2  13         33.27         50.17         8.27 o                         
  -7  -1  13        100.08        101.71         5.43 o                         
  -6  -1  13          2.41          8.04         1.68 o                         
  -5  -1  13        224.69        258.31         7.58 o                         
  -4  -1  13        126.20        127.58         3.26 o                         
  -3  -1  13        284.10        269.82         5.87 o                         
  -2  -1  13        738.27        726.94        14.74 o                         
  -1  -1  13          2.69          3.70         0.73 o                         
   0  -1  13        398.56        410.19         7.76 o                         
   1  -1  13          0.01         -0.44         0.67 o                         
   2  -1  13         75.56         86.17         1.99 o                         
   3  -1  13         17.67         13.90         1.50 o                         
   4  -1  13          2.68         35.31         1.97 o                         
   5  -1  13          2.61          9.20         1.50 o                         
   6  -1  13         11.72         11.76         2.45 o                         
   7  -1  13          0.03          6.15         3.56 o                         
  -7   0  13          1.23          5.42         2.82 o                         
  -6   0  13         25.65         24.12         2.47 o                         
  -5   0  13        614.84        666.14        21.38 o                         
  -4   0  13          0.38          3.59         0.92 o                         
  -3   0  13        235.52        238.90         5.84 o                         
  -2   0  13        201.20        197.13         4.06 o                         
  -1   0  13        103.60        121.95         2.74 o                         
   0   0  13        320.77        328.84         5.82 o                         
   1   0  13        292.94        286.15         4.84 o                         
   2   0  13          4.01          9.07         1.06 o                         
   3   0  13         13.67          9.42         1.05 o                         
   4   0  13        131.87        121.55         2.83 o                         
   5   0  13         66.42         61.00         2.67 o                         
   6   0  13          0.42          5.90         2.00 o                         
  -7   1  13          8.05         12.62         2.59 o                         
  -6   1  13        195.59        181.61         5.26 o                         
  -5   1  13         42.50         87.49         4.25 o                         
  -4   1  13        238.30        276.80        10.55 o                         
  -3   1  13        343.79        357.61        16.38 o                         
  -2   1  13        314.35        292.42         6.31 o                         
  -1   1  13        409.28        399.90         6.55 o                         
   0   1  13         77.96         70.33         1.90 o                         
   1   1  13         26.68         26.72         1.44 o                         
   2   1  13         38.42         45.57         1.67 o                         
   3   1  13         40.57         47.68         2.93 o                         
   4   1  13         96.13         89.64         3.73 o                         
   5   1  13        123.11        138.81         4.11 o                         
   6   1  13         13.19         13.68         3.08 o                         
  -7   2  13         50.51         40.32         5.42 o                         
  -6   2  13         12.42         19.44         2.90 o                         
  -5   2  13          0.01          1.07         2.44 o                         
  -4   2  13        218.34        264.11         9.14 o                         
  -3   2  13          1.27          7.33         1.51 o                         
  -2   2  13         91.34        118.47         3.21 o                         
  -1   2  13        509.76        490.34        10.59 o                         
   0   2  13        188.77        189.20         3.72 o                         
   1   2  13         90.07         77.33         1.97 o                         
   2   2  13        173.91        181.41         4.13 o                         
   3   2  13        334.17        334.64        10.29 o                         
   4   2  13          6.15          8.05         1.25 o                         
   5   2  13         84.34         76.75         4.61 o                         
   6   2  13          1.11          4.10         2.80 o                         
  -7   3  13          4.66         13.69         3.41 o                         
  -6   3  13         82.11        115.08         6.56 o                         
  -5   3  13        293.51        238.95        22.82 o                         
  -4   3  13        412.91        424.94        11.52 o                         
  -3   3  13        471.83        436.21        10.34 o                         
  -2   3  13       1093.11       1082.11        21.69 o                         
  -1   3  13         17.31         31.11         2.73 o                         
   0   3  13         19.20         23.99         2.56 o                         
   1   3  13          1.09          1.95         1.34 o                         
   2   3  13        115.63        122.11         3.56 o                         
   3   3  13        103.23        140.79         4.53 o                         
   4   3  13         28.10         36.72         2.70 o                         
   5   3  13          1.51         -1.09         2.54 o                         
  -7   4  13          4.14          1.71         4.56 o                         
  -6   4  13          1.38         -0.37         3.71 o                         
  -5   4  13        139.93        157.45         9.13 o                         
  -4   4  13        133.55        127.22         9.13 o                         
  -3   4  13         43.67         52.93         3.67 o                         
  -2   4  13        307.90        320.10         8.48 o                         
  -1   4  13        477.98        501.84        11.83 o                         
   0   4  13        617.25        584.93        18.33 o                         
   1   4  13        521.42        522.57        14.27 o                         
   2   4  13         23.26         16.76         1.87 o                         
   3   4  13        200.51        215.05         7.13 o                         
   4   4  13         88.02         77.05         4.61 o                         
  -6   5  13         21.31         26.80         4.28 o                         
  -3   5  13          0.46         -1.78         3.41 o                         
  -2   5  13         14.17         14.64         2.58 o                         
  -1   5  13        278.74        253.63         7.79 o                         
   0   5  13         77.85        102.90         6.56 o                         
   1   5  13          2.20          4.18         1.81 o                         
   2   5  13         41.09         45.42         4.44 o                         
   3   5  13         88.17        101.49         5.00 o                         
  -3   6  13         16.86         20.54         5.70 o                         
  -2   6  13        108.12        102.12         9.13 o                         
  -1   6  13          2.71          4.22         3.41 o                         
   0   6  13         91.84        122.97         8.84 o                         
   1   6  13         41.61         45.76         4.84 o                         
   2   6  13         23.38         21.68         5.13 o                         
  -3   7  13          0.22         14.26         6.28 o                         
  -2   7  13          0.44         -6.28         6.28 o                         
  -1   7  13         12.88         23.00         4.75 o                         
  -1  -8  14          4.22         11.41         5.13 o                         
   0  -8  14          9.57         10.84         5.13 o                         
   1  -8  14          8.25         12.78         4.79 o                         
   2  -8  14         12.34          8.88         7.99 o                         
  -3  -7  14          2.01          4.56         3.99 o                         
  -2  -7  14         16.44         14.26         4.56 o                         
  -1  -7  14          2.69         15.40         8.56 o                         
   0  -7  14         11.42          1.07         5.09 o                         
   1  -7  14         32.95         30.80         4.30 o                         
   2  -7  14         20.09         54.77         8.56 o                         
   3  -7  14        127.52         97.08         7.39 o                         
   4  -7  14          3.81          5.70         5.70 o                         
  -4  -6  14         40.13         36.75         3.67 o                         
  -3  -6  14          1.48          5.70         3.42 o                         
  -2  -6  14         23.68         17.45         3.62 o                         
  -1  -6  14          0.20          2.98         2.54 o                         
   0  -6  14         35.52         27.98         5.13 o                         
   1  -6  14         36.54         65.00         4.64 o                         
   2  -6  14        119.31        126.28        20.25 o                         
   3  -6  14         20.75         14.62         3.01 o                         
   4  -6  14        157.75        144.33        10.84 o                         
   5  -6  14         22.55         28.52         5.70 o                         
  -5  -5  14         93.07         84.87         5.68 o                         
  -4  -5  14          0.01         -0.26         1.92 o                         
  -3  -5  14         77.26         63.07         4.22 o                         
  -2  -5  14        107.28         98.82         3.52 o                         
  -1  -5  14         54.36         42.56         3.06 o                         
   0  -5  14          0.69         -1.14         2.42 o                         
   1  -5  14         37.35         30.96         2.76 o                         
   2  -5  14        243.17        251.73         6.94 o                         
   3  -5  14        102.90        120.12        10.27 o                         
   4  -5  14        110.08         86.42         3.32 o                         
   5  -5  14          1.25          3.01         2.84 o                         
   6  -5  14          2.68          7.99         7.42 o                         
  -6  -4  14        305.42        345.56        12.91 o                         
  -5  -4  14        473.59        447.39        13.28 o                         
  -4  -4  14        104.93        125.41         5.65 o                         
  -3  -4  14        609.36        657.69        15.19 o                         
  -2  -4  14        264.58        263.56         6.56 o                         
  -1  -4  14        109.50        109.57         3.43 o                         
   0  -4  14          3.95         14.18         1.48 o                         
   1  -4  14        397.39        390.01         9.34 o                         
   2  -4  14          8.56         31.88         2.96 o                         
   3  -4  14        363.54        326.77        13.87 o                         
   4  -4  14          3.90         13.57         1.97 o                         
   5  -4  14         30.54         22.71         2.63 o                         
   6  -4  14          3.81          4.86         2.86 o                         
  -6  -3  14         52.87         54.98         4.79 o                         
  -5  -3  14         19.21         25.07         2.47 o                         
  -4  -3  14         28.26         31.59         2.84 o                         
  -3  -3  14        492.65        508.73        11.83 o                         
  -2  -3  14          3.26          7.13         1.26 o                         
  -1  -3  14        961.12        950.72        17.39 o                         
   0  -3  14        165.90        143.71         3.25 o                         
   1  -3  14        101.41         95.66         2.55 o                         
   2  -3  14         44.00         44.76         2.34 o                         
   3  -3  14        279.18        279.39         6.32 o                         
   4  -3  14         32.58         40.33         3.54 o                         
   5  -3  14         79.74         63.47         4.07 o                         
   6  -3  14          2.06          1.47         2.66 o                         
  -7  -2  14          0.65         -2.74         2.74 o                         
  -6  -2  14        316.47        323.47        11.70 o                         
  -5  -2  14        348.33        383.28        13.69 o                         
  -4  -2  14        307.44        298.84         8.64 o                         
  -3  -2  14        193.81        198.34         4.19 o                         
  -2  -2  14         13.34         17.08         1.24 o                         
  -1  -2  14          9.64          8.99         0.87 o                         
   0  -2  14         38.22         41.97         1.65 o                         
   1  -2  14        129.27        125.19         2.98 o                         
   2  -2  14        584.56        549.63         9.55 o                         
   3  -2  14         10.95         18.91         1.60 o                         
   4  -2  14        304.49        298.98         7.55 o                         
   5  -2  14          4.57          2.49         1.87 o                         
   6  -2  14         11.91         11.91         2.56 o                         
  -7  -1  14         10.75         13.16         2.82 o                         
  -6  -1  14        261.60        266.04        15.38 o                         
  -5  -1  14        145.78        151.34         4.49 o                         
  -4  -1  14         34.96         30.19         2.02 o                         
  -3  -1  14         33.41         31.93         1.57 o                         
  -2  -1  14         57.84         66.74         2.13 o                         
  -1  -1  14          1.75          0.21         0.76 o                         
   0  -1  14         12.29         14.73         1.03 o                         
   1  -1  14        254.24        251.19         5.04 o                         
   2  -1  14        296.30        304.32         5.17 o                         
   3  -1  14         94.14         80.52         2.08 o                         
   4  -1  14          2.73         11.98         1.43 o                         
   5  -1  14          9.02          1.30         2.11 o                         
   6  -1  14         27.95         24.53         3.16 o                         
  -7   0  14         43.74         46.64         4.84 o                         
  -6   0  14         14.58         14.28         2.18 o                         
  -5   0  14        423.77        437.00        14.93 o                         
  -4   0  14         11.56         15.54         1.78 o                         
  -3   0  14        471.30        454.91        10.55 o                         
  -2   0  14        127.17        113.75         2.73 o                         
  -1   0  14         60.78         51.07         1.72 o                         
   0   0  14         31.42         36.47         1.43 o                         
   1   0  14          0.84          5.84         0.80 o                         
   2   0  14        193.67        200.06         3.70 o                         
   3   0  14        344.02        336.81         5.77 o                         
   4   0  14        255.81        258.45         7.74 o                         
   5   0  14          8.31          7.28         1.69 o                         
   6   0  14         46.74         43.13         3.09 o                         
  -7   1  14         47.46         48.54         6.56 o                         
  -6   1  14          2.18          2.49         1.77 o                         
  -5   1  14        220.02        187.86         6.28 o                         
  -4   1  14        118.91        120.33         7.99 o                         
  -3   1  14        152.16        153.16         5.84 o                         
  -2   1  14        472.53        476.09         9.79 o                         
  -1   1  14         10.97         15.41         0.97 o                         
   0   1  14         13.49         13.15         0.92 o                         
   1   1  14         48.19         44.34         1.83 o                         
   2   1  14       1143.55       1189.17        18.81 o                         
   3   1  14        141.52        141.89         4.70 o                         
   4   1  14          0.20         -1.36         1.36 o                         
   5   1  14         28.56         29.51         2.32 o                         
   6   1  14          8.47          9.98         2.48 o                         
  -7   2  14          5.94         11.69         3.23 o                         
  -6   2  14         10.81         18.41         2.20 o                         
  -5   2  14        158.96        140.89        10.49 o                         
  -4   2  14        363.93        369.23         8.90 o                         
  -3   2  14        325.66        292.78         8.45 o                         
  -2   2  14        780.15        765.87        15.56 o                         
  -1   2  14        201.36        200.63         4.30 o                         
   0   2  14         10.84         12.09         1.04 o                         
   1   2  14          3.47          5.58         0.93 o                         
   2   2  14        254.85        292.67         6.19 o                         
   3   2  14         85.78         92.50         2.89 o                         
   4   2  14          9.83         10.81         1.52 o                         
   5   2  14         35.35         27.52         2.53 o                         
  -7   3  14         38.25         44.15         5.43 o                         
  -6   3  14          5.91          3.12         2.46 o                         
  -5   3  14          1.26          1.04         3.25 o                         
  -4   3  14        128.94        138.67         6.24 o                         
  -3   3  14        499.55        439.80        11.96 o                         
  -2   3  14        245.21        282.92         6.43 o                         
  -1   3  14       1958.27       2032.71        44.92 o                         
   0   3  14        153.97        167.16         4.77 o                         
   1   3  14         25.96         25.38         2.55 o                         
   2   3  14          8.87         27.83         2.84 o                         
   3   3  14        414.92        415.66        10.36 o                         
   4   3  14          5.94          6.47         2.26 o                         
   5   3  14          9.22          8.93         3.99 o                         
  -6   4  14          1.46          5.04         3.69 o                         
  -5   4  14          3.20          7.82         3.27 o                         
  -4   4  14        107.40         99.26         8.56 o                         
  -3   4  14         58.26         54.61         3.59 o                         
  -2   4  14         10.81          6.97         1.89 o                         
  -1   4  14        674.87        661.85        15.71 o                         
   0   4  14        390.50        339.19        17.11 o                         
   1   4  14        482.68        489.24        16.35 o                         
   2   4  14         38.22         62.57         3.10 o                         
   3   4  14        363.07        392.14         9.91 o                         
   4   4  14          3.87          8.75         3.18 o                         
  -6   5  14          8.59          9.70         5.13 o                         
  -5   5  14          0.36          2.85         6.28 o                         
  -3   5  14         22.36          8.48         5.35 o                         
  -2   5  14         68.65         64.14         5.89 o                         
  -1   5  14         44.08         54.89         3.69 o                         
   0   5  14        112.53        116.78         8.81 o                         
   1   5  14         19.67         17.76         2.82 o                         
   2   5  14        120.65        120.91         6.24 o                         
   3   5  14         94.49         83.40         5.60 o                         
  -3   6  14         35.72         24.10         4.93 o                         
  -2   6  14          4.18          1.24         3.10 o                         
  -1   6  14          8.09         12.02         3.02 o                         
   0   6  14         77.87        135.42         7.05 o                         
   1   6  14          0.20          8.27         3.23 o                         
   0  -8  15         33.86         20.99         3.92 o                         
   1  -8  15          0.78         16.79         3.84 o                         
  -2  -7  15          0.09         -3.99         5.99 o                         
  -1  -7  15        107.86         90.71         8.56 o                         
   0  -7  15          1.19          1.23         4.73 o                         
   1  -7  15          7.65         14.18         4.92 o                         
   2  -7  15        148.22        123.67         6.24 o                         
   3  -7  15          2.54         16.54         5.70 o                         
   4  -7  15         11.63          9.13         6.28 o                         
  -4  -6  15          0.02          3.38         2.59 o                         
  -3  -6  15          9.38          9.59         2.51 o                         
  -2  -6  15          4.73          3.99         3.42 o                         
  -1  -6  15        105.85        109.73        11.21 o                         
   0  -6  15         14.97         24.72         3.16 o                         
   1  -6  15         30.89         39.56         3.95 o                         
   2  -6  15          1.04         49.61         6.12 o                         
   3  -6  15         14.03          2.28         3.63 o                         
   4  -6  15          7.59          7.99         3.99 o                         
  -5  -5  15         49.54         53.31         4.64 o                         
  -4  -5  15         29.27         33.72         2.97 o                         
  -3  -5  15          1.61         -2.05         2.05 o                         
  -2  -5  15          0.01          2.49         2.02 o                         
  -1  -5  15         37.54         28.91         3.45 o                         
   0  -5  15        268.95        234.01        15.49 o                         
   1  -5  15         85.00         78.67         4.84 o                         
   2  -5  15          6.26         10.84         2.18 o                         
   3  -5  15         76.29         52.18         3.97 o                         
   4  -5  15         15.92         22.71         2.48 o                         
   5  -5  15          7.37          7.14         2.93 o                         
  -6  -4  15          4.42          6.62         3.42 o                         
  -5  -4  15         62.35         59.72         4.63 o                         
  -4  -4  15         51.13         57.74         3.22 o                         
  -3  -4  15        181.48        177.22         6.08 o                         
  -2  -4  15        151.52        150.22         5.60 o                         
  -1  -4  15        313.27        325.79         7.23 o                         
   0  -4  15        814.17        830.56        18.83 o                         
   1  -4  15        280.29        303.21         7.48 o                         
   2  -4  15        259.32        261.42        18.26 o                         
   3  -4  15        101.49        130.53         6.42 o                         
   4  -4  15         31.86         18.01         2.18 o                         
   5  -4  15         14.04          8.45         2.23 o                         
   6  -4  15         46.15         69.07        12.55 o                         
  -6  -3  15         53.32         29.09         5.70 o                         
  -5  -3  15        258.77        264.56         8.12 o                         
  -4  -3  15         34.01         45.64         3.82 o                         
  -3  -3  15         96.85        118.66         7.99 o                         
  -2  -3  15         73.30         78.37         3.03 o                         
  -1  -3  15        350.36        352.66         6.90 o                         
   0  -3  15        130.95        120.61         2.80 o                         
   1  -3  15       1641.05       1679.51        28.18 o                         
   2  -3  15        287.29        263.35         6.63 o                         
   3  -3  15         51.82         52.17         4.90 o                         
   4  -3  15        125.79        106.64         3.78 o                         
   5  -3  15         38.44         42.79         4.03 o                         
   6  -3  15         13.30         10.73         3.89 o                         
  -7  -2  15          4.25          2.05         3.01 o                         
  -6  -2  15         13.06         15.42         2.59 o                         
  -5  -2  15         58.81         63.95         4.02 o                         
  -4  -2  15         57.40         62.75         5.70 o                         
  -3  -2  15        135.60        140.00         3.67 o                         
  -2  -2  15          2.40          3.39         0.94 o                         
  -1  -2  15         13.77         10.81         1.11 o                         
   0  -2  15          4.62          6.87         0.89 o                         
   1  -2  15        422.21        412.88         7.96 o                         
   2  -2  15         69.09         58.16         2.53 o                         
   3  -2  15         18.27         13.47         2.07 o                         
   4  -2  15        114.22        107.71         3.16 o                         
   5  -2  15         20.36         32.45         3.06 o                         
   6  -2  15         14.74         21.25         3.46 o                         
  -7  -1  15         36.86         45.53         4.84 o                         
  -6  -1  15         50.52         42.82         9.13 o                         
  -5  -1  15          3.59          4.10         1.84 o                         
  -4  -1  15        316.33        306.29        10.49 o                         
  -3  -1  15          5.08          7.31         1.17 o                         
  -2  -1  15          0.05         -0.24         0.92 o                         
  -1  -1  15        211.42        195.81         4.14 o                         
   0  -1  15          2.24          2.77         0.83 o                         
   1  -1  15         12.80         12.07         1.20 o                         
   2  -1  15        456.78        465.20         8.22 o                         
   3  -1  15          4.59          7.67         1.57 o                         
   4  -1  15         44.84         48.37         2.29 o                         
   5  -1  15         11.01         13.06         2.80 o                         
   6  -1  15          5.01          2.36         3.01 o                         
  -7   0  15          3.25          7.42         3.23 o                         
  -6   0  15         89.62        100.36         6.98 o                         
  -5   0  15         11.82         13.32         1.85 o                         
  -4   0  15        304.98        265.47         7.68 o                         
  -3   0  15        325.81        339.32         7.19 o                         
  -2   0  15        288.62        297.86         5.90 o                         
  -1   0  15          6.22          5.34         0.93 o                         
   0   0  15          1.59          1.31         1.07 o                         
   1   0  15        125.80        127.81         2.82 o                         
   2   0  15        923.64        942.44        16.05 o                         
   3   0  15          6.43          3.19         1.28 o                         
   4   0  15         26.04         25.21         2.00 o                         
   5   0  15          2.67          2.76         1.70 o                         
   6   0  15          5.53          4.48         2.47 o                         
  -7   1  15          2.75         10.67         3.41 o                         
  -6   1  15         59.47         60.02         4.05 o                         
  -5   1  15          1.01          0.49         2.06 o                         
  -4   1  15          5.64          5.42         2.32 o                         
  -3   1  15        301.66        287.03         7.20 o                         
  -2   1  15        100.69         89.34         3.69 o                         
  -1   1  15         12.87         18.43         1.10 o                         
   0   1  15         39.46         36.29         1.58 o                         
   1   1  15        130.89        122.89         4.21 o                         
   2   1  15         36.36         59.33         2.41 o                         
   3   1  15         49.46         43.65         2.38 o                         
   4   1  15          0.02         -0.65         1.43 o                         
   5   1  15          8.40         11.73         2.20 o                         
  -7   2  15         21.35         21.43         3.63 o                         
  -6   2  15          3.96          2.88         4.44 o                         
  -5   2  15          6.62          9.58         2.26 o                         
  -4   2  15          4.20         19.62         2.34 o                         
  -3   2  15          0.11         -1.85         1.85 o                         
  -2   2  15        221.52        224.02         5.25 o                         
  -1   2  15        625.79        577.68        10.01 o                         
   0   2  15          2.95          1.55         1.04 o                         
   1   2  15         97.51         86.40         2.85 o                         
   2   2  15         21.94         28.24         3.05 o                         
   3   2  15        202.44        196.81         4.65 o                         
   4   2  15          5.15          0.87         2.18 o                         
   5   2  15          0.23         -1.77         2.32 o                         
  -6   3  15          3.10         -3.00         3.00 o                         
  -5   3  15          6.88          4.51         2.35 o                         
  -4   3  15          8.83         25.60         4.56 o                         
  -3   3  15          8.62         34.01         2.73 o                         
  -2   3  15          3.53          5.54         1.61 o                         
  -1   3  15         47.97         62.67         3.93 o                         
   0   3  15        179.14        164.10         5.27 o                         
   1   3  15        236.27        226.69         5.40 o                         
   2   3  15        258.22        272.22         7.18 o                         
   3   3  15         82.02         95.42         4.10 o                         
   4   3  15          0.72          1.14         2.35 o                         
  -6   4  15         25.98         23.96         6.85 o                         
  -5   4  15         24.31         15.40         5.70 o                         
  -4   4  15          0.24          3.99         5.13 o                         
  -3   4  15          1.39          3.87         2.30 o                         
  -2   4  15         15.00         15.81         4.47 o                         
  -1   4  15        208.67        218.07         7.02 o                         
   0   4  15         35.43         30.55         3.39 o                         
   1   4  15        101.02         97.31         5.97 o                         
   2   4  15          2.67          8.50         2.57 o                         
   3   4  15        174.97        192.09        10.53 o                         
  -5   5  15          0.08          7.42         6.85 o                         
  -3   5  15          1.32          0.00         3.23 o                         
  -2   5  15          3.92          6.00         5.02 o                         
  -1   5  15          6.46          3.19         2.36 o                         
   0   5  15          7.53          4.43         3.41 o                         
   1   5  15         34.43         23.91         3.41 o                         
   2   5  15          0.18          2.32         3.71 o                         
  -3   6  15          1.93          1.22         5.27 o                         
  -2   6  15          1.35          1.57         3.26 o                         
  -1   6  15          5.40          0.23         3.99 o                         
   0   6  15        236.48        223.48         9.68 o                         
  -2  -7  16          2.09          5.00         3.89 o                         
   0  -7  16         10.99          9.64         5.12 o                         
   1  -7  16          8.67         17.63         3.78 o                         
   2  -7  16          3.85         14.53         4.63 o                         
   3  -7  16          3.01          9.21         4.22 o                         
  -3  -6  16         18.02         20.13         2.81 o                         
  -2  -6  16          0.01          1.83         2.85 o                         
  -1  -6  16          0.50          3.19         5.13 o                         
   0  -6  16        351.34        355.18        12.89 o                         
   1  -6  16         28.60         25.11         2.96 o                         
   2  -6  16        277.99        246.21        10.29 o                         
   3  -6  16         47.91         43.06         3.88 o                         
   4  -6  16          3.82          2.85         3.82 o                         
  -4  -5  16        198.41        193.12        10.55 o                         
  -3  -5  16          5.31          3.12         2.07 o                         
  -2  -5  16         15.41         14.83         2.85 o                         
  -1  -5  16         40.67         43.93         4.03 o                         
   0  -5  16         70.43         76.39         4.16 o                         
   1  -5  16        189.60        166.97         6.03 o                         
   2  -5  16         40.28         43.45         3.46 o                         
   3  -5  16         20.72         12.65         2.18 o                         
   4  -5  16          0.97          1.47         2.73 o                         
   5  -5  16          6.90          4.50         8.27 o                         
  -5  -4  16          4.28          6.24         7.99 o                         
  -4  -4  16         83.22        104.56         5.02 o                         
  -3  -4  16        150.87        123.37         5.84 o                         
  -2  -4  16         35.02         34.15         3.26 o                         
  -1  -4  16        161.02        156.36         4.49 o                         
   0  -4  16         62.46         96.69         4.46 o                         
   1  -4  16        155.68        158.09         5.35 o                         
   3  -4  16          3.71          6.35         1.92 o                         
   4  -4  16          1.49          3.75         2.82 o                         
   5  -4  16         50.19         52.47         5.35 o                         
  -6  -3  16         33.54         28.17         3.56 o                         
  -5  -3  16         24.38         20.35         2.82 o                         
  -4  -3  16        229.99        218.02         5.91 o                         
  -3  -3  16         85.28         85.86         4.44 o                         
  -2  -3  16        125.99        123.12         7.42 o                         
  -1  -3  16        283.15        292.70         5.94 o                         
   0  -3  16        332.66        309.09         5.76 o                         
   1  -3  16        827.05        879.39        17.80 o                         
   2  -3  16        622.88        568.31        26.02 o                         
   3  -3  16        369.01        361.56         9.83 o                         
   4  -3  16        152.48        149.25         4.97 o                         
   5  -3  16         22.33         20.01         2.48 o                         
   6  -3  16         10.74         10.71         3.71 o                         
  -6  -2  16        125.45        127.01        10.84 o                         
  -5  -2  16          1.39          0.50         1.77 o                         
  -4  -2  16         34.76         30.52         3.63 o                         
  -3  -2  16         76.69         74.31         7.23 o                         
  -2  -2  16         89.34         71.80         2.34 o                         
  -1  -2  16         48.68         48.51         2.28 o                         
   0  -2  16         60.62         68.31         2.43 o                         
   1  -2  16        322.44        344.42         7.50 o                         
   2  -2  16        248.23        252.43         6.14 o                         
   3  -2  16         62.72         60.88         2.44 o                         
   4  -2  16        121.54        103.83         3.61 o                         
   5  -2  16         50.67         57.10         4.28 o                         
   6  -2  16         77.86         91.93         9.41 o                         
  -6  -1  16          0.11         -2.60         2.60 o                         
  -5  -1  16          0.47         -2.19         2.85 o                         
  -4  -1  16          2.52          3.23         2.51 o                         
  -3  -1  16        296.36        284.84         7.25 o                         
  -2  -1  16          7.20          4.02         1.49 o                         
  -1  -1  16         68.83         58.96         2.28 o                         
   0  -1  16        118.34        118.72         3.59 o                         
   1  -1  16        828.11        810.91        18.40 o                         
   2  -1  16        105.91        112.57         3.09 o                         
   3  -1  16          1.26          1.61         1.17 o                         
   4  -1  16          2.54          1.07         1.36 o                         
   5  -1  16         14.40         15.76         2.72 o                         
  -7   0  16        128.93        126.81         6.86 o                         
  -6   0  16        137.59        123.23         6.05 o                         
  -5   0  16        153.75        165.56         5.37 o                         
  -4   0  16         94.90         76.75         2.70 o                         
  -3   0  16         34.71         35.65         2.77 o                         
  -2   0  16         84.79         70.77         3.37 o                         
  -1   0  16         26.85         21.22         1.50 o                         
   0   0  16         32.89         27.04         1.50 o                         
   1   0  16        220.83        211.13         4.50 o                         
   2   0  16        268.01        275.21         7.18 o                         
   3   0  16          2.75          1.53         1.76 o                         
   4   0  16          4.26          3.40         1.79 o                         
   5   0  16         21.28         18.15         2.24 o                         
  -7   1  16          0.33          3.36         3.41 o                         
  -6   1  16         11.73         15.22         3.01 o                         
  -5   1  16        186.68        196.91         5.63 o                         
  -4   1  16        228.14        221.92         8.47 o                         
  -3   1  16         22.76         31.47         2.84 o                         
  -2   1  16        523.29        507.42        10.56 o                         
  -1   1  16         78.05         70.34         2.33 o                         
   0   1  16         19.09         23.20         1.55 o                         
   1   1  16         12.56         18.93         1.67 o                         
   2   1  16        323.93        328.54         7.29 o                         
   3   1  16          2.22          5.86         1.40 o                         
   4   1  16         58.33         54.15         3.10 o                         
   5   1  16          0.07          1.61         2.14 o                         
  -6   2  16         34.74         34.64         4.85 o                         
  -5   2  16         84.91         71.48         6.95 o                         
  -4   2  16         44.29         46.54         4.78 o                         
  -3   2  16         71.62         71.17         5.03 o                         
  -2   2  16         14.44         12.50         1.68 o                         
  -1   2  16          0.49          4.76         1.52 o                         
   0   2  16         11.97         10.74         1.59 o                         
   1   2  16          6.56          6.24         1.45 o                         
   2   2  16         18.14         17.99         1.78 o                         
   3   2  16          9.65         10.45         1.73 o                         
   4   2  16          6.26          8.61         2.06 o                         
  -6   3  16         22.12         22.26         3.99 o                         
  -5   3  16          0.12          1.55         2.49 o                         
  -4   3  16         67.54         75.66         5.43 o                         
  -3   3  16        143.82        146.15         4.48 o                         
  -2   3  16        195.85        183.12         5.93 o                         
  -1   3  16         22.99         22.79         4.53 o                         
   0   3  16        177.00        188.94         7.90 o                         
   1   3  16        423.96        436.43        10.47 o                         
   2   3  16          0.14          9.01         2.18 o                         
   3   3  16        274.47        285.04        12.55 o                         
   4   3  16          2.32         -2.53         2.69 o                         
  -5   4  16          3.73          5.03         4.22 o                         
  -4   4  16          0.08         -3.41         3.41 o                         
  -3   4  16          0.67          1.78         3.19 o                         
  -2   4  16         72.23         71.31         4.16 o                         
  -1   4  16          0.92          9.77         2.47 o                         
   0   4  16         52.91         43.02         3.59 o                         
   1   4  16          2.75          3.03         5.13 o                         
   2   4  16         39.35         39.91         3.67 o                         
   3   4  16         99.34         97.27         5.00 o                         
  -4   5  16          0.13          1.14         5.13 o                         
  -3   5  16          3.17          0.37         2.75 o                         
  -2   5  16         29.04         37.30         4.12 o                         
  -1   5  16         17.18         15.82         3.41 o                         
   0   5  16         62.56         43.47         5.03 o                         
   1   5  16          7.15          2.43         3.01 o                         
  -1  -7  17         67.28         47.35         7.99 o                         
   0  -7  17         22.26         26.58         4.52 o                         
   1  -7  17         34.80         38.48        10.55 o                         
   2  -7  17         16.10         21.19         4.56 o                         
  -3  -6  17         32.26         37.12         5.92 o                         
  -2  -6  17         42.77         57.60         9.41 o                         
  -1  -6  17         73.97         72.69         7.45 o                         
   0  -6  17          1.73          9.35         4.52 o                         
   1  -6  17         30.61         23.90         3.82 o                         
   2  -6  17          3.86          9.29         3.06 o                         
   3  -6  17         38.74         34.09         9.13 o                         
   4  -6  17          0.78          0.00         4.22 o                         
  -4  -5  17         22.08         23.18         3.15 o                         
  -3  -5  17         13.18         10.02         2.28 o                         
  -2  -5  17          4.51          4.80         2.32 o                         
  -1  -5  17         81.29        100.67         5.27 o                         
   0  -5  17        331.15        341.46        10.70 o                         
   1  -5  17         42.59         39.83         3.76 o                         
   2  -5  17          4.80          9.86         1.98 o                         
   3  -5  17         62.86         44.76         5.03 o                         
   4  -5  17         14.25          8.74         3.82 o                         
  -5  -4  17        185.27        186.56         8.07 o                         
  -4  -4  17        252.78        275.26        10.49 o                         
  -3  -4  17          6.65          1.22         1.73 o                         
  -2  -4  17         14.04         22.75         3.15 o                         
  -1  -4  17         19.06         17.59         4.10 o                         
   0  -4  17         13.79         17.95         1.69 o                         
   1  -4  17         42.18         57.78         3.50 o                         
   2  -4  17         47.16         47.60         4.19 o                         
   3  -4  17          1.24          4.43         2.15 o                         
   4  -4  17         40.68         43.73         3.92 o                         
   5  -4  17         17.27         11.55         8.27 o                         
  -5  -3  17         11.55         14.93         3.01 o                         
  -4  -3  17        102.01        103.39         4.06 o                         
  -3  -3  17          6.19          7.10         2.03 o                         
  -2  -3  17          6.25          2.70         1.92 o                         
  -1  -3  17          2.59          3.87         2.31 o                         
   0  -3  17        277.64        305.00        10.54 o                         
   1  -3  17         71.44         77.27         2.94 o                         
   2  -3  17        128.93        135.84         6.33 o                         
   3  -3  17        184.09        180.92         5.27 o                         
   4  -3  17        149.06        164.23         7.60 o                         
   5  -3  17          1.93          1.19         4.18 o                         
  -6  -2  17         74.33         74.02        13.41 o                         
  -5  -2  17          5.90          3.17         2.26 o                         
  -4  -2  17        268.66        277.61         8.53 o                         
  -3  -2  17        160.10        157.41         7.52 o                         
  -2  -2  17          4.23          2.52         1.89 o                         
  -1  -2  17          1.30          0.21         1.45 o                         
   0  -2  17          2.04          5.66         1.59 o                         
   1  -2  17         61.83         50.59         4.80 o                         
   2  -2  17         94.79         88.78         3.04 o                         
   3  -2  17          0.11         -1.27         1.27 o                         
   4  -2  17          0.05          4.54         2.32 o                         
   5  -2  17          9.43         18.55         4.85 o                         
  -6  -1  17         12.05         11.20         2.59 o                         
  -5  -1  17          7.06          5.70         2.42 o                         
  -4  -1  17         16.00         10.22         2.32 o                         
  -3  -1  17        397.34        423.81        11.86 o                         
  -2  -1  17          6.03          2.79         2.00 o                         
  -1  -1  17          2.11          2.21         1.12 o                         
   0  -1  17         73.05         69.34         2.89 o                         
   1  -1  17        199.84        193.16        14.04 o                         
   2  -1  17         25.69         19.91         1.71 o                         
   3  -1  17         15.51         17.53         1.76 o                         
   4  -1  17          1.29          2.77         1.84 o                         
   5  -1  17          2.59          1.88         2.52 o                         
  -6   0  17          9.40          3.54         3.01 o                         
  -5   0  17         12.34         18.54         3.20 o                         
  -4   0  17        132.44        120.36         4.28 o                         
  -3   0  17         92.91         90.08         2.96 o                         
  -2   0  17        356.37        311.11         7.77 o                         
  -1   0  17         14.94         15.57         1.96 o                         
   0   0  17        115.98        103.38         2.85 o                         
   1   0  17          0.09          4.56         2.42 o                         
   2   0  17         17.16         11.98         2.42 o                         
   3   0  17         81.67         81.84         3.34 o                         
   4   0  17          6.07          7.45         1.74 o                         
   5   0  17          1.57          0.18         2.32 o                         
  -6   1  17         78.54         80.42         5.70 o                         
  -5   1  17          8.86          4.83         3.01 o                         
  -4   1  17         50.81         45.46         7.13 o                         
  -3   1  17         30.37         25.27         2.36 o                         
  -2   1  17          0.57         -0.41         1.32 o                         
  -1   1  17          7.32          4.95         1.25 o                         
   0   1  17        129.33        118.54         3.26 o                         
   1   1  17         19.86         21.41         1.67 o                         
   2   1  17        216.50        207.98         4.86 o                         
   3   1  17         12.18         16.05         1.61 o                         
   4   1  17          1.12         -0.61         1.86 o                         
  -6   2  17         31.14         35.68         4.03 o                         
  -5   2  17          5.27          1.55         2.43 o                         
  -4   2  17          4.17          1.08         3.51 o                         
  -3   2  17         70.80         63.56         4.27 o                         
  -2   2  17         87.50         72.31         3.00 o                         
  -1   2  17         27.80         32.22         2.17 o                         
   0   2  17         13.02          6.04         1.50 o                         
   1   2  17         20.32         20.46         1.93 o                         
   2   2  17         63.25         62.12         5.19 o                         
   3   2  17          2.02          1.72         1.86 o                         
   4   2  17         12.68         12.20         2.34 o                         
  -6   3  17          0.77          2.25         3.82 o                         
  -5   3  17          1.36         -1.62         3.74 o                         
  -4   3  17          3.90          2.65         3.41 o                         
  -3   3  17         27.58         29.26         3.06 o                         
  -2   3  17         39.18         35.41         2.98 o                         
  -1   3  17         39.75         40.96         3.66 o                         
   0   3  17         15.52         26.87         3.31 o                         
   1   3  17         13.65         15.84         3.71 o                         
   2   3  17        192.44        212.63         6.27 o                         
   3   3  17          0.12          4.31         3.70 o                         
  -5   4  17         31.42         36.51         7.42 o                         
  -4   4  17          1.18         10.27         6.28 o                         
  -3   4  17         24.96         26.49         3.56 o                         
  -2   4  17          0.02          3.20         2.33 o                         
  -1   4  17         31.26         36.52         4.07 o                         
   0   4  17          8.65          3.50         3.14 o                         
   1   4  17         83.37         82.15         5.24 o                         
   2   4  17         52.27         48.65         5.02 o                         
  -3   5  17          0.83          1.30         5.21 o                         
  -2   5  17         23.89         18.70         3.82 o                         
  -1   5  17         26.05         18.00         3.82 o                         
   0   5  17          6.78          5.74         4.28 o                         
  -2  -6  18          0.35          1.14         3.99 o                         
  -1  -6  18          4.08          5.44         3.41 o                         
   0  -6  18         91.57         81.19         6.30 o                         
   1  -6  18         33.46         31.90         4.22 o                         
   2  -6  18          2.59          7.42         3.63 o                         
   3  -6  18         14.11         16.38         5.42 o                         
  -4  -5  18          2.62          1.64         3.99 o                         
  -3  -5  18          4.90         -1.06         2.74 o                         
  -2  -5  18          4.75          8.93         3.41 o                         
  -1  -5  18        240.43        231.52         6.16 o                         
   0  -5  18         10.31         20.54         4.56 o                         
   1  -5  18         33.59         28.61         2.83 o                         
   2  -5  18          1.80          8.05         2.73 o                         
   3  -5  18          6.73          0.29         3.23 o                         
   4  -5  18          6.69          5.07         3.82 o                         
  -4  -4  18        190.04        201.84        20.82 o                         
  -3  -4  18         79.23         79.72         4.18 o                         
  -2  -4  18        116.61        113.03         7.65 o                         
  -1  -4  18        176.41        176.52         4.04 o                         
   0  -4  18         13.81         13.81         1.76 o                         
   1  -4  18        201.62        178.91         5.78 o                         
   2  -4  18         14.33         12.81         2.25 o                         
   3  -4  18          4.53          7.33         3.52 o                         
   4  -4  18          8.62          8.56         3.23 o                         
  -5  -3  18         14.17         11.90         3.01 o                         
  -4  -3  18         30.79         26.02         5.70 o                         
  -3  -3  18         74.48         73.69         4.29 o                         
  -2  -3  18          0.39         -1.40         3.42 o                         
  -1  -3  18         12.21         10.92         2.07 o                         
   0  -3  18        473.25        496.70        17.21 o                         
   1  -3  18         76.78         88.62         3.25 o                         
   2  -3  18          5.21          7.45         1.86 o                         
   3  -3  18        123.84        119.66         5.04 o                         
   4  -3  18          5.25          3.58         2.66 o                         
   5  -3  18         27.76         38.69         8.27 o                         
  -5  -2  18          5.50          3.82         2.60 o                         
  -4  -2  18        103.80         97.88         5.59 o                         
  -3  -2  18        290.19        286.41         7.62 o                         
  -2  -2  18         38.64         31.09         3.63 o                         
  -1  -2  18         26.40         24.09         2.18 o                         
   0  -2  18        111.85        117.83         4.59 o                         
   1  -2  18         11.84         12.22         2.63 o                         
   2  -2  18         23.04         27.85         2.15 o                         
   3  -2  18         49.19         34.17         3.54 o                         
   4  -2  18          0.32          4.39         2.53 o                         
   5  -2  18         15.43         16.95         3.05 o                         
  -6  -1  18         85.30         81.58         5.43 o                         
  -5  -1  18          2.11          0.66         2.26 o                         
  -4  -1  18          4.70          6.22         1.98 o                         
  -3  -1  18          3.90          0.57         2.60 o                         
  -2  -1  18         33.74         40.04         4.85 o                         
  -1  -1  18          0.95          0.50         1.48 o                         
   0  -1  18         19.73         15.07         1.81 o                         
   1  -1  18          0.28          5.70         2.19 o                         
   2  -1  18          5.11          2.33         1.68 o                         
   3  -1  18         71.99         74.36         4.94 o                         
   4  -1  18          4.05          5.84         1.97 o                         
   5  -1  18         15.89         20.84         3.41 o                         
  -6   0  18          4.08          0.34         3.01 o                         
  -5   0  18         10.44          9.13         3.42 o                         
  -4   0  18         48.30         47.23         3.33 o                         
  -3   0  18        198.42        189.71         5.25 o                         
  -2   0  18         63.36         61.81         4.53 o                         
  -1   0  18         31.96         24.59         3.23 o                         
   0   0  18          1.27         10.64         2.49 o                         
   1   0  18         81.44         74.69         4.54 o                         
   2   0  18         44.92         36.40         2.48 o                         
   3   0  18          0.29         -1.73         1.73 o                         
   4   0  18          0.62          2.49         2.02 o                         
  -6   1  18          0.37          2.35         3.99 o                         
  -5   1  18         30.19         30.42         5.42 o                         
  -4   1  18          2.65         -2.22         2.30 o                         
  -3   1  18          1.28          1.09         1.62 o                         
  -2   1  18        273.89        245.47         5.95 o                         
  -1   1  18          1.25          3.96         1.61 o                         
   0   1  18         41.95         39.22         3.19 o                         
   1   1  18         55.70         36.68         3.94 o                         
   2   1  18         19.84         23.87         1.79 o                         
   3   1  18         22.20         21.57         2.10 o                         
   4   1  18          0.00         -1.20         2.25 o                         
  -5   2  18          7.90          6.17         7.99 o                         
  -4   2  18          8.47          5.68         4.12 o                         
  -3   2  18          7.36          9.88         3.45 o                         
  -2   2  18         61.13         59.35         3.83 o                         
  -1   2  18         29.67         25.41         2.13 o                         
   0   2  18          0.95         -0.09         1.29 o                         
   1   2  18          0.08         -0.27         1.87 o                         
   2   2  18          1.70          0.21         1.90 o                         
   3   2  18         23.20         23.74         2.23 o                         
  -5   3  18         55.61         60.47         9.70 o                         
  -4   3  18          7.36         13.12         6.28 o                         
  -3   3  18          2.09          7.44         2.69 o                         
  -2   3  18         59.44         57.46         4.02 o                         
  -1   3  18        165.76        174.69         7.28 o                         
   0   3  18         17.91         16.72         2.11 o                         
   1   3  18          0.44         -1.07         2.31 o                         
   2   3  18         83.17         80.20         4.47 o                         
  -4   4  18         12.83         29.09         7.42 o                         
  -3   4  18          8.10          9.59         3.21 o                         
  -2   4  18         10.56         11.45         4.18 o                         
  -1   4  18          7.02          1.60         3.15 o                         
   0   4  18          0.02          6.28         4.56 o                         
   1   4  18         27.62         40.01         4.84 o                         
  -1  -6  19         71.09         68.61         6.17 o                         
   0  -6  19         21.26         22.84         5.42 o                         
   1  -6  19         19.77         18.72         4.22 o                         
   2  -6  19         16.50         31.88        10.55 o                         
  -3  -5  19          5.75          1.41         4.56 o                         
  -2  -5  19         60.01         52.79         4.34 o                         
  -1  -5  19        110.02        104.13         5.71 o                         
   0  -5  19        130.23        124.81        20.54 o                         
   1  -5  19        126.63        125.03         8.56 o                         
   2  -5  19          9.14         18.55         3.63 o                         
   3  -5  19          0.96          2.28         4.56 o                         
  -4  -4  19         17.12          9.41         3.23 o                         
  -3  -4  19          3.90         -0.69         2.57 o                         
  -2  -4  19         15.57         12.02         2.15 o                         
  -1  -4  19          8.61          9.99         2.03 o                         
   0  -4  19        176.55        189.19         5.84 o                         
   1  -4  19        153.82        158.73         7.50 o                         
   2  -4  19         32.30         28.15         2.93 o                         
   3  -4  19         31.97         26.65         4.54 o                         
   4  -4  19          6.49          9.70         3.56 o                         
  -5  -3  19         22.87         13.69         4.56 o                         
  -4  -3  19          6.89          3.98         3.76 o                         
  -3  -3  19         32.84         27.89         3.37 o                         
  -2  -3  19         69.38         67.55         3.50 o                         
  -1  -3  19          7.19         10.47         1.84 o                         
   0  -3  19         81.62         82.92         3.61 o                         
   1  -3  19         14.48         13.43         2.11 o                         
   2  -3  19        281.95        285.88        10.68 o                         
   3  -3  19         45.28         25.67         4.56 o                         
   4  -3  19          4.41         10.13         3.87 o                         
  -5  -2  19         43.68         38.75         4.63 o                         
  -4  -2  19         21.33         24.17         3.71 o                         
  -3  -2  19          0.16         -1.85         1.85 o                         
  -2  -2  19         29.30         26.47         2.41 o                         
  -1  -2  19          0.88          1.71         1.98 o                         
   0  -2  19          9.62          7.97         2.14 o                         
   1  -2  19         44.68         51.98         3.09 o                         
   2  -2  19         44.49         51.35         3.77 o                         
   3  -2  19          0.09         -1.24         2.47 o                         
   4  -2  19         88.48        113.02         9.13 o                         
  -5  -1  19        104.43        104.38         9.98 o                         
  -4  -1  19         97.94         90.16         4.98 o                         
  -3  -1  19          0.72          0.03         1.92 o                         
  -2  -1  19         80.65         73.81        13.12 o                         
  -1  -1  19         77.55         70.68         3.23 o                         
   0  -1  19        104.77        126.18         4.92 o                         
   1  -1  19        111.04        102.79         4.08 o                         
   2  -1  19         14.33         16.18         1.98 o                         
   3  -1  19         29.76         29.63         2.96 o                         
   4  -1  19          0.94          0.17         2.30 o                         
  -5   0  19          4.54         11.98         3.01 o                         
  -4   0  19         28.22         13.12         3.99 o                         
  -3   0  19        155.14        151.66         5.35 o                         
  -2   0  19         75.88         80.08         6.81 o                         
  -1   0  19          9.32          7.23         2.31 o                         
   0   0  19         49.78         48.10         3.23 o                         
   1   0  19         75.38         82.84         2.84 o                         
   2   0  19          4.39          3.45         1.89 o                         
   3   0  19         16.71         13.45         2.47 o                         
   4   0  19          9.41          9.26         2.76 o                         
  -5   1  19          0.25         -1.71         4.56 o                         
  -4   1  19          3.89         -4.56         4.56 o                         
  -3   1  19         78.72         83.37         6.26 o                         
  -2   1  19         71.91         76.41         6.04 o                         
  -1   1  19          5.48          7.14         2.07 o                         
   0   1  19         25.70         20.99         2.44 o                         
   1   1  19        127.12        124.15         4.09 o                         
   2   1  19          1.24          7.84         2.22 o                         
   3   1  19         28.54         26.74         2.86 o                         
  -5   2  19        178.95        225.34        16.54 o                         
  -4   2  19         85.79         92.80         7.13 o                         
  -3   2  19          2.89          4.56         5.13 o                         
  -2   2  19          7.07          5.13         7.99 o                         
  -1   2  19         13.42         12.97         2.06 o                         
   0   2  19         69.90         65.75         3.79 o                         
   1   2  19         14.56         13.17         1.78 o                         
   2   2  19          0.47         -1.80         2.27 o                         
   3   2  19          5.74          7.24         2.18 o                         
  -4   3  19          0.10         -3.99         5.70 o                         
  -3   3  19         81.69         84.87         7.80 o                         
  -2   3  19         40.75         46.04         4.24 o                         
  -1   3  19         35.05         28.09         3.26 o                         
   0   3  19          7.71          5.37         2.47 o                         
   1   3  19         26.45         19.84         2.31 o                         
   2   3  19          5.64          8.89         2.59 o                         
  -3   4  19         46.56         71.26         8.22 o                         
  -2   4  19          2.51          5.64         3.56 o                         
  -1   4  19          7.95          0.77         3.41 o                         
   0   4  19          0.00         -2.32         3.15 o                         
  -2  -5  20         24.05         14.05         3.15 o                         
  -1  -5  20         11.25          9.40         2.76 o                         
   0  -5  20         23.77         24.44         6.28 o                         
   1  -5  20         29.09         36.51         6.28 o                         
   2  -5  20          2.05          5.50         3.42 o                         
  -3  -4  20         16.97         11.34         3.15 o                         
  -2  -4  20          0.19          2.53         2.74 o                         
  -1  -4  20          0.76         -0.07         3.13 o                         
   0  -4  20          6.35         14.26         3.01 o                         
   1  -4  20         99.14        108.03         5.84 o                         
   2  -4  20         43.49         42.94         4.47 o                         
   3  -4  20         15.75         22.57         3.41 o                         
  -4  -3  20         87.36         59.82         6.22 o                         
  -3  -3  20          0.32          1.84         4.14 o                         
  -2  -3  20        112.47        118.75         5.14 o                         
  -1  -3  20         25.97         23.58         2.36 o                         
   0  -3  20         35.71         49.66         3.77 o                         
   1  -3  20         10.34         11.67         2.40 o                         
   2  -3  20         96.07         63.32         6.85 o                         
   3  -3  20          8.52         11.06         3.37 o                         
  -4  -2  20          5.66          3.27         2.43 o                         
  -3  -2  20         74.56         52.79         5.48 o                         
  -2  -2  20        105.19        102.11         4.61 o                         
  -1  -2  20          9.76         11.56         1.81 o                         
   0  -2  20          5.87          6.58         1.74 o                         
   1  -2  20          9.11          8.79         2.07 o                         
   2  -2  20          4.84          4.06         2.47 o                         
   3  -2  20         68.48         75.42         5.72 o                         
  -5  -1  20         36.41         30.73         4.28 o                         
  -4  -1  20          2.63          1.32         2.60 o                         
  -3  -1  20         10.50          9.35         2.60 o                         
  -2  -1  20         11.69         11.80         2.24 o                         
  -1  -1  20          0.00          1.67         1.39 o                         
   0  -1  20          8.21          8.33         1.96 o                         
   1  -1  20         93.61         98.06         3.65 o                         
   2  -1  20         31.44         34.07         5.70 o                         
   3  -1  20          0.02         -0.45         2.69 o                         
  -5   0  20         10.37         13.69         3.99 o                         
  -4   0  20          1.03          2.78         3.15 o                         
  -3   0  20         30.65         21.07         2.59 o                         
  -2   0  20         77.61         70.06         4.80 o                         
  -1   0  20        284.57        281.28         6.83 o                         
   0   0  20         48.86         59.79         3.31 o                         
   1   0  20          9.23         12.21         2.73 o                         
   2   0  20          9.86         12.31         4.28 o                         
   3   0  20          0.73         -1.57         4.34 o                         
  -5   1  20          1.25         -5.13         5.13 o                         
  -4   1  20          0.03         -1.14         4.56 o                         
  -3   1  20          3.99          1.14         5.13 o                         
  -2   1  20          7.30          3.05         2.69 o                         
  -1   1  20         15.74         13.01         2.41 o                         
   0   1  20         10.22         10.42         1.92 o                         
   1   1  20         17.59         15.58         2.52 o                         
   2   1  20         56.85         57.45         6.14 o                         
   3   1  20          0.84          3.91         2.81 o                         
  -4   2  20         10.18         -0.57         5.70 o                         
  -3   2  20          8.84          7.42         6.85 o                         
  -2   2  20         14.16         10.23        10.27 o                         
  -1   2  20          4.85          9.35         3.28 o                         
   0   2  20          4.13          3.40         1.82 o                         
   1   2  20         37.38         48.94         3.07 o                         
   2   2  20          0.11         -0.26         2.50 o                         
  -3   3  20         60.09         50.77        10.84 o                         
  -2   3  20         33.66         48.13         5.87 o                         
  -1   3  20          0.39         -3.28         3.42 o                         
   0   3  20          0.05         -0.34         2.35 o                         
   1   3  20          6.02          3.75         2.73 o                         
  -1  -5  21          5.31         11.14         2.76 o                         
   0  -5  21          3.99          5.32         3.56 o                         
   1  -5  21         22.86         40.50         7.42 o                         
  -2  -4  21         32.90         27.38         3.41 o                         
  -1  -4  21         48.78         56.19         4.64 o                         
   0  -4  21          3.40          5.08         2.96 o                         
   1  -4  21         36.72         31.14         3.10 o                         
   2  -4  21          8.58         16.06         3.41 o                         
  -3  -3  21          0.02          1.14         4.56 o                         
  -2  -3  21         36.86         36.69         5.99 o                         
  -1  -3  21         10.44         17.18         2.40 o                         
   0  -3  21         75.32        118.61         9.56 o                         
   1  -3  21          2.19          2.48         2.66 o                         
   2  -3  21          0.48          3.81         2.57 o                         
   3  -3  21         28.73         23.64         3.70 o                         
  -4  -2  21          4.28          6.94         2.81 o                         
  -3  -2  21          1.56          7.30         3.42 o                         
  -2  -2  21          1.86          5.99         2.82 o                         
  -1  -2  21          0.16          2.53         2.40 o                         
   0  -2  21          3.12          4.20         2.26 o                         
   1  -2  21          5.09         13.93         2.66 o                         
   2  -2  21         61.86         70.21         5.79 o                         
   3  -2  21          0.99         12.40         3.45 o                         
  -4  -1  21          8.65         10.01         2.79 o                         
  -3  -1  21         82.77         56.22         4.51 o                         
  -2  -1  21         17.25         22.51         4.23 o                         
  -1  -1  21          5.45          6.37         2.85 o                         
   0  -1  21          4.32          6.91         3.41 o                         
   1  -1  21          1.15          4.91         2.96 o                         
   2  -1  21         25.53         22.71         3.56 o                         
   3  -1  21          4.01         10.15         2.90 o                         
  -4   0  21         23.95         19.95         4.56 o                         
  -3   0  21          0.25         -0.22         2.80 o                         
  -2   0  21          9.62         18.70         3.26 o                         
  -1   0  21        126.80        117.41         7.77 o                         
   0   0  21         12.21         12.34         3.15 o                         
   1   0  21          3.77         11.98         3.23 o                         
   2   0  21         48.44         46.27         5.03 o                         
  -4   1  21          0.16         -0.57         5.13 o                         
  -3   1  21          1.02          3.55         2.93 o                         
  -2   1  21         15.68         18.02         3.41 o                         
  -1   1  21          3.18          9.32         3.56 o                         
   0   1  21          9.18         10.51         2.47 o                         
   1   1  21         82.34        104.15         6.11 o                         
   2   1  21          9.40         16.05         4.85 o                         
  -3   2  21         90.46         92.42         9.13 o                         
  -1   2  21         13.67         27.58         3.95 o                         
   0   2  21         11.92         16.79         3.38 o                         
   1   2  21          2.01          2.95         2.59 o                         
  -1  -4  22          9.49         14.37         2.71 o                         
   0  -4  22         34.75         36.33         3.67 o                         
  -2  -3  22          5.33          6.77         3.15 o                         
  -1  -3  22          6.19          9.41         2.51 o                         
   0  -3  22         62.62         67.55         4.92 o                         
   1  -3  22          0.00          0.77         3.42 o                         
  -3  -2  22          0.74          3.99         3.42 o                         
  -2  -2  22         63.39         71.97         6.85 o                         
  -1  -2  22          8.68          7.05         2.51 o                         
   0  -2  22          1.16          1.16         2.42 o                         
   1  -2  22         11.93         15.25         2.66 o                         
   2  -2  22         10.29         19.26         4.11 o                         
  -3  -1  22          8.01         10.78         5.70 o                         
  -2  -1  22          3.41          4.28         2.82 o                         
  -1  -1  22         67.70         59.25         5.60 o                         
   0  -1  22         12.37          7.67         4.50 o                         
   1  -1  22         49.37         43.12         4.90 o                         
   2  -1  22          0.00          2.55         5.70 o                         
  -3   0  22          5.38          0.57         3.42 o                         
  -2   0  22          1.62          3.26         3.41 o                         
  -1   0  22          0.02         -0.26         3.69 o                         
   0   0  22          0.07         -0.54         6.28 o                         
   1   0  22         27.07         25.10         5.13 o                         
  -3   1  22         25.88         59.90         8.56 o                         
  -2   1  22          2.96          3.38         4.85 o                         
  -1   1  22          1.40         -1.71         4.56 o                         
   0   1  22         45.99         48.71         6.30 o                         
  -1  -2  23          4.67         10.47         2.73 o                         
   0  -2  23          4.44          3.57         2.69 o                         
  -1  -1  23          0.21          4.81         3.57 o                         
   0  -1  23         88.26        105.78        15.69 o                         
                                                                                
